# Supplementary material for: A hotspot phosphorylation site on SHP2 drives oncoprotein activation and drug resistance
Source: Nat Commun. 2026 Mar 3;17:3383. doi: 10.1038/s41467-026-70060-8 (PMC13066003; doi:10.1038/s41467-026-70060-8)
Supplement: Supplementary file 2 — Supplementary Data 1- 4 [file 41467_2026_70060_MOESM2_ESM.zip]

Archive with 29 entries (27 files):
- Supplementary Data/
- __MACOSX/._Supplementary Data
- Supplementary Data/.DS_Store
- __MACOSX/Supplementary Data/._.DS_Store
- Supplementary Data/SD4-Predicted AlphaFold2 models/
- Supplementary Data/SD2-NSCLC protein enrichment.xlsx
- __MACOSX/Supplementary Data/._SD2-NSCLC protein enrichment.xlsx
- Supplementary Data/SD1-Phosphosite frequency.xlsx
- __MACOSX/Supplementary Data/._SD1-Phosphosite frequency.xlsx
- Supplementary Data/SD3-Kinase library predictions.xlsx
- __MACOSX/Supplementary Data/._SD3-Kinase library predictions.xlsx
- Supplementary Data/SD4-Predicted AlphaFold2 models/rank_5_model_5_ptm_seed_0.raw.txt
- __MACOSX/Supplementary Data/SD4-Predicted AlphaFold2 models/._rank_5_model_5_ptm_seed_0.raw.txt
- Supplementary Data/SD4-Predicted AlphaFold2 models/rank_4_model_3_ptm_seed_0.raw.txt
- __MACOSX/Supplementary Data/SD4-Predicted AlphaFold2 models/._rank_4_model_3_ptm_seed_0.raw.txt
- Supplementary Data/SD4-Predicted AlphaFold2 models/rank_2_model_2_ptm_seed_0_unrelaxed.pdb
- Supplementary Data/SD4-Predicted AlphaFold2 models/rank_1_model_1_ptm_seed_0.raw.txt
- __MACOSX/Supplementary Data/SD4-Predicted AlphaFold2 models/._rank_1_model_1_ptm_seed_0.raw.txt
- Supplementary Data/SD4-Predicted AlphaFold2 models/rank_3_model_4_ptm_seed_0_unrelaxed.pdb
- Supplementary Data/SD4-Predicted AlphaFold2 models/settings.txt
- __MACOSX/Supplementary Data/SD4-Predicted AlphaFold2 models/._settings.txt
- Supplementary Data/SD4-Predicted AlphaFold2 models/rank_4_model_3_ptm_seed_0_unrelaxed.pdb
- Supplementary Data/SD4-Predicted AlphaFold2 models/rank_2_model_2_ptm_seed_0.raw.txt
- __MACOSX/Supplementary Data/SD4-Predicted AlphaFold2 models/._rank_2_model_2_ptm_seed_0.raw.txt
- Supplementary Data/SD4-Predicted AlphaFold2 models/rank_3_model_4_ptm_seed_0.raw.txt
- __MACOSX/Supplementary Data/SD4-Predicted AlphaFold2 models/._rank_3_model_4_ptm_seed_0.raw.txt
- Supplementary Data/SD4-Predicted AlphaFold2 models/rank_5_model_5_ptm_seed_0_unrelaxed.pdb
- Supplementary Data/SD4-Predicted AlphaFold2 models/rank_1_model_1_ptm_seed_0_unrelaxed.pdb
- __MACOSX/Supplementary Data/SD4-Predicted AlphaFold2 models/._rank_1_model_1_ptm_seed_0_unrelaxed.pdb
