# Supplementary material for: A hotspot phosphorylation site on SHP2 drives oncoprotein activation and drug resistance
Source: Nat Commun. 2026 Mar 3;17:3383. doi: 10.1038/s41467-026-70060-8 (PMC13066003; doi:10.1038/s41467-026-70060-8)
Supplement: Supplementary file 2 — Supplementary Data 1- 4 [file 41467_2026_70060_MOESM2_ESM.zip › Supplementary Data/SD1-Phosphosite frequency.xlsx]

## Sheet: Sheet1
Supplementary Data 1 - Phosphosite frequency (PhosphositePlus)
MS_LIT - the number of published studies reporting the phosphosite
MS_CST - the number of unpublished mass spectrometry experiments performed by Cell Signaling Technology reporting the phosphosite
LT_LIT - the number of low throughput, experimentally validated publications supporting the site
GENE	PROTEIN	ACC_ID	MOD_RSD	ORGANISM	DOMAIN	SITE_+/-7_AA	LT_LIT	MS_LIT	MS_CST
GSK3A	GSK3A	P49840	Y279-p	human	Pkinase	RGEPNVsyICsRyyR	11	78	3635
GSK3B	GSK3B	P49841	Y216-p	human	Pkinase	RGEPNVsyICsRyyR	40	80	3635
MAPK1	ERK2	P28482	Y187-p	human	Pkinase	HtGFLtEyVAtRWyr	685	99	3518
PRPF4B	PRP4	Q13523	Y849-p	human	Pkinase	ADNDItPyLVsRFyR	1	84	3510
CDK1	CDK1	P06493	Y15-p	human	Pkinase	EkIGEGtyGVVykGR	128	103	3508
CDK2	CDK2	P24941	Y15-p	human	Pkinase	EkIGEGtyGVVykAR	25	92	3455
CDK3	CDK3	Q00526	Y15-p	human	Pkinase	EkIGEGtyGVVyKAK	1	90	3440
MAPK14	P38A	Q16539	Y182-p	human	Pkinase	tDDEMtGyVAtRWYR	224	82	3285
DYRK1B	DYRK1B	Q9Y463	Y273-p	human	Pkinase	LGQRIyQyIQsRFYR	3	95	3235
DYRK1A	DYRK1A	Q13627	Y321-p	human	Pkinase	LGQRIyQyIQsRFYR	2	99	3234
MAPK3	ERK1	P27361	Y204-p	human	Pkinase	HtGFLtEyVAtRWyr	731	89	3124
HIPK1	HIPK1	Q86Z02	Y352-p	human	Pkinase	SkAVCstyLQsRYYR		55	2943
HIPK2	HIPK2	Q9H2X6	Y361-p	human	Pkinase	SkAVCstyLQsRYyR	4	54	2943
FYN	Fyn	P06241	Y420-p	human	Pkinase_Tyr	RLIEDNEytARQGAk	13	69	2898
SRC	Src	P12931	Y419-p	human	Pkinase_Tyr	RLIEDNEytARQGAk	226	74	2898
YES1	Yes	P07947	Y426-p	human	Pkinase_Tyr	RLIEDNEytARQGAk	5	68	2898
LCK	Lck	P06239	Y394-p	human	Pkinase_Tyr	RLIEDNEytAREGAk	21	71	2886
ARHGAP35	GRF-1	Q9NRY4	Y1105-p	human		RNEEENIysVPHDst	1	51	2874
STAT3	STAT3	P40763	Y705-p	human		DPGsAAPyLktKFIC	206	51	2767
ANXA2	ANXA2	P07355	Y24-p	human		HstPPsAyGsVkAyt	13	49	2524
HIPK3	HIPK3	Q9H422	Y359-p	human	Pkinase	SkTVCstyLQsRYYR		35	2495
MAPK1	ERK2	P28482	T185-p	human	Pkinase	HDHtGFLtEyVAtRW	674	72	2207
STAT3	STAT3 iso2	P40763-2	Y704-p	human		ADPGAAPyLktKFIC		33	2158
PTK2	FAK	Q05397	Y576-p	human	Pkinase_Tyr	RyMEDstyyKAsKGK	47	42	2157
VIM	Vimentin	P08670	Y61-p	human	Filament_head	AssPGGVyAtrssAV		43	2123
STAT5B	STAT5B	P51692	Y699-p	human		tAkAVDGyVkPQIkQ	25	33	2071
STAT5A	STAT5A	P42229	Y694-p	human		LAkAVDGyVkPQIkQ	69	37	2064
PIK3R1	PIK3R1	P27986	Y467-p	human	PI3K_P85_iSH2	SREyDRLyEEytRTS	9	36	1992
PGAM1	PGAM1	P18669	Y92-p	human	His_Phos_1	WRLNErHyGGLtGLN	2	33	1951
PGAM2	PGAM2	P15259	Y92-p	human	His_Phos_1	WRLNErHyGGLtGLN		30	1951
PTPRA	PTPRA	P18433	Y798-p	human		yIDAFsDyANFK___	5	58	1943
PTTG1IP	PTTG1IP	P53801	Y174-p	human		LFkEENPyARFENN_	1	33	1938
PXN	PXN iso2	P49023-2	Y118-p	human	Paxillin	VGEEEHVysFPNKQK	21	19	1897
MAPK3	ERK1	P27361	T202-p	human	Pkinase	HDHtGFLtEyVAtRW	717	61	1877
LYN	LYN	P07948	Y397-p	human	Pkinase_Tyr	RVIEDNEytAREGAk	13	51	1869
HCK	Hck	P08631	Y411-p	human	Pkinase_Tyr	RVIEDNEytAREGAk	5	50	1868
PTPN11	SHP-2	Q06124	Y62-p	human	SH2	KIQNtGDyyDLyGGE	1	49	1860
CALM3	Calmodulin	P0DP23	Y100-p	human	EF-hand_7	FDkDGNGyIsAAELr	1	53	1842
CDK1	CDK1	P06493	Y19-p	human	Pkinase	EGtyGVVykGRHkTT		52	1833
SHC1	SHC1	P29353	Y427-p	human		ELFDDPsyVNVQNLD	15	68	1822
CFL1	Cofilin-1	P23528	Y140-p	human	Cofilin_ADF	HELQANCyEEVkDRC		35	1723
ENO1	ENO1	P06733	Y44-p	human	Enolase_N	sGAstGIyEALELrD	1	45	1646
CDK2	CDK2	P24941	Y19-p	human	Pkinase	EGtyGVVykARNkLT		43	1636
PRKCD	PKCD	Q05655	Y313-p	human		ssEPVGIyQGFEKkT	18	44	1624
EEF1A1	EEF1A1	P68104	Y29-p	human	GTP_EFTU	tttGHLIykCGGIDk		33	1617
EEF1A2	EEF1A2	Q05639	Y29-p	human	GTP_EFTU	tttGHLIykCGGIDk		33	1617
CDK1	CDK1	P06493	T14-p	human	Pkinase	IEkIGEGtyGVVykG	20	82	1610
ENO2	ENO2	P09104	Y44-p	human	Enolase_N	sGAstGIyEALELrD		40	1596
PGAM4	PGAM4	Q8N0Y7	Y92-p	human	His_Phos_1	WRLNErHyGGLtGLN		30	1595
ENO3	ENO3	P13929	Y44-p	human	Enolase_N	sGAstGIyEALELrD		42	1592
YES1	Yes	P07947	Y222-p	human	SH2	RKLDNGGyyITtRAQ		27	1567
FYN	Fyn	P06241	Y213-p	human	SH2	RKLDNGGyyITtRAQ	2	30	1566
CDK3	CDK3	Q00526	Y19-p	human	Pkinase	EGtyGVVyKAKNRET		41	1527
DYRK2	DYRK2	Q92630	Y382-p	human	Pkinase	EHQRVytyIQsRFYR		31	1511
PIK3R2	PIK3R2	O00459	Y464-p	human	PI3K_P85_iSH2	sREyDQLyEEytRTS	2	40	1506
DYRK4	DYRK4	Q9NR20	Y264-p	human	Pkinase	EHQKVytyIQsRFYR	1	29	1502
VCL	Vinculin	P18206	Y822-p	human	Vinculin	ksFLDsGyRILGAVA	2	28	1498
PTK2	FAK	Q05397	Y577-p	human	Pkinase_Tyr	yMEDstyyKAsKGKL	39	23	1473
MAPK14	P38A	Q16539	T180-p	human	Pkinase	RHtDDEMtGyVAtRW	217	44	1448
TYK2	Tyk2	P29597	Y292-p	human		QAEGEPCyIRDSGVA	1	47	1441
LYN	LYN	P07948	Y508-p	human		ytAtEGQyQQQP___	9	38	1439
VIM	Vimentin	P08670	Y53-p	human	Filament_head	PstsrsLyAssPGGV		29	1420
GAB1	GAB1	Q13480	Y659-p	human		VADERVDyVVVDQQK	6	40	1417
ABL1	Abl	P00519	Y393-p	human	Pkinase_Tyr	RLMtGDtytAHAGAk	10	38	1410
ABL2	Arg	P42684	Y439-p	human	Pkinase_Tyr	RLMtGDtytAHAGAk	2	29	1408
CDK2	CDK2	P24941	T14-p	human	Pkinase	VEkIGEGtyGVVykA	10	75	1362
CDK3	CDK3	Q00526	T14-p	human	Pkinase	VEkIGEGtyGVVyKA	1	77	1354
AFAP1L2	AFAP1L2	Q8N4X5	Y413-p	human	PH	DPsPDHLysFRILHK		16	1303
TNS2	tensin 2	Q63HR2	Y483-p	human		GPLDGsPyAQVQRPP	1	18	1280
VASP	VASP	P50552	Y39-p	human	WH1	AFSRVQIyHNPtANs	1	30	1279
TLN1	talin 1	Q9Y490	Y70-p	human	FERM_f0	EAGKALDyyMLrNGD		32	1276
HGS	Hrs	O14964	Y216-p	human	FYVE	VRVCEPCyEQLNRkA		26	1256
HBA2	HBA1	P69905	Y25-p	human	Globin	VGAHAGEyGAEALER		12	1249
CTNND1	CTNND1	O60716	Y904-p	human		TksLDNNystPNERG		27	1229
WASL	N-WASP	O00401	Y256-p	human	PBD	RETSkVIyDFIEkTG	3	46	1192
MAPK9	JNK2	P45984	Y185-p	human	Pkinase	tNFMMtPyVVtRYYR	48	24	1190
CAVIN1	PTRF	Q6NZI2	Y308-p	human	PTRF_SDPR	FtPDHVVyARSktAV		33	1172
PDHA1	PDHA1	P08559	Y301-p	human	E1_dh	MsDPGVsyRtREEIQ	2	25	1162
PDHA2	PDHA2	P29803	Y299-p	human	E1_dh	MsDPGVsyRtREEIQ		22	1162
ATP1A1	ATP1A1	P05023	Y260-p	human	E1-E2_ATPase	tARGIVVytGDrtVM	1	34	1156
ESYT1	ESYT1	Q9BSJ8	Y822-p	human	C2	GTkHLsPyAtLtVGD		30	1155
PXN	PXN iso2	P49023-2	Y88-p	human	Paxillin	PQsssPVyGssAKTs	2	14	1154
YES1	Yes	P07947	Y537-p	human		FtAtEPQyQPGENL_	4	16	1146
GSK3A	GSK3A	P49840	S278-p	human	Pkinase	VRGEPNVsyICsRyy	1	13	1145
GSK3B	GSK3B	P49841	S215-p	human	Pkinase	VRGEPNVsyICsRyy		13	1145
CRKL	CRKL	P46109	Y207-p	human		IPEPAHAyAQPQttt	10	13	1130
ITGB1	ITGB1	P05556	Y783-p	human	Integrin_b_cyt	DtGENPIyksAVttV	4	33	1099
TAGLN2	TAGLN2	P37802	Y192-p	human	Calponin	sQAGMtGyGMPrQIL		27	1099
TAGLN3	TAGLN3	Q9UI15	Y192-p	human	Calponin	sQAGMtGyGMPrQIM	1	24	1096
PTPN11	SHP-2	Q06124	Y580-p	human		REDsARVyENVGLMQ	20	45	1092
CRK	CRK	P46108	Y221-p	human		GGPEPGPyAQPsVNt	15	12	1088
PEAK1	PEAK1	Q9H792	Y635-p	human		IVINPNAyDNLAIyK	1	26	1071
GSK3A	GSK3A	P49840	S282-p	human	Pkinase	PNVsyICsRyyRAPE		22	1038
GSK3B	GSK3B	P49841	S219-p	human	Pkinase	PNVsyICsRyyRAPE		22	1038
GAB1	GAB1	Q13480	Y406-p	human		DAssQDCyDIPRAFP	2	30	1034
LCK	Lck	P06239	Y192-p	human	SH2	NLDNGGFyIsPRItF	2	24	1021
CD46	CD46 iso4	P15529-4	Y354-p	human		kADGGAEyAtyQtkS	1	16	1017
CTNND1	CTNND1	O60716	Y228-p	human		yPGGsDNyGsLsRVt	3	32	1005
ARHGAP35	GRF-1	Q9NRY4	Y1087-p	human		DGFDPsDyAEPMDAV		29	1000
RIN1	Rin1	Q13671	Y36-p	human		kPAQDPLyDVPNAsG		29	996
EGFR	EGFR	P00533	Y1197-p	human		stAENAEyLRVAPQS	71	46	994
TFRC	TfR	P02786	Y20-p	human		FGGEPLsytRFsLAR	1	36	991
LDHA	LDH-A	P00338	Y239-p	human	Ldh_1_C	kQVVEsAyEVIkLkG		34	973
DOK1	DOK1	Q99704	Y449-p	human		KsHNsALysQVQKSG	2	30	967
MAPK8	JNK1	P45983	Y185-p	human	Pkinase	tsFMMtPyVVtRYYR	145	29	967
MAPK10	JNK3	P53779	Y223-p	human	Pkinase	tsFMMtPyVVtRYYR	4	31	967
MPZL1	PZR	O95297	Y263-p	human		NksEsVVyADIRKN_	1	48	966
LDHB	LDH-B	P07195	Y240-p	human	Ldh_1_C	kMVVEsAyEVIkLkG		36	948
MAPK13	P38D	O15264	Y182-p	human	Pkinase	ADAEMtGyVVtRWYR	2	19	948
DLG3	DLG3	Q92796	Y673-p	human	Guanylate_kin	NEVDGQDyHFVVsRE		36	946
EGFR	EGFR	P00533	Y1172-p	human		IsLDNPDyQQDFFPk	37	50	943
BCR	Bcr	P11274	Y177-p	human		ADAEKPFyVNVEFHH	12	26	939
FYN	Fyn	P06241	Y531-p	human		FtAtEPQyQPGENL_	9	11	938
SYK	Syk	P43405	Y323-p	human		sTVsFNPyEPELAPW	8	24	933
ACTA1	ACTA1	P68133	Y55-p	human	Actin	GMGQkDsyVGDEAQs		23	931
ACTA2	ACTA2	P62736	Y55-p	human	Actin	GMGQkDsyVGDEAQs		20	931
ACTB	ACTB	P60709	Y53-p	human	Actin	GMGQkDsyVGDEAQs	1	20	931
ACTG1	ACTG1	P63261	Y53-p	human	Actin	GMGQkDsyVGDEAQs		21	931
ACTG2	ACTG2	P63267	Y54-p	human	Actin	GMGQkDsyVGDEAQs		20	931
RPS27	RPS27	P42677	Y31-p	human	Ribosomal_S27e	LVQsPNsyFMDVKCP		32	931
EEF1A1	EEF1A1	P68104	Y141-p	human	GTP_EFTU	rEHALLAytLGVkQL		35	930
EEF1A2	EEF1A2	Q05639	Y141-p	human	GTP_EFTU	rEHALLAytLGVkQL		36	930
RPS27L	RPS27L	Q71UM5	Y31-p	human	Ribosomal_S27e	LVQsPNsyFMDVKCP		30	924
G6PD	G6PD	P11413	Y503-p	human	G6PD_C	MkRVGFQyEGtykWV		22	919
DDR1	DDR1	Q08345	Y796-p	human	Pkinase_Tyr	RNLyAGDyyRVQGRA	1	15	912
FRK	FRK	P42685	Y46-p	human		QsQRHGHyFVALFDy		20	908
DDR1	DDR1	Q08345	Y792-p	human	Pkinase_Tyr	FGMsRNLyAGDyyRV		16	902
RPS6	S6	P62753	S236-p	human		AKRRRLssLRAstsK	107	41	901
PDLIM5	PDLIM5	Q96HC4	Y251-p	human	DUF4749	VERytEFyHVPtHsD		27	889
ANXA2	ANXA2	P07355	Y238-p	human	Annexin	RyksysPyDMLEsIR		27	886
TJP2	ZO2	Q9UDY2	Y1118-p	human		AQKHPDIyAVPIKtH		34	883
ANXA2	ANXA2	P07355	Y30-p	human		AyGsVkAytNFDAER	1	30	881
SHC1	SHC1	P29353	Y349-p	human		EEPPDHQyyNDFPGK	6	17	879
CLTC	CLTC	Q00610	Y634-p	human	Clathrin	LEHFTDLyDIkRAVV		27	876
SHC1	SHC1	P29353	Y350-p	human		EPPDHQyyNDFPGKE	4	17	874
PEA15	PEA-15	Q15121	S116-p	human		kDIIRQPsEEEIIKL	7	57	871
SRC	Src	P12931	Y530-p	human		FTstEPQyQPGENL_	79	19	869
DDX3X	DDX3	O00571	Y104-p	human		DDrGrsDyDGIGsrG		19	864
MAPK7	ERK5	Q13164	Y221-p	human	Pkinase	HQyFMtEyVAtRWYR	12	20	863
MYH9	MYH9	P35579	Y1408-p	human	Myosin_tail_1	HEEkVAAyDkLEkTk		16	858
TLN1	talin 1	Q9Y490	Y26-p	human	FERM_f0	FEPstMVyDACRIIR		16	858
CTTN	Cortactin	Q14247	Y446-p	human		GtEPEPVysMEAADy	3	33	855
FLNA	FLNA	P21333	S2152-p	human	Filamin	tRRRRAPsVANVGsH	11	48	855
IQGAP1	IQGAP1	P46940	Y1510-p	human	RasGAP_C	LVkLQQtyAALNskA		22	853
INPPL1	SHIP-2	O15357	Y986-p	human		NsFNNPAyyVLEGVP	2	36	853
HMGA1	HMGA1	P17096	S103-p	human		EGIsQEssEEEQ___	6	60	844
F11R	JAM-A	Q9Y624	Y280-p	human		tSsKkVIysQPsARs	1	22	840
APP	APP	P05067	Y757-p	human	APP_amyloid	SkMQQNGyENPtykF	3	18	838
PTK2B	Pyk2	Q14289	Y580-p	human	Pkinase_Tyr	yIEDEDyykAsVTRL	8	20	833
ACTC1	ACTC1	P68032	Y55-p	human	Actin	GMGQkDsyVGDEAQs	1	20	831
HMGA1	HMGA1	P17096	S102-p	human		EEGIsQEssEEEQ__	6	62	830
TLN1	talin 1	Q9Y490	Y436-p	human		sTVLQQQyNRVGkVE		14	828
CDK5	CDK5	Q00535	Y15-p	human	Pkinase	EkIGEGtyGtVFkAk	8	40	824
HIST1H4A	H4	P62805	Y88-p	human	CENP-T_C	VtAMDVVyALkRQGR	2	19	823
HIST4H4	H4H4	Q6DRA9	Y89-p	human	CENP-T_C	VtAMDVVyALkRQGR		17	823
PTK2B	Pyk2	Q14289	Y579-p	human	Pkinase_Tyr	RyIEDEDyykAsVTR	3	23	818
TBCB	TBCB	Q99426	Y98-p	human		sGARLGEyEDVsRVE	1	29	816
ERBIN	Erbin	Q96RT1	Y1104-p	human		AQIPEGDyLsyREFH	1	31	803
MAK	MAK	P20794	Y159-p	human	Pkinase	SQPPytDyVstRWYR	1	3	801
TNS1	tensin 1	Q9HBL0	Y366-p	human		GPLDGsLyAKVKKKD	1	11	800
DBNL	DBNL	Q9UJU6	Y162-p	human		QAPVGsVyQktNAVs		26	795
MYH9	MYH9	P35579	S1943-p	human		RKGAGDGsDEEVDGK	10	71	795
CDV3	CDV-3	Q9UKY7	Y190-p	human	CDV3	PQGPPEIysDtQFPs		32	792
PGAM1	PGAM1	P18669	Y26-p	human	His_Phos_1	ENrFsGWyDADLsPA	1	17	791
RSF1	HBXAP	Q96T23	T1305-p	human		KRLHRIEtDEEEsCD	1	30	790
GDI2	GDI2	P50395	Y203-p	human	GDI	DYLDQPCyEtINRIk		25	787
GPRC5A	RAIG1	Q8NFJ5	Y347-p	human		AHAWPsPykDyEVkK	2	19	783
CAV1	caveolin-1	Q03135	Y14-p	human		VDsEGHLytVPIREQ	22	30	781
RPS6	S6	P62753	S235-p	human		IAKRRRLssLRAsts	111	34	780
EPHA2	EphA2	P29317	Y772-p	human	Pkinase_Tyr	EDDPEAtyttsGGkI	1	44	779
PIK3R1	PIK3R1	P27986	Y580-p	human	PI3K_P85_iSH2	LRKtRDQyLMWLTQK	1	22	775
ACTB	ACTB	P60709	Y91-p	human	Actin	kIWHHtFyNELRVAP		22	773
ACTG1	ACTG1	P63261	Y91-p	human	Actin	kIWHHtFyNELRVAP		23	773
ACTA1	ACTA1	P68133	Y93-p	human	Actin	kIWHHtFyNELRVAP		23	772
FLNB	FLNB	O75369	Y2502-p	human		RSSTEtCysAIPKAS		26	772
LCK	Lck	P06239	Y505-p	human		FTAtEGQyQPQP___	23	25	771
POTEF	POTEF	A5A3E0	Y791-p	human	Actin	kIWHHtFyNELRVAP		20	770
BCAR1	P130Cas	P56945	Y128-p	human		SKAQQGLyQVPGPsP	3	22	766
TKT	TKT	P29401	Y275-p	human	Transketolase_N	EQIIQEIysQIQskk		31	765
GPRC5A	RAIG1	Q8NFJ5	Y350-p	human		WPsPykDyEVkKEGs	1	19	764
NAXD	CARKD	Q8IW45	Y85-p	human	Carb_kinase	VVGGCQEytGAPYFA		10	762
ACTB	ACTB	P60709	Y198-p	human	Actin	kILtERGysFtttAE		22	747
ACTG1	ACTG1	P63261	Y198-p	human	Actin	kILtERGysFtttAE	1	21	747
NCK1	NCK1	P16333	Y105-p	human		VDPGERLyDLNMPAy	1	35	745
ITSN2	ITSN2	Q9NZM3	Y553-p	human		EYQNKLIyLVPEKQL		36	741
PECAM1	PECAM-1	P16284	Y713-p	human		KKDtEtVysEVRKAV	11	16	740
DOK2	DOK2	O60496	Y299-p	human		PRGQEGEyAVPFDAV		21	733
G6PD	G6PD	P11413	Y507-p	human	G6PD_C	GFQyEGtykWVNPHk	1	20	732
PSMA3	PSMA3	P25788	S250-p	human		sLkEEDEsDDDNM__		64	732
PTPN6	SHP-1	P29350	Y564-p	human		sKHkEDVyENLHTkN	9	16	732
SLAMF1	SLAM	Q13291	Y281-p	human		EKKsLtIyAQVQKPG	1	8	732
DYRK1A	DYRK1A	Q13627	Y145-p	human		DGYDDDNyDyIVkNG	1	24	729
S100A10	S100A10	P60903	Y25-p	human	S_100	kFAGDkGyLtkEDLR		8	727
DOK1	DOK1	Q99704	Y409-p	human		yNPAtDDyAVPPPRS	2	22	719
FYB1	SLAP-130	O15117	Y571-p	human		TTAVEIDyDsLkLKK	2	21	719
ARHGAP12	ARHGAP12	Q8IWW6	S240-p	human	SH3-WW_linker	PNQGRPDsPVyANLQ		39	713
HSP90AB1	HSP90B	P08238	Y484-p	human	HSP90	kEtQksIyyItGEsk		24	712
TNK2	Ack	Q07912	Y518-p	human		GGVKkPtyDPVSEDQ		28	707
ARHGAP12	ARHGAP12	Q8IWW6	Y243-p	human	SH3-WW_linker	GRPDsPVyANLQELK		19	705
CTTN	Cortactin	Q14247	Y421-p	human		rLPssPVyEDAAsFK	15	45	704
KIAA1217	SKT	Q5T5P2	Y244-p	human	AIP3	KDESRNVyyELNDVR		18	703
JAK2	JAK2	O60674	Y570-p	human	Pkinase_Tyr	VRREVGDyGQLHETE	1	26	700
VCL	Vinculin	P18206	Y692-p	human	Vinculin	NPGNQAAyEHFEtMk		10	700
RPS10	RPS10	P46783	Y12-p	human	S10_plectin	KKNRIAIyELLFkEG		35	694
MET	Met	P08581	Y1234-p	human	Pkinase_Tyr	RDMyDkEyysVHNkt	38	31	693
PIK3R3	PIK3R3	Q92569	Y199-p	human	PI3K_P85_iSH2	SKEyDRLyEEytRTS	3	20	693
CTNND1	CTNND1	O60716	Y257-p	human		APsRQDVyGPQPQVR		22	690
MAPK12	P38G	P53778	Y185-p	human	Pkinase	ADsEMtGyVVTRWYR		29	690
MYH9	MYH9	P35579	Y754-p	human	Myosin_head	LELDsNLyRIGQskV		16	688
LYN	LYN	P07948	Y473-p	human	Pkinase_Tyr	ENCPDELyDIMkMCW		18	685
PSMA2	PSMA2	P25787	Y76-p	human	Proteasome	TkHIGLVysGMGPDY		16	685
TNS1	tensin 1	Q9HBL0	Y1404-p	human		RAGsLPNyAtINGKV		14	684
PANK2	PANK2	Q9BZ23	S189-p	human		TRRDRLGsysGPtsV		44	683
SHB	SHB	Q15464	Y268-p	human		GKGEsAGyMEPyEAQ	1	23	680
CBL	CBL	P22681	Y674-p	human		sssANAIysLAARPL	2	29	679
INPPL1	SHIP-2	O15357	Y1135-p	human		KtLsEVDyAPAGPAr		34	673
EPHA2	EphA2	P29317	Y594-p	human	EphA2_TM	tyVDPHtyEDPNQAV	2	32	671
AKT1S1	PRAS40	Q96B36	T246-p	human	PRAS	LPRPRLNtsDFQkLK	27	41	669
RPS6	S6	P62753	S240-p	human		RLssLRAstsKsEss	37	39	669
ANXA5	ANXA5	P08758	Y94-p	human	Annexin	PsRLyDAyELkHALk		18	665
CRKL	CRKL	P46109	Y251-p	human	SH3_2	QKRVPCAyDktALAL		14	664
NEDD9	Cas-L	Q14511	Y317-p	human		VGsQNDAyDVPRGVQ		12	663
GIT1	GIT1	Q9Y2X7	Y545-p	human		ELEDDAIysVHVPAG	2	29	663
SEPT2	Septin-2	Q15019	Y17-p	human		INPEtPGyVGFANLP		17	663
IWS1	IWS1	Q96ST2	S720-p	human		PQRRRMNstGGQtPR	1	17	662
PPP1R12A	MYPT1	O14974	S507-p	human		tIPRRLAstsDIEEK	1	27	661
ACTC1	ACTC1	P68032	Y93-p	human	Actin	kIWHHtFyNELRVAP		22	660
POTEE	POTE2	Q6S8J3	Y791-p	human	Actin	kIWHHtFyNELRVAP		21	660
POTEI	POTEI	P0CG38	Y791-p	human	Actin	kIWHHtFyNELRVAP		20	660
POTEJ	POTEJ	P0CG39	Y754-p	human	Actin	kIWHHtFyNELRVAP		20	660
BCAR1	P130Cas	P56945	Y249-p	human		APGPQDIyDVPPVRG	7	33	657
LSR	LISCH	Q86X29	Y551-p	human		PRsRDPHyDDFRsRE		15	656
ITSN2	ITSN2	Q9NZM3	Y968-p	human		REEPEALyAAVNKKP		44	650
BCAR1	P130Cas	P56945	Y234-p	human		AQPEQDEyDIPRHLL	2	23	650
POTEM	POTEM iso5	Q562R6	Y8-p	human	Actin	KIWHHtFyNELRVAP		17	644
CLTC	CLTC	Q00610	Y899-p	human	Clathrin	RFLRENPyyDsrVVG		16	643
SLC38A2	SLC38A2	Q96QD8	Y41-p	human		QAALksHyADVDPEN		23	641
LYN	LYN	P07948	Y193-p	human	SH2	RsLDNGGyyIsPRIT		17	640
ACTB	ACTB	P60709	Y294-p	human	Actin	VDIRkDLyANtVLsG		21	638
ACTG1	ACTG1	P63261	Y294-p	human	Actin	VDIRkDLyANtVLsG		19	638
IRS2	IRS2	Q9Y4H2	Y823-p	human		CGGDsDQyVLMssPV		19	633
PRAG1	SGK223	Q86YV5	Y413-p	human		ATQPEPIyAEsTKRK		23	632
AXL	AXL	P30530	Y702-p	human	Pkinase_Tyr	KkIyNGDyyRQGRIA	3	19	625
CCT8	CCT8	P50990	Y30-p	human		sGLEEAVyRNIQACk		20	625
HNRNPH3	hnRNP 2H9	P31942	Y296-p	human		GMDNQGGyGsVGrMG		18	625
PAG1	PAG	Q9NWQ8	Y317-p	human	PAG	EEEIsAMyssVNKPG	4	26	624
PAG1	PAG	Q9NWQ8	Y417-p	human	PAG	LVPKENDyEsIsDLQ		32	624
PKP3	plakophilin 3	Q9Y446	Y84-p	human		RGTSrGQyHtLQAGF		23	623
IGF1R	IGF1R	P08069	Y1165-p	human	Pkinase_Tyr	RDIyEtDyyRkGGkG	9	27	619
INSR	INSR	P06213	Y1189-p	human	Pkinase_Tyr	RDIyEtDyyRkGGkG	25	25	619
ABI1	Abi-1	Q8IZP0	Y213-p	human		PPtVPNDyMtsPARL	2	29	618
THOC5	FMIP	Q13769	T328-p	human	FimP	tTKRRRPtLGVQLDD		19	617
CTNND1	CTNND1	O60716	Y96-p	human		QDHSHLLystIPrMQ	1	25	616
PDHA1	PDHA1	P08559	S293-p	human	E1_dh	TYRyHGHsMsDPGVs	40	63	614
PDHA2	PDHA2	P29803	S291-p	human	E1_dh	TYRyHGHsMsDPGVs	1	60	614
PFN1	profilin 1	P07737	Y129-p	human	Profilin	GLINkkCyEMAsHLR	2	21	614
MAK	MAK	P20794	T157-p	human	Pkinase	LRSQPPytDyVstRW	1	1	610
PALLD	palladin	Q8WX93	Y1326-p	human		CTARLDVytQWHQQs		5	610
PKP3	plakophilin 3	Q9Y446	Y176-p	human		GVGsRADyDtLsLRs		23	600
WAS	WASP	P42768	Y291-p	human	PBD	AEtsKLIyDFIEDQG	8	27	597
KRT7	K7	P08729	Y40-p	human		GLGsssLyGLGAsrP		15	595
PLCG1	PLCG1	P19174	Y977-p	human	PI-PLC-Y	IGTERACyRDMssFP		12	595
CD46	CD46 iso4	P15529-4	Y357-p	human		GGAEyAtyQtkSttP		15	594
EPHA2	EphA2	P29317	Y588-p	human	EphA2_TM	QLkPLktyVDPHtyE	4	21	592
PTK2	FAK	Q05397	T575-p	human	Pkinase_Tyr	sRyMEDstyyKAsKG		7	588
VIM	Vimentin	P08670	Y117-p	human	Filament	LNDrFANyIDkVRFL		17	586
PTPN18	BDP1	Q99952	Y389-p	human		sAEEAPLysKVtPRA	1	23	584
DLG1	DLG1	Q12959	Y760-p	human	Guanylate_kin	yEVDGRDyHFVtsRE		16	584
LAMTOR1	LAMTOR1	Q6IAA8	Y40-p	human	LAMTOR	LNGAEPNyHsLPsAR		28	584
APLP2	APLP2	Q06481	Y755-p	human	APP_amyloid	HGyENPtykyLEQMQ		18	580
LNPEP	IRAP	Q9UIQ6	Y70-p	human		MEEDEEDyEssAkLL		16	580
ZNF598	ZNF598	Q86UK7	Y306-p	human		GVVGGEDyEEVDRys		20	580
HNRNPA1	hnRNP A1	P09651	Y347-p	human		PyGGGGQyFAkPrNQ		19	578
PTPN6	SHP-1	P29350	Y536-p	human		QkGQEsEyGNItyPP	12	18	578
ITGB4	ITGB4	P16144	Y1207-p	human	fn3	GAQGEGPyssLVSCR		18	577
DDX3X	DDX3	O00571	Y69-p	human		sskDkDAyssFGsrs		22	568
PAG1	PAG	Q9NWQ8	Y359-p	human	PAG	PssCNDLyAtVKDFE		26	562
SNRNP70	snRNP 70	P08621	Y126-p	human	RRM_1	LRREFEVyGPIkRIH		26	560
ARHGAP42	ARHGAP42	A6NI28	Y792-p	human		DtAssNGyQRPGsVV		6	559
EIF4B	EIF4B	P23588	S406-p	human		RPRERHPsWRsEEtQ	4	30	559
HIST1H4A	H4	P62805	Y51-p	human	CENP-T_C	KrIsGLIyEEtrGVL		26	559
HIST4H4	H4H4	Q6DRA9	Y52-p	human	CENP-T_C	KrIsGLIyEEtrGVL		22	559
AHSG	FETUA	P02765	S138-p	human		kCDssPDsAEDVrkV	1	36	558
NDRG3	NDRG3	Q9UGV2	S331-p	human		LARsRtHstsssLGs		32	552
HSPA4	HSP70RY	P34932	Y336-p	human	HSP70	kLKkEDIyAVEIVGG		19	550
ANXA2	ANXA2	P07355	Y318-p	human	Annexin	YGksLyyyIQQDtkG		8	548
EPHA3	EphA3	P29320	Y779-p	human	Pkinase_Tyr	EDDPEAAyTtRGGKI	2	25	544
EPHA4	EphA4	P54764	Y779-p	human	Pkinase_Tyr	EDDPEAAyTtRGGKI	1	24	544
EPHA5	EphA5	P54756	Y833-p	human	Pkinase_Tyr	EDDPEAAyTtRGGKI		25	544
MAPK11	P38B	Q15759	Y182-p	human	Pkinase	ADEEMtGyVAtRWYR	1	14	541
FER	Fer	P16591	Y402-p	human		EPPPVVNyEEDARsV	1	28	540
ANXA1	ANXA1	P04083	Y207-p	human	Annexin	DsDARALyEAGERRk		16	539
HBB	HBB	P68871	Y146-p	human		ANALAHkyH______		3	539
HBD	HBD	P02042	Y146-p	human		ANALAHkyH______		3	539
CTNNA1	CTNNA1	P35221	Y177-p	human	Vinculin	EQDLGIQykALkPEV	1	11	538
HNRNPA0	hnRNP A0	Q13151	Y180-p	human		AVPkEDIysGGGGGG		16	535
TAGLN	TAGLN	Q01995	Y193-p	human	Calponin	sQAGMtGyGrPrQII		7	535
HSP90AB1	HSP90B	P08238	Y596-p	human	HSP90	CCIVtstyGWtANME		14	533
PXN	PXN iso2	P49023-2	S85-p	human	Paxillin	HQQPQsssPVyGssA		10	532
PLCG1	PLCG1	P19174	Y771-p	human		IGtAEPdyGALyEGR	5	28	530
RPLP0	RPLP0	P05388	Y24-p	human	Ribosomal_L10	IIQLLDDyPkCFIVG		35	530
TPM3	TPM3	P06753	Y163-p	human	Tropomyosin	AEEADrkyEEVARkL		5	530
JPT1	HN1	Q9UK76	S87-p	human		sGLQRRNssEAssGD		56	529
TPM4	TPM4	P67936	Y126-p	human	Tropomyosin	AEEADrkyEEVARkL		5	529
TUBA1B	TUBA1B	P68363	Y357-p	human	Tubulin_C	GFkVGINyQPPtVVP		15	529
TUBA4A	TUBA4A	P68366	Y357-p	human	Tubulin_C	GFkVGINyQPPtVVP		16	529
DOK1	DOK1	Q99704	Y398-p	human		ARVkEEGyELPyNPA	4	10	528
TUBA1C	TUBA1C	Q9BQE3	Y357-p	human	Tubulin_C	GFkVGINyQPPtVVP		16	528
TUBA3C	TUBA3C	P0DPH7	Y357-p	human	Tubulin_C	GFkVGINyQPPtVVP		15	528
TUBA8	TUBA8	Q9NY65	Y357-p	human	Tubulin_C	GFkVGINyQPPtVVP		14	528
TUBA1B	TUBA1B	P68363	Y103-p	human	Tubulin	kEDAANNyARGHytI		11	527
TUBA1C	TUBA1C	Q9BQE3	Y103-p	human	Tubulin	kEDAANNyARGHytI		11	527
TUBA3C	TUBA3C	P0DPH7	Y103-p	human	Tubulin	kEDAANNyARGHytI		11	527
TUBA4A	TUBA4A	P68366	Y103-p	human	Tubulin	kEDAANNyARGHytI		11	526
FER	Fer	P16591	Y714-p	human	Pkinase_Tyr	RQEDGGVyssSGLkQ	2	25	524
G6PD	G6PD	P11413	Y401-p	human	G6PD_C	VQPNEAVytkMMTKk		18	523
INPPL1	SHIP-2	O15357	Y886-p	human		LGtRERLyEWIsIDK		28	523
TUBA8	TUBA8	Q9NY65	Y103-p	human	Tubulin	kEDAANNyARGHYTV		10	521
SEPT2	Septin-2	Q15019	S218-p	human	Septin	yHLPDAEsDEDEDFk	3	74	520
APLP2	APLP2	Q06481	Y750-p	human	APP_amyloid	NkMQNHGyENPtyky		15	519
HNRNPA2B1	hnRNP A2/B1	P22626	Y336-p	human		GPyGGGNyGPGGsGG		19	519
TNK2	Ack	Q07912	Y859-p	human		KKVsstHyyLLPERP	1	25	518
NEDD9	Cas-L	Q14511	Y166-p	human		RtGHGyVyEyPSRyQ		16	517
DYRK3	DYRK3	O43781	Y369-p	human	Pkinase	EYQKLytyIQsRFYR		11	517
ABL1	Abl	P00519	Y185-p	human	SH2	TAsDGKLyVsSESRF	3	13	514
PRKCD	PKCD	Q05655	Y334-p	human		MQDNsGtyGkIWEGs	6	20	513
TNKS1BP1	TNKS1BP1	Q9C0C2	S1620-p	human	Tankyrase_bdg_C	PRAsRVPssDEEVVE		44	513
ARPP19	ARPP-19	P56211	Y65-p	human	Endosulfine	kyFDsGDyNMAkAkM	1	22	512
ENSA	ENSA	O43768	Y70-p	human	Endosulfine	kyFDsGDyNMAkAkM		21	512
PTBP1	hnRNP I	P26599	Y127-p	human	RRM_5	VLRGQPIyIQFsNHk		10	512
PRKCD	PKCD	Q05655	Y374-p	human	Pkinase	ELkGRGEyFAIKALK	1	16	512
FCER1G	FCER1G	P30273	Y65-p	human	ITAM	yEksDGVytGLstRN	1	9	511
SEPT9	Septin-9	Q9UHD8	Y278-p	human		kAPVDFGyVGIDsIL		19	511
PLCG1	PLCG1	P19174	Y783-p	human		EGRNPGFyVEANPMP	43	33	510
PABPC1	PABP 1	P11940	Y364-p	human	RRM_1	IVAtkPLyVALAQRK		16	509
PABPC3	PABP 3	Q9H361	Y364-p	human	RRM_1	IVAtkPLyVALAQRK		15	509
PKP4	plakophilin 4	Q99569	Y372-p	human		GQQQyDIyERMVPPR		14	508
TXNRD1	TRXR1	Q16881	Y281-p	human	Pyr_redox_2	kVVyENAyGQFIGPH		15	508
RSRC2	RSRC2	Q7L4I2	S104-p	human		KGRERLNssENGEDR		14	507
ANXA2	ANXA2	P07355	Y316-p	human	Annexin	RkYGksLyyyIQQDt		10	506
TNS1	tensin 1	Q9HBL0	Y1326-p	human		RHVAyGGystPEDRR	1	14	505
DSP	Desmoplakin	P15924	Y56-p	human		tDQNsDGyCQtGtMS		16	504
C9orf78	HCA59	Q9NZ63	Y147-p	human	Hep_59	KNAEDCLyELPENIR		16	504
NPM1	NPM1	P06748	S125-p	human		AVEEDAEsEDEEEED	4	56	504
TNS3	tensin 3	Q68CZ2	Y354-p	human		GPVDGsLyAKVRKKs		20	503
FERMT3	kindlin-3	Q86UX7	Y504-p	human	FERM_M	SAEGLNPyGLVAPRF		9	501
SHB	SHB	Q15464	Y246-p	human		KVtIADDysDPFDAK	1	22	501
LDLR	LDLR	P01130	Y845-p	human		ICHNQDGysyPsRQM		18	496
NDRG1	NDRG1	Q92597	T366-p	human		GtRsRsHtsEGAHLD	6	22	494
SSBP1	SSBP1	Q04837	Y73-p	human	SSB	RsGDsEVyQLGDVsQ		15	494
TGM2	TGM2	P21980	Y369-p	human		QEKSEGtyCCGPVPV		9	492
FRK	FRK	P42685	Y497-p	human		YFETDssysDANNFI		14	488
PKP4	plakophilin 4	Q99569	Y1168-p	human		GLKSTtNyVDFySTk		17	488
DNAJB1	HSP40	P25685	Y176-p	human	DnaJ_C	RVsLEEIysGCtkKM		10	486
TNKS1BP1	TNKS1BP1	Q9C0C2	S1621-p	human	Tankyrase_bdg_C	RAsRVPssDEEVVEE		45	486
YES1	Yes	P07947	Y223-p	human	SH2	KLDNGGyyITtRAQF		13	486
TWF2	A6r	Q6IBS0	Y309-p	human	Cofilin_ADF	ELTAEFLyDEVHPkQ		17	485
FYN	Fyn	P06241	Y214-p	human	SH2	KLDNGGyyITtRAQF	2	16	485
SDCBP	syntenin	O00560	Y46-p	human		IPHDGNLyPRLyPEL	2	15	483
CDKL5	CDKL5	O76039	Y171-p	human	Pkinase	NNANytEyVATRWYR	1	17	481
CFL1	Cofilin-1	P23528	Y89-p	human	Cofilin_ADF	yALyDAtyEtkEskk		13	481
CFL2	Cofilin-2	Q9Y281	Y89-p	human	Cofilin_ADF	yALyDAtyEtkEskk		13	481
LPP	LPP	Q93052	Y301-p	human		GRyyEGyyAAGPGyG	1	17	481
LSR	LISCH	Q86X29	Y372-p	human		sAGGQGsyVPLLRDt		16	480
C11orf52	MGC14839	Q96A22	Y103-p	human	DUF4578	HLENAtEyAtLRFPQ		15	478
TMEM192	TMEM192	Q8IY95	Y213-p	human	TMEM192	ILEEEkIyAyPsNIt		15	477
ACTN1	ACTN1	P12814	Y246-p	human	CH	MTyVssFyHAFsGAQ		17	474
ACTN4	ACTN4	O43707	Y265-p	human	CH	MTyVssFyHAFsGAQ	3	17	474
PDS5B	APRIN	Q9NTI5	S1182-p	human		DssEMDHsENEDytM		32	474
CDV3	CDV-3	Q9UKY7	Y244-p	human		KLQLDNQyAVLENQk		26	474
PARD3	PAR3-alpha	Q8TEW0	Y388-p	human		RFsPDsQyIDNRSVN		13	474
LPP	LPP	Q93052	Y300-p	human		QGRyyEGyyAAGPGy	1	17	470
SGTA	SGTA	O43765	S305-p	human		QIRsRtPsAsNDDQQ	1	29	469
DDX3Y	DDX3Y	O15523	Y69-p	human		CSKDkDAyssFGsrD		14	468
PAG1	PAG	Q9NWQ8	Y341-p	human	PAG	LTVPEstytsIQGDP		26	468
SKAP2	SKAP2	O75563	Y197-p	human	PH	SAPDkRIyQFTAAsP		7	467
LYN	LYN	P07948	Y194-p	human	SH2	sLDNGGyyIsPRITF		22	465
RABEP1	RABEP1	Q15276	S407-p	human	Rabaptin	DGLRRAQstDsLGts	1	33	465
FYN	Fyn	P06241	Y440-p	human	Pkinase_Tyr	TAPEAALyGRFTIKS	1	21	464
SRC	Src	P12931	Y439-p	human	Pkinase_Tyr	TAPEAALyGRFTIKS		20	464
YES1	Yes	P07947	Y446-p	human	Pkinase_Tyr	TAPEAALyGRFTIKS	1	20	464
TUBA1A	TUBA1A	Q71U36	Y103-p	human	Tubulin	kEDAANNyARGHytI		10	462
UBAP2L	NICE-4	Q14157	Y858-p	human		GsLAsNPysGDLtkF		13	460
SHB	SHB	Q15464	Y114-p	human		RAMCRLDyCGGSGEP		14	460
PTK2	FAK	Q05397	Y570-p	human	Pkinase_Tyr	GDFGLsRyMEDstyy		19	458
GAB1	GAB1	Q13480	Y259-p	human		AsVDssLyNLPRSys	2	22	457
TNS1	tensin 1	Q9HBL0	S338-p	human		DPLIRWDsyDNFsGH	1	14	456
DNAJB4	DNAJB4	Q9UDY4	Y172-p	human	DnaJ_C	RVsLEEIySGCTkRM		10	455
DNAJA1	DNAJA1	P31689	Y381-p	human		RHyNGEAyEDDEHHP		13	453
RSF1	HBXAP	Q96T23	S1310-p	human		IEtDEEEsCDNAHGD		16	451
CFL1	Cofilin-1	P23528	Y68-p	human	Cofilin_ADF	GQtVDDPyAtFVkML	1	16	450
PUM1	Pumilio-1	Q14671	T112-p	human		NskHRWPtGDNIHAE		13	449
CBL	CBL	P22681	Y700-p	human		EGEEDtEyMtPssRP	10	13	448
MUC1	MUC1	P15941	Y1212-p	human		PMsEyPtyHtHGRyV	1	6	445
PGK1	PGK1	P00558	Y196-p	human	PGK	LMkkELNyFAkALEs		15	445
PKP4	plakophilin 4	Q99569	Y478-p	human		ALNttAtyAEPyRPI		18	445
GFPT1	GFAT	Q06210	S261-p	human		CNLsRVDsttCLFPV	1	49	443
KRT8	K8	P05787	Y267-p	human	Filament	IAEVkAQyEDIANRs	1	9	443
KRT75	KRT75	O95678	Y327-p	human	Filament	IAEVkAQyEDIANRs		9	443
MUC1	MUC1	P15941	Y1229-p	human		sstDRsPyEKVsAGN	4	9	443
TNS3	tensin 3	Q68CZ2	Y780-p	human		RkLsLGQyDNDAGGQ		30	442
ALDOA	ALDOA	P04075	Y3-p	human		_____MPyQyPALtP		11	440
HIST1H2BC	H2B1C	P62807	Y43-p	human	Histone	EsysVyVykVLkQVH		17	440
HIST1H2BD	H2B1D	P58876	Y43-p	human	Histone	EsysVyVykVLkQVH		18	440
HIST1H2BH	H2B1H	Q93079	Y43-p	human	Histone	EsysVyVykVLkQVH		17	440
HIST1H2BK	H2B1K	O60814	Y43-p	human	Histone	EsysVyVykVLkQVH		17	440
HIST1H2BL	H2B1L	Q99880	Y43-p	human	Histone	EsysVyVykVLkQVH		17	440
HIST1H2BM	H2B1M	Q99879	Y43-p	human	Histone	EsysVyVykVLkQVH		17	440
HIST1H2BN	H2B1N	Q99877	Y43-p	human	Histone	EsysVyVykVLkQVH		17	440
HIST2H2BF	H2B2F	Q5QNW6	Y43-p	human	Histone	EsysVyVykVLkQVH		17	440
H2BFS	H2BFS	P57053	Y43-p	human	Histone	EsysVyVykVLkQVH		16	440
BCR/ABL	BCR-ABL1	A9UF07	Y1053-p	human	Pkinase_Tyr	RLMtGDtytAHAGAk		8	439
MYH10	MYH10	P35580	Y1415-p	human	Myosin_tail_1	LEEKALAyDKLEKTK		10	439
TNS1	tensin 1	Q9HBL0	Y1254-p	human		CRHPAGVyQVsGLHN	1	7	436
ZAP70	ZAP70	P43403	Y292-p	human		DtLNsDGytPEPARI	8	13	435
DDX17	DDX17	Q92841	Y279-p	human	DEAD	RLkStCIyGGAPkGP		14	434
DDX5	DDX5	P17844	Y202-p	human	DEAD	RLkstCIyGGAPkGP		14	434
ABI1	Abi-1	Q8IZP0	Y198-p	human		tLGRNtPyKtLEPVK		15	433
PDLIM1	CLIM1	O00151	Y321-p	human		RVtPPEGyEVVtVFP		19	433
PPP1R11	PPP1R11	O60927	Y64-p	human	PPI_Ypi1	sskCCCIyEkPRAFG		11	433
RPS6	S6	P62753	S244-p	human		LRAstsKsEssQK__	37	18	433
SEPT7	Septin-7	Q16181	Y319-p	human	Septin	RkLAAVtyNGVDNNk	1	11	432
SH2D2A	TSAd	Q9NP31	Y216-p	human		SQDPNPQysPIIkQG		10	431
REPS1	REPS1	Q96D71	S709-p	human		PVRRRLksEDELRPE		33	430
STAM2	STAM2	O75886	Y371-p	human		LVNEAPVysVysKLH	1	19	429
IRS2	IRS2	Q9Y4H2	Y653-p	human		NLGADDGyMPMtPGA		16	426
NDRG1	NDRG1	Q92597	S330-p	human		LMRsRtAsGssVtsL	8	40	426
ABL1	Abl	P00519	T394-p	human	Pkinase_Tyr	LMtGDtytAHAGAkF		5	425
ABL2	Arg	P42684	T440-p	human	Pkinase_Tyr	LMtGDtytAHAGAkF		4	425
CYFIP1	CYFIP1	Q7L576	Y108-p	human	DUF1394	QPNRVEIyEkTVEVL		11	425
CYFIP2	CYFIP2	Q96F07	Y108-p	human	DUF1394	QPNRVEIyEkTVEVL		10	425
TUBA1A	TUBA1A	Q71U36	Y357-p	human	Tubulin_C	GFkVGINyQPPtVVP		14	422
TUBA3E	TUBA3E	Q6PEY2	Y357-p	human	Tubulin_C	GFkVGINyQPPtVVP		14	422
PTPRE	PTPRE	P23469	Y696-p	human		FIDIFsDyANFk___		15	421
MET	Met	P08581	Y1235-p	human	Pkinase_Tyr	DMyDkEyysVHNktG	36	13	419
PPP1R12A	MYPT1	O14974	Y496-p	human		sKGTRLAyVAPtIPR		8	418
SND1	SND1	Q7KZF4	Y908-p	human		DDADEFGysr_____		14	418
NRP1	NRP1	O14786	Y920-p	human	DUF3481	kLNTQStysEA____		8	414
PIK3R1	PIK3R1	P27986	Y452-p	human	PI3K_P85_iSH2	VGKkLHEyNtQFQEk		10	414
ZC3HC1	NIPA	Q86WB0	S407-p	human		AKRARLCsssssDts		16	413
RAN	RAN	P62826	Y147-p	human	Ras	RkkNLQyyDIsAkSN		20	413
ZAP70	ZAP70	P43403	Y493-p	human	Pkinase_Tyr	LGADDsyytARsAGk	15	11	413
DBNL	DBNL	Q9UJU6	S269-p	human		KQKERAMsttsIssP	2	41	412
MAPK9	JNK2	P45984	T183-p	human	Pkinase	ACtNFMMtPyVVtRY	47	12	412
PDHA1	PDHA1	P08559	S300-p	human	E1_dh	sMsDPGVsyRtREEI	21	39	412
PDHA2	PDHA2	P29803	S298-p	human	E1_dh	sMsDPGVsyRtREEI	1	39	412
VAV1	VAV1	P15498	Y844-p	human		VEEDysEyC______	1	12	412
WDR1	WDR1	O75083	Y238-p	human	WD40	kAHDGGIyAIsWSPD		13	412
PDS5B	APRIN	Q9NTI5	S1176-p	human		RIKGRLDssEMDHsE		19	411
FLNA	FLNA	P21333	Y1604-p	human	Filamin	QDNHDGtytVAYVPD		7	410
GAB1	GAB1	Q13480	Y627-p	human		KGDKQVEyLDLDLDs	16	18	409
ABLIM1	abLIM	O14639	Y461-p	human	AbLIM_anchor	GsINsPVysRHsytP		9	408
PTPN11	SHP-2	Q06124	Y542-p	human		sKRkGHEytNIKysL	46	16	408
ZAP70	ZAP70	P43403	Y492-p	human	Pkinase_Tyr	ALGADDsyytARsAG	7	11	407
PPP1R12A	MYPT1	O14974	Y766-p	human		sRtyDEtyQRyRPVS		7	406
RALBP1	RALBP1	Q15311	S29-p	human		sGLtRtPssEEIsPt		30	406
LPXN	leupaxin	O60711	Y22-p	human		tLQDsDEysNPAPLP	1	14	405
RPS3A	RPS3A	P61247	Y256-p	human		kVERADGyEPPVQEs		12	405
LASP1	Lasp-1	Q14847	Y171-p	human		IPtsAPVyQQPQQQP	3	7	402
NCK2	NCK2	O43639	Y110-p	human		GsGADRIyDLNIPAF		12	402
EEF1B2	eEF1B	P24534	S106-p	human	EF-1_beta_acid	DDIdLFGsDDEEEsE	1	56	400
EIF4B	EIF4B	P23588	S422-p	human		RERsRtGsEssQtGt	5	30	398
HNRNPA1	hnRNP A1	P09651	Y366-p	human		GssssssyGsGrrF_		11	397
IGF1R	IGF1R	P08069	Y1161-p	human	Pkinase_Tyr	FGMTRDIyEtDyyRk	11	20	397
INSR	INSR	P06213	Y1185-p	human	Pkinase_Tyr	FGMTRDIyEtDyyRk	24	20	397
CD247	CD3Z	P20963	Y142-p	human	ITAM	GkGHDGLyQGLstAt	6	18	395
PRPF4B	PRP4	Q13523	S852-p	human	Pkinase	DItPyLVsRFyRAPE		15	395
PXN	PXN	P49023	Y118-p	human	Paxillin	VGEEEHVysFPNkQk	17	32	394
BCR/ABL	BCR-ABL1	A9UF07	T1054-p	human	Pkinase_Tyr	LMtGDtytAHAGAkF			393
HGS	Hrs	O14964	Y132-p	human	VHS	ykVVQDtyQIMkVEG		17	391
BCAR1	P130Cas	P56945	Y387-p	human		RPGPGtLyDVPRERV		28	389
ABI2	Abi-2	Q9NYB9	Y213-p	human		PPVVPNDyVPsPtRN		10	388
CRK	CRK	P46108	S225-p	human		PGPyAQPsVNtPLPN			388
EGFR	EGFR	P00533	Y1110-p	human		GsVQNPVyHNQPLNP	37	30	388
MPZL1	PZR	O95297	Y241-p	human		sHQGPVIyAQLDHsG	1	14	387
TLN2	talin 2	Q9Y4G6	Y1665-p	human		PGQRECDysIDGINR		8	387
CD3E	CD3E	P07766	Y199-p	human	ITAM	RKGQRDLysGLNQRR	3	13	385
CD247	CD3Z	P20963	Y111-p	human	ITAM	kNPQEGLyNELQkDk	2	16	385
EPS8	EPS8	Q12929	Y525-p	human		NRHIDRNyEPLKtQP	1	15	385
HCK	Hck	P08631	Y209-p	human	SH2	tLDNGGFyISPRSTF	1	10	385
TUBA1B	TUBA1B	P68363	Y272-p	human	Tubulin_C	IHFPLAtyAPVIsAE		15	384
TUBA1C	TUBA1C	Q9BQE3	Y272-p	human	Tubulin_C	IHFPLAtyAPVIsAE		15	384
TUBA3C	TUBA3C	P0DPH7	Y272-p	human	Tubulin_C	IHFPLAtyAPVIsAE		15	384
TUBA4A	TUBA4A	P68366	Y272-p	human	Tubulin_C	IHFPLAtyAPVIsAE		17	384
RABEP1	RABEP1	Q15276	S410-p	human	Rabaptin	RRAQstDsLGtsGsL		29	383
CBLB	Cbl-b	Q13191	Y889-p	human		tNRtsQDyDQLPsCs	1	16	382
DOK1	DOK1	Q99704	Y362-p	human		DPKEDPIyDEPEGLA	4	16	381
EML4	EML4	Q9HC35	Y226-p	human	HELP	IINQEGEyIKMFMRG		18	381
ANKS1A	ANKS1A	Q92625	Y455-p	human		REEDEHPyELLLtAE		13	380
MAPK13	P38D	O15264	T180-p	human	Pkinase	RHADAEMtGyVVtRW	2	6	380
TUBA1B	TUBA1B	P68363	Y210-p	human	Tubulin	MVDNEAIyDICRRNL		2	380
TUBA1C	TUBA1C	Q9BQE3	Y210-p	human	Tubulin	MVDNEAIyDICRRNL		2	380
TUBA4A	TUBA4A	P68366	Y210-p	human	Tubulin	MVDNEAIyDICRRNL		2	380
PDAP1	PDAP1	Q13442	S63-p	human		KsLDsDEsEDEEDDy		50	378
ACTA1	ACTA1	P68133	S54-p	human	Actin	VGMGQkDsyVGDEAQ		9	377
ACTA2	ACTA2	P62736	S54-p	human	Actin	VGMGQkDsyVGDEAQ		9	377
ACTB	ACTB	P60709	S52-p	human	Actin	VGMGQkDsyVGDEAQ		9	377
ACTC1	ACTC1	P68032	S54-p	human	Actin	VGMGQkDsyVGDEAQ		9	377
ACTG1	ACTG1	P63261	S52-p	human	Actin	VGMGQkDsyVGDEAQ		9	377
ACTG2	ACTG2	P63267	S53-p	human	Actin	VGMGQkDsyVGDEAQ		9	377
REPS1	REPS1	Q96D71	S272-p	human		AIEIRRQsssyDDPW		30	377
DDR2	DDR2	Q16832	Y736-p	human	Pkinase_Tyr	FGMSRNLysGDyyRI	1	5	376
HSP90AB1	HSP90B	P08238	S255-p	human	HSP90	PKIEDVGsDEEDDsG	5	75	376
TUBA1A	TUBA1A	Q71U36	Y210-p	human	Tubulin	MVDNEAIyDICRRNL		2	376
HNRNPU	hnRNP U	Q00839	S271-p	human		NkysRAKsPQPPVEE		41	375
TNS3	tensin 3	Q68CZ2	Y855-p	human		PVsPEtPyVKtALRH		13	374
TF	TF	P02787	Y536-p	human	Transferrin	NKEGyyGytGAFRCL		6	372
TUBA1B	TUBA1B	P68363	Y399-p	human		DHkFDLMyAkRAFVH		9	372
TUBA1C	TUBA1C	Q9BQE3	Y399-p	human		DHkFDLMyAkRAFVH		9	372
TUBA3C	TUBA3C	P0DPH7	Y399-p	human		DHkFDLMyAkRAFVH		9	372
TUBA4A	TUBA4A	P68366	Y399-p	human		DHkFDLMyAkRAFVH		9	372
TUBA8	TUBA8	Q9NY65	Y399-p	human		DHkFDLMyAkRAFVH		9	372
TUBAL3	TUBAL3	A6NHL2	Y406-p	human		DHkFDLMyAkRAFLH		9	372
UBA1	UBE1	P22314	Y55-p	human	ThiF	ADIDEGLysRQLyVL		16	372
CD3E	CD3E	P07766	Y188-p	human	ITAM	PPVPNPDyEPIRKGQ	3	10	371
SUGT1	SUGT1	Q9Y2Z0	Y317-p	human	SGS	NRLFQQIysDGsDEV		10	371
EHBP1L1	EHBP1L1	Q8N3D4	S1257-p	human		GVRLRRPsVNGEPGs		17	368
LMO7	LMO7	Q8WWI1	S805-p	human		PsRRRMysFDDVLEE		27	368
PTK6	Brk	Q13882	Y447-p	human		RLSSFtsyENPT___	4	15	367
LMO7	LMO7	Q8WWI1	Y185-p	human		RKAQSNPyyNGPHLN		13	367
PDHA1	PDHA1	P08559	Y289-p	human	E1_dh	MELQTYRyHGHsMsD	1	21	367
PDHA2	PDHA2	P29803	Y287-p	human	E1_dh	MELQTYRyHGHsMsD		20	367
TMX1	TXNDC1	Q9H3N1	S247-p	human		EADEEDVsEEEAEsK		53	367
DYRK1A	DYRK1A	Q13627	S324-p	human	Pkinase	RIyQyIQsRFYRSPE		8	365
DYRK1B	DYRK1B	Q9Y463	S276-p	human	Pkinase	RIyQyIQsRFYRSPE		8	365
ADAM9	ADAM9	Q13443	Y769-p	human		PPREVPIyANrFAVP		23	364
AHNAK	AHNAK	Q09666	S210-p	human		ktVIRLPsGsGAAsP		43	363
FLNA	FLNA	P21333	Y2388-p	human	Filamin	tEIDQDkyAVRFIPR		3	363
LDHA	LDH-A	P00338	Y10-p	human		tLkDQLIyNLLkEEQ	3	23	362
MERTK	Mer	Q12866	Y749-p	human	Pkinase_Tyr	FGLsKKIysGDyyRQ	1	10	362
TYRO3	Tyro3	Q06418	Y681-p	human	Pkinase_Tyr	FGLSRKIysGDyyRQ		9	362
SRRM2	SRm300	Q9UQ35	S297-p	human		ALAGRsPsPAsGRRG		54	360
HBB	HBB	P68871	Y131-p	human		tPPVQAAyQkVVAGV		4	359
PRKCD	PKCD	Q05655	S304-p	human		RAsRRsDsAssEPVG	2	25	359
BCR/ABL	BCR-ABL1	A9UF07	Y845-p	human	SH2	TAsDGKLyVsSESRF			358
MET	Met	P08581	Y1003-p	human		VsNEsVDyRAtFPED	11	23	358
AHCY	SAHH	P23526	Y193-p	human	AdoHcyase_NAD	kSkFDNLyGCREsLI		8	358
CD247	CD3Z	P20963	Y72-p	human	ITAM	QQGQNQLyNELNLGR	2	10	357
CD3D	CD3D	P04234	Y149-p	human	ITAM	LLRNDQVyQPLRDRD		12	356
KIRREL1	KIRREL	Q96J84	Y724-p	human		ERTPyEAyDPIGkyA		19	356
RBM3	RBM3	P98179	Y155-p	human		GGNyRDNyDN_____		10	356
TNS1	tensin 1	Q9HBL0	Y1323-p	human		CLDRHVAyGGystPE	1	11	356
SRRM2	SRm300	Q9UQ35	S295-p	human		ttALAGRsPsPAsGR		48	355
ABLIM1	abLIM	O14639	Y373-p	human	AbLIM_anchor	GsPGHtIyAKVDNEI		11	353
TES	TES	Q9UGI8	Y251-p	human	LIM	kEGDPAIyAERAGyD		13	353
PLCG1	PLCG1	P19174	Y775-p	human		EPdyGALyEGRNPGF		14	352
RIPK2	RIPK2	O43353	Y381-p	human		sRKAQDCyFMkLHHC		15	352
TUBA3C	TUBA3C	P0DPH7	Y210-p	human	Tubulin	MVDNEAIyDICRRNL		2	352
TUBA8	TUBA8	Q9NY65	Y210-p	human	Tubulin	MVDNEAIyDICRRNL		2	352
NEDD9	Cas-L	Q14511	Y345-p	human		PQERDGVyDVPLHNP		14	349
IRS2	IRS2	Q9Y4H2	Y742-p	human		ssPEDsGyMRMWCGS	1	12	349
SERBP1	PAI-RBP1	Q8NC51	Y207-p	human	HABP4_PAI-RBP1	DrssFsHysGLkHED		13	349
TUBA1A	TUBA1A	Q71U36	Y399-p	human		DHkFDLMyAkRAFVH		9	349
PTK2	FAK	Q05397	Y397-p	human		sVsEtDDyAEIIDEE	171	18	348
SRSF1	SF2	Q07955	Y189-p	human		SHEGEtAyIrVKVDG		11	348
STIP1	STI1	P31948	Y354-p	human		kEQERLAyINPDLAL		12	348
TUBA3E	TUBA3E	Q6PEY2	Y210-p	human	Tubulin	MVDNEAIyDICRRNL		2	348
ALB	albumin	P02768	Y164-p	human	Serum_albumin	TFLkkyLyEIArRHP		6	347
HSPA8	HSC70	P11142	Y41-p	human	HSP70	GNRttPsyVAFtDtE		15	347
HSPA1B	HSP70	P0DMV8	Y41-p	human	HSP70	GNRttPsyVAFtDtE		17	347
HSPA1L	HSPA1L	P34931	Y43-p	human	HSP70	GNRttPsyVAFtDtE		15	347
HSPA2	HSPA2	P54652	Y42-p	human	HSP70	GNRttPsyVAFtDtE		15	347
HSPA6	HSPA6	P17066	Y43-p	human	HSP70	GNRttPsyVAFtDtE		15	347
HSPA7	HSPA7	P48741	Y43-p	human	HSP70	GNRttPsyVAFtDtE		15	347
UMPS	UMPS	P11172	Y37-p	human		SGLSsPIyIDLRGIV		18	347
EPHB4	EphB4	P54760	Y987-p	human		tGGPAPQy_______		15	346
FAM122B	FAM122B	Q7Z309	S50-p	human		tLRtRRNsttIMsRH		28	346
DOK1	DOK1	Q99704	Y377-p	human		PVPPQGLyDLPREPK	1	8	345
PKM	PKM	P14618	Y105-p	human	PK	FAsDPILyRPVAVAL	6	23	345
LSR	LISCH	Q86X29	Y535-p	human		sRsRDDLyDQDDsRD		8	343
PYGB	PYGB	P11216	Y197-p	human	Phosphorylase	WEkARPEyMLPVHFy		13	343
HNRNPC	hnRNP C1/C2	P07910	Y137-p	human		RDyyDrMysyPArVP		8	342
PEAK1	PEAK1	Q9H792	Y641-p	human		AyDNLAIyKsFLGTs		12	342
ERP29	ERP29	P30040	Y66-p	human	ERp29_N	KFDTQyPyGEkQDEF	1	10	341
INPPL1	SHIP-2	O15357	Y1162-p	human		PRGLPsDyGRPLsFP		9	341
ELP3	ELP3	Q9H9T3	Y202-p	human	Radical_SAM	GHtSNNIyEAVkySE	1	11	339
MUC1	MUC1	P15941	Y1209-p	human		tyHPMsEyPtyHtHG		5	339
RBM3	RBM3	P98179	Y129-p	human		PGGyGyGyGrsrDyN		16	339
STAM2	STAM2	O75886	Y374-p	human		EAPVysVysKLHPPA	1	20	339
AHNAK	AHNAK	Q09666	S216-p	human		PsGsGAAsPtGsAVD		45	338
PLEKHA6	PLEKHA6	Q9Y2H5	Y492-p	human		PPRsEDIyADPAAyV		21	338
TLN1	talin 1	Q9Y490	Y1116-p	human		VAQGNENyAGIAARD		5	337
ZAP70	ZAP70	P43403	Y248-p	human		LkADGLIyCLkEACP		7	337
ADH1B	ADH1B	P00325	Y35-p	human	ADH_N	EVAPPKAyEVRIKMV		3	336
PTK6	Brk	Q13882	Y114-p	human	SH2	SEKPsADyVLsVRDT		9	336
CASS4	HEFL	Q9NQ75	Y350-p	human		QNtKPNIyDIPKATS		3	336
KRT5	K5	P13647	Y66-p	human	Keratin_2_head	GyGsRsLyNLGGskR		9	336
MUC1	MUC1	P15941	Y1203-p	human		IFPARDtyHPMsEyP	5	6	336
TMEM106B	TMEM106B	Q9NUM4	Y50-p	human	DUF1356	GDVSQFPyVEFTGRD		17	336
EGFR	EGFR	P00533	Y1092-p	human		tFLPVPEyINQsVPk	104	24	335
MAPK8	JNK1	P45983	T183-p	human	Pkinase	AGtsFMMtPyVVtRY	143	17	335
MAPK10	JNK3	P53779	T221-p	human	Pkinase	AGtsFMMtPyVVtRY	3	17	335
DDR2	DDR2	Q16832	Y740-p	human	Pkinase_Tyr	RNLysGDyyRIQGRA	1	5	334
CTNND1	CTNND1	O60716	S230-p	human		GGsDNyGsLsRVtRI		34	332
DNAJC2	DNAJC2	Q99543	S47-p	human		kRRNRNAsAsFQELE	1	38	332
GOLGA5	GOLGA5	Q8TBA6	Y54-p	human		QQNtDLIyQtGPKST		8	332
PTGES3	TEBP	Q15185	S113-p	human		WKDWEDDsDEDMsNF	3	66	332
ACTN1	ACTN1	P12814	Y193-p	human	CH	HRPELIDyGkLRkDD		9	331
DOK1	DOK1	Q99704	Y337-p	human		VQRKKPLyWDLyEHA	1	5	330
KIAA1217	SKT	Q5T5P2	Y393-p	human		MyRNEGFyADPyLyH		18	330
INPP5D	SHIP	Q92835	Y865-p	human		GkTREkLyDFVkTER		15	329
CEP170	CEP170	Q5SW79	S1019-p	human	CEP170_C	sGRIRQPsVDLtDDD		8	328
DDR1	DDR1	Q08345	Y513-p	human		LLLSNPAyRLLLAty	3	8	328
UBXN4	UBXN4	Q92575	T489-p	human		GKIyRLRtQDDGEDE		11	328
HNRNPH1	hnRNP H1	P31943	Y266-p	human	zf-RNPHF	rFGrDLNyCFsGMsD		12	327
HNRNPH2	hnRNP H2	P55795	Y266-p	human	zf-RNPHF	rFGRDLNyCFsGMsD		11	327
ARHGDIB	RhoGDI beta	P52566	Y24-p	human	Rho_GDI	ELdskLNykPPPQks	3	5	327
AXL	AXL	P30530	Y703-p	human	Pkinase_Tyr	kIyNGDyyRQGRIAk		8	326
ELMSAN1	ELMSAN1	Q6PJG2	S461-p	human		trRRRRAsQEANLLt		44	326
HIST1H2BC	H2B1C	P62807	Y41-p	human	Histone	RkEsysVyVykVLkQ		11	325
HIST1H2BD	H2B1D	P58876	Y41-p	human	Histone	RkEsysVyVykVLkQ		11	325
HIST1H2BH	H2B1H	Q93079	Y41-p	human	Histone	RkEsysVyVykVLkQ		11	325
HIST1H2BK	H2B1K	O60814	Y41-p	human	Histone	RkEsysVyVykVLkQ		11	325
HIST1H2BL	H2B1L	Q99880	Y41-p	human	Histone	RkEsysVyVykVLkQ		11	325
HIST1H2BM	H2B1M	Q99879	Y41-p	human	Histone	RkEsysVyVykVLkQ		11	325
HIST1H2BN	H2B1N	Q99877	Y41-p	human	Histone	RkEsysVyVykVLkQ		11	325
HIST2H2BF	H2B2F	Q5QNW6	Y41-p	human	Histone	RkEsysVyVykVLkQ		11	325
H2BFS	H2BFS	P57053	Y41-p	human	Histone	RkEsysVyVykVLkQ		11	325
NCK1	NCK1	P16333	S85-p	human		GkVKRKPsVPdsAsP		42	325
SIT1	SIT	Q9Y3P8	Y90-p	human	SIT	sVEEVPLyGNLHyLQ	1	10	325
PTK2	FAK	Q05397	Y925-p	human	Focal_AT	DRsNDkVyENVtGLV	55	8	324
LTF	LTF	P02788	Y547-p	human	Transferrin	sNERYyGyTGAFRCL		7	324
ANK3	ANK3	Q12955	Y533-p	human	Ank_2	NAAttsGytPLHLsA		6	323
CD247	CD3Z	P20963	Y64-p	human		RsADAPAyQQGQNQL		6	323
DOCK2	DOCK2	Q92608	Y209-p	human	DOCK_N	MskDQPdyAMysRIS		2	322
EPHA2	EphA2	P29317	Y575-p	human	EphA2_TM	RQsPEDVyFsksEQL		25	322
G6PD	G6PD	P11413	Y112-p	human	G6PD_N	NsyVAGQyDDAASYQ		9	322
PSMA2	PSMA2	P25787	Y101-p	human	Proteasome	AQQyyLVyQEPIPTA		6	322
TAGLN2	TAGLN2	P37802	Y8-p	human		MANrGPAyGLsREVQ		12	322
HNRNPA3	hnRNP A3	P51991	Y360-p	human		GrssGsPyGGGyGsG		24	321
KIRREL1	KIRREL	Q96J84	Y625-p	human		RAVLyADyrAPGPAR		10	321
LAIR1	LAIR-1	Q6GTX8	Y281-p	human		PMAEsItyAAVARH_	1	5	320
ACLY	ACLY	P53396	Y682-p	human	Ligase_CoA	sRtTDGVyEGVAIGG		16	319
TBC1D4	AS160	O60343	S318-p	human	PID	EFRsRCssVtGVQRR	9	11	319
RPLP2	RPLP2	P05387	S105-p	human	Ribosomal_60s	kKEEsEEsDDDMGFG	2	74	319
CD2AP	CD2AP	Q9Y5K6	Y548-p	human		ysPkPsVyLstPssA		6	318
NDRG3	NDRG3	Q9UGV2	S334-p	human		sRtHstsssLGsGEs		16	318
KRT5	K5	P13647	Y60-p	human	Keratin_2_head	GACGVGGyGsRsLyN		11	317
MERTK	Mer	Q12866	Y753-p	human	Pkinase_Tyr	KKIysGDyyRQGRIA	1	12	317
NDRG3	NDRG3	Q9UGV2	S335-p	human		RtHstsssLGsGEsP		17	317
PLCG2	PLCG2	P16885	Y1217-p	human		LNNQLFLyDtHQNLR	6	11	317
AFAP1L2	AFAP1L2	Q8N4X5	Y383-p	human	PH	RDNHLHFyQDRNRSK		5	315
ATG3	ATG3	Q9NT62	Y18-p	human	Autophagy_N	kALEVAEyLtPVLkE		10	315
BYSL	BYSL	Q13895	Y49-p	human		tGEAEEEyVGPRLsR		5	315
TNS1	tensin 1	Q9HBL0	Y796-p	human		PGRSysPyDyQPCLA		6	315
TRA2A	TRA2A	Q13595	S260-p	human		DyRyRRRsPsPyysR		55	315
TRA2B	TRA2B	P62995	S264-p	human		DQIyRRRsPsPyysr		52	315
TYRO3	Tyro3	Q06418	Y685-p	human	Pkinase_Tyr	RKIysGDyyRQGCAS		12	315
BCR	Bcr	P11274	Y246-p	human		sCGVDGDyEDAELNP	1	9	314
MCM2	MCM2	P49736	S139-p	human	MCM2_N	RRGLLyDsDEEDEER	4	66	314
ZDHHC5	ZDHHC5	Q9C0B5	S529-p	human		GPtHREPsPVRyDNL		20	314
CD3D	CD3D	P04234	Y160-p	human	ITAM	RDRDDAQysHLGGNW		10	313
IRS2	IRS2	Q9Y4H2	Y675-p	human		GSCRsDDyMPMsPAs	1	20	313
SFPQ	PSF	P23246	Y488-p	human	NOPS	AQHGTFEyEysQRWk		16	313
SRSF9	SFRS9	Q13242	S211-p	human		sPyQsrGsPHyFsPF		62	313
ABL1	Abl	P00519	Y257-p	human	Pkinase_Tyr	GGQyGEVyEGVWKKy	4	12	312
ANXA6	ANXA6	P08133	Y609-p	human	Annexin	LFFADkLyKSMkGAG		2	312
DOCK2	DOCK2	Q92608	Y212-p	human	DOCK_N	DQPdyAMysRISSsP		6	312
FRYL	FRYL	O94915	T1959-p	human		GDRRRsNtLDIMDGR		25	312
PDLIM1	CLIM1	O00151	Y151-p	human	DUF4749	yNNPAGLyssENISN		8	311
JPT1	HN1	Q9UK76	S88-p	human		GLQRRNssEAssGDF	1	44	311
PPP1R12A	MYPT1	O14974	Y911-p	human		LLGRsGsysyLEERK		14	311
TARS	TARS	P26639	Y298-p	human	tRNA_SAD	MEtLQRIyGIsFPDP		17	311
TUBA1A	TUBA1A	Q71U36	Y272-p	human	Tubulin_C	IHFPLAtyAPVIsAE		15	311
TUBA3E	TUBA3E	Q6PEY2	Y272-p	human	Tubulin_C	IHFPLAtyAPVIsAE		14	311
HIPK1	HIPK1	Q86Z02	S355-p	human	Pkinase	VCstyLQsRYYRAPE		6	310
HIPK2	HIPK2	Q9H2X6	S364-p	human	Pkinase	VCstyLQsRYyRAPE	1	6	310
RABL6	RABL6	Q3YEC7	Y726-p	human		RHPGGGDyEEL____		10	310
SHB	SHB	Q15464	Y336-p	human		DDRPADEyDQPWEWN		16	309
AP1AR	AP1AR	Q63HQ0	T228-p	human	AP1AR	PMRERsKtEEDILRA		17	308
DOK1	DOK1	Q99704	Y315-p	human		CPsQDsLysDPLDST	1	18	308
HSPA8	HSC70	P11142	Y107-p	human	HSP70	RPkVQVEykGEtksF		4	308
PAICS	PAICS	P22234	Y22-p	human	SAICAR_synt	EGKtkEVyELLDsPG		9	308
TPM1	TPM1	P09493	Y162-p	human	Tropomyosin	AEDADrkyEEVARkL		4	308
VIPAS39	VIPAS39	Q9H9C1	Y11-p	human		TkGDEEEyWNSskFk	1	7	308
YBX1	YB-1	P67809	Y162-p	human		PRNyQQNyQNsEsGE		13	308
CTTN	Cortactin	Q14247	Y334-p	human		VTQVssAyQktVPVE	1	16	307
EPB41L2	EPB41L2	O43491	Y623-p	human		RVEGDNIyVRHsNLM		18	307
HSPA2	HSPA2	P54652	Y108-p	human	HSP70	kPkVQVEykGEtkTF		4	307
RPLP2	RPLP2	P05387	S102-p	human	Ribosomal_60s	kDEkKEEsEEsDDDM	2	75	307
BRD2	BRD2	P25440	S37-p	human		GkRIRKPsLLyEGFE		4	306
LUC7L3	CROP	O95232	T238-p	human	LUC7	kEKLRKRtEEPDRDE		7	306
SEMA4B	SEMA4B	Q9NPR2	S830-p	human		RPRVRLGsEIRDsVV		17	306
CD28	CD28	P10747	Y191-p	human		SRLLHsDyMNMtPRR	3	6	304
CAVIN1	PTRF	Q6NZI2	Y156-p	human	PTRF_SDPR	RNFkVMIyQDEVkLP		15	304
RPLP1	RPLP1	P05386	S104-p	human	Ribosomal_60s	KKEEsEEsDDDMGFG	1	76	304
ABL1	Abl	P00519	Y226-p	human		KRNKPtVyGVsPNyD	13	8	303
ARPP19	ARPP-19	P56211	Y59-p	human	Endosulfine	RLQkGQkyFDsGDyN		12	303
ENSA	ENSA	O43768	Y64-p	human	Endosulfine	RLQkGQkyFDsGDyN		11	303
HCK	Hck	P08631	Y522-p	human		YTATEsQyQQQP___	2	6	303
TJP2	ZO2	Q9UDY2	Y261-p	human		HRAyDPDyERAysPE		11	302
ANXA2	ANXA2	P07355	Y317-p	human	Annexin	kYGksLyyyIQQDtk		8	301
DCTN2	dynactin 2	Q13561	Y86-p	human	Dynamitin	TGyEsGEyEMLGEGL		9	301
PFKFB2	PFKFB2	O60825	S466-p	human		PVRMRRNsFtPLssS	3	41	301
NEDD9	Cas-L	Q14511	Y92-p	human		TFGQQKLyQVPNPQA		11	300
GOLGA5	GOLGA5	Q8TBA6	Y42-p	human		IyskNtDytELHQQN		6	300
PGM5	PGM5	Q15124	Y358-p	human	PGM_PMM_III	KsMKVPVyEtPAGWR		1	299
PPP1CB	PPP1CB	P62140	Y306-p	human		EKKAkyQyGGLNsGR		5	299
YRDC	YRDC	Q86U90	S21-p	human		VAAsVGLsEGPAGsR		2	299
CD2AP	CD2AP	Q9Y5K6	S233-p	human		kLRtRtsssEtEEKK	1	10	297
CD247	CD3Z	P20963	Y123-p	human	ITAM	kDkMAEAysEIGMkG	2	11	297
CDK17	CDK17	Q00537	Y203-p	human	Pkinase	EkLGEGtyAtVykGR		15	297
PDAP1	PDAP1	Q13442	S60-p	human		kEkKsLDsDEsEDEE		48	297
PDGFRA	PDGFRA	P16234	Y762-p	human	Pkinase_Tyr	sDIQRsLyDRPAsyK	2	9	297
ARHGEF2	ARHGEF2	Q92974	Y894-p	human		LPAGDALyLsFNPPQ		14	296
CLASP1	CLASP1	Q7Z460	S646-p	human		RIRtRRQssGsAtNV		40	296
EIF4B	EIF4B	P23588	S425-p	human		sRtGsEssQtGtstt		17	296
CDCP1	CDCP1	Q9H5V8	Y707-p	human		kGPAVGIyNDNINTE	3	10	295
DNAJC5	DNAJC5	Q9H3Z4	S10-p	human		DQRQRsLstsGEsLy	3	46	295
DOK1	DOK1	Q99704	Y341-p	human		KPLyWDLyEHAQQQL		8	295
FERMT2	kindlin-2	Q96AC1	Y590-p	human		EELIGIAyNRLIRMD		4	295
YIPF5	SMAP-5	Q969M3	Y42-p	human		ySkQyAGyDysQQGR		9	295
BCR	Bcr	P11274	Y644-p	human	RhoGEF	NsLEtLLykPVDRVt		9	294
PKP2	plakophilin 2	Q99959	Y166-p	human		AHytHsDyQysQRsQ		12	294
HNRNPA2B1	hnRNP A2/B1	P22626	Y331-p	human		srNMGGPyGGGNyGP		10	293
RPSA	RPSA	P08865	Y139-p	human	Ribosomal_S2	QPLtEAsyVNLPTIA		20	293
ABI1	Abi-1	Q8IZP0	S323-p	human		RQIsRHNsttsstss		17	292
CAT	Catalase	P04040	Y231-p	human	Catalase	NANGEAVyCkFHYkT	1	5	292
DCP1B	DCP1B	Q8IZD4	Y191-p	human		ITsssAIyDNPNLIk		6	292
RPLP1	RPLP1	P05386	S101-p	human	Ribosomal_60s	VEAKKEEsEEsDDDM	1	73	292
DDR1	DDR1	Q08345	Y797-p	human	Pkinase_Tyr	NLyAGDyyRVQGRAV		10	291
EDC3	EDC3	Q96F86	S161-p	human	Edc3_linker	sFRRRHNsWssssRH	1	22	290
RBM4	RBM4	Q9BWF3	Y194-p	human		TEQyNEQyGAVRTPy		13	290
TBC1D4	AS160	O60343	S341-p	human	PID	QPRRRHAsAPsHVQP	6	40	289
TRPM7	ChaK1	Q96QT4	S1504-p	human		EKIsRRPstEDtHEV		6	288
MAGED1	NRAGE	Q9Y5V3	Y92-p	human		tkGPNGVyDFsQAHN		6	288
HSP90AA1	HSP90A	P07900	Y604-p	human	HSP90	CCIVtstyGWtANME		6	287
KCNAB2	Kv-beta2	Q13303	Y25-p	human		tGsPGMIystrYGsP		3	287
PKN1	PKN1	Q16512	T774-p	human	Pkinase	GyGDRtstFCGtPEF	4	2	287
DEFA1	defensin, alpha 1	P59665	Y85-p	human	Defensin_1	RRyGtCIyQGRLWAF		2	286
DEFA3	defensin, alpha 3	P59666	Y85-p	human	Defensin_1	RRyGtCIyQGRLWAF		2	286
HNRNPA1	hnRNP A1	P09651	Y357-p	human		kPrNQGGyGGsssss		12	286
MYH10	MYH10	P35580	Y22-p	human		FVDrAVIyNPAtQAD		7	286
CDK16	CDK16	Q00536	Y176-p	human	Pkinase	DKLGEGtyAtVyKGK		15	285
CDK6	CDK6	Q00534	Y13-p	human	Pkinase	LCRADQQyECVAEIG		2	285
GOLGA4	GOLGA4	Q13439	S71-p	human		KLQLRVPsVEsLFRs		51	285
HSP90AA1	HSP90A	P07900	Y492-p	human	HSP90	kENQkHIyyITGEtk		10	285
CD5	CD5	P06127	Y453-p	human		AsHVDNEysQPPRNs	3	8	284
RIPK1	RIPK1	Q13546	Y384-p	human		kLQDEANyHLyGsRM		8	284
MAPRE2	RP1	Q15555	Y167-p	human		ANyDGkEyDPVEARQ		4	284
TEC	TEC	P42680	Y519-p	human	Pkinase_Tyr	RYVLDDQytSSSGAk	1	14	284
EPHB3	EphB3	P54753	Y600-p	human	EphA2_TM	ytEKLQQyIAPGMKV		10	283
HNRNPK	hnRNP K	P61978	Y323-p	human		rGGDLMAyDrrGrPG		13	283
MDH1	MDH1	P40925	Y119-p	human	Ldh_1_N	QGAALDkyAKKSVkV		2	283
KIRREL1	KIRREL	Q96J84	Y622-p	human		PSSRAVLyADyrAPG		15	282
GPRC5A	RAIG1	Q8NFJ5	Y317-p	human		EEtGDtLyAPystHF	1	10	281
PPP2R5D	PPP2R5D	Q14738	S573-p	human		KVLLRRksELPQDVy	4	29	280
DPYSL2	CRMP-2	Q16555	Y499-p	human		rGVPRGLyDGPVCEV	1	6	279
GGT7	GGTL3	Q9UJ14	S72-p	human		ARLQRLPssssEMGs		16	279
MTMR10	MTMR10	Q9NXD2	Y708-p	human		sGPLEACyGELGQSR		12	279
VIM	Vimentin	P08670	Y38-p	human	Filament_head	VttstrtysLGsALr		8	279
EPS8	EPS8	Q12929	Y774-p	human		CPEGARVysQITVQk	1	8	278
FGFR1	FGFR1	P11362	Y653-p	human	Pkinase_Tyr	RDIHHIDyykKTTNG	9	17	278
PCBP2	hnRNP E2 iso5	Q15366-5	Y205-p	human		AytIQGQyAIPQPDL		2	278
GAB1	GAB1	Q13480	Y373-p	human		AsDtDssyCIPTAGM	4	14	277
RBM17	RBM17	Q96I25	S155-p	human		ARRPDPDsDEDEDyE		51	277
EIF4B	EIF4B	P23588	T420-p	human		QERERsRtGsEssQt		18	276
NDRG1	NDRG1	Q92597	S362-p	human		HtsEGtRsRsHtsEG	1	11	276
HVCN1	HVCN1	Q96D96	Y35-p	human		FtVVGDDyHAWNINy		2	275
LPP	LPP	Q93052	T316-p	human		GRNDsDPtyGQQGHP		1	275
NOA1	MGC3232	Q8NC60	Y77-p	human		ERFLFPEyILDPEPQ		8	275
SQSTM1	SQSTM1	Q13501	S272-p	human		RsRLtPVsPEssstE	3	55	275
ABL1	Abl	P00519	Y469-p	human	Pkinase_Tyr	EGCPEKVyELMRACW		3	274
HDGFL2	HDGF2	Q7Z4V5	S454-p	human		VERTRKRsEGFsMDR		35	274
TCOF1	treacle	Q13428	S381-p	human	Treacle	AsAPAKEsPRKGAAP		58	274
ABL1	Abl	P00519	Y253-p	human	Pkinase_Tyr	HKLGGGQyGEVyEGV	4	7	273
PCBP2	hnRNP E2	Q15366	Y236-p	human		AytIQGQyAIPQPDL		1	273
SDC4	syndecan-4	P31431	Y197-p	human		kAPtNEFyA______	1	17	273
TRA2B	TRA2B	P62995	Y260-p	human		AQDrDQIyRRRsPsP		3	273
YES1	Yes	P07947	Y194-p	human	SH2	sETtkGAysLsIRDW		20	273
PDS5B	APRIN	Q9NTI5	S1177-p	human		IKGRLDssEMDHsEN		15	272
CRIP2	CRIP2	P52943	Y77-p	human		GGAGsyIyEKPLAEG		12	272
HBB	HBB	P68871	Y36-p	human	Globin	LGRLLVVyPWtQRFF		6	272
HBD	HBD	P02042	Y36-p	human	Globin	LGRLLVVyPWtQRFF		6	272
HBE1	HBE1	P02100	Y36-p	human	Globin	LGRLLVVyPWtQRFF		6	272
HBG1	HBG1	P69891	Y36-p	human	Globin	LGRLLVVyPWtQRFF		6	272
HBG2	HBG2	P69892	Y36-p	human	Globin	LGRLLVVyPWtQRFF		6	272
LBH	LBH	Q53QV2	S63-p	human	Lbh	KLKDRLPsIVVEPtE		15	272
LMBRD2	LMBRD2	Q68DH5	Y290-p	human	LMBR1	MGRNMDDyEDFDEkH		8	272
PKP4	plakophilin 4	Q99569	Y1115-p	human		RLQHQQLyysQDDsN		13	272
USP24	USP24	Q9UPU5	Y2024-p	human	UCH	VyDQTNPytDVRRRY		6	272
REPS1	REPS1	Q96D71	S273-p	human		IEIRRQsssyDDPWK		11	271
PCBP2	hnRNP E2 iso4	Q15366-4	Y201-p	human		AytIQGQyAIPQPDL		2	270
IRS1	IRS1	P35568	Y612-p	human		tLHtDDGyMPMsPGV	12	7	270
CASS4	HEFL	Q9NQ75	Y195-p	human		EPEKQQLyDIPAsPK		2	269
HSPB1	HSP27	P04792	S82-p	human		RALsRQLssGVsEIr	40	72	269
MARK3	MARK3	P27448	T507-p	human		GGMtRRNtyVCsERT	1	16	269
MATR3	matrin 3	P43243	S188-p	human		kRHFRRDsFDDrGPs	1	56	269
PARD3	PAR3-alpha	Q8TEW0	Y1080-p	human		RQARERDyAEIQDFH		20	269
CLTC	CLTC	Q00610	Y1211-p	human	Clathrin	RCyDEkMyDAAkLLy		4	268
TUBB	TUBB	P07437	Y340-p	human	Tubulin_C	VQNkNssyFVEWIPN		14	268
TUBB2A	TUBB2A	Q13885	Y340-p	human	Tubulin_C	VQNkNssyFVEWIPN		13	268
TUBB2B	TUBB2B	Q9BVA1	Y340-p	human	Tubulin_C	VQNkNssyFVEWIPN		13	268
TUBB4B	TUBB2C	P68371	Y340-p	human	Tubulin_C	VQNkNssyFVEWIPN		13	268
ARRB2	ARRB2	P32121	Y404-p	human		KGMKDDDyDDQLC__		2	267
EPB41	EPB41	P11171	Y660-p	human		RLDGENIyIRHsNLM		14	267
NUCKS1	NUCKS	Q9H1E3	S19-p	human		DysQFQEsDDADEDy	1	66	267
LCP1	L-plastin	P13796	Y28-p	human	EF-hand_7	VDTDGNGyIsFNELN		13	266
PIKFYVE	PIKFYVE	Q9Y2I7	Y1772-p	human		LRGADsAyyQVGQTG		10	266
UPF1	RENT1	Q92900	Y946-p	human		rFMTTAMyDAREAII		4	266
CD28	CD28	P10747	Y209-p	human		TRkHyQPyAPPRDFA	4	5	265
CD247	CD3Z	P20963	Y83-p	human	ITAM	NLGRREEyDVLDkRR	2	9	265
PIK3CD	PIK3CD	O00329	Y524-p	human	PI3Ka	RRGsGELyEHEkDLV	1	13	265
TUBB3	TUBB3	Q13509	Y340-p	human	Tubulin_C	IQskNssyFVEWIPN		13	265
TUBB4A	TUBB4	P04350	Y340-p	human	Tubulin_C	VQskNssyFVEWIPN		14	265
TUBB6	TUBB6	Q9BUF5	Y340-p	human	Tubulin_C	IQskNssyFVEWIPN		12	265
ACTB	ACTB	P60709	Y166-p	human	Actin	VtHtVPIyEGyALPH		10	264
ACTG1	ACTG1	P63261	Y166-p	human	Actin	VtHtVPIyEGyALPH		10	264
PKN2	PKN2	Q16513	T816-p	human	Pkinase	GyGDRtstFCGtPEF	4	4	264
SPN	sialophorin	P16150	T341-p	human		EGssRRPtLttFFGR		11	264
CFL2	Cofilin-2	Q9Y281	Y85-p	human	Cofilin_ADF	NDCRyALyDAtyEtk		11	263
CRKL	CRKL	P46109	Y198-p	human		GNRNsNsyGIPEPAH		9	263
GAB1	GAB1	Q13480	Y242-p	human		FFQQQMIyDsPPSRA	2	6	263
CARHSP1	CARHSP1	Q9Y2V2	S52-p	human		tRRtrtFsAtVRAsQ	1	52	262
CFL1	Cofilin-1	P23528	Y85-p	human	Cofilin_ADF	kDCRyALyDAtyEtk		11	262
EMD	emerin	P50402	Y94-p	human		skGyNDDyyEEsyFt		12	262
DAPP1	DAPP1	Q9UN19	Y139-p	human		kVEEPsIyEsVRVHT	7	12	261
SPTAN1	SPTAN1	Q13813	Y2423-p	human	efhand_Ca_insen	LSSEGkPyVtkEELy		6	261
ZC3HAV1	ZAP	Q7Z2W4	Y410-p	human		tGLLssDyRIINGkS		11	261
ARHGAP27	ARHGAP27 iso5	B7Z6T0	Y28-p	human		DDPPEPVyANIERQP		9	260
BCS1L	BCS1L	Q9Y276	Y181-p	human	BCS1_N	SEWRPFGyPRRRRPL		10	260
FGR	FGR	P09769	Y208-p	human	SH2	RKLDMGGyyIttRVQ		3	260
TRIM25	TRIM25	Q14258	Y278-p	human		NSkFDtIyQILLkkk	1	19	260
SH3GLB1	endophilin B1	Q9Y371	Y80-p	human	BAR	ARIEEFVyEkLDRKA	1	7	259
PTK2	FAK	Q05397	Y861-p	human		PIGNQHIyQPVGKPD	41	15	259
MEMO1	MEMO1	Q9Y316	Y210-p	human	Memo	DESQGEIyRSIEHLD		8	259
PLCG2	PLCG2	P16885	Y753-p	human		ERDINSLyDVsRMyV	8	8	259
STAT5A	STAT5A	P42229	Y90-p	human	STAT_int	LkIkLGHyAtQLQKT		5	259
CDK17	CDK17	Q00537	S180-p	human		SRRsRRAsLsEIGFG		35	258
CRK	CRK	P46108	Y251-p	human	SH3_2	QKRVPNAyDktALAL	3	8	258
DCXR	DCXR	Q7Z4W1	Y149-p	human	adh_short_C2	AVTNHsVyCstkGAL		6	258
RTN4	Nogo	Q9NQC3	S107-p	human		VAPERQPsWDPsPVs		12	258
TJP2	ZO2	Q9UDY2	Y426-p	human		RRHQysDyDyHsssE		11	258
ABLIM1	abLIM	O14639	Y357-p	human	AbLIM_anchor	RtssEsIysRPGssI		11	257
AKAP13	AKAP13	Q12802	T2467-p	human		sLPRRAEtFGGFDsH		16	257
MAPRE1	EB1	Q15691	Y124-p	human		ANyDGkDyDPVAARQ		3	257
GTF2F1	GTF2F1	P35269	T389-p	human	TFIIF_alpha	RGNsRPGtPsAEGGs	1	33	257
BCAR1	P130Cas	P56945	Y267-p	human		sQyGQEVyDtPPMAV	1	16	257
PEA15	PEA-15	Q15121	S104-p	human		tkLtRIPsAKKykDI	6	15	257
STAT5B	STAT5B	P51692	Y90-p	human	STAT_int	LkIkLGHyAtQLQNT		4	257
IRS1	IRS1	P35568	Y632-p	human		GRKGsGDyMPMsPKs	7	7	256
STK11IP	STK11IP	Q8N1F8	S398-p	human		RVRVRRAsIsEPsDt		39	256
ZDHHC5	ZDHHC5	Q9C0B5	Y533-p	human		REPsPVRyDNLsRHI		13	256
ERBIN	Erbin	Q96RT1	Y1164-p	human		MsVsDFNysRtSPsK		11	255
PHB	PHB	P35232	Y249-p	human		EAAEDIAyQLSRSRN		9	255
BCR	Bcr	P11274	Y598-p	human	RhoGEF	yRAFVDNyGVAMEMA		4	254
C11orf52	MGC14839	Q96A22	Y78-p	human	DUF4578	SEDsNLHyADIQVCs		11	254
MYH11	MYH11	P35749	Y1415-p	human	Myosin_tail_1	yEEKAAAyDKLEKtK		2	254
SLK	SLK	Q9H2G2	S189-p	human	Pkinase	RtIQRRDsFIGtPyW	2	27	254
ZAP70	ZAP70	P43403	Y315-p	human		MPMDtsVyEsPysDP	7	4	254
ZAP70	ZAP70	P43403	Y319-p	human		tsVyEsPysDPEELk	28	6	254
HCLS1	HS1	P14317	Y198-p	human	HS1_rep	AkGFGGQyGIQKDRV		6	253
NDRG2	NDRG2	Q9UN36	S332-p	human		LsRsRtAsLtsAAsV	1	34	253
PNN	PNN	Q9H307	S100-p	human	Pinin_SDK_N	RREsRQEsDPEDDDV		41	253
TMEM106B	TMEM106B	Q9NUM4	Y18-p	human		HsSkEDAydGVTSEN		7	252
EIF3J	eIF3-alpha	O75822	Y254-p	human	eIF3_subunit	DGGyVQDyEDFM___		3	251
TUBB	TUBB	P07437	Y51-p	human	Tubulin	LDrIsVyyNEAtGGk		6	251
ABL1	Abl	P00519	Y232-p	human		VyGVsPNyDKWEMER	2	4	250
ADAM9	ADAM9	Q13443	T761-p	human		PRHVsPVtPPREVPI		33	250
C21orf59	C21orf59	P57076	Y264-p	human	DUF2870	EENDDDAyLNsPWAD		2	250
CBL	CBL	P22681	Y774-p	human		sENEDDGyDVPKPPV	10	4	250
CD247	CD3Z	P20963	Y153-p	human	ITAM	stAtkDtyDALHMQA	1	9	250
GAB2	GAB2	Q9UQC2	Y409-p	human		RAssCEtyEyPQRGG		8	250
HNRNPA1	hnRNP A1	P09651	Y341-p	human	HnRNPA1	GGrssGPyGGGGQyF		18	250
HNRNPM	hnRNP M	P52272	Y64-p	human	HnRNP_M	GGNRFEPyANPtkRY		11	250
OSTM1	OSTM1	Q86WC4	S325-p	human	OSTMP1	KRLksstsFANIQEN		24	250
YAP1	YAP1	P46937	S109-p	human		ksHsRQAstDAGtAG	9	37	250
TBC1D4	AS160	O60343	S588-p	human		RMRGRLGsVDsFERs	10	51	249
GSK3A	GSK3A	P49840	S21-p	human		sGrARtssFAEPGGG	72	15	249
KLC1	KLC1	Q07866	Y449-p	human		DGTsFGEyGGWYkAC		6	249
PI4KA	PIK4CA	P42356	Y1154-p	human		NRYAGEVyGMIrFSG		12	249
PUM1	Pumilio-1	Q14671	Y83-p	human		QDDAMVDyFFQRQHG		2	249
SLAMF6	SLAMF6	Q96DU3	Y309-p	human		ENDTItIystINHsK	1	6	249
ARAP1	CENTD2	Q96P48	Y737-p	human		MKPLEKHysVVLPtV		7	248
CORO1C	coronin 1C	Q9ULV4	Y301-p	human		EITDEsPyVHyLNTF		11	248
LARP1	LARP	Q6PKG0	S1056-p	human		EGRkRCPsQsssRPA		9	248
BCAR1	P130Cas	P56945	Y287-p	human		RDPLLEVyDVPPsVE	1	12	248
PRKD2	PRKD2	Q9BZL6	S197-p	human		GARKRRLsstsLAsG		32	248
RPAP3	RPAP3	Q9H6T3	Y90-p	human		NRIksyDyEAWAKLD		3	248
HDAC1	HDAC1	Q13547	S393-p	human		EDAIPEEsGDEDEDD		51	247
ITK	ITK	Q08881	Y512-p	human	Pkinase_Tyr	RFVLDDQytsstGtk	1	7	247
KIF23	KIF23	Q02241	S912-p	human		GsRKRRsstVAPAQP		7	247
BABAM1	NBA1	Q9NWV8	S29-p	human		EPRPRtRsNPEGAED	1	25	247
PKM	PKM	P14618	Y148-p	human	PK	kItLDNAyMEkCDEN	1	20	247
ERBIN	Erbin	Q96RT1	Y1042-p	human		NVRANtAyHLHQRLG		4	246
HIPK3	HIPK3	Q9H422	S362-p	human	Pkinase	VCstyLQsRYYRAPE		5	246
TNS1	tensin 1	Q9HBL0	S1327-p	human		HVAyGGystPEDRRP		2	246
EPHA1	EphA1	P21709	Y781-p	human	Pkinase_Tyr	LDDFDGtyEtQGGkI		8	245
GTF2I	GTF2I	P78347	S784-p	human	GTF2I	GVPFRRPstFGIPRL	1	11	245
HELZ	HELZ	P42694	Y1353-p	human		LPAPHAQyAIPNRHF		2	245
PDAP1	PDAP1	Q13442	T18-p	human		KGRARQytsPEEIDA		9	245
PPIG	PPIG	Q13427	S376-p	human		AQRMRVssGERWIKG		4	245
CBL	CBL	P22681	S767-p	human		ANtGPEEsENEDDGy		2	244
CD84	CD84	Q9UIB8	Y279-p	human		AASKKtIytyIMAsR	1	6	244
EIF4H	EIF4H	Q15056	Y12-p	human		DtyDDrAyssFGGGr		12	244
FAM122A	FAM122A	Q96E09	S76-p	human		HGLLLPAsPVRMHss		42	244
LPP	LPP	Q93052	Y317-p	human		RNDsDPtyGQQGHPN		14	244
MYL9	MRLC1	P24844	S20-p	human		KRPQRAtsNVFAMFD	30	41	244
MYL12B	MRLC2	O14950	S20-p	human		KRPQRAtsNVFAMFD	38	39	244
PARD3	PAR3-alpha	Q8TEW0	Y489-p	human	PDZ	IGGsAPIyVKNILPR		16	244
CEP89	CCDC123	Q96ST8	Y157-p	human		GGHsDDLyAVPHRNQ		12	243
KIF23	KIF23	Q02241	S911-p	human		NGsRKRRsstVAPAQ	4	16	243
PKP3	plakophilin 3	Q9Y446	Y390-p	human	Arm	GAMRNLIyDNADNkL		8	243
PLEC	Plectin-1	Q15149	Y4615-p	human		TkGyysPysVsGsGs		13	243
VCP	VCP	P55072	Y805-p	human		EDNDDDLyG______	1	8	243
BRD1	BRD1	O95696	S852-p	human		tPRRRCAsEssIsss		4	242
CD7	CD7	P09564	Y222-p	human		NsAACVVyEDMsHsR		3	242
CORO1A	coronin 1A	P31146	Y25-p	human	DUF1899	PAkADQCyEDVRVSQ		3	242
EMD	emerin	P50402	Y161-p	human		MyGRDsAyQsItHyR	1	10	242
BID	BID	P55957	Y54-p	human	BID	LAPQWEGyDELQtDG		4	241
DTL	RAMP	Q9NZJ0	S557-p	human		RVkRRLDssCLEsVk		13	241
TNS3	tensin 3	Q68CZ2	Y333-p	human		PLIRWDsyENLsADG		11	241
TYROBP	TYROBP	O43914	Y91-p	human		ITETEsPyQELQGQR		6	241
BCR	Bcr	P11274	Y591-p	human	RhoGEF	LAsQLGVyRAFVDNy		5	240
DSP	Desmoplakin	P15924	Y28-p	human		EsGPDLryEVtsGGG		8	240
EZR	Ezrin	P15311	Y354-p	human	ERM	LMLRLQDyEEktKKA	11	3	240
HBS1L	HBS1	Q9Y450	Y58-p	human	HBS1_N	EPVEEyDyEDLkEss		5	240
LAPTM4A	LAPTM4A	Q15012	Y230-p	human	Mtp	EkEPPPPyLPA____		13	240
NDE1	NUDE1	Q9NXR1	Y279-p	human	NUDE_C	ASCRNLVyDQsPNRt		7	240
PLEC	Plectin-1	Q15149	S4386-p	human		GFRsRsssVGssssy		52	240
YAP1	YAP1	P46937	S105-p	human		PPEPksHsRQAstDA		9	240
FGFR1OP	FOP	O95684	Y337-p	human		GTGEDDDyVDDFNsT		6	239
PDGFRA	PDGFRA	P16234	Y768-p	human	Pkinase_Tyr	LyDRPAsyKKKSMLD	1	9	239
SPECC1L	SPECC1L	Q69YQ0	S832-p	human		MGLsRRsstssEPTP		22	239
SSRP1	SSRP1	Q08945	S444-p	human		syDEyADsDEDQHDA		58	239
ARFGAP2	ZNF289	Q8N6H7	Y445-p	human		GREVDAEyEARSRLQ		5	239
ZZEF1	ZZEF1	O43149	S1464-p	human		NkRQRtssVVEEHFQ		2	239
CDK6	CDK6	Q00534	Y24-p	human	Pkinase	AEIGEGAyGkVFkAR	1	3	238
GJA1	GJA1	P17302	Y313-p	human		sEQNWANysAEQNRM	1	12	238
HGS	Hrs	O14964	Y334-p	human		ARyLNRNyWEkKQEE	2	13	238
KRT19	K19	P08727	Y391-p	human		LEGQEDHyNNLsAsk	1	7	238
S100A11	S100A11	P31949	Y30-p	human	S_100	kyAGkDGyNytLsKt		8	238
SLC4A7	SLC4A7	Q9Y6M7	S407-p	human	Band_3_cyto	sGGsRENstVDFsKV		12	238
SRRM2	SRm300	Q9UQ35	T2104-p	human		RNHsGsRtPPVALNs		48	238
ATXN2	ataxin-2	Q99700	Y471-p	human	LsmAD	DrsEEEkytAVQRNs		4	237
FBP2	FBPase 2	O00757	Y216-p	human		IySLNEGyAKyFDAA		4	237
SYK	Syk	P43405	Y352-p	human		tEVyEsPyADPEEIR	15	16	237
TCF3	E2A iso2	P15923-2	S530-p	human		APRARtsstDEVLsL		14	236
ERRFI1	MIG-6	Q9UJM3	Y394-p	human		KKVsstHyyLLPERP	2	15	236
PLEKHA7	PLEKHA7	Q6IQ23	Y656-p	human		GKSADDtyLQLKkDL		5	236
TUBB	TUBB	P07437	Y50-p	human	Tubulin	QLDrIsVyyNEAtGG		7	236
EPHB4	EphB4	P54760	Y774-p	human	Pkinase_Tyr	ENssDPtytssLGGk	1	17	235
UBAP2L	NICE-4	Q14157	S604-p	human		TQTRRyPssIsssPQ		16	235
PDCD5	PDCD5	O14737	S119-p	human		NRRKVMDsDEDDDy_	3	41	235
RBM17	RBM17	Q96I25	Y161-p	human		DsDEDEDyERERRKR		4	235
ANKS1A	ANKS1A	Q92625	Y834-p	human		AsLADRPyEEPPQKP		7	234
PKP4	plakophilin 4	Q99569	Y306-p	human		PNGPTPQyQTTARVG		5	234
ARHGAP30	ARHGAP30	Q7Z6I6	Y1027-p	human		tCtEGGDyCLIPRTS		4	233
FGR	FGR	P09769	Y180-p	human	SH2	sETtkGAysLsIRDW		19	233
FYN	Fyn	P06241	Y185-p	human	SH2	sETtkGAysLsIRDW	1	23	233
AGL	GDE	P35573	Y584-p	human		IREAMsAyNsHEEGR		4	233
GRB7	GRB7	Q14451	Y107-p	human	RA	RPHVVKVysEDGACR		6	233
MYL9	MRLC1	P24844	T19-p	human		KKRPQRAtsNVFAMF	14	32	233
MYL12B	MRLC2	O14950	T19-p	human		KKRPQRAtsNVFAMF	23	30	233
PITHD1	PITHD1	Q9GZP4	Y189-p	human		HEVTICNyEAsANPA		4	233
PRKACA	PKACA	P17612	T198-p	human	Pkinase	RVKGRtWtLCGtPEy	7	25	233
PRKACB	PKACB	P22694	T198-p	human	Pkinase	RVKGRtWtLCGtPEy		24	233
PRKACG	PKACG	P22612	T198-p	human	Pkinase	RVKGRtWtLCGtPEy		24	233
PLEKHA1	PLEKHA1	Q9HB21	Y345-p	human		TMEKRGFyEsLAkVk		4	233
SH3GLB2	endophilin B2	Q9NR46	Y77-p	human	BAR	ARVEEFLyEkLDRKV		3	232
STK11	LKB1	Q15831	S31-p	human		TFIHRIDstEVIyQP		16	232
STAM	STAM1	Q92783	Y384-p	human		EDPMysMyAKLQNQP		10	232
APP	APP	P05067	Y762-p	human	APP_amyloid	NGyENPtykFFEQMQ		11	231
BAG3	BAG3	O95817	Y247-p	human		yQtHQPVyHkIQGDD		5	231
FAF2	ETEA	Q96CS3	Y79-p	human		NTADHRIysyVVSRP		9	231
KDM1A	LSD1	O60341	S137-p	human		LsEDEyysEEERNAK	1	33	231
SPRY1	SPRY1	O43609	Y53-p	human		AIRGsNEytEGPSVV		15	230
TNS1	tensin 1	Q9HBL0	Y903-p	human		RAAsDGQyENQsPEA		7	230
AHNAK	AHNAK	Q09666	Y715-p	human		GTKVkGEyDVtVPKL		16	229
CACYBP	CACYBP	Q9HB71	Y199-p	human	SGS	MNVLkkIyEDGDDDM		7	229
FERMT3	kindlin-3	Q86UX7	Y11-p	human		MktAsGDyIDsSWEL		5	229
PDPK1	PDK1	O15530	S241-p	human	Pkinase	skQARANsFVGtAQy	38	57	229
WIPF2	WIRE	Q8TF74	Y74-p	human		PkGSsGGyGSGGAAL		6	229
GLUD1	GLUD1	P00367	Y451-p	human	ELFV_dehydrog	KNLNHVsyGRLTFkY		3	228
GLUD2	GLUD2	P49448	Y451-p	human	ELFV_dehydrog	KNLNHVsyGRLTFkY		3	228
KRT18	K18	P05783	Y36-p	human		VssAAsVyAGAGGsG		11	228
RPS6KB1	p70S6K	P23443	S447-p	human		GsPRtPVsPVkFsPG	59	32	228
PARD3	PAR3-alpha	Q8TEW0	Y719-p	human		RRIsHsLysGIEGLD		15	228
PCM1	PCM-1	Q15154	Y1176-p	human		NSSGKtEyMAFPkPF		5	228
PRKAR1A	PKAR1A	P10644	S83-p	human		DsREDEIsPPPPNPV	3	65	228
RET	Ret iso3	Q15300	S83-p	human		DsREDEIsPPPPNPV		51	228
CD2AP	CD2AP	Q9Y5K6	Y88-p	human		LVQRIstyGLPAGGI		9	227
CTNND1	CTNND1	O60716	Y174-p	human		AssVsNNyIQtLGRD		12	227
SRRM2	SRm300	Q9UQ35	S2100-p	human		PPAtRNHsGsRtPPV		40	227
UBR4	UBR4	Q5T4S7	S1760-p	human		EsLVRHAstssPADK		9	227
ZC3HAV1	ZAP	Q7Z2W4	Y299-p	human		DLtRkFtyLGsQDRA		7	227
ZAP70	ZAP70	P43403	Y164-p	human	SH2	AHERMPWyHssLTRE			227
ARFGAP2	ZNF289	Q8N6H7	Y278-p	human		VAsMRLAyQELQIDR		5	227
CTTN	Cortactin	Q14247	Y453-p	human		ysMEAADyREASSQQ	1	13	226
MCRIP1	FAM195B	C9JLW8	Y41-p	human	FAM195	EENVRFIyEAWQGVE		3	226
GSTP1	GSTP1	P09211	Y8-p	human	GST_N	MPPyTVVyFPVRGRC	2	15	226
LCP1	L-plastin	P13796	Y276-p	human	CH	LLLRWANyHLENAGC		7	226
TPM2	TPM2	P07951	Y162-p	human	Tropomyosin	AEDsDRkyEEVARkL		2	226
TUBA1B	TUBA1B	P68363	Y224-p	human		LDIERPtytNLNRLI		8	226
TUBA1C	TUBA1C	Q9BQE3	Y224-p	human		LDIERPtytNLNRLI		8	226
TUBA3C	TUBA3C	P0DPH7	Y224-p	human		LDIERPtytNLNRLI		8	226
TUBA4A	TUBA4A	P68366	Y224-p	human		LDIERPtytNLNRLI		8	226
TUBA8	TUBA8	Q9NY65	Y224-p	human		LDIERPtytNLNRLI		8	226
ELMO2	ELMO2	Q96JJ3	Y48-p	human		WsLPNPEyyTLRYAD		19	225
GIT1	GIT1	Q9Y2X7	Y554-p	human		VHVPAGLyRIRKGVs		4	225
NONO	NONO	Q15233	Y265-p	human	NOPS	AQPGsFEyEyAMRWk		2	225
RAB7A	Rab7	P51149	Y183-p	human		QEtEVELyNEFPEPI	1	20	225
RPL3	RPL3	P39023	Y307-p	human	Ribosomal_L3	kNNAstDyDLsDkSI		7	225
SLC25A5	SLC25A5	P05141	Y191-p	human	Mito_carr; TM	IIIYRAAyFGIyDtA		6	225
SRRM2	SRm300	Q9UQ35	S2102-p	human		AtRNHsGsRtPPVAL		40	225
TCF12	TCF12	Q99081	S559-p	human		ssRGRtsstNEDEDL		12	225
GTF2F1	GTF2F1	P35269	S385-p	human	TFIIF_alpha	GGssRGNsRPGtPsA	1	36	224
SPEN	SHARP	Q96T58	S736-p	human		VHLRRPQsPGAsPsQ		29	224
SIT1	SIT	Q9Y3P8	Y127-p	human	SIT	AAEEVMCytsLQLRP	1	1	224
SRRM1	SRm160	Q8IYB3	S738-p	human		KKIKKAAsPsPQsVR		55	224
VARS	VARS	P26640	Y469-p	human	tRNA-synt_1	LHEEGIIyRSTRLVN		5	224
ANKLE2	ANKLE2	Q86XL3	Y206-p	human		yyGVCPVyEDVPARN		4	223
ELAVL1	HuR	Q15717	Y200-p	human		VALLsQLyHsPArrF	1	14	223
PIK3R1	PIK3R1	P27986	Y607-p	human		NENtEDQysLVEDDE	2	15	223
TNS3	tensin 3	Q68CZ2	S332-p	human		DPLIRWDsyENLsAD		23	223
KDM1A	LSD1	O60341	S131-p	human		DEsLANLsEDEyysE	1	34	221
PPP1R12A	MYPT1	O14974	S509-p	human		PRRLAstsDIEEKEN	1	10	221
ZFC3H1	PSRC2	O60293	S1046-p	human		SSRERRRsFLEsNYF		18	221
RBM4	RBM4	Q9BWF3	Y345-p	human		AAARNsLyDMARyER		6	221
RPS6	S6	P62753	S242-p	human		ssLRAstsKsEssQK	1	14	221
CRK	CRK	P46108	Y239-p	human	SH3_2	NLQNGPIyARVIQKR	1	3	220
CRKL	CRKL	P46109	S195-p	human		GKHGNRNsNsyGIPE		1	220
PPIG	PPIG	Q13427	S375-p	human		RAQRMRVssGERWIK		3	220
NEDD9	Cas-L	Q14511	Y214-p	human		EIKPQGVyDIPPtKG	1	9	219
CLASP2	CLASP2	O75122	Y1022-p	human		RsRDyNPyNysDsIs		6	219
DSP	Desmoplakin	P15924	S22-p	human		GRMIrAEsGPDLryE		26	219
EIF3A	eIF3-theta	Q14152	T574-p	human		RILARRQtIEERKER		3	219
EIF3M	EIF3M	Q7L2H7	Y351-p	human		kQQWQQLyDtLNAWk		4	219
FKBP4	FKBP4	Q02790	Y220-p	human	FKBP_C	KGEHsIVyLkPSyAF		4	219
PPP1R14B	PPP1R14B	Q96C90	Y29-p	human		GGPGPrVyFQsPPGA		11	219
NEDD9	Cas-L	Q14511	Y241-p	human		AGLREKDyDFPPPMR		11	218
ANP32E	LANP-L	Q9BTT0	Y235-p	human		DEEDDDDyVEEGEEE		6	218
NAPRT	NAPRT1	Q6XQN6	Y21-p	human		RPLLtDLyQAtMALG		4	218
PAG1	PAG	Q9NWQ8	Y227-p	human	PAG	GKAEFAEyAsVDRNK		24	218
PLCG1	PLCG1	P19174	S1248-p	human		HGrAREGsFEsRyQQ	3	17	218
RBM4B	RBM30	Q9BQ04	Y340-p	human		AATRNsLyDMARYER		5	218
TRA2A	TRA2A	Q13595	S262-p	human		RyRRRsPsPyysRyR		60	218
TRA2B	TRA2B	P62995	S266-p	human		IyRRRsPsPyysrGG		57	218
CDK2	CDK2	P24941	T160-p	human	Pkinase	GVPVRtytHEVVtLW	32	26	217
ARAP2	CENTD1	Q8WZ64	Y77-p	human		KMQDIPIyANVHKTK		8	217
CPSF7	CPSF7	Q8N684	S423-p	human		ssRKRHRsRERsPsR		3	217
CPSF7	CPSF7	Q8N684	S427-p	human		RHRsRERsPsRsRES		1	217
CLNS1A	ICLN	P54105	Y214-p	human		tEDsIrDyEDGMEVD		6	217
NDRG1	NDRG1	Q92597	S336-p	human		AsGssVtsLDGtRsR		20	217
SPEN	SHARP	Q96T58	S749-p	human		sQAERLPsDsERRLY		13	217
TDRD3	TDRD3	Q9H7E2	Y481-p	human		HFNVNtDyQNPVRsN		4	217
VIM	Vimentin	P08670	S56-p	human	Filament_head	srsLyAssPGGVyAt	18	58	217
ZCCHC6	ZCCHC6	Q5VYS8	S132-p	human		INRQRKDsFQENEDG		8	217
CCT2	CCT2	P78371	S260-p	human	Cpn60_TCP1	GsRVRVDstAkVAEI	2	10	216
GAB2	GAB2	Q9UQC2	Y266-p	human		TEFRDstyDLPRSLA	1	8	216
BCR	Bcr	P11274	Y436-p	human		sFGtPPGyGCAADRA		3	215
CASKIN2	CASKIN2	Q8WXE0	Y253-p	human		DVNIRNtyNQtALDI		23	215
PKP4	plakophilin 4	Q99569	Y415-p	human		DLHItPIyEGRtyys		22	215
RPS6	S6	P62753	S247-p	human		stsKsEssQK_____	1	12	215
TUBB	TUBB	P07437	Y208-p	human	Tubulin	CIDNEALyDICFRTL		2	215
TUBB2B	TUBB2B	Q9BVA1	Y208-p	human	Tubulin	CIDNEALyDICFRTL		2	215
TUBB4B	TUBB2C	P68371	Y208-p	human	Tubulin	CIDNEALyDICFRTL		2	215
TUBB4A	TUBB4	P04350	Y208-p	human	Tubulin	CIDNEALyDICFRTL		2	215
TUBB6	TUBB6	Q9BUF5	Y208-p	human	Tubulin	CIDNEALyDICFRTL		2	215
TNK2	Ack	Q07912	Y860-p	human		KVsstHyyLLPERPs	1	14	214
ACTA1	ACTA1	P68133	Y190-p	human	Actin	AGRDLtDyLMkILtE		4	214
ACTA2	ACTA2	P62736	Y190-p	human	Actin	AGRDLtDyLMkILtE		4	214
ACTB	ACTB	P60709	Y188-p	human	Actin	AGRDLtDyLMkILtE		4	214
ACTBL2	ACTBL2	Q562R1	Y189-p	human	Actin	AGRDLtDyLMkILTE		4	214
ACTG1	ACTG1	P63261	Y188-p	human	Actin	AGRDLtDyLMkILtE		4	214
ACTG2	ACTG2	P63267	Y189-p	human	Actin	AGRDLtDyLMkILtE		4	214
GSK3B	GSK3B	P49841	S9-p	human		SGRPRttsFAEsCkP	238	25	214
SIT1	SIT	Q9Y3P8	Y148-p	human		GPGtPVkysEVVLDS	2	7	214
UBN1	UBN1	Q9NPG3	S493-p	human	UBN_AB	EQRDRICsDEEEDEE		15	214
YAP1	YAP1	P46937	T110-p	human		sHsRQAstDAGtAGA	2	11	214
ACTC1	ACTC1	P68032	Y190-p	human	Actin	AGRDLtDyLMkILtE		4	213
KLC2	KLC2	Q9H0B6	Y434-p	human		DsAPyGEyGsWykAC		3	213
PPP1R12A	MYPT1	O14974	Y762-p	human		kQKysRtyDEtyQRy		2	213
PDHA1	PDHA1	P08559	S295-p	human	E1_dh	RyHGHsMsDPGVsyR	1	28	213
PDHA2	PDHA2	P29803	S293-p	human	E1_dh	RyHGHsMsDPGVsyR		28	213
PIK3C2B	PIK3C2B	O00750	Y228-p	human		RLLGsVDyDGINDAI		8	213
PUM1	Pumilio-1	Q14671	S709-p	human		GSGSRRDsLtGssDL		40	213
SHMT1	SHMT1	P34896	Y34-p	human	SHMT	kDsDVEVyNIIkkES		6	213
WDR62	WDR62	O43379	T50-p	human		RRRtRLstAsEEtVQ	2	14	213
CBL	CBL	P22681	S669-p	human		PKIKPsssANAIysL		11	212
C2CD5	CDP138	Q86YS7	T339-p	human		KALLRQQtQsALEQR		11	212
ARAP1	CENTD2	Q96P48	Y975-p	human	RhoGAP	SDIPVIVyRCVDYIT		6	212
EFNB2	EFNB2	P52799	Y304-p	human		DSVFCPHyEKVsGDy	1	15	212
GPRC5C	GPRC5C	Q9NQ84	Y414-p	human		TLRAEDMysAQsHQA		8	212
MYH10	MYH10	P35580	Y13-p	human		GLEDPERyLFVDrAV		5	212
TVP23B	TVP23B	Q9NYZ1	T199-p	human		kQFLRQNtGDDQtS_		12	212
BTK	Btk	Q06187	Y223-p	human	SH3_1	LKKVVALyDyMPMNA	14	11	211
CTNND1	CTNND1	O60716	Y248-p	human		yrPsMEGyrAPsRQD		7	211
GRB2	GRB2	P62993	Y209-p	human		TGMFPRNyVtPVNrN	3	3	211
RACK1	RACK1	P63244	Y52-p	human		LtrDEtNyGIPQRAL	2	1	211
ZNF330	ZNF330	Q9Y3S2	Y315-p	human		yAsGyAHyEEQEN__		1	211
FRYL	FRYL	O94915	Y93-p	human		NGTEDEsyEyRPRSs			210
CASS4	HEFL	Q9NQ75	Y244-p	human		PQKSEWIyDtPVsPG		4	210
MYCBP2	MYCBP2	O75592	S3505-p	human		IPRRRVNsGDtEVGS		38	210
RBM3	RBM3	P98179	Y127-p	human		srPGGyGyGyGrsrD		9	210
GIT2	GIT2	Q14161	Y592-p	human		NstPEsDyDNTPNDM		8	209
ICK	ICK	Q9UPZ9	Y159-p	human	Pkinase	SKPPytDyVSTRWYR		15	209
LYSMD2	MGC35274	Q8IV50	Y208-p	human		SRDEEsPyAtsLyHs		6	209
RPS6	S6	P62753	T241-p	human		LssLRAstsKsEssQ	1	7	209
TBC1D15	TBC1D15 iso2	Q8TC07-2	Y215-p	human	DUF3548	NLLDEPAyGLIQkIK		5	209
VIPAS39	VIPAS39	Q9H9C1	S121-p	human		rGRtrPGsFQsLsDA		24	209
PYM1	WIBG	Q9BRP8	Y45-p	human		PQEEVPVyENkyVkF		6	209
ZDHHC5	ZDHHC5	Q9C0B5	Y630-p	human		EPGPtAPyLGRsMsY		12	209
CEP170	CEP170	Q5SW79	T1023-p	human	CEP170_C	RQPsVDLtDDDQtsS		3	208
CIRBP	CIRBP	Q14011	Y141-p	human		GyGGsrDyyssrsQs		3	208
ABL1	Abl	P00519	Y128-p	human	SH2	SLEKHSWyHGPVSRN	1	2	207
FLNC	FLNC	Q14315	Y2683-p	human	Filamin	KTPCEEVyVkHMGNR		2	207
NFYA	NFYA	P23511	Y266-p	human	CBFB_NFYA	MLEEEPLyVNAkQYH		11	207
PTPN6	SHP-1	P29350	Y541-p	human		sEyGNItyPPAMkNA		1	207
ABL2	Arg	P42684	Y174-p	human	SH2	SLEKHSWyHGPVSRS		2	206
ERBB3	HER3	P21860	Y1328-p	human		SAFDNPDyWHsRLFP	4	14	206
RIPK1	RIPK1	Q13546	Y387-p	human		DEANyHLyGsRMDRQ		5	206
TJP2	ZO2	Q9UDY2	Y506-p	human		sPEDEAIyGPNtKMV		6	206
CAPZB	CAPZB	P47756	Y232-p	human	F_actin_cap_B	RsTLNEIyFGkTkDI		9	205
CTTN	Cortactin	Q14247	Y154-p	human	HS1_rep	kHAsQkDyssGFGGk		11	205
DBNL	DBNL	Q9UJU6	Y140-p	human		AkAsGANysFHkEsG	1	6	205
MAP3K2	MEKK2	Q9Y2U5	S239-p	human		SRMPRAQsyPDNHQE		22	205
FYB1	SLAP-130	O15117	Y757-p	human	hSH3	NEEGkyGyVLRSyLA	1	2	205
NDRG1	NDRG1	Q92597	S333-p	human		sRtAsGssVtsLDGt		29	204
PKM	PKM	P14618	Y370-p	human	PK	GEtAkGDyPLEAVRM	1	9	204
SLC25A4	SLC25A4	P12235	Y191-p	human	Mito_carr; TM	IIIyRAAyFGVyDtA	1	5	204
SLC25A6	SLC25A6	P12236	Y191-p	human	Mito_carr; TM	IIIYRAAyFGVyDtA		5	204
CD7	CD7	P09564	Y239-p	human		tLssPNQyQ______			203
CLDN3	Claudin-3	O15551	Y198-p	human		ytAtkVVysAPRstG		6	203
CRIP1	CRIP1	P50238	Y12-p	human	LIM	PKCNkEVyFAERVtS		7	203
DSP	Desmoplakin	P15924	Y95-p	human		IVQPELkyGDGIQLt		4	203
ERBIN	Erbin	Q96RT1	Y1293-p	human		sREQLIDyLMLKVAH		8	203
GDI2	GDI2	P50395	Y442-p	human		kRKkNDIyGED____		3	203
CASS4	HEFL	Q9NQ75	Y231-p	human		TTLRRGGystLPNPQ			203
HNRNPF	hnRNP F	P52597	Y210-p	human		sVQrPGPyDrPGtAr		3	203
HP1BP3	HP1BP3	Q5SSJ5	Y379-p	human	Linker_histone	HPGtNsNyQMHLLkK		4	203
MYL12A	MRLC3	P19105	S19-p	human		KRPQRAtsNVFAMFD	13	38	203
PIK3R2	PIK3R2	O00459	Y605-p	human		kNEtEDQyALMEDED		16	203
PXN	PXN	P49023	Y88-p	human	Paxillin	PQsssPVyGsSAKTs	1	22	203
RBM8A	RBM8A	Q9Y5S9	Y54-p	human		RARMREDyDsVEQDG		6	203
BAD	BAD	Q92934	S99-p	human	Bcl-2_BAD	PFrGrsRsAPPNLWA	58	34	202
CC2D1A	CC2D1A	Q6P1N0	Y207-p	human		GPAstPtysPAPtQP		8	202
CPSF7	CPSF7	Q8N684	S429-p	human		RsRERsPsRsRESSR		3	202
CUTC	CUTC	Q9NTM9	S17-p	human		RKRARIPsGKAGAAN		2	202
IWS1	IWS1	Q96ST2	T725-p	human		MNstGGQtPRRDLEK		12	202
LMO7	LMO7	Q8WWI1	S1510-p	human		GIMRRGEsLDNLDsP		50	202
MELK	MELK	Q14680	Y438-p	human		sAVkNEEyFMFPEPK		11	202
WDR62	WDR62	O43379	S49-p	human		LRRRtRLstAsEEtV	2	21	202
ANXA4	ANXA4	P09525	Y255-p	human	Annexin	AYFAEkLyKSMkGLG		1	201
ARHGDIA	RhoGDI alpha	P52565	Y133-p	human	Rho_GDI	MkYIQHtyRKGVkID		5	201
ABL1	Abl	P00519	Y115-p	human		QGWVPsNyItPVNSL	2	6	200
AHNAK	AHNAK	Q09666	Y1469-p	human		GPkMKGDyDVtVPKV		12	200
ABL2	Arg	P42684	Y161-p	human		QGWVPsNyItPVNSL	1	4	200
CDV3	CDV-3	Q9UKY7	Y95-p	human	CDV3	LEQkEVDysGLRVQA		6	200
DCBLD2	DCBLD2	Q96PD2	Y750-p	human		PAPDELVyQVPQSTQ	1	17	200
FAF1	FAF1	Q9UNN5	S582-p	human	UBX	kLRIRtPsGEFLERR	1	20	200
CSNK2A2	CK2A2	P19784	Y13-p	human		AGSRARVyAEVNsLR		1	199
CLDN3	Claudin-3	O15551	Y219-p	human		tGyDRKDyV______		6	199
DSG2	DSG2	Q14126	Y1013-p	human		QHLQDVPyVMVRERE		12	199
EPB41L1	EPB41L1	Q9H4G0	Y343-p	human	FERM_C	IKIRPGEyEQFEstI		10	199
PDAP1	PDAP1	Q13442	Y70-p	human		sEDEEDDyQQKRkGV		1	199
PRRC2C	PRRC2C	Q9Y520	S1242-p	human		PLRQREEsEtRsEss		8	199
TJP2	ZO2	Q9UDY2	Y249-p	human		GRsIDQDyERAyHRA		5	199
ATP1A1	ATP1A1	P05023	Y10-p	human		KGVGRDkyEPAAVsE		9	198
CD5	CD5	P06127	S439-p	human		NHtAtVRsHAENPtA		5	198
EIF4B	EIF4B	P23588	Y211-p	human		AtDsFDDyPPRRGDD		10	198
GIT2	GIT2	Q14161	Y484-p	human		kQAttNVyQVQtGsE		3	198
NDRG1	NDRG1	Q92597	T356-p	human		GtRsRsHtsEGtRsR	6	4	198
ZYX	Zyxin	Q15942	Y316-p	human		PQPPsFtyAQQREKP		7	198
KANK2	ANKRD25	Q63ZY3	S540-p	human		EPRERVPsVAEAPQL		21	197
ANKRD27	ANKRD27	Q96NW4	T1023-p	human		RRMLRRHtVEDAVVs		15	197
CCDC61	CCDC61	Q9Y6R9	S373-p	human		QQRNRLGsGGsGDGP		19	197
CTDSPL2	CTDSPL2	Q05D32	S104-p	human		ISRVRRKsQVNGEAG		20	197
PPP1R18	PPP1R18	Q6NYC8	Y230-p	human		LsPGEsAyQKLGLTE		7	197
ANXA1	ANXA1	P04083	Y39-p	human		PGsAVsPyPtFNPsS		15	196
GPRC5C	GPRC5C	Q9NQ84	Y387-p	human		KVPsEGAyDIILPRA		13	196
MYL12A	MRLC3	P19105	T18-p	human		KKRPQRAtsNVFAMF	8	30	196
INPPL1	SHIP-2	O15357	Y987-p	human		sFNNPAyyVLEGVPH	1	9	196
AFDN	Afadin	P55196	S1799-p	human		KERQRLFsQGQDVsN		26	195
BCR	Bcr	P11274	S301-p	human		GPLLRsQstsEQEKR		2	195
CFL1	Cofilin-1	P23528	Y117-p	human	Cofilin_ADF	PLkSkMIyAsskDAI		1	195
CFL2	Cofilin-2	Q9Y281	Y117-p	human	Cofilin_ADF	PLkSkMIyAsskDAI		1	195
DSTN	Destrin	P60981	Y117-p	human	Cofilin_ADF	PLkSkMIyAsskDAI		1	195
DCTN2	dynactin 2	Q13561	Y313-p	human	Dynamitin	QSkVHQLyEtIQRWs		5	195
SLC1A5	SLC1A5	Q15758	Y524-p	human		GNPLLkHyrGPAGDA		11	195
EIF3L	eIF3S6IP	Q9Y262	Y36-p	human		DPKQDLAyERQyEQQ		3	194
MATR3	matrin 3	P43243	Y219-p	human		GyyDrMDyEDDrLRD		6	194
NSFL1C	NSFL1C	Q9UNZ2	Y167-p	human		APEEEsAyVAGEkRQ		11	194
SCAMP3	SCAMP3	O14828	Y35-p	human		QHRPsRQyAtLdVyN		11	194
SLC4A7	SLC4A7	Q9Y6M7	Y44-p	human		LEsHRAVyIGVHVPF		7	194
ZNF598	ZNF598	Q86UK7	Y312-p	human		DyEEVDRysRQGRVA		2	194
ABL1	Abl	P00519	Y93-p	human	SH3_1	EKLRVLGyNHNGEWC		1	193
ADH1B	ADH1B	P00325	Y150-p	human	ADH_N	GTSTFSQytVVDENA		1	193
TCP1	CCTA	P17987	Y545-p	human		kDDkHGsyEDAVHsG		7	193
ERBB2	HER2	P04626	Y1248-p	human		PtAENPEyLGLDVPV	41	14	193
PDZK1IP1	PDZK1IP1	Q13113	Y99-p	human	MAP17	SsEHENAyENVPEEE		1	193
RBCK1	RBCK1	Q9BYM8	Y330-p	human		CPFIDNTysCsGkLL		11	193
AHNAK	AHNAK	Q09666	Y964-p	human		GPKVkGEyDMtVPKL		10	192
CD84	CD84	Q9UIB8	Y316-p	human		EEPVNtVysEVQFAD	1	8	192
SGPP1	SGPP1	Q9BX95	S112-p	human		AGALRRNsLtGEEGQ		52	192
TUBA3E	TUBA3E	Q6PEY2	Y399-p	human		VHKFDLMyAkWAFVH		7	192
TJP1	ZO1	Q07157	Y1066-p	human		yRyESssytDQFsRN		6	192
ACADSB	ACADSB	P45954	Y198-p	human	Acyl-CoA_dh_M	RADKEGDyyVLNGSK		2	191
GAB2	GAB2	Q9UQC2	Y476-p	human		GDNsQsVyIPMsPGA	1	3	191
GRASP	GRASP	Q7Z6J2	Y237-p	human		VVKDPSIyDtLESVR		8	191
SF3A3	SF3A3	Q12874	Y479-p	human	DUF3449	QPDtEEEyEDsSGNV		7	191
SMG9	SMG9	Q9H0W8	Y147-p	human		QRPtQPVyQIQNRGM	1	3	191
WDR70	WDR70	Q9NW82	Y618-p	human		kAAEDsPyWVsPAyS		7	191
CTNND1	CTNND1	O60716	Y280-p	human		HRFHPEPyGLEDDQR		14	190
FGR	FGR	P09769	Y412-p	human	Pkinase_Tyr	RLIKDDEyNPCQGSK	1	5	190
MUC1	MUC1	P15941	T1211-p	human		HPMsEyPtyHtHGRy		5	190
PFKP	PFKP	Q01813	S386-p	human		AVRLRGRsFAGNLNt		41	190
ACP1	ACP1	P24666	Y132-p	human	LMWPc	QLIIEDPyyGNDsDF	4	13	189
CAMK2G	CAMK2G	Q13555	T287-p	human		sMMHRQEtVECLRKF	4	18	189
CIAPIN1	CIAPIN1	Q6FI81	Y290-p	human	CIAPIN1	FRCAsCPyLGMPAFK		1	189
ITGB1	ITGB1	P05556	Y795-p	human	Integrin_b_cyt	ttVVNPkyEGk____	5	11	189
SLC9A1	NHE1	P19634	S703-p	human		MsRARIGsDPLAyEP	7	34	189
SORBS1	SORBS1	Q9BX66	Y536-p	human		RAEPKsIyEyQPGKS		4	189
SRRM1	SRm160	Q8IYB3	S740-p	human		IKKAAsPsPQsVRRV		48	189
STAT5A	STAT5A	P42229	Y114-p	human	STAT_int	RCIRHILyNEQRLVR		5	189
STAT5B	STAT5B	P51692	Y114-p	human	STAT_int	RCIRHILyNEQRLVR		5	189
STX4	STX4	Q12846	Y115-p	human	Syntaxin	kEEADENyNsVNtRM		4	189
TRA2B	TRA2B	P62995	Y235-p	human		rGyDDrDyysrSyrG		3	189
TNK2	Ack	Q07912	Y284-p	human	Pkinase_Tyr	LPQNDDHyVMQEHRK	6	18	188
CTTN	Cortactin	Q14247	S418-p	human		tEErLPssPVyEDAA	11	76	188
FLII	FLI	Q13045	S436-p	human		RLRRRKDsAQDDQAK	3	16	188
GTF2F1	GTF2F1	P35269	T156-p	human	TFIIF_alpha	LARHRtLtAEEAEEE		7	188
RBM3	RBM3	P98179	Y118-p	human		GyGSGryyDsrPGGy		6	188
SHANK2	SHANK2	Q9UPX8	Y610-p	human		GQMPENPysEVGKIA		7	188
INPP5D	SHIP	Q92835	Y1022-p	human		EMFENPLyGsLssFP	1	11	188
TUBA1A	TUBA1A	Q71U36	Y224-p	human		LDIERPtytNLNRLI		8	188
TUBA3E	TUBA3E	Q6PEY2	Y224-p	human		LDIERPtytNLNRLI		8	188
ZNF598	ZNF598	Q86UK7	Y289-p	human		HIDLQFsyAPrHSRR			188
BCR	Bcr	P11274	Y910-p	human		DDEsPGLyGFLNVIV		1	187
DHX36	DHX36	Q9H2U1	S161-p	human		MFRIRNRsyIDRDSE		4	187
FRS2	FRS2	Q8WU20	Y306-p	human		PsVNKLVyENINGLs	1	9	187
KRT6A	K6a	P02538	Y62-p	human	Keratin_2_head	GFGsrsLyGLGGsKR		3	187
KRT6C	K6c	P48668	Y62-p	human	Keratin_2_head	GFGsrsLyGLGGsKR		3	187
KRT6B	KRT6B	P04259	Y62-p	human	Keratin_2_head	GFGsrsLyGLGGsKR		3	187
NDRG1	NDRG1	Q92597	T328-p	human		TRLMRsRtAsGssVt	3	30	187
NECTIN1	nectin 1	Q15223	Y468-p	human		DEDAkRPyFtVDEAE		12	187
SIT1	SIT	Q9Y3P8	Y188-p	human		AsFPDQAyANsQPAA	1	5	187
ZNF334	ZNF334	Q9HCZ1	Y165-p	human		NRKIPDGysGFGKHE		2	187
ABLIM1	abLIM	O14639	Y406-p	human	AbLIM_anchor	ERPDLItyEPFytsG		4	186
ALDOA	ALDOA	P04075	Y5-p	human		___MPyQyPALtPEQ		10	186
DCBLD2	DCBLD2	Q96PD2	Y732-p	human		CssAQAQyDtPKAGk	1	9	186
DYNLL2	DYNLL2	Q96FJ2	Y65-p	human	Dynein_light	VGRNFGsyVtHETKH		8	186
DYNLL1	LC8	P63167	Y65-p	human	Dynein_light	VGRNFGsyVtHETKH		8	186
MLH1	MLH1	P40692	S477-p	human		RKRHREDsDVEMVED	1	16	186
RBM22	RBM22	Q9NW64	Y116-p	human		kSDVNkEyytQNMER		4	186
SLC39A3	SLC39A3	Q9BRY0	Y147-p	human	Zip	GARGHALyVEPHGHG		3	186
ADD3	ADD3	Q9UEY8	Y35-p	human		INENDPEyIRERNMs		3	185
ADH1A	ADH1A	P07327	Y150-p	human	ADH_N	GISTFSQytVVDENA		1	185
ADH1C	ADH1C	P00326	Y150-p	human	ADH_N	GVSTFSQytVVDENA		1	185
ALKBH3	ALKBH3	Q96Q83	Y127-p	human	2OG-FeII_Oxy_2	GIREDItyQQPRLTA		2	185
ARHGEF11	ARHGEF11	O15085	S35-p	human		PsHHRQPsDAsEttG		8	185
ERBIN	Erbin	Q96RT1	Y920-p	human		sksAtLLyDQPLQVF		9	185
BAIAP2	IRSp53	Q9UQB8	Y337-p	human		QSkLsDsysNtLPVR		11	185
WNK1	WNK1	Q9H4A3	T60-p	human		EYRRRRHtMDKDSrG	5	3	185
ZAP70	ZAP70	P43403	Y597-p	human		EQRMRACyysLASkV	1	1	185
ABLIM1	abLIM iso5	O14639-5	Y199-p	human	AbLIM_anchor	PDQGINIyRKPPIYK		1	184
FAM20B	FAM20B	O75063	Y138-p	human		HVVEGEPyAGyDRHN		3	184
RIPOR2	FAM65B	Q9Y4F9	S37-p	human	PL48	ERRsRCNsFIENSSA		9	184
GPBP1	GPBP1	Q86WP2	S49-p	human		VNRRRHNssDGFDsA		15	184
ARHGAP35	GRF-1	Q9NRY4	S1106-p	human		NEEENIysVPHDstQ		2	184
MAP2K1	MEK1	Q02750	S222-p	human	Pkinase	LIDsMANsFVGtRSY	70	13	184
PDLIM4	RIL	P50479	Y191-p	human	DUF4749	VDLGsEVyRMLREPA		3	184
SLC7A11	SLC7A11	Q9UPY5	Y15-p	human		stIskGGyLQGNVNG		8	184
SRRM2	SRm300	Q9UQ35	T2289-p	human		VNLADPrtPtAPAVN		24	184
ARHGAP45	HMHA1	Q92619	S569-p	human		HVsANAWsPVMRARK		15	183
BCAR1	P130Cas	P56945	Y327-p	human		PLLREEtyDVPPAFA	1	14	183
MAPK12	P38G	P53778	T183-p	human	Pkinase	RQADsEMtGyVVTRW		5	183
PRRC2B	BAT2L	Q5JSZ5	S416-p	human		PRRQRQLsMssADsA		19	182
FAM177A1	FAM177A1	Q8N128	Y139-p	human	FAM177	YQyAIDEyyRMKKEE			182
FLOT1	FLOT1	O75955	Y203-p	human		QEkVSAQyLsEIEMA		13	182
GNAI3	G-alpha i3	P08754	Y354-p	human		NLkECGLy_______		3	182
GIT1	GIT1	Q9Y2X7	S388-p	human		HDyDsVAsDEDtDQE		38	182
LMNA	lamin A/C	P02545	S458-p	human	LTD	FVRLRNksNEDQsMG		31	182
LMO7	LMO7	Q8WWI1	Y1672-p	human	LIM	QLyCNDCyLRFKSGR		4	182
MAP2K2	MEK2	P36507	S226-p	human	Pkinase	LIDsMANsFVGtRSY	40	13	182
MYL6	MYL6	P60660	Y86-p	human		kNkDQGtyEDyVEGL		7	182
RALY	RALY	Q9UKM9	S135-p	human		FDYrGRLsPVPVPrA	1	64	182
AHNAK	AHNAK	Q09666	S212-p	human		VIRLPsGsGAAsPtG		30	181
FAM120A	FAM120A	Q9NZB2	Y418-p	human		NLTEQNsysNIPHEG		6	181
MUC1	MUC1	P15941	S1207-p	human		RDtyHPMsEyPtyHt		3	181
NDRG2	NDRG2	Q9UN36	S350-p	human		RsRsRtLsQssEsGt	1	15	181
PIH1D1	PIH1D1	Q9NWS0	Y194-p	human	PIH1	IQELGDLytPAPGRA		2	181
PKP4	plakophilin 4	Q99569	Y470-p	human		LtyQRNNyALNttAt		9	181
GPRC5A	RAIG1	Q8NFJ5	S345-p	human		PRAHAWPsPykDyEV	1	17	181
RBM3	RBM3	P98179	Y151-p	human		DrysGGNyRDNyDN_		3	181
SREK1	SFRS12	Q8WXA9	S435-p	human		ERRERERstsMRKss		1	181
ANK1	ANK1	P16157	Y216-p	human	Ank_2	PLHIAAHyENLNVAQ		2	180
HNRNPR	hnRNP R	O43390	Y435-p	human		stAyEDyyyHPPPrM		9	180
LPP	LPP	Q93052	Y273-p	human		STRGGMDyAyIPPPG		5	180
PLEC	Plectin-1	Q15149	S4396-p	human		ssssyPIsPAVsRtQ		37	180
NAPG	SNAP-gamma	Q99747	Y307-p	human		ADEEEDEysGGLC__		4	180
SRRM2	SRm300	Q9UQ35	S2272-p	human		AAAMNLAsPrTAVAP		58	180
ANXA2	ANXA2	P07355	Y199-p	human	Annexin	DQDARDLyDAGVkRK		6	179
DICER1	DICER1	Q9UPY3	Y1438-p	human	Ribonuclease_3	APkEEADyEDDFLEy		1	179
EIF4B	EIF4B	P23588	S442-p	human		RNARRREsEksLENE		10	179
GCSAM	GCET2	Q8N6F7	Y148-p	human	HGAL	ARsPEDEyELLMPHR	2	6	179
HNRNPA3	hnRNP A3	P51991	Y373-p	human		sGGGsGGyGsrrF__		13	179
MYH11	MYH11	P35749	S1954-p	human		VIENADGsEEEtDtR		11	179
MYL6	MYL6	P60660	Y89-p	human		DQGtyEDyVEGLrVF		7	179
ALB	albumin	P02768	Y394-p	human	Serum_albumin	AADPHECyAkVFDEF		1	178
EIF5B	EIF5B	O60841	S182-p	human		KERsRINssGEsGDE		30	178
TMEM230	HSPC274	Q96A57	S24-p	human	DUF872	VkysRLsstDDGyID		27	178
PGM5	PGM5	Q15124	Y153-p	human	PGM_PMM_I	DVVSDKIyQIsKTIE			178
PKM	PKM	P14618	Y83-p	human	PK	FsHGtHEyHAEtIkN		11	178
PLCB3	PLCB3	Q01970	S1105-p	human	PLC-beta_C	LDRKRHNsIsEAKMR	3	9	178
SUN2	SUN2	Q9UH99	T107-p	human		RVRRRrGtGGsEssR		9	178
CTNND1	CTNND1	O60716	S252-p	human		MEGyrAPsRQDVyGP		29	177
DNMBP	DNMBP	Q6XZF7	Y1477-p	human		RHPEIVGysVPGRNG		9	177
EZR	Ezrin	P15311	Y270-p	human	FERM_C	kAPDFVFyAPrLRIN		7	177
FCGR2A	FCGR2A	P12318	Y304-p	human		tDDDKNIyLTLPPND	2	4	177
GPRC5C	GPRC5C	Q9NQ84	Y324-p	human		yPTRGVGyEtILkEQ		6	177
KATNB1	KATNB1	Q9BVA0	Y337-p	human		SAPLRRIyERPsttC		3	177
MSN	Moesin	P26038	Y270-p	human	FERM_C	kAPDFVFyAPrLRIN		7	177
ECI2	PECI	O75521	Y285-p	human	ECH_1	sPEGCssytFPkIMS		2	177
PLCG2	PLCG2	P16885	Y759-p	human		LyDVsRMyVDPsEIN	9	10	177
RDX	Radixin	P35241	Y270-p	human	FERM_C	kAPDFVFyAPrLRIN		7	177
ARHGEF26	SGEF	Q96DR7	S222-p	human		LPLQRLPsQENELLE		11	177
SRRM2	SRm300	Q9UQ35	S2449-p	human		PAQDQPRsPVPsAFs		50	177
TRIP6	TRIP6	Q15654	Y131-p	human		EPPPPPAyRTGSLKP		5	177
CCDC61	CCDC61	Q9Y6R9	S376-p	human		NRLGsGGsGDGPsVs		18	176
CTNND1	CTNND1	O60716	Y334-p	human		EEVPsDQyyWAPLAQ		9	176
NFKBIE	IkB-epsilon	O00221	Y155-p	human		DEAEEsQyDsGIEsL		1	176
ERI1	THEX1	Q8IV48	Y66-p	human		sDFsDPVykEIAITN		4	176
EFNB1	EFNB1	P98172	Y317-p	human		ENNyCPHyEkVsGDy	2	13	175
FAM122A	FAM122A	Q96E09	S62-p	human		APsARRNsttFPSRH		25	175
PKP1	plakophilin 1	Q13835	Y214-p	human		AsKQDPVyIPPIsCN		2	175
TUBB3	TUBB3	Q13509	Y208-p	human	Tubulin	CIDNEALyDICFRTL		2	175
CD28	CD28	P10747	Y218-p	human		PPRDFAAyRs_____	4	2	174
CRKL	CRKL	P46109	Y92-p	human		LEFYKIHyLDtttLI			174
ENO1	ENO1	P06733	Y287-p	human	Enolase_C	yksFIkDyPVVsIED		15	174
EPHB4	EphB4	P54760	Y596-p	human	EphA2_TM	VyIDPFtyEDPNEAV	2	18	174
ERBIN	Erbin	Q96RT1	Y884-p	human		EIGGLKIyDILsDNG		8	174
GAB1	GAB1	Q13480	Y317-p	human		PPtPGNtyQIPRTFP	2	5	174
GAB2	GAB2	Q9UQC2	Y643-p	human		tsDEKVDyVQVDKEK	3	8	174
PEAK1	PEAK1	Q9H792	Y880-p	human		PRStssPyHAGNLLQ		6	174
SRRM2	SRm300	Q9UQ35	S2132-p	human		tPLDrCRsPGMLEPL		48	174
TUBB4B	TUBB2C	P68371	Y50-p	human	Tubulin	QLERINVyyNEAtGG		5	174
PHB2	BAP37	Q99623	Y248-p	human		ALskNPGyIkLRKIR	1	8	173
SMG6	EST1A	Q86US8	Y146-p	human		KKPDLQIyQPGRRLQ			173
GOLGA4	GOLGA4	Q13439	Y2148-p	human		KKYEkNVyAtTVGtP		6	173
BAIAP2L1	IRTKS	Q9UHR4	Y274-p	human		SNVVRKDyDtLskCs	1	6	173
KIRREL1	KIRREL	Q96J84	Y721-p	human		SGLERTPyEAyDPIG		11	173
MET	Met	P08581	S1236-p	human	Pkinase_Tyr	MyDkEyysVHNktGA		5	173
MST1R	Ron	Q04912	Y1238-p	human	Pkinase_Tyr	RDILDREyysVQQHR	6	6	173
SHB	SHB	Q15464	Y272-p	human		sAGyMEPyEAQRIMT		5	173
SRRM1	SRm160	Q8IYB3	S752-p	human		RRVsssRsVsGsPEP		26	173
SRRM1	SRm160	Q8IYB3	S756-p	human		ssRsVsGsPEPAAKK		35	173
STAM	STAM1	Q92783	Y381-p	human		LMNEDPMysMyAKLQ		4	173
DIAPH1	Diaphanous-1	O60610	Y130-p	human	Drf_GBD	EMVSQyLytskAGMS			172
ELMO1	ELMO1	Q92556	Y724-p	human		PsNyDFVyDCN____	2	4	172
G3BP1	G3BP-1	Q13283	Y56-p	human	NTF2	GkPADAVyGQkEIHR	1	4	172
GAB2	GAB2	Q9UQC2	Y293-p	human		EtDNEDVytFKTPSN	1	10	172
R3HCC1L	GIDRP88	Q7Z5L2	Y218-p	human		TkVLEILyEFPRVFs		12	172
PEAK1	PEAK1	Q9H792	Y387-p	human		MKEIEPNyEsPSSNN		3	172
SLC25A3	SLC25A3 iso2	Q00325-2	Y54-p	human		AAAAVEEySCEFGSA		2	172
SLC4A7	SLC4A7	Q9Y6M7	S403-p	human	Band_3_cyto	KGNGsGGsRENstVD		21	172
ARHGAP42	ARHGAP42	A6NI28	Y376-p	human		MDGKEPIytLPAIIS		11	171
DGKA	DGKA	P23743	Y623-p	human	DAGK_acc	RRPHGDIyGINQALG		2	171
RPS6KA1	p90RSK	Q15418	T573-p	human	Pkinase	AENGLLMtPCytANF	10	13	171
RPS6KA3	RSK2	P51812	T577-p	human	Pkinase	AENGLLMtPCytANF	7	11	171
SLAMF6	SLAMF6	Q96DU3	Y285-p	human		sPtNNtVyAsVtHSN	1	3	171
C11orf58	SMAP	O00193	Y84-p	human	SMAP	NEELEsQyQQsMDSk		8	171
TES	TES	Q9UGI8	Y237-p	human	LIM	KRtQYsCyCCKLSMk		4	171
ALDOA	ALDOA	P04075	Y204-p	human	Glycolytic	HDLkRCQyVtEkVLA		6	170
ALDOC	ALDOC	P09972	Y204-p	human	Glycolytic	HDLkRCQyVtEkVLA		5	170
ARAP3	ARAP3	Q8WWN8	Y882-p	human		VETGRTLyLQGEGRL			170
BCAR3	BCAR3	O75815	Y266-p	human		LRCLEEHyGtsPGQA		10	170
DIDO1	DATF1	Q9BTC0	Y1700-p	human		KALGsAQyEDPRNLH		6	170
HNRNPR	hnRNP R	O43390	Y434-p	human		RstAyEDyyyHPPPr		5	170
PABPC4	PABP 4	Q13310	Y364-p	human	RRM_1	IVGskPLyVALAQRK		3	170
PKP1	plakophilin 1	Q13835	Y160-p	human		sRsEPDLyCDPRGtL			170
SRRM2	SRm300	Q9UQ35	S377-p	human		LAERHGGsPQPLAtt		55	170
CARHSP1	CARHSP1	Q9Y2V2	S41-p	human		LRGNVVPsPLPtRRt	1	60	169
EIF4B	EIF4B	P23588	Y316-p	human		sWssRDDysRDDyRR		1	169
LAT2	LAB	Q9GZY6	Y136-p	human	LAT2	EDDDANsyENVLICK	2	9	169
LMNB2	Lamin B2	Q03252	T34-p	human		GrAGGPAtPLsPtRL	1	34	169
LARP1	LARP	Q6PKG0	S824-p	human		KRKtRHssNPPLEsH		32	169
CERS2	LASS2	Q96G23	S341-p	human		kLVEDERsDREEtEs	1	30	169
CERS2	LASS2	Q96G23	T346-p	human		ERsDREEtEssEGEE	1	24	169
NDRG1	NDRG1	Q92597	T346-p	human		GtRsRsHtsEGtRsR	17	4	169
OSBPL11	OSBPL11	Q9BXB4	S189-p	human		PIsQRRPsQNAIsFF		38	169
POF1B	POF1B iso1	Q8WVV4-1	Y166-p	human		FPGNNVIyEKtIRKV		4	169
SEPT1	Septin-1	Q8WYJ6	S248-p	human	Septin	PVRGRRysWGtVEVE	1	7	169
SRRM2	SRm300	Q9UQ35	S440-p	human		HAsssPEsPKPAPAP		34	169
ACTR10	ACTR10	Q9NZ32	Y4-p	human		____MpLyEGLGsGG		14	168
CSTB	CSTB	P04080	Y97-p	human		AkHDELtyF______		10	168
DDX3X	DDX3	O00571	Y462-p	human	Helicase_C	DsLEDFLyHEGyACT		3	168
DDX3Y	DDX3Y	O15523	Y460-p	human	Helicase_C	DsLEDFLyHEGyACT		3	168
EPHB3	EphB3	P54753	Y614-p	human	EphA2_TM	VyIDPFtyEDPNEAV	1	16	168
EPHB4	EphB4	P54760	Y574-p	human	EphA2_TM	SNGREAEysDkHGQy		13	168
HIVEP1	HIVEP1	P15822	S698-p	human		PFARRLPstEQDsGR		7	168
PTBP3	ROD1	O95758	Y127-p	human		HLRsQPVyIQysNHR		6	168
SND1	SND1	Q7KZF4	Y109-p	human	SNase	ktPQGrEyGMIyLGk		10	168
TNKS1BP1	TNKS1BP1	Q9C0C2	S1666-p	human	Tankyrase_bdg_C	KLRPRNRsAEEGELA		40	168
HDLBP	vigilin	Q00341	Y437-p	human	KH_1	DLINRMDyVEINIDH		18	168
ZAP70	ZAP70	P43403	Y178-p	human	SH2	EEAERkLysGAQTDG		1	168
TJP2	ZO2	Q9UDY2	Y1007-p	human		TQNKEEsyDFSKsyE		9	168
AFAP1L2	AFAP1L2	Q8N4X5	Y54-p	human		SSSsDEEyIyMNKVt	1	4	167
DSP	Desmoplakin	P15924	Y172-p	human		sskGGGGytCQsGsG		4	167
EIF3L	eIF3S6IP	Q9Y262	Y40-p	human		DLAyERQyEQQtyQV		1	167
HNRNPK	hnRNP K	P61978	Y280-p	human		MPPsrrDyDDMsPrr		6	167
ITK	ITK	Q08881	Y146-p	human	BTK	LAtGCAQyDPTkNAS		1	167
NUMA1	NuMA-1	Q14980	T1811-p	human		tRsARRRttQIINIt	1	9	167
PDXDC1	PDXDC1	Q6P996	Y677-p	human		LEsTEPIyVykAQGA		6	167
FYB1	SLAP-130	O15117	Y755-p	human	hSH3	CRNEEGkyGyVLRSy	1	3	167
AKAP12	AKAP12	Q02952	S627-p	human	WSK	KKRVRRPsEsDKEDE	1	31	166
ALDOB	ALDOB	P05062	Y204-p	human	Glycolytic	HDLEHCQyVtEkVLA		3	166
ANXA2	ANXA2	P07355	S22-p	human		GDHstPPsAyGsVkA	1	8	166
GIT1	GIT1	Q9Y2X7	Y598-p	human		GsGADsDyENtQSGD		19	166
PPP1R12A	MYPT1	O14974	T696-p	human		ARQsRRstQGVtLtD	25	28	166
NISCH	NISCH	Q9Y2I1	Y1307-p	human		TTGkMENyELIHSSR		1	166
PLEC	Plectin-1 iso4	Q15149-4	S21-p	human		LGRKRtssEDNLyLA		41	166
SPEN	SHARP	Q96T58	S740-p	human		RPQsPGAsPsQAERL		27	166
AHNAK	AHNAK	Q09666	S5782-p	human		KPRHRsNsFsDEREF		32	165
ARAP1	CENTD2	Q96P48	Y751-p	human	PH	VsHsGFLykTASAGK			165
EPHB3	EphB3	P54753	Y792-p	human	Pkinase_Tyr	DDPsDPtyTssLGGK		13	165
LIMA1	eplin	Q9UHB6	Y751-p	human		EQIkRNRyyDEDEDE			165
EZR	Ezrin	P15311	Y424-p	human	ERM	LAAELAEytAkIALL		6	165
FCER1G	FCER1G	P30273	Y76-p	human	ITAM	stRNQEtyEtLKHEK	1	10	165
MYH10	MYH10	P35580	Y761-p	human	Myosin_head	LELDPNLyRIGQskI		3	165
MYH11	MYH11	P35749	Y761-p	human	Myosin_head	LELDPNLyRIGQskI		3	165
PANK2	PANK2	Q9BZ23	S168-p	human		EPLRRRAssAsVPAV		25	165
STX7	STX7	O15400	S129-p	human		VRAssRVsGsFPEDs		22	165
TBC1D10A	TBC1D10A	Q9BXI6	Y328-p	human		VkACQGQyEtIERLR		1	165
TUBA1B	TUBA1B	P68363	Y319-p	human	Tubulin_C	yMACCLLyRGDVVPk			165
TUBA1C	TUBA1C	Q9BQE3	Y319-p	human	Tubulin_C	yMACCLLyRGDVVPk			165
TUBA4A	TUBA4A	P68366	Y319-p	human	Tubulin_C	yMACCLLyRGDVVPk			165
TUBAL3	TUBAL3	A6NHL2	Y326-p	human	Tubulin_C	yMACCLLyRGDVVPK			165
CPD	CPD	O75976	Y1344-p	human		LRQHHDEyEDEIRMM		7	164
FCMR	FAIM3	O60667	Y315-p	human		PRsQNNIySACPRRA		4	164
GIT1	GIT1	Q9Y2X7	Y383-p	human		DLDDQHDyDsVAsDE	3	6	164
GPRC5A	RAIG1	Q8NFJ5	Y320-p	human		GDtLyAPystHFQLQ	1	9	164
TUBA1A	TUBA1A	Q71U36	Y319-p	human	Tubulin_C	yMACCLLyRGDVVPk			164
PYM1	WIBG	Q9BRP8	Y49-p	human		VPVyENkyVkFFKSK		2	164
TJP2	ZO2	Q9UDY2	S244-p	human		RDRsRGRsIDQDyER		47	164
BAD	BAD	Q92934	S75-p	human	Bcl-2_BAD	EIRsRHssyPAGtED	57	15	163
BCR/ABL	BCR-ABL1	A9UF07	Y886-p	human		KRNKPtVyGVsPNyD			163
HNRNPA2B1	hnRNP A2/B1	P22626	Y347-p	human		GsGGsGGyGGrsry_		15	163
TRIOBP	Tara	Q9H2D6	Y2325-p	human		sGKyQDVyVELSHIK		6	163
TNS1	tensin 1	Q9HBL0	S899-p	human		PLRRRAAsDGQyENQ	1	13	163
THRAP3	Trap150	Q9Y2W1	S575-p	human	THRAP3_BCLAF1	QVNVRMDsFDEDLAR		45	163
ZC3HAV1	ZAP	Q7Z2W4	Y690-p	human		PTFVPQWyVQQMkRG			163
BCR/ABL	BCR-ABL1	A9UF07	Y1129-p	human	Pkinase_Tyr	EGCPEKVyELMRACW			162
CD84	CD84	Q9UIB8	Y296-p	human		QPAEsRIyDEILQSk		9	162
HNRNPUL1	E1B-AP5	Q9BUJ2	S194-p	human		REDRRGRsPQPPAEE		31	162
ENO1	ENO1	P06733	Y189-p	human	Enolase_C	MrIGAEVyHNLkNVI		8	162
HNRNPC	hnRNP C1/C2 iso2	P07910-2	Y113-p	human		GssFDLDyDFQrDyy		3	162
HNRNPC	hnRNP C1/C2 iso4	P07910-4	Y113-p	human		GssFDLDyDFQrDyy		3	162
HNRNPK	hnRNP K	P61978	S284-p	human		rrDyDDMsPrrGPPP	7	60	162
HSP90AA1	HSP90A	P07900	Y197-p	human	HSP90	LkEDQtEyLEErRIk	2	5	162
HSP90AB1	HSP90B	P08238	Y192-p	human	HSP90	LkEDQtEyLEErRVK	1	5	162
KIF23	KIF23	Q02241	T913-p	human		sRKRRsstVAPAQPD		10	162
LCK	Lck	P06239	Y470-p	human	Pkinase_Tyr	DNCPEELyQLMRLCW		1	162
PDAP1	PDAP1	Q13442	Y17-p	human		HKGRARQytsPEEID		14	162
RUVBL2	RUVBL2	Q9Y230	Y215-p	human	TIP49	SFTRARDyDAMGsQt		1	162
SCRIB	Scribble	Q14160	S1285-p	human		GsVQRVPsGAAGGKM		9	162
TNS3	tensin 3	Q68CZ2	Y601-p	human		QMVVAHQysFAPDGE		14	162
BCR	Bcr	P11274	Y554-p	human	RhoGEF	FFkVPELyEIHkEFy		1	161
DBNL	DBNL	Q9UJU6	S275-p	human		MsttsIssPQPGkLr		29	161
GIT1	GIT1	Q9Y2X7	Y510-p	human		DRQAFsMyEPGsALk			161
MYL6	MYL6	P60660	Y29-p	human	EF-hand_6	tGDGkILysQCGDVM		4	161
NDRG1	NDRG1	Q92597	S364-p	human		sEGtRsRsHtsEGAH		15	161
PBK	PBK	Q96KB5	Y74-p	human	Pkinase	NPICNDHyRsVyQkR	2	5	161
PKP2	plakophilin 2	Q99959	Y168-p	human		ytHsDyQysQRsQAG		8	161
SRPK2	SRPK2	P78362	Y319-p	human		sNDQDGEyCPEVKLk		3	161
TFG	TFG	Q92734	Y392-p	human		rPPFGQGytQPGPGy		4	161
ZAP70	ZAP70	P43403	Y598-p	human		QRMRACyysLASkVE	1	1	161
EFNB1	EFNB1	P98172	Y343-p	human		PQsPANIyykV____	1	12	160
EFNB2	EFNB2	P52799	Y330-p	human		PQsPANIyykV____		11	160
EIF4B	EIF4B	P23588	S424-p	human		RsRtGsEssQtGtst		11	160
EMSY	EMSY	Q7Z589	S209-p	human		RKRRRtNsssssPVV	3	29	160
JAK1	JAK1	P23458	Y1034-p	human	Pkinase_Tyr	AIEtDkEyytVkDDR	16	10	160
PARD3	PAR3-alpha	Q8TEW0	Y1127-p	human		GHMMDALyAQVKKPR	1	19	160
TUBA1B	TUBA1B	P68363	Y432-p	human		MAALEkDyEEVGVDs		2	160
LY9	CD229	Q9HBG7	Y626-p	human		EESSATIyCsIRKPQ		3	159
FAM83A	FAM83A	Q86UY5	Y138-p	human	DUF1669	EKssAtVyFQtVKHN		2	159
MYL6B	MYL6B	P14649	Y86-p	human	EF-hand_6	VGDGKILysQCGDVM		4	159
NDRG3	NDRG3	Q9UGV2	S327-p	human		sMtRLARsRtHstss		8	159
RBM14	RBM14	Q96PK6	Y645-p	human		LPDAHsDyArysGsy		7	159
SASH3	SLY	O75995	S146-p	human	SLY	PVLsRQAstGsELCs			159
TRA2B	TRA2B	P62995	Y236-p	human		GyDDrDyysrSyrGG		1	159
TUBB1	TUBB1	Q9H4B7	Y208-p	human	Tubulin	CIDNEALyDICFRTL		1	159
ARHGAP5	ARHGAP5	Q13017	Y1109-p	human		kGysDEIyVVPDDsQ	2	10	158
CD28	CD28	P10747	Y206-p	human		PGPTRkHyQPyAPPR	3	1	158
DDX1	DDX1	Q92499	Y628-p	human		tEKEKVWyHVCssrG		7	158
DDX20	GEMIN3	Q9UHI6	Y756-p	human		EAQEDDWyDCHREIR		3	158
GPRC5C	GPRC5C	Q9NQ84	Y312-p	human		KSSPEQsyQGDMyPT		4	158
MOB1A	MOB1A	Q9H8S9	Y26-p	human		IPEGsHQyELLkHAE	1	3	158
MOB1B	MOB1B	Q7L9L4	Y26-p	human		IPEGsHQyELLkHAE		2	158
PKP3	plakophilin 3	Q9Y446	Y195-p	human		PGGLDDRysLVsEQL	1	13	158
SLC35E1	SLC35E1	Q96K37	Y394-p	human		ILtDHFQysRQsyPN		2	158
SLC4A4	SLC4A4	Q9Y6R1	T254-p	human	Band_3_cyto	AMtHRNLtsssLNDI		12	158
MPP5	MPP5	Q8N3R9	Y243-p	human		PITDERVyEsIGQyG		18	157
NEK9	NEK9	Q8TD19	T333-p	human		tkRPRsstVtEAPIA	1	21	157
NOSIP	NOSIP	Q9Y314	Y14-p	human	zf-NOSIP	NCTAGAVytyHEKKk		5	157
PNN	PNN	Q9H307	S96-p	human	Pinin_SDK_N	ERRtRREsRQEsDPE		18	157
TLN1	talin 1	Q9Y490	Y127-p	human	FERM_N	GItNHDEysLVRELM		8	157
TBC1D5	TBC1D5	Q92609	S44-p	human		KNGRRtsstLDsEGT		14	157
YBX1	YB-1	P67809	Y208-p	human		PYGrrPQysNPPVQG		10	157
ELMO2	ELMO2	Q96JJ3	Y717-p	human		PssyDFVyHyG____		7	156
HSP90AB1	HSP90B	P08238	Y619-p	human	HSP90	rDNstMGyMMAkkHL		9	156
MAP4K5	KHS1	Q9Y4K4	Y31-p	human	Pkinase	QRVGSGtyGDVykAR		6	156
MYH1	MYH1	P12882	Y1379-p	human	Myosin_tail_1	VAQWRtKyEtDAIQR		4	156
MYH13	MYH13	Q9UKX3	Y1379-p	human	Myosin_tail_1	VAQWRtKyEtDAIQR		4	156
MYH2	MYH2	Q9UKX2	Y1381-p	human	Myosin_tail_1	VAQWRtKyEtDAIQR		4	156
MYH3	MYH3	P11055	Y1376-p	human	Myosin_tail_1	VAQWRtKyEtDAIQR		4	156
MYH4	MYH4	Q9Y623	Y1379-p	human	Myosin_tail_1	VAQWRtKyEtDAIQR		4	156
MYH6	MYH6	P13533	Y1377-p	human	Myosin_tail_1	VAQWRtKyEtDAIQR		4	156
MYH7	MYH7	P12883	Y1375-p	human	Myosin_tail_1	VAQWRtKyEtDAIQR		4	156
MYH8	MYH8	P13535	Y1378-p	human	Myosin_tail_1	VAQWRtKyEtDAIQR		4	156
SATB1	SATB1	Q01826	S38-p	human		ARLEQNGsPLGrGRL		12	156
SF3A1	SF3A1	Q15459	Y456-p	human	PRP21_like_P	kQsDDEVyAPGLDIE		5	156
SPTAN1	SPTAN1	Q13813	Y1176-p	human		AVQQQEVyGMMPRDE	1	6	156
SRRM1	SRm160	Q8IYB3	S414-p	human		PPPKtRHsPtPQQsN		24	156
TBCB	TBCB	Q99426	Y107-p	human		DVsRVEkytIsQEAy			156
TMEM63B	TMEM63B	Q5T3F8	Y93-p	human		RDRVEQEyVAsAMHG		2	156
ADD3	ADD3	Q9UEY8	S693-p	human		KKKFRtPsFLKKNKK		33	155
BAD	BAD	Q92934	S118-p	human	Bcl-2_BAD	GRELRRMsDEFVDsF	17	35	155
COPB1	COPB1	P53618	Y521-p	human	Adaptin_N	LVtEMGtyAtQsALS		5	155
CRKL	CRKL	P46109	S222-p	human		PLPAVsGsPGAAItP			155
FGFR1	FGFR1	P11362	Y654-p	human	Pkinase_Tyr	DIHHIDyykKTTNGR	9	12	155
GTF3C1	GTF3C1	Q12789	S1068-p	human		NsstDQGsDEEGsLQ		30	155
HNRNPAB	hnRNP A/B	Q99729	Y240-p	human		EVyQQQQyGsGGrGN		6	155
ITGB4	ITGB4	P16144	Y1510-p	human		sttLPRDystLtsVs	3	10	155
NDRG1	NDRG1	Q92597	S367-p	human		tRsRsHtsEGAHLDI		13	155
PCM1	PCM-1	Q15154	Y1757-p	human	PCM1_C	QTQTsEVyDGPkNVR		2	155
PFKFB2	PFKFB2	O60825	S493-p	human		sRPLKPLsPLRAQDM		24	155
NELFE	RDBP	P18615	T91-p	human		SGFKRsRtLEGkLKD		1	155
AFDN	Afadin	P55196	Y1497-p	human		IERRDLQyItVsKEE		10	154
AP1AR	AP1AR	Q63HQ0	Y165-p	human	AP1AR	LRNMkSQyEVFRSSR		4	154
BCR/ABL	BCR-ABL1	A9UF07	Y913-p	human	Pkinase_Tyr	HKLGGGQyGEVyEGV			154
DOK1	DOK1	Q99704	Y402-p	human		EEGyELPyNPAtDDy		2	154
DSC2	DSC2	Q02487	Y823-p	human	Cadherin_C	VDNCRytysEWHsFT		9	154
DSC3	DSC3	Q14574	Y818-p	human	Cadherin_C	VDNCRytysEWHsFT		8	154
EGFR	EGFR	P00533	Y869-p	human	Pkinase_Tyr	LGAEEkEyHAEGGkV	67	17	154
GIT2	GIT2	Q14161	Y492-p	human		QVQtGsEytDtsNHS		4	154
SLC9A1	NHE1	P19634	S693-p	human	NEXCaM_BD	VPAHKLDsPtMsRAR	1	19	154
SNRPC	snRNP C	P09234	Y12-p	human	zf-U1	yCDyCdtyLtHDsPs		6	154
CD3G	CD3G	P09693	Y160-p	human	ITAM	LLPNDQLyQPLkDRE		4	153
CDK16	CDK16	Q00536	S153-p	human		sRRLRRVsLsEIGFG	3	36	153
PDLIM1	CLIM1	O00151	Y144-p	human	DUF4749	ARVItNQyNNPAGLy		7	153
CPSF6	CPSF6	Q16630	Y74-p	human		GAAPNVVytytGkRI		7	153
PHC3	PHC3	Q8NDX5	S842-p	human		GHrGrRPsGPDGAAR		13	153
PHIP	PHIP	Q8WWQ0	S1315-p	human		RLRNRAQsyDIQAWK		28	153
PKP4	plakophilin 4	Q99569	Y425-p	human		RtyysPVyRsPNHGt		3	153
INPPL1	SHIP-2	O15357	S1003-p	human		LLPPEPPsPARAPVP		17	153
SRRM1	SRm160	Q8IYB3	T406-p	human		HRPsPPAtPPPKtRH		57	153
SSB	SSB	P05455	T389-p	human		VKRAREEtDkEEPAS	1	4	153
TUBB2A	TUBB2A	Q13885	Y208-p	human	Tubulin	SIDNEALyDICFRTL		1	153
UBAP2	UBAP2	Q5T6F2	Y839-p	human		QSRLPVDyyGIPFAA		10	153
ABL1	Abl	P00519	Y413-p	human	Pkinase_Tyr	TAPESLAyNKFsIKS		6	152
ATAD2	ATAD2	Q6PL18	S327-p	human		IFYsGPAsPARPRYR		27	152
C9orf129	C9orf129	Q5T035	Y67-p	human		NLTEQNsysNIPHEG		5	152
EEF1D	EEF1D	P29692	S162-p	human	EF-1_beta_acid	DDIDLFGsDNEEEDk	1	65	152
GAB3	GAB3	Q8WWW8	Y560-p	human		SEEQRVDyVQVDEQK		8	152
HGS	Hrs	O14964	Y329-p	human		IDPELARyLNRNyWE	2	7	152
PDCD5	PDCD5	O14737	Y125-p	human		DsDEDDDy_______		2	152
PDE4DIP	PDE4DIP iso2	Q5VU43-2	Y180-p	human		LRVADsDyEAICKVP		2	152
PECR	PECR	Q9BY49	Y179-p	human	adh_short_C2	GAARAGVyNLtKSLA		4	152
HACD3	PTPLAD1	Q9P035	S114-p	human		FDRWLDEsDAEMELR		64	152
RALGAPA1	RALGAPA1	Q6GYQ0	T754-p	human		RsIVRQKtVDIDDAQ		24	152
SEPT5	Septin_5	Q99719	Y24-p	human		KQDIDKQyVGFAtLP		1	152
SRSF3	SFRS3	P84103	Y32-p	human	RRM_1	ELErAFGyyGPLrSV		12	152
ANXA11	ANXA11	P50995	Y482-p	human	Annexin	RMYGksLyHDIsGDt		11	151
APC	APC	P25054	Y2645-p	human		AESKTLIyQMAPAVs		8	151
DOPEY1	DOPEY1	Q5JWR5	S1266-p	human		KSRQRsHssIQFSFK		8	151
FGR	FGR	P09769	Y523-p	human		FTSAEPQyQPGDQT_		2	151
LAT2	LAB	Q9GZY6	Y193-p	human	LAT2	EDEEsEDyQNsAsIH	2	7	151
CERS2	LASS2	Q96G23	S349-p	human		DREEtEssEGEEAAA	1	26	151
MGME1	MGME1	Q9BQP7	Y342-p	human	PDDEXK_1	QNIQKPEysE_____			151
MYO1E	MYO1E	Q12965	Y989-p	human		RsNQKsLytsMARPP		8	151
NDRG2	NDRG2	Q9UN36	T330-p	human		tRLsRsRtAsLtsAA	1	31	151
PPIG	PPIG	Q13427	T358-p	human		DRFRRsEtPPHWRQE		34	151
SNAP23	SNAP23	O00161	Y139-p	human	SNAP-25	TGAAsGGyIkRItND		5	151
CHAMP1	ZNF828	Q96JM3	S405-p	human		rktAPtLsPEHWKAV		39	151
ADD2	ADD2	P35612	S713-p	human		KKKFRtPsFLKKsKK	5	36	150
ANP32A	ANP32A	P39687	S17-p	human		ELrNRtPsDVkELVL		14	150
ARHGEF6	ARHGEF6	Q15052	Y644-p	human	RhoGEF67_u2	RkPsEEEyVIRkstA		1	150
CBX8	CBX8	Q9HC52	S311-p	human		GtRVRHGsGPPsSGG		23	150
DHX15	DDX15	O43143	Y13-p	human		RLDLGEDyPsGkkRA		6	150
DYRK1A	DYRK1A	Q13627	Y319-p	human	Pkinase	CQLGQRIyQyIQsRF		12	150
DYRK1B	DYRK1B	Q9Y463	Y271-p	human	Pkinase	CQLGQRIyQyIQsRF	2	11	150
EIF5B	EIF5B	O60841	S186-p	human		RINssGEsGDEsDEF		30	150
PSMD9	PSMD9	O00233	Y70-p	human		PRsDVDLyQVrTARH			150
RBM14	RBM14	Q96PK6	T206-p	human		DGQARQPtPPFFGRD		55	150
SIT1	SIT	Q9Y3P8	S182-p	human		QtRRARAsFPDQAyA		7	150
TBC1D5	TBC1D5	Q92609	S43-p	human		NKNGRRtsstLDsEG		15	150
ZAP70	ZAP70	P43403	S289-p	human		RRIDtLNsDGytPEP		2	150
ZFPL1	ZFPL1	O95159	Y235-p	human		GDCDDDkyRRRPALG		2	150
ACTA1	ACTA1	P68133	Y200-p	human	Actin	kILtErGysFVtTAE			149
ACTA2	ACTA2	P62736	Y200-p	human	Actin	kILtErGysFVtTAE			149
ACTG2	ACTG2	P63267	Y199-p	human	Actin	kILtErGysFVtTAE			149
ADD1	ADD1	P35611	S726-p	human		KKKFRtPsFLKKsKK	16	35	149
ANP32B	ANP32B	Q92688	T244-p	human		GEkRKREtDDEGEDD	2	26	149
BAG3	BAG3	O95817	Y240-p	human		yPAQQGEyQtHQPVy		6	149
CTNND1	CTNND1	O60716	S320-p	human		DPRRRLRsyEDMIGE		15	149
FCGR2A	FCGR2A	P12318	Y288-p	human		yEtADGGyMtLNPRA	2	4	149
GFPT1	GFAT	Q06210	T262-p	human		NLsRVDsttCLFPVE		12	149
LSR	LISCH	Q86X29	Y406-p	human		DDsMRVLyyMEkELA		15	149
RBMX	RBMX	P38159	Y335-p	human		sssRsDLyssGrDRV		5	149
SRRM2	SRm300	Q9UQ35	Y2390-p	human		PrVPLsAyErVsGRt		7	149
USP15	USP15	Q9Y4E8	Y263-p	human		RNVkNsNyCLPSytA		5	149
TJP2	ZO2	Q9UDY2	S986-p	human		sDQLRDNsPPPAFKP		44	149
ABI1	Abi-1	Q8IZP0	Y23-p	human		KRALIESyQNLTRVA		3	148
ACTB	ACTB	P60709	Y218-p	human	Actin	DIkEkLCyVALDFEQ		16	148
ACTG1	ACTG1	P63261	Y218-p	human	Actin	DIkEkLCyVALDFEQ		15	148
CD28	CD28	P10747	T195-p	human		HsDyMNMtPRRPGPT		2	148
EEF1B2	eEF1B	P24534	Y126-p	human	EF-1_beta_acid	REERLAQyEskkAkk		2	148
EPS8	EPS8	Q12929	Y491-p	human		EyHPADGyAFssNIy		10	148
NDRG3	NDRG3	Q9UGV2	S333-p	human		RsRtHstsssLGsGE		4	148
NNT	NNT	Q13423	Y373-p	human	AlaDh_PNT_C	KGItHIGytDLPSRM		3	148
BCAR1	P130Cas	P56945	Y306-p	human		PsNHHAVyDVPPsVs	2	10	148
PKP4	plakophilin 4	Q99569	Y421-p	human		IyEGRtyysPVyRsP		8	148
RSRC2	RSRC2	Q7L4I2	Y407-p	human	SMAP	FRNLDAQyEMARSQT		3	148
YBX1	YB-1	P67809	Y158-p	human		RRGPPRNyQQNyQNs		4	148
BCR	Bcr	P11274	Y231-p	human		GDAsRPPyRGRssES		2	147
DYNC1LI1	DNCLI1	Q9Y6G9	S207-p	human	DLIC	PGEDFPAsPQRRNtA		55	147
LRRFIP1	LRRFIP1	Q32MZ4	Y597-p	human		DVKkELtyQNtDLsE		5	147
MORC3	MORC3	Q14149	S546-p	human		NsLkRRLstRssILN		3	147
NFX1	NFX1 iso2	Q12986-2	Y176-p	human		KKATQFVysyGRGPK			147
PIK3R2	PIK3R2	O00459	Y467-p	human	PI3K_P85_iSH2	yDQLyEEytRTSQEL		11	147
PKP4	plakophilin 4	Q99569	Y420-p	human		PIyEGRtyysPVyRs		7	147
PLK1	PLK1	P53350	Y217-p	human	Pkinase	tLCGtPNyIAPEVLs	1	3	147
RANBP1	RANBP1	P43487	S60-p	human	Ran_BP1	AkLFRFAsENDLPEW		33	147
RAPGEF6	RAPGEF6	Q8TEU7	S1094-p	human		KKRARRssLLNAKKL		27	147
SRRM1	SRm160	Q8IYB3	S402-p	human		PRRRHRPsPPAtPPP		58	147
SRRM2	SRm300	Q9UQ35	S2123-p	human		CFsRPsMsPtPLDrC		41	147
SDC1	syndecan-1	P18827	Y309-p	human		PTkQEEFyA______	2	8	147
UBR4	UBR4	Q5T4S7	S1763-p	human		VRHAstssPADKAkV		5	147
NUFIP2	82-FIP	Q7Z417	S652-p	human	NUFIP2	RGLERNDsWGsFDLR		52	146
JUP	CTNNG	P14923	Y660-p	human		SEDKNPDyRKRVsVE		6	146
CYB5R1	CYB5R1	Q9UHQ9	Y84-p	human	FAD_binding_6	LPVGkHIyLSTRIDG		5	146
FKBP8	FKBP8	Q14318	Y322-p	human	TPR_2	VLAQQGEysEAIPIL		3	146
RSF1	HBXAP	Q96T23	S1325-p	human		ANQPARDsQPRVLPS		7	146
HNRNPK	hnRNP K	P61978	Y371-p	human		QGGSGydysyAGGrG		1	146
HSP90AA1	HSP90A	P07900	S263-p	human	HSP90	PEIEDVGsDEEEEKK	3	57	146
LDLR	LDLR	P01130	Y828-p	human		INFDNPVyQkTTEDE		8	146
LPXN	leupaxin	O60711	S19-p	human		ERstLQDsDEysNPA		10	146
NFX1	NFX1 iso3	Q12986-3	Y176-p	human		KKATQFVysyGRGPK			146
PALMD	PALMD	Q9NP74	Y262-p	human	Paralemmin	TEyHEPVyANPFyRP		7	146
PLEKHA7	PLEKHA7	Q6IQ23	Y470-p	human		SLsFPENyQtLPKsT		6	146
ZFC3H1	PSRC2	O60293	S352-p	human		QNLTRRIstsDILSE		30	146
PTPRF	PTPRF	P10586	Y1621-p	human		EVPARNLyAHIQKLG		2	146
INPP5D	SHIP	Q92835	Y915-p	human		tEIINPNyMGVGPFG		7	146
STMN1	STMN1	P16949	S38-p	human	Stathmin	sVPEFPLsPPkKkDL	32	70	146
TUBA1B	TUBA1B	P68363	Y451-p	human		GEEEGEEy_______		3	146
UPF3B	UPF3B	Q9BZI7	Y442-p	human		DrPAMQLyQPGArSR		2	146
ANXA6	ANXA6	P08133	Y302-p	human	Annexin	TKyEksLysMIkNDT		6	145
C6orf132	C6orf132	Q5T0Z8	Y1142-p	human		KAPGsADyGFAPAAG		6	145
CIRBP	CIRBP	Q14011	Y167-p	human		yRDsyDsyAtHNE__		6	145
CLDN1	Claudin-1	O95832	Y210-p	human		APssGkDyV______		6	145
DHX15	DDX15	O43143	Y792-p	human		AkLQSkEysQy____			145
DOK1	DOK1	Q99704	Y296-p	human		LDsPPALyAEPLDSL	2	8	145
EXOC4	EXOC4	Q96A65	S32-p	human	Sec8_exocyst	IsVIRtLstsDDVED		12	145
PTPRK	PTPRK	Q15262	Y858-p	human		CEGtEsPyQtGQLHP		6	145
RAN	RAN	P62826	Y155-p	human	Ras	DIsAkSNyNFEkPFL		6	145
SLAMF6	SLAMF6	Q96DU3	Y274-p	human		EsARNLEyVsVsPtN	1	3	145
STX7	STX7	O15400	S126-p	human		VARVRAssRVsGsFP		9	145
ADD1	ADD1	P35611	Y35-p	human		VDENNPEyLRERNMA		3	144
ALDOA	ALDOA	P04075	Y223-p	human	Glycolytic	ALsDHHIyLEGtLLk		2	144
CHN2	ARHGAP3	P52757	Y153-p	human		KMTTNPIyEHIGyAt	1	2	144
BRK1	BRK1	Q8WUW1	Y63-p	human		ALERRIEyIEARVTk		6	144
BTK	Btk	Q06187	Y344-p	human	SH2	CSTPQsQyyLAEKHL		4	144
CLTC	CLTC	Q00610	Y1477-p	human	Clathrin	LFITEEDyQALRtSI	2	8	144
HCLS1	HS1	P14317	Y175-p	human	HS1_rep	WDkAALGyDyKGEtE		1	144
MAGOH	MAGOH	P61326	Y40-p	human	Mago_nashi	RyANNsNykNDVMIR		8	144
MUC13	MUC13	Q9H3R2	Y501-p	human		DsQMQNPysRHSsMP		1	144
PRKD2	PRKD2	Q9BZL6	S198-p	human		ARKRRLsstsLAsGH	1	18	144
RICTOR	RICTOR	Q6R327	T1135-p	human	RICTOR_phospho	NRRIRtLtEPsVDFN	8	12	144
SIT1	SIT	Q9Y3P8	Y169-p	human		sGPEPELyAsVCAQt	1	2	144
VTI1B	VTI1B	Q9UEU0	Y115-p	human		GDMKyGIyAVENEHM		6	144
ACTC1	ACTC1	P68032	Y200-p	human	Actin	kILtErGysFVtTAE			143
ACTR3B	ACTR3B	Q9P1U1	Y202-p	human	Actin	IAGRDItyFIQQLLR		10	143
ARHGEF6	ARHGEF6	Q15052	S640-p	human	RhoGEF67_u2	RKtERkPsEEEyVIR		15	143
ACTR3	Arp3	P61158	Y202-p	human	Actin	IAGRDItyFIQQLLR		10	143
CTDSPL2	CTDSPL2	Q05D32	S9-p	human		RLRTRKAsQQsNQIQ		8	143
DOCK1	DOCK1	Q14185	Y1811-p	human		LKGsVADyGNLMENQ		5	143
FAM122B	FAM122B	Q7Z309	S58-p	human		ttIMsRHsLEEGLDM		21	143
KIF4A	KIF4A	O95239	T799-p	human		PPKLRRRtFsLTEVR	4	22	143
LMO7	LMO7	Q8WWI1	Y1142-p	human		IDATsGIyNsEKSSN		2	143
MATR3	matrin 3	P43243	S234-p	human		GERCRDDsFFGEtsH		9	143
PFKM	PFKM	P08237	Y103-p	human	PFK	EGRLRAAyNLVKRGI		2	143
PKP3	plakophilin 3	Q9Y446	Y210-p	human		EPAAtstyRAFAyER		5	143
CDC37	CDC37	Q16543	Y298-p	human	CDC37_C	GLDPVEVyEsLPEEL	1	3	142
CHD1	CHD-1	O14646	Y1068-p	human		QkELEEIyMLPRMRN		8	142
GRAP2	GADS	O75791	T262-p	human		ALMHRRHtDPVQLQA	1	13	142
HBS1L	HBS1	Q9Y450	Y56-p	human	HBS1_N	sVEPVEEyDyEDLkE		1	142
KIAA1522	KIAA1522	Q9P206	T162-p	human		RRRERRstVLGLPQH		9	142
PIKFYVE	PIKFYVE	Q9Y2I7	S307-p	human		PARNRsAsItNLsLD	1	30	142
PTTG1IP	PTTG1IP	P53801	Y165-p	human		HDEIRKkyGLFkEEN		7	142
RAF1	RAF1	P04049	S259-p	human		sQRQRststPNVHMV	37	21	142
SEPT7	Septin-7	Q16181	Y30-p	human		QQKNLEGyVGFANLP		11	142
TMC5	TMC5	Q6UXY8	Y83-p	human		RsLsNPDysGTRsNA		3	142
TOX	TOX	O94900	Y511-p	human		PVDWNNDyCsSGGMQ			142
TJP1	ZO1	Q07157	Y588-p	human		EQLAsVQytLPkTAG		4	142
ARFGAP3	ARF GAP 3	Q9NP61	Y408-p	human		tARRkPDyEPVENtD		2	141
EGFR	EGFR	P00533	Y727-p	human	Pkinase_Tyr	sGAFGtVykGLWIPE	2	14	141
FKBP4	FKBP4	Q02790	Y411-p	human		LAREKkLyANMFErL	1	5	141
ERBB2	HER2	P04626	Y735-p	human	Pkinase_Tyr	sGAFGtVykGIWIPD	1	13	141
HNRNPU	hnRNP U	Q00839	Y473-p	human		yFPIPEEytFIQNVP		9	141
SLC38A2	SLC38A2	Q96QD8	Y28-p	human		ssNsDFNySyPTkQA		10	141
AMOTL1	AMOTL1	Q8IY63	Y218-p	human		QGAVGHGyyMAGGts		1	140
ARHGEF2	ARHGEF2	Q92974	S886-p	human		PVDPRRRsLPAGDAL	3	27	140
CLDN3	Claudin-3	O15551	Y214-p	human		GAsLGtGyDRKDyV_		5	140
CYTH1	cytohesin 1	Q15438	Y382-p	human		AISRDPFyEMLAARK			140
EPHA2	EphA2	P29317	S897-p	human		RVsIRLPstsGsEGV	4	27	140
GPRC5C	GPRC5C	Q9NQ84	Y438-p	human		sQVFRNPyVWD____		3	140
HIST1H4A	H4	P62805	Y72-p	human	CENP-T_C	VIrDAVtytEHAkRk	1	4	140
HIST4H4	H4H4	Q6DRA9	Y73-p	human	CENP-T_C	VIrDAVtytEHAkRk		4	140
ERBB4	HER4	Q15303	Y733-p	human	Pkinase_Tyr	sGAFGtVyKGIWVPE	1	13	140
KRT6A	K6a	P02538	Y83-p	human	Keratin_2_head	sCAIsGGyGsRAGGS		2	140
KRT6C	K6c	P48668	Y83-p	human	Keratin_2_head	sCAIsGGyGsRAGGS		2	140
KRT6B	KRT6B	P04259	Y83-p	human	Keratin_2_head	sCAIsGGyGsRAGGS		2	140
LTV1	LTV1	Q96GA3	Y243-p	human	LTV	tksRFtEysMTSsVM		2	140
NDRG3	NDRG3	Q9UGV2	T332-p	human		ARsRtHstsssLGsG		8	140
NECTIN4	nectin 4	Q96NY8	Y502-p	human		KPTGNGIyINGRGHL		4	140
PEBP1	RKIP	P30086	Y181-p	human		DDyVPkLyEQLsGk_		4	140
SP100	SP100	P23497	S451-p	human		PsRKRRFsssDFsDL		6	140
AAK1	AAK1	Q2M2I8	S637-p	human		AGHRRILsDVtHsAV		34	139
PIK3AP1	BCAP	Q6ZUJ8	Y570-p	human		QERPGNFyVSSEsIR	1	9	139
ACAP2	CENTB2	Q15057	Y750-p	human		GQPGDEtyQDIFRDF		5	139
CTNND1	CTNND1	O60716	Y193-p	human		GNGGPGPyVGQAGtA		5	139
EPHB4	EphB4	P54760	Y590-p	human	EphA2_TM	IGHGtKVyIDPFtyE	1	14	139
EPS8L1	EPS8L1	Q8TE68	Y684-p	human		PEEGARVysQVtVQR		3	139
MYH9	MYH9	P35579	Y11-p	human		QAADkyLyVDkNFIN		6	139
PLCG2	PLCG2	P16885	Y1245-p	human		NENQLQLyQEkCNKR		3	139
POLR2B	POLR2B	P30876	Y845-p	human	RNA_pol_Rpb2_6	QGMRHAIyDkLDDDG		3	139
RBM12	RBM12	Q9NTZ6	Y526-p	human		KRLQNFsyDQREMIL		1	139
RBM3	RBM3	P98179	Y146-p	human		NQGGyDrysGGNyRD		4	139
TNS3	tensin 3	Q68CZ2	S776-p	human		GGrLRkLsLGQyDND		40	139
ANXA6	ANXA6	P08133	Y95-p	human		GLMRPPAyCDAkEIk		1	138
EIF5B	EIF5B	O60841	S190-p	human		sGEsGDEsDEFLQsR		32	138
EMD	emerin	P50402	Y99-p	human		DDyyEEsyFtTrtyG	1	2	138
EPHA2	EphA2	P29317	T593-p	human	EphA2_TM	ktyVDPHtyEDPNQA		7	138
IRS2	IRS2	Q9Y4H2	Y598-p	human		ssAsLDEytLMRAtF		13	138
KIF23	KIF23	Q02241	S902-p	human	MKLP1_Arf_bdg	IEtLkQEsPNGsRKR		17	138
MORC3	MORC3	Q14149	S560-p	human		NAkNRRLssQFENSV		11	138
NCOA7	NCOA7	Q8NI08	S208-p	human		KPIERVLsstsEEDE		24	138
OPHN1	OPHN1	O60890	Y370-p	human		MDGKEPIyHsPITKQ		10	138
RALGAPA1	RALGAPA1	Q6GYQ0	S773-p	human		STRVRHFsQsEEtGN		18	138
SRSF9	SFRS9	Q13242	Y214-p	human		QsrGsPHyFsPFRPy		17	138
SRRM1	SRm160	Q8IYB3	S754-p	human		VsssRsVsGsPEPAA		28	138
ADD2	ADD2	P35612	Y489-p	human		PNQFVPLyTDPQEVL	1	3	137
BCR/ABL	BCR-ABL1	A9UF07	Y246-p	human		sCGVDGDyEDAELNP	1	1	137
CAP1	CAP1	Q01518	Y31-p	human	CAP_N	TsDMHRGyADsPsKA		3	137
CDH5	CDH5	P33151	Y685-p	human	Cadherin_C	LDARPsLyAQVQKPP	5	3	137
CDK5RAP2	CDK5RAP2	Q96SN8	Y369-p	human		EFQGsEDyEtALsGk		1	137
EPHB3	EphB3	P54753	Y608-p	human	EphA2_TM	IAPGMKVyIDPFtyE		15	137
EPS8	EPS8	Q12929	Y485-p	human		EHssVsEyHPADGyA	1	10	137
GOT1	GOT1	P17174	Y381-p	human	Aminotran_1_2	LVNEkHIyLLPsGRI			137
ERBB3	HER3	P21860	Y1307-p	human		HQAPHVHyARLKtLR	1	6	137
PPFIBP1	liprin beta 1	Q86W92	S601-p	human		GKLRRsQsttFNPDD		26	137
MBD3	MBD3	O95983	S86-p	human	MBDa	QRVRyDssNQVKGkP		4	137
SFTPC	SFTPC	P11686	Y16-p	human	SP_C-Propep	LMESPPDySAAPRGR		1	137
SPRY4	SPRY4	Q9C004	Y52-p	human		TSHVENDyIDNPSLA	1	13	137
TBCA	TBCA	O75347	Y48-p	human	TBCA	RAEDGENyDIkkQAE		4	137
TSG101	TSG101	Q99816	Y390-p	human		TAGLSDLy_______		11	137
WDHD1	WDHD1	O75717	S374-p	human		sGRPRQRsHILEDDE		16	137
CCDC124	CCDC124	Q96CT7	Y38-p	human	Ccdc124	QkELEDAyWKDDDKH		6	136
CCDC86	CCDC86	Q9H6F5	S18-p	human		LGGLrPEsPEsLtsV		60	136
COBL	cordon-bleu	O75128	Y867-p	human		QRRTssQyVASAIAK		3	136
DDI2	DDI2	Q5TDH0	S194-p	human		QERIRLFsADPFDLE		17	136
DYNC1H1	DNCH1	Q14204	S4368-p	human	Dynein_heavy	EkKtRtDstsDGRPA		20	136
EXOC4	EXOC4	Q96A65	Y247-p	human		kFLDtsHysTAGSSS		2	136
FAM50A	FAM50A	Q14320	Y53-p	human		DKkFsAHyDAVEAEL		6	136
GAB2	GAB2	Q9UQC2	Y324-p	human		PAtPLsAyQIPRTFt		6	136
HMGA1	HMGA1	P17096	S99-p	human		KEEEEGIsQEssEEE	5	39	136
NDRG3	NDRG3	Q9UGV2	T329-p	human		tRLARsRtHstsssL		9	136
PIN4	PIN4	Q9Y237	Y122-p	human	Rotamase_3	PVKTKFGyHIIMVEG	1	15	136
PRPF31	PRPF31	Q8WWY3	Y205-p	human	Nop	NASKHRIyEyVEsRM		3	136
PSMC1	RPT2	P62191	Y439-p	human		EGtPEGLyL______		6	136
USP9X	USP9X	Q93008	Y2556-p	human		GQRAQENyEGsEEVs		5	136
CD2AP	CD2AP	Q9Y5K6	Y541-p	human		ELKKDtCysPkPsVy		1	135
JUP	CTNNG	P14923	Y550-p	human		AAGtQQPytDGVRME	1	3	135
DLG1	DLG1	Q12959	Y784-p	human	Guanylate_kin	KFIEAGQyNNHLyGt		1	135
ERRFI1	MIG-6	Q9UJM3	Y395-p	human		KVsstHyyLLPERPP	2	8	135
NCK2	NCK2	O43639	S90-p	human		KTSARDAsPtPstDA		19	135
OTUD4	OTUD4	Q01804	Y460-p	human		IEESRLLyEIQNRDE		7	135
PRKAR2A	PKAR2A	P13861	S99-p	human		sRFNRRVsVCAEtyN	1	40	135
SFPQ	PSF	P23246	Y698-p	human		yGrGrEEyEGPNkkP		2	135
RBMX	RBMX	P38159	Y285-p	human		GGsyRDsyEsyGNsr		2	135
RBMXL1	RBMXL1	Q96E39	Y285-p	human		GGsyRDsyEsyGNsr		2	135
RCOR1	RCOR1	Q9UKL0	S260-p	human		QKREREEsEDELEEA		41	135
RPS6KA3	RSK2	P51812	S227-p	human	Pkinase	DHEKKAysFCGtVEy	6	25	135
RPS6KA6	RSK4	Q9UK32	S232-p	human	Pkinase	DQEKKAysFCGtVEy	1	24	135
SIT1	SIT	Q9Y3P8	S83-p	human	SIT	GQGRsGEsVEEVPLy		7	135
SQSTM1	SQSTM1	Q13501	T269-p	human		GGkRsRLtPVsPEss	3	46	135
TBCB	TBCB	Q99426	Y114-p	human		ytIsQEAyDQRQDtV		1	135
TOM1	TOM1	O60784	Y386-p	human		DQRkEVkyEAPQATD		4	135
UBXN6	UBXN6	Q9BZV1	Y336-p	human	UBX	RGLRkYNytLLRVRL		3	135
AIP	AIP	O00170	Y248-p	human		KLVVEEyyEVLDHCS		2	134
CHEK1	Chk1	O14757	S280-p	human		AKRPRVtsGGVsEsP	11	22	134
CKMT1B	CKMT1A	P12532	Y153-p	human		AsKIRsGyFDErYVL	1	7	134
DES	desmin	P17661	Y363-p	human	Filament	FAsEASGyQDNIARL			134
FAM50B	FAM50B	Q9Y247	Y53-p	human	XAP5	DKRFsAHyDAVEAEL		6	134
GIT1	GIT1	Q9Y2X7	S592-p	human		sKLSRHGsGADsDyE		38	134
ISOC1	ISOC1	Q96CN7	Y160-p	human	Isochorismatase	PVIVtEQyPkGLGST		6	134
STK24	MST3	Q9Y6E0	T190-p	human	Pkinase	DtQIkRNtFVGtPFW	2	20	134
PDZD11	PDZD11	Q5EBL8	Y10-p	human		SRIPyDDyPVVFLPA		10	134
PGM1	PGM1	P36871	Y353-p	human	PGM_PMM_III	sAtkIALyEtPtGWK		11	134
INPPL1	SHIP-2	O15357	Y831-p	human		TVKsMDGyEsYGECV		2	134
TTF2	TTF2	Q9UNY4	Y285-p	human		GGPLNKEytNWEAKE		4	134
ANXA1	ANXA1	P04083	Y21-p	human		IENEEQEyVQtVkss	3	11	133
BCR	Bcr	P11274	Y455-p	human		RHQDGLPyIDDsPss		1	133
EPB41	EPB41 iso4	P11171-4	Y525-p	human		TETKTItyEAAQTVK		4	133
GOT2	GOT2	P00505	Y96-p	human	Aminotran_1_2	AkNLDkEyLPIGGLA		7	133
GTF2I	GTF2I	P78347	S412-p	human	GTF2I	GIPFRRPstYGIPRL	1	9	133
HCLS1	HS1	P14317	Y222-p	human		MEAPttAykkTTPIE	4	3	133
LARP7	LARP7	Q4G0J3	S261-p	human		sRPtsEGsDIEstEP		44	133
MATR3	matrin 3	P43243	Y214-p	human		RsQEsGyyDrMDyED		5	133
PAK1	PAK1	Q13153	S144-p	human		sNsQKyMsFtDksAE	10	18	133
PRKACB	PKACB	P22694	Y69-p	human	Pkinase	KHkATEQyyAMkILD		5	133
PSME2	PSME2	Q9UL46	Y239-p	human		GEEkPSMy_______			133
SIT1	SIT	Q9Y3P8	T144-p	human		GRIPGPGtPVkysEV		5	133
STAT3	STAT3	P40763	Y539-p	human	STAT_bind	LLGPGVNysGCQITW		10	133
TRIP4	TRIP4	Q15650	Y289-p	human		VIDDEsDyFASDSNQ		3	133
MACF1	ACF7 iso2	Q9UPN3-2	S1376-p	human		GKRRRMLsssDAITQ		4	132
AP1AR	AP1AR	Q63HQ0	Y110-p	human	AP1AR	RLEEEALyAAQREAA		2	132
DSP	Desmoplakin	P15924	S53-p	human		GVItDQNsDGyCQtG		7	132
EZR	Ezrin	P15311	Y478-p	human	ERM	PPPPPPVyEPVsyHV	8	3	132
PHACTR4	PHACTR4	Q8IZ21	S628-p	human	RPEL	RRLtRKLsQRPtVAE		22	132
RPL10A	RPL10A	P62906	Y11-p	human		KVSRDtLyEAVREVL		6	132
SF3B1	SF3B1	O75533	T223-p	human		ssWDQAEtPGHtPsL		36	132
SREK1	SFRS12	Q8WXA9	S437-p	human		RERERstsMRKssND		1	132
SKAP1	SKAP55	Q86WV1	Y271-p	human		EKEEEDIyEVLPDEE	1	3	132
ZZEF1	ZZEF1	O43149	S1518-p	human		AtAEEPLsPstPtRR		18	132
HGS	Hrs	O14964	Y286-p	human		RLRQksTytsyPkAE		5	131
LAD1	LAD1	O00515	S38-p	human		RRRHRNLssttDDEA	1	11	131
LARP1	LARP	Q6PKG0	S1058-p	human		RkRCPsQsssRPAAM		1	131
CERS2	LASS2	Q96G23	S348-p	human		sDREEtEssEGEEAA	1	24	131
MINK1	MINK	Q8N4C8	Y706-p	human		sNsAWQIyLQRRAER		5	131
PEAK1	PEAK1	Q9H792	Y1107-p	human		PNPCsAtySNLGQSR		4	131
PLEKHA5	PLEKHA5	Q9HAU0	Y398-p	human		RPNtGPLytEADRVI		7	131
TAP2	TAP2 iso3	Q59H06	Y694-p	human		LQEGQDLySRLVQQR		1	131
UAP1	UAP1	Q16222	Y125-p	human	UDPGP	VAYPkGMyDVGLPSR		1	131
ARHGEF6	ARHGEF6	Q15052	Y719-p	human	betaPIX_CC	ksLVDtVyALkDEVR			130
BRD1	BRD1	O95696	T885-p	human		PALVRRHtLEDRsEL		4	130
ARAP1	CENTD2	Q96P48	Y504-p	human		sFDLTtPyRIFSFSA		1	130
EIF4B	EIF4B	P23588	Y270-p	human		sRDyDrGyDsrIGSG			130
EMD	emerin	P50402	Y167-p	human		AyQsItHyRPVsAsR	1	8	130
CLNS1A	ICLN	P54105	S102-p	human	Voldacs	ADEEEEDsDDDVEPI		58	130
INCENP	INCENP	Q9NQS7	S275-p	human		DsPAFPDsPWRERVL		30	130
KRT5	K5	P13647	S64-p	human	Keratin_2_head	VGGyGsRsLyNLGGs		5	130
KIF14	KIF14	Q15058	Y255-p	human		VLGTGNLyHRsIGkE		3	130
MARF1	LKAP	Q9Y4F3	Y699-p	human		SGVAEPVykTSQKKE	1	5	130
PHF3	PHF3	Q92576	S1925-p	human		GDRQrFysDsHHLKR		11	130
PKP1	plakophilin 1	Q13835	Y187-p	human		tQNRysFystCsGQK		2	130
AGFG1	RIP	P52594	Y327-p	human		GLQtADkyAALANLD		7	130
SH2D3C	SHEP1	Q8N5H7	Y495-p	human		sDPDsGHyCQLQPPV		5	130
STAU2	STAU2	Q9NUL3	Y420-p	human		LHLsPDVyQEMEAsR			130
SUN2	SUN2	Q9UH99	S54-p	human		SSNMKRLsPAPQLGP	1	10	130
TCHP	TCHP	Q9BT92	Y140-p	human		LIAEQLLyEHWkKNN		1	130
UBAP2	UBAP2	Q5T6F2	Y1116-p	human		PAyGNsPyWtN____		8	130
TWF1	A6	Q12792	Y309-p	human	Cofilin_ADF	ELTADFLyEEVHPKQ		6	129
ATP1A1	ATP1A1	P05023	Y542-p	human		kDAFQNAyLELGGLG		6	129
C18orf25	C18orf25	Q96B23	S66-p	human	RNF111_N	LMELRRDssEsQLAs		37	129
CTTN	Cortactin	Q14247	Y178-p	human	HS1_rep	ksAVGFDyQGktEKH		9	129
FBP1	FBPase	P09467	Y265-p	human		VyGGIFLyPANkKsP		2	129
LASP1	Lasp-1	Q14847	S146-p	human		MEPERRDsQDGssyR	3	32	129
MAP1A	MAP1A	P78559	Y1388-p	human		EPKDTAIyQKDEALH			129
NUP93	NUP93	Q8N1F7	T47-p	human		GERLRsRtLtRtsQE		1	129
PGRMC1	PGRMC1	O00264	S181-p	human		GEEPtVysDEEEPkD	3	66	129
PHC3	PHC3	Q8NDX5	T609-p	human		ECVRMDRtPPPPtLs		39	129
RBM15	RBM15	Q96T37	S670-p	human		RKRHCAPsPDRsPEL		38	129
RBMX	RBMX	P38159	Y272-p	human		GyGRDRDysDHPsGG		9	129
RBMXL1	RBMXL1	Q96E39	Y272-p	human		GYGRDRDysDHPsGG		7	129
RPL4	RPL4	P36578	Y264-p	human		FRkLDELyGtWRkAA		3	129
SF3B1	SF3B1	O75533	T227-p	human		QAEtPGHtPsLrWDE		33	129
LCP2	SLP76	Q13094	Y173-p	human		FPNsNsMyIDRPPSG	2	2	129
YIPF5	SMAP-5	Q969M3	Y44-p	human		kQyAGyDysQQGRFV		5	129
TJAP1	TJAP1	Q5JTD0	Y352-p	human	Pilt	sPLPNCtyAtRQAIS		5	129
SH2D2A	TSAd	Q9NP31	Y290-p	human		PDEPIAFyAMGrGsP	1	2	129
TUBB4B	TUBB2C	P68371	Y51-p	human	Tubulin	LERINVyyNEAtGGk		1	129
FLT1	VEGFR1	P17948	Y1053-p	human	Pkinase_Tyr	DIyKNPDyVRKGDTR		3	129
ANXA2	ANXA2	P07355	Y188-p	human		EDGsVIDyELIDQDA		13	128
PRRC2A	BAT2	P48634	S1089-p	human		rtAsEtRsEGsEyEE		25	128
BCR	Bcr	P11274	Y279-p	human		PPLEyQPyQsIyVGG	1	1	128
CTNND1	CTNND1	O60716	Y296-p	human		MGyDDLDyGMMsDyG		9	128
PSMG1	DSCR2	O95456	T54-p	human	PAC1	VRLLRRQtktsLEVS		7	128
FAM122B	FAM122B	Q7Z309	S25-p	human		GTLRRsssAPLIHGL		6	128
FCGR2C	FCGR2C	P31995	Y310-p	human		tDDDKNIyLTLPPND	1	4	128
LARP7	LARP7	Q4G0J3	S258-p	human		MKRsRPtsEGsDIEs		33	128
MYH7	MYH7	P12883	Y410-p	human	Myosin_head	RVKVGNEyVtkGQNV		4	128
NT5C	NT5C	Q8TCD5	S182-p	human	NT5C	PTRRRLLsWsDNWRE		16	128
PRDX1	PRDX1	Q06830	Y194-p	human	1-cysPrx_C	DVQkSkEyFskQK__	1	4	128
PSMA2	PSMA2	P25787	Y24-p	human	Proteasome_A_N	GKLVQIEyALAAVAG		5	128
RBMX	RBMX	P38159	Y214-p	human	RBM1CTR	LsPRDDGystkDsys		6	128
RBMXL1	RBMXL1	Q96E39	Y214-p	human	RBM1CTR	LsPRDDGystkDsys		5	128
SGTA	SGTA	O43765	S307-p	human		RsRtPsAsNDDQQE_		4	128
PNISR	SRRP130	Q8TF01	S597-p	human		KIRDRRRsNRNsIER		2	128
SUGT1	SUGT1	Q9Y2Z0	S318-p	human	SGS	RLFQQIysDGsDEVk	1	5	128
ABLIM1	abLIM	O14639	S367-p	human	AbLIM_anchor	PGssIPGsPGHtIyA		13	127
ANK1	ANK1	P16157	Y100-p	human	Ank_2	VVRELVNyGANVNAQ			127
BCR/ABL	BCR-ABL1	A9UF07	Y788-p	human	SH2	SLEKHSWyHGPVSRN			127
BTK	Btk	Q06187	Y551-p	human	Pkinase_Tyr	RYVLDDEytsSVGSk	17	9	127
KNL1	CASC5	Q8NG31	Y1464-p	human		kVyVDDIyVIPQPHF		2	127
CTNND1	CTNND1	O60716	Y335-p	human		EVPsDQyyWAPLAQH		4	127
CXADR	CXADR	P78310	Y318-p	human		EGyskTQyNQVPsED		6	127
ERBIN	Erbin	Q96RT1	Y972-p	human		PQSAPQIyGPPQyNI		4	127
FOXK1	FOXK1	P85037	S445-p	human		ECLsREGsPIPHDPE		43	127
GTF2F1	GTF2F1	P35269	T427-p	human	TFIIF_alpha	AkRLRLDtGPQsLsG		10	127
ITK	ITK	Q08881	Y198-p	human	SH3_1	ALRRNEEyCLLDsSE			127
MYH1	MYH1	P12882	Y413-p	human	Myosin_head	RVKVGNEyVtkGQTV		4	127
MYH13	MYH13	Q9UKX3	Y412-p	human	Myosin_head	RVKVGNEyVtkGQNV		4	127
MYH2	MYH2	Q9UKX2	Y413-p	human	Myosin_head	RVKVGNEyVtkGQTV		4	127
MYH3	MYH3	P11055	Y411-p	human	Myosin_head	RVKVGNEyVtkGQTV		4	127
MYH6	MYH6	P13533	Y411-p	human	Myosin_head	RVKVGNEyVtkGQSV		4	127
MYH8	MYH8	P13535	Y413-p	human	Myosin_head	RVKVGNEyVtkGQTV		4	127
MAGED1	NRAGE	Q9Y5V3	Y126-p	human		PkGPNAAyDFsQAAT			127
PKP3	plakophilin 3	Q9Y446	T86-p	human		TSrGQyHtLQAGFsS		3	127
PKP4	plakophilin 4	Q99569	Y157-p	human		NSysDsGyQEAGsFH		5	127
TRIM28	TIF1B	Q13263	Y517-p	human		PGsTtEDyNLIVIER	1	6	127
TUBA1A	TUBA1A	Q71U36	Y432-p	human		MAALEkDyEEVGVDs		2	127
VCL	Vinculin	P18206	Y107-p	human	Vinculin	ysVPARDyLIDGsRG			127
ZRANB2	ZNF265	O95218	S120-p	human		EyIEREEsDGEyDEF		58	127
CCT7	CCT7	Q99832	Y263-p	human	Cpn60_TCP1	RVHtVEDyQAIVDAE		1	126
HCLS1	HS1	P14317	Y103-p	human	HS1_rep	KsAVGHEyVAEVEKH		3	126
KIF23	KIF23	Q02241	Y582-p	human		LEkTTtIyEEDkRNL		4	126
KLC4	KLC4	Q9NSK0	Y449-p	human		GGtPyAEyGGWyKAC		1	126
LYN	LYN	P07948	Y306-p	human	Pkinase_Tyr	HDKLVRLyAVVTREE		8	126
MPRIP	MPRIP	Q6WCQ1	T542-p	human		RREGRsKtFDWAEFR		14	126
NFKB1	NFkB-p105	P19838	S907-p	human		QAHsLPLsPAstRQQ	2	23	126
UBAP2L	NICE-4	Q14157	S609-p	human		yPssIsssPQkDLtQ		51	126
PLEC	Plectin-1	Q15149	Y4611-p	human		AAQsTkGyysPysVs		11	126
PPP2R5D	PPP2R5D	Q14738	S89-p	human		kKERRQsssRFNLsk		14	126
SAPCD2	SAPCD2	Q86UD0	Y81-p	human		QVAPAsGyLtFERFV		5	126
SEC16A	SEC16A	O15027	Y991-p	human		ssHQEDTyGALDFtL		5	126
WTAP	WTAP	Q15007	S306-p	human		tEDDFPssPGNGNKs		35	126
YTHDF2	YTHDF2	Q9Y5A9	Y37-p	human		NDDDFEPyLsPQARP		2	126
ZNF185	ZNF185	O15231	Y408-p	human		PKGALADyEGKDVAT		3	126
ACTN4	ACTN4	O43707	Y212-p	human	CH	HRPELIEyDkLRkDD		4	125
BRAF	BRAF	P15056	S447-p	human		tLGRRDssDDWEIPD		14	125
CLTC	CLTC	Q00610	Y1438-p	human	Clathrin	DHTRAVNyFskVkQL		2	125
DR1	DR1	Q01658	S105-p	human		ALKRRKAssRLENLG		6	125
EGFR	EGFR	P00533	Y998-p	human		sPtDsNFyRALMDEE	3	26	125
EPB41L2	EPB41L2	O43491	Y773-p	human		tIrEEQEyEEEVEEE		7	125
EPHB2	EphB2	P29323	Y780-p	human	Pkinase_Tyr	DDtsDPtytSALGGK		15	125
GIT1	GIT1	Q9Y2X7	S596-p	human		RHGsGADsDyENtQS		25	125
LCP1	L-plastin	P13796	Y300-p	human	CH	IkDSkAyyHLLEQVA		1	125
MYH14	MYH14	Q7Z406	Y778-p	human	Myosin_head	LELDPNLyRVGQsKI		3	125
PAK2	PAK2	Q13177	Y130-p	human	PBD	VLDVLkFyDsNtVkQ	2	1	125
PLEK	pleckstrin	P08567	S113-p	human		GQKFARKstRRsIRL	2		125
RB1	Rb	P06400	S780-p	human	Rb_C	strPPtLsPIPHIPr	53	11	125
SRSF9	SFRS9	Q13242	S204-p	human		sGsRGRDsPyQsrGs		36	125
SIRPA	SHPS1	P78324	Y496-p	human		PEPSFsEyASVQVPR	3	11	125
SSB	SSB	P05455	S366-p	human		GkktKFAsDDEHDEH	9	65	125
YAP1	YAP1	P46937	S127-p	human		PQHVRAHssPAsLQL	59	20	125
STK25	YSK1	O00506	T174-p	human	Pkinase	DtQIkRNtFVGtPFW	3	20	125
AFAP1L2	AFAP1L2	Q8N4X5	S414-p	human	PH	PsPDHLysFRILHKG		2	124
ARHGAP32	ARHGAP32	A7KAX9	Y1702-p	human		rLQGksLysyAGLAP		2	124
TBC1D4	AS160	O60343	T642-p	human		QFRRRAHtFsHPPss	15	14	124
BCR/ABL	BCR-ABL1	A9UF07	Y753-p	human	SH3_1	EKLRVLGyNHNGEWC			124
C12orf75	C12orf75	Q8TAD7	Y42-p	human	OCC1	RRNyGGVyVGLPsEA			124
CAMK2D	CAMK2D	Q13557	T287-p	human		sMMHRQEtVDCLKKF	5	12	124
CAP1	CAP1	Q01518	Y354-p	human	CAP_C	LkQVAyIyKCVNTTL		7	124
CNP	CNP	P09543	Y110-p	human	AAA_33	LDEDLAAyCRRRDIR		7	124
CYB5R3	CYB5R3	P00387	Y80-p	human	FAD_binding_6	LPVGQHIyLsARIDG		1	124
EMD	emerin	P50402	Y95-p	human		kGyNDDyyEEsyFtT	2	3	124
GAPVD1	GAPVD1	Q14C86	Y460-p	human		SsLEMtPyNtPQLsP		5	124
GIMAP1	GIMAP1	Q8WWP7	Y14-p	human		AtDEENVyGLEENAQ		2	124
ARHGAP45	HMHA1	Q92619	S578-p	human		VMRARKssFNVsDVA		9	124
HSP90AA1	HSP90A	P07900	Y284-p	human	HSP90	KKKIkEkyIDQEELN		7	124
HSP90AB1	HSP90B	P08238	Y276-p	human	HSP90	TKKIkEkyIDQEELN		7	124
TMIGD2	IGPR-1	Q96BF3	Y222-p	human		DQRGQsIyStSFPQP		3	124
LRRFIP2	LRRFIP2	Q9Y608	Y304-p	human	LRRFIP	DKQyAENytRPssRN		1	124
NUDCD2	NUDCD2	Q8WVJ2	Y145-p	human		GAEIsGNytkGGPDF		2	124
PCM1	PCM-1	Q15154	Y965-p	human		PFsADENyRPLAkTR		6	124
PIP5K1A	PIP5K1A	Q99755	Y483-p	human		sGNsCItyQPsVsGE		6	124
PLD3	PLD3	Q8IV08	Y7-p	human		_MKPkLMyQELkVPA		4	124
PPA2	PPA2	Q9H2U2	Y241-p	human	Pyrophosphatase	TLNWFRLyKVPDGkP		3	124
PYGL	PYGL	P06737	Y76-p	human		IRTQQHyyDKCPKrV		2	124
ARHGDIB	RhoGDI beta	P52566	Y48-p	human	Rho_GDI	DDEsLIkyKktLLGD			124
SLC35E1	SLC35E1	Q96K37	Y380-p	human		LFPQHGDyQyGRNNI		2	124
SRRM2	SRm300	Q9UQ35	S435-p	human		tKVsRHAsssPEsPK		29	124
SDCBP	syntenin	O00560	Y91-p	human		ARPSSINyMVAPVTG		6	124
TPI1	TPI1	P60174	S58-p	human	TIM	kMNGRkQsLGELIGt	1	64	124
FLT1	VEGFR1	P17948	Y1048-p	human	Pkinase_Tyr	FGLARDIyKNPDyVR		3	124
WDR62	WDR62	O43379	S33-p	human		PARRGQssPPPAPPI	2	16	124
ANKS1A	ANKS1A	Q92625	Y922-p	human		PPSLAAPyAPVQSWQ		1	123
FDFT1	FDFT1	P37268	Y14-p	human		LGHPEEFyNLVRFRI			123
GYG1	glycogenin	P46976	Y332-p	human		WEQGQADyMGADsFD		2	123
C9orf78	HCA59	Q9NZ63	Y279-p	human		KATDDyHyEkFKKMN			123
BAIAP2L1	IRTKS	Q9UHR4	S422-p	human		PtPVRsIstVNLSEN		1	123
KRT18	K18	P05783	Y13-p	human		RstFstNyrsLGsVQ		10	123
MKI67	KI-67	P46013	Y340-p	human		VGAsFPLyEPAkMkt		7	123
LYN	LYN	P07948	Y265-p	human	Pkinase_Tyr	FGEVWMGyyNNsTKV		4	123
PHC3	PHC3	Q8NDX5	S616-p	human		tPPPPtLsPAAItVG		36	123
RBM4	RBM4	Q9BWF3	Y190-p	human		VADLTEQyNEQyGAV		3	123
TPX2	TPX2	Q9ULW0	T369-p	human	TPX2_importin	KICRDPQtPVLQtkH	1	20	123
AKAP2	AKAP2	Q9Y2D5	Y204-p	human		DEHEKEQyCIRkVRP		1	122
PDS5B	APRIN	Q9NTI5	Y1187-p	human		DHsENEDytMssPLP		3	122
DDX17	DDX17	Q92841	S571-p	human		rSRyrttssANNPNL		9	122
EDC4	EDC4	Q6P2E9	Y863-p	human		LAFHRPPyHLLQQRD		2	122
EFNB1	EFNB1	P98172	Y324-p	human		yEkVsGDyGHPVyIV	1	9	122
FKBP8	FKBP8	Q14318	Y364-p	human		RsTETALyRkMLGNP		1	122
[truncated: 237,535+ more rows]
