# Supplementary material for: A hotspot phosphorylation site on SHP2 drives oncoprotein activation and drug resistance
Source: Nat Commun. 2026 Mar 3;17:3383. doi: 10.1038/s41467-026-70060-8 (PMC13066003; doi:10.1038/s41467-026-70060-8)
Supplement: Supplementary file 2 — Supplementary Data 1- 4 [file 41467_2026_70060_MOESM2_ESM.zip › Supplementary Data/SD4-Predicted AlphaFold2 models/rank_4_model_3_ptm_seed_0.raw.txt]

i	j	aa_i	aa_j	p(cbcb<8)	maxdistbin
0	1	M	T	1.000	5.44
0	2	M	S	0.896	7.00
0	3	M	R	0.680	5.75
0	4	M	R	0.119	10.44
0	5	M	W	0.071	9.81
0	6	M	F	0.550	5.12
0	7	M	H	0.026	10.12
0	8	M	P	0.363	7.94
0	9	M	N	0.018	>21.69
0	10	M	I	0.005	>21.69
0	12	M	G	0.001	>21.69
0	14	M	E	0.002	>21.69
0	17	M	N	0.001	>21.69
0	18	M	L	0.005	>21.69
0	19	M	L	0.001	>21.69
0	20	M	L	0.001	>21.69
0	21	M	T	0.002	>21.69
0	22	M	R	0.007	>21.69
0	23	M	G	0.003	>21.69
0	24	M	V	0.002	>21.69
0	26	M	G	0.002	>21.69
0	27	M	S	0.002	>21.69
0	28	M	F	0.003	>21.69
0	29	M	L	0.005	12.00
0	30	M	A	0.185	8.25
0	31	M	R	0.012	>21.69
0	32	M	P	0.066	>21.69
0	33	M	S	0.001	>21.69
0	34	M	K	0.001	>21.69
0	37	M	P	0.003	>21.69
0	38	M	G	0.006	>21.69
0	39	M	D	0.001	>21.69
0	40	M	F	0.126	>21.69
0	42	M	L	0.002	>21.69
0	55	M	I	0.004	>21.69
0	57	M	N	0.017	>21.69
0	59	M	G	0.005	>21.69
0	60	M	D	0.002	>21.69
0	62	M	Y	0.012	>21.69
0	70	M	F	0.003	>21.69
0	71	M	A	0.010	>21.69
0	72	M	T	0.310	>21.69
0	73	M	L	0.570	5.75
0	74	M	A	0.457	>21.69
0	75	M	E	0.020	>21.69
0	76	M	L	0.009	>21.69
0	77	M	V	0.052	9.81
0	78	M	Q	0.033	>21.69
0	79	M	Y	0.002	>21.69
0	80	M	Y	0.002	>21.69
0	81	M	M	0.013	>21.69
0	82	M	E	0.008	>21.69
0	83	M	H	0.002	>21.69
0	84	M	H	0.001	>21.69
0	97	M	L	0.003	>21.69
0	98	M	K	0.007	>21.69
0	99	M	Y	0.007	>21.69
0	100	M	P	0.030	13.56
0	101	M	L	0.007	15.44
0	102	M	N	0.048	13.56
0	103	M	C	0.078	10.75
0	104	M	A	0.077	>21.69
0	105	M	D	0.040	>21.69
0	106	M	P	0.040	>21.69
0	107	M	T	0.018	>21.69
0	108	M	S	0.016	>21.69
0	109	M	E	0.005	>21.69
0	110	M	R	0.003	>21.69
0	112	M	F	0.008	>21.69
0	113	M	H	0.004	>21.69
0	114	M	G	0.015	>21.69
0	115	M	H	0.024	>21.69
0	116	M	L	0.004	>21.69
0	117	M	S	0.004	>21.69
0	120	M	E	0.002	>21.69
0	124	M	L	0.001	>21.69
0	128	M	K	0.001	>21.69
0	129	M	G	0.001	>21.69
0	136	M	V	0.002	>21.69
0	137	M	R	0.002	>21.69
0	138	M	E	0.019	>21.69
0	139	M	S	0.007	>21.69
0	140	M	Q	0.010	>21.69
0	141	M	S	0.006	>21.69
0	142	M	H	0.013	>21.69
0	143	M	P	0.046	>21.69
0	144	M	G	0.046	>21.69
0	145	M	D	0.013	>21.69
0	146	M	F	0.010	>21.69
0	170	M	M	0.002	>21.69
0	171	M	I	0.002	>21.69
0	172	M	R	0.006	>21.69
0	173	M	C	0.030	>21.69
0	174	M	Q	0.017	>21.69
0	175	M	E	0.020	>21.69
0	176	M	L	0.045	>21.69
0	177	M	K	0.010	>21.69
0	178	M	Y	0.009	>21.69
0	179	M	D	0.002	>21.69
0	181	M	G	0.002	>21.69
0	182	M	G	0.002	>21.69
0	183	M	G	0.001	>21.69
0	184	M	E	0.001	>21.69
0	185	M	R	0.003	>21.69
0	186	M	F	0.003	>21.69
0	187	M	D	0.014	>21.69
0	188	M	S	0.018	>21.69
0	189	M	L	0.013	>21.69
0	190	M	T	0.008	>21.69
0	191	M	D	0.005	>21.69
0	192	M	L	0.001	>21.69
0	194	M	E	0.002	>21.69
0	195	M	H	0.001	>21.69
0	198	M	K	0.001	>21.69
0	199	M	N	0.001	>21.69
0	215	M	L	0.001	>21.69
0	216	M	N	0.002	>21.69
0	217	M	T	0.005	>21.69
0	218	M	T	0.002	>21.69
0	219	M	R	0.007	>21.69
0	220	M	I	0.002	>21.69
0	221	M	N	0.016	>21.69
0	222	M	A	0.003	>21.69
0	223	M	A	0.014	>21.69
0	224	M	E	0.009	>21.69
0	226	M	E	0.001	>21.69
0	227	M	S	0.005	>21.69
0	228	M	R	0.001	>21.69
0	231	M	E	0.002	>21.69
0	232	M	L	0.001	>21.69
0	234	M	K	0.001	>21.69
0	235	M	L	0.002	>21.69
0	236	M	A	0.001	>21.69
0	237	M	E	0.001	>21.69
0	238	M	T	0.002	>21.69
0	239	M	T	0.002	>21.69
0	240	M	D	0.002	>21.69
0	241	M	K	0.003	>21.69
0	242	M	V	0.006	>21.69
0	243	M	K	0.012	>21.69
0	244	M	Q	0.004	>21.69
0	245	M	G	0.004	>21.69
0	246	M	F	0.002	>21.69
0	247	M	W	0.014	>21.69
0	248	M	E	0.013	>21.69
0	249	M	E	0.005	>21.69
0	250	M	F	0.007	>21.69
0	251	M	E	0.027	>21.69
0	252	M	T	0.007	>21.69
0	253	M	L	0.002	>21.69
0	254	M	Q	0.015	>21.69
0	255	M	Q	0.010	>21.69
0	256	M	Q	0.004	>21.69
0	257	M	E	0.005	>21.69
0	258	M	C	0.007	>21.69
0	259	M	K	0.004	>21.69
0	260	M	L	0.003	>21.69
0	261	M	L	0.003	>21.69
0	262	M	Y	0.002	>21.69
0	280	M	N	0.002	>21.69
0	286	M	H	0.001	>21.69
0	312	M	E	0.003	>21.69
0	313	M	F	0.004	>21.69
0	314	M	E	0.005	>21.69
0	315	M	T	0.005	>21.69
0	316	M	K	0.004	>21.69
0	317	M	C	0.005	>21.69
0	318	M	N	0.004	>21.69
0	319	M	N	0.003	>21.69
0	320	M	S	0.002	>21.69
0	477	M	I	0.002	>21.69
0	478	M	I	0.001	>21.69
0	479	M	R	0.001	>21.69
0	480	M	E	0.005	>21.69
0	481	M	K	0.010	>21.69
0	482	M	G	0.012	>21.69
0	483	M	V	0.008	>21.69
0	484	M	D	0.028	>21.69
0	485	M	C	0.012	>21.69
0	486	M	D	0.011	>21.69
0	487	M	I	0.002	>21.69
0	488	M	D	0.003	>21.69
0	490	M	P	0.001	>21.69
0	491	M	K	0.002	>21.69
0	494	M	Q	0.002	>21.69
0	495	M	M	0.001	>21.69
0	497	M	R	0.001	>21.69
0	498	M	S	0.002	>21.69
0	501	M	S	0.001	>21.69
0	502	M	G	0.002	>21.69
0	504	M	V	0.001	>21.69
0	505	M	Q	0.004	>21.69
0	506	M	T	0.005	>21.69
0	507	M	E	0.008	>21.69
0	508	M	A	0.002	>21.69
0	510	M	Y	0.002	>21.69
0	511	M	R	0.001	>21.69
0	524	M	L	0.001	>21.69
0	525	M	Q	0.004	>21.69
0	528	M	I	0.006	>21.69
0	529	M	E	0.004	>21.69
0	530	M	E	0.001	>21.69
0	531	M	E	0.003	>21.69
0	532	M	Q	0.008	>21.69
0	533	M	K	0.002	>21.69
0	534	M	S	0.002	>21.69
0	535	M	K	0.004	>21.69
0	536	M	R	0.003	>21.69
0	537	M	K	0.002	>21.69
0	538	M	G	0.002	>21.69
0	539	M	H	0.002	>21.69
0	540	M	E	0.002	>21.69
0	541	M	Y	0.002	>21.69
0	542	M	T	0.001	>21.69
0	543	M	N	0.002	>21.69
0	544	M	I	0.001	>21.69
0	545	M	K	0.002	>21.69
0	546	M	Y	0.002	>21.69
0	547	M	S	0.002	>21.69
0	548	M	L	0.002	>21.69
0	549	M	A	0.002	>21.69
0	550	M	D	0.002	>21.69
0	551	M	Q	0.002	>21.69
0	552	M	T	0.002	>21.69
0	553	M	S	0.003	>21.69
0	554	M	G	0.002	>21.69
0	555	M	D	0.003	>21.69
0	556	M	Q	0.003	>21.69
0	557	M	S	0.003	>21.69
0	558	M	P	0.003	>21.69
0	559	M	L	0.003	>21.69
0	560	M	P	0.003	>21.69
0	561	M	P	0.003	>21.69
0	562	M	C	0.003	>21.69
0	563	M	T	0.003	>21.69
0	564	M	P	0.004	>21.69
0	565	M	T	0.004	>21.69
0	566	M	P	0.003	>21.69
0	567	M	P	0.003	>21.69
0	568	M	C	0.004	>21.69
0	569	M	A	0.004	>21.69
0	570	M	E	0.003	>21.69
0	571	M	M	0.004	>21.69
0	572	M	R	0.003	>21.69
0	573	M	E	0.003	>21.69
0	574	M	D	0.003	>21.69
0	575	M	S	0.004	>21.69
0	576	M	A	0.004	>21.69
0	577	M	R	0.004	>21.69
0	578	M	V	0.005	>21.69
0	579	M	Y	0.004	>21.69
0	580	M	E	0.004	>21.69
0	581	M	N	0.005	>21.69
0	582	M	V	0.004	>21.69
0	583	M	G	0.004	>21.69
0	584	M	L	0.005	>21.69
0	585	M	M	0.004	>21.69
0	586	M	Q	0.005	>21.69
0	587	M	Q	0.005	>21.69
0	588	M	Q	0.004	>21.69
0	589	M	K	0.005	>21.69
0	590	M	S	0.004	>21.69
0	591	M	F	0.005	>21.69
0	592	M	R	0.005	>21.69
1	2	T	S	1.000	5.44
1	3	T	R	0.876	7.31
1	4	T	R	0.273	9.81
1	5	T	W	0.109	11.06
1	6	T	F	0.535	5.75
1	7	T	H	0.053	9.50
1	8	T	P	0.472	5.75
1	9	T	N	0.019	>21.69
1	10	T	I	0.005	>21.69
1	11	T	T	0.001	>21.69
1	12	T	G	0.001	>21.69
1	14	T	E	0.001	>21.69
1	15	T	A	0.001	>21.69
1	17	T	N	0.002	>21.69
1	18	T	L	0.003	>21.69
1	19	T	L	0.001	>21.69
1	21	T	T	0.001	>21.69
1	22	T	R	0.005	>21.69
1	23	T	G	0.004	>21.69
1	24	T	V	0.002	>21.69
1	26	T	G	0.001	>21.69
1	27	T	S	0.003	>21.69
1	28	T	F	0.004	17.00
1	29	T	L	0.008	12.94
1	30	T	A	0.054	10.75
1	31	T	R	0.011	11.06
1	32	T	P	0.029	>21.69
1	33	T	S	0.001	>21.69
1	37	T	P	0.001	>21.69
1	38	T	G	0.003	>21.69
1	39	T	D	0.001	>21.69
1	40	T	F	0.025	>21.69
1	42	T	L	0.002	16.06
1	55	T	I	0.004	>21.69
1	57	T	N	0.006	>21.69
1	59	T	G	0.002	>21.69
1	62	T	Y	0.010	>21.69
1	70	T	F	0.004	>21.69
1	71	T	A	0.010	>21.69
1	72	T	T	0.129	>21.69
1	73	T	L	0.139	10.75
1	74	T	A	0.267	11.06
1	75	T	E	0.032	>21.69
1	76	T	L	0.008	16.06
1	77	T	V	0.069	13.88
1	78	T	Q	0.072	16.69
1	79	T	Y	0.001	>21.69
1	81	T	M	0.025	18.56
1	82	T	E	0.005	>21.69
1	97	T	L	0.004	>21.69
1	98	T	K	0.004	>21.69
1	99	T	Y	0.012	>21.69
1	100	T	P	0.082	14.50
1	101	T	L	0.013	15.12
1	102	T	N	0.080	12.62
1	103	T	C	0.174	9.19
1	104	T	A	0.124	>21.69
1	105	T	D	0.047	>21.69
1	106	T	P	0.057	>21.69
1	107	T	T	0.018	>21.69
1	108	T	S	0.026	>21.69
1	109	T	E	0.007	>21.69
1	110	T	R	0.005	>21.69
1	111	T	W	0.001	>21.69
1	112	T	F	0.009	>21.69
1	113	T	H	0.008	>21.69
1	114	T	G	0.032	>21.69
1	115	T	H	0.050	>21.69
1	116	T	L	0.011	>21.69
1	117	T	S	0.009	>21.69
1	118	T	G	0.001	>21.69
1	119	T	K	0.002	>21.69
1	120	T	E	0.005	>21.69
1	123	T	K	0.001	>21.69
1	124	T	L	0.002	>21.69
1	127	T	E	0.001	>21.69
1	128	T	K	0.002	>21.69
1	129	T	G	0.001	>21.69
1	130	T	K	0.001	>21.69
1	136	T	V	0.001	>21.69
1	137	T	R	0.003	>21.69
1	138	T	E	0.036	>21.69
1	139	T	S	0.010	>21.69
1	140	T	Q	0.018	>21.69
1	141	T	S	0.008	>21.69
1	142	T	H	0.016	>21.69
1	143	T	P	0.066	>21.69
1	144	T	G	0.074	>21.69
1	145	T	D	0.019	>21.69
1	146	T	F	0.013	>21.69
1	147	T	V	0.001	>21.69
1	170	T	M	0.002	>21.69
1	171	T	I	0.002	>21.69
1	172	T	R	0.009	>21.69
1	173	T	C	0.042	>21.69
1	174	T	Q	0.026	>21.69
1	175	T	E	0.036	>21.69
1	176	T	L	0.075	>21.69
1	177	T	K	0.014	>21.69
1	178	T	Y	0.011	>21.69
1	179	T	D	0.002	>21.69
1	181	T	G	0.002	>21.69
1	182	T	G	0.002	>21.69
1	183	T	G	0.001	>21.69
1	184	T	E	0.001	>21.69
1	185	T	R	0.003	>21.69
1	186	T	F	0.003	>21.69
1	187	T	D	0.015	>21.69
1	188	T	S	0.021	>21.69
1	189	T	L	0.013	>21.69
1	190	T	T	0.011	>21.69
1	191	T	D	0.006	>21.69
1	192	T	L	0.002	>21.69
1	193	T	V	0.001	>21.69
1	194	T	E	0.003	>21.69
1	195	T	H	0.002	>21.69
1	197	T	K	0.001	>21.69
1	198	T	K	0.001	>21.69
1	199	T	N	0.001	>21.69
1	213	T	Q	0.001	>21.69
1	214	T	P	0.001	>21.69
1	215	T	L	0.001	>21.69
1	216	T	N	0.003	>21.69
1	217	T	T	0.009	>21.69
1	218	T	T	0.003	>21.69
1	219	T	R	0.018	>21.69
1	220	T	I	0.006	>21.69
1	221	T	N	0.032	>21.69
1	222	T	A	0.009	>21.69
1	223	T	A	0.027	>21.69
1	224	T	E	0.015	>21.69
1	225	T	I	0.001	>21.69
1	226	T	E	0.002	>21.69
1	227	T	S	0.006	>21.69
1	228	T	R	0.002	>21.69
1	230	T	R	0.001	>21.69
1	231	T	E	0.003	>21.69
1	232	T	L	0.001	>21.69
1	233	T	S	0.001	>21.69
1	234	T	K	0.002	>21.69
1	235	T	L	0.003	>21.69
1	236	T	A	0.002	>21.69
1	237	T	E	0.002	>21.69
1	238	T	T	0.003	>21.69
1	239	T	T	0.003	>21.69
1	240	T	D	0.003	>21.69
1	241	T	K	0.005	>21.69
1	242	T	V	0.007	>21.69
1	243	T	K	0.012	>21.69
1	244	T	Q	0.007	>21.69
1	245	T	G	0.004	>21.69
1	246	T	F	0.002	>21.69
1	247	T	W	0.009	>21.69
1	248	T	E	0.011	>21.69
1	249	T	E	0.003	>21.69
1	250	T	F	0.003	>21.69
1	251	T	E	0.015	>21.69
1	252	T	T	0.007	>21.69
1	253	T	L	0.002	>21.69
1	254	T	Q	0.011	>21.69
1	255	T	Q	0.013	>21.69
1	256	T	Q	0.006	>21.69
1	257	T	E	0.006	>21.69
1	258	T	C	0.008	>21.69
1	259	T	K	0.007	>21.69
1	260	T	L	0.004	>21.69
1	261	T	L	0.004	>21.69
1	262	T	Y	0.003	>21.69
1	263	T	S	0.001	>21.69
1	264	T	R	0.001	>21.69
1	280	T	N	0.002	>21.69
1	286	T	H	0.001	>21.69
1	312	T	E	0.004	>21.69
1	313	T	F	0.005	>21.69
1	314	T	E	0.009	>21.69
1	315	T	T	0.008	>21.69
1	316	T	K	0.006	>21.69
1	317	T	C	0.007	>21.69
1	318	T	N	0.005	>21.69
1	319	T	N	0.004	>21.69
1	320	T	S	0.003	>21.69
1	321	T	K	0.001	>21.69
1	477	T	I	0.005	>21.69
1	478	T	I	0.003	>21.69
1	479	T	R	0.003	>21.69
1	480	T	E	0.007	>21.69
1	481	T	K	0.021	>21.69
1	482	T	G	0.023	>21.69
1	483	T	V	0.015	>21.69
1	484	T	D	0.053	>21.69
1	485	T	C	0.031	>21.69
1	486	T	D	0.023	>21.69
1	487	T	I	0.004	>21.69
1	488	T	D	0.006	>21.69
1	490	T	P	0.002	>21.69
1	491	T	K	0.004	>21.69
1	494	T	Q	0.002	>21.69
1	495	T	M	0.002	>21.69
1	497	T	R	0.001	>21.69
1	498	T	S	0.002	>21.69
1	501	T	S	0.002	>21.69
1	502	T	G	0.002	>21.69
1	505	T	Q	0.002	>21.69
1	506	T	T	0.003	>21.69
1	507	T	E	0.005	>21.69
1	508	T	A	0.002	>21.69
1	510	T	Y	0.001	>21.69
1	521	T	I	0.001	>21.69
1	524	T	L	0.002	>21.69
1	525	T	Q	0.006	>21.69
1	526	T	R	0.001	>21.69
1	527	T	R	0.002	>21.69
1	528	T	I	0.009	>21.69
1	529	T	E	0.006	>21.69
1	530	T	E	0.001	>21.69
1	531	T	E	0.004	>21.69
1	532	T	Q	0.010	>21.69
1	533	T	K	0.003	>21.69
1	534	T	S	0.002	>21.69
1	535	T	K	0.004	>21.69
1	536	T	R	0.003	>21.69
1	537	T	K	0.002	>21.69
1	538	T	G	0.003	>21.69
1	539	T	H	0.002	>21.69
1	540	T	E	0.003	>21.69
1	541	T	Y	0.002	>21.69
1	542	T	T	0.002	>21.69
1	543	T	N	0.002	>21.69
1	544	T	I	0.002	>21.69
1	545	T	K	0.003	>21.69
1	546	T	Y	0.002	>21.69
1	547	T	S	0.003	>21.69
1	548	T	L	0.003	>21.69
1	549	T	A	0.003	>21.69
1	550	T	D	0.003	>21.69
1	551	T	Q	0.003	>21.69
1	552	T	T	0.002	>21.69
1	553	T	S	0.002	>21.69
1	554	T	G	0.002	>21.69
1	555	T	D	0.002	>21.69
1	556	T	Q	0.003	>21.69
1	557	T	S	0.003	>21.69
1	558	T	P	0.004	>21.69
1	559	T	L	0.004	>21.69
1	560	T	P	0.004	>21.69
1	561	T	P	0.004	>21.69
1	562	T	C	0.005	>21.69
1	563	T	T	0.005	>21.69
1	564	T	P	0.005	>21.69
1	565	T	T	0.005	>21.69
1	566	T	P	0.005	>21.69
1	567	T	P	0.005	>21.69
1	568	T	C	0.006	>21.69
1	569	T	A	0.005	>21.69
1	570	T	E	0.004	>21.69
1	571	T	M	0.006	>21.69
1	572	T	R	0.005	>21.69
1	573	T	E	0.004	>21.69
1	574	T	D	0.004	>21.69
1	575	T	S	0.005	>21.69
1	576	T	A	0.005	>21.69
1	577	T	R	0.005	>21.69
1	578	T	V	0.006	>21.69
1	579	T	Y	0.006	>21.69
1	580	T	E	0.006	>21.69
1	581	T	N	0.008	>21.69
1	582	T	V	0.007	>21.69
1	583	T	G	0.007	>21.69
1	584	T	L	0.008	>21.69
1	585	T	M	0.006	>21.69
1	586	T	Q	0.006	>21.69
1	587	T	Q	0.006	>21.69
1	588	T	Q	0.006	>21.69
1	589	T	K	0.006	>21.69
1	590	T	S	0.006	>21.69
1	591	T	F	0.006	>21.69
1	592	T	R	0.006	>21.69
2	3	S	R	1.000	5.12
2	4	S	R	0.687	7.62
2	5	S	W	0.270	10.44
2	6	S	F	0.472	8.25
2	7	S	H	0.024	12.94
2	8	S	P	0.081	10.75
2	9	S	N	0.007	15.12
2	10	S	I	0.003	17.00
2	15	S	A	0.000	19.19
2	18	S	L	0.001	19.50
2	22	S	R	0.001	>21.69
2	27	S	S	0.001	19.81
2	28	S	F	0.003	16.69
2	29	S	L	0.006	14.50
2	30	S	A	0.076	12.31
2	31	S	R	0.003	15.12
2	32	S	P	0.005	15.12
2	40	S	F	0.011	14.81
2	41	S	T	0.000	18.56
2	42	S	L	0.001	17.00
2	43	S	S	0.000	18.88
2	55	S	I	0.001	17.31
2	62	S	Y	0.002	>21.69
2	70	S	F	0.001	16.38
2	71	S	A	0.003	>21.69
2	72	S	T	0.110	10.75
2	73	S	L	0.163	11.06
2	74	S	A	0.428	8.88
2	75	S	E	0.018	13.56
2	76	S	L	0.006	14.81
2	77	S	V	0.125	12.62
2	78	S	Q	0.082	12.94
2	79	S	Y	0.001	17.62
2	80	S	Y	0.001	18.88
2	81	S	M	0.020	16.06
2	82	S	E	0.002	>21.69
2	97	S	L	0.004	17.94
2	98	S	K	0.001	>21.69
2	99	S	Y	0.006	18.56
2	100	S	P	0.178	12.94
2	101	S	L	0.014	15.75
2	102	S	N	0.118	12.00
2	103	S	C	0.084	11.06
2	104	S	A	0.079	12.94
2	105	S	D	0.032	14.81
2	106	S	P	0.053	>21.69
2	107	S	T	0.016	>21.69
2	108	S	S	0.020	>21.69
2	109	S	E	0.007	>21.69
2	110	S	R	0.008	>21.69
2	111	S	W	0.001	>21.69
2	112	S	F	0.007	>21.69
2	113	S	H	0.010	>21.69
2	114	S	G	0.036	>21.69
2	115	S	H	0.059	>21.69
2	116	S	L	0.013	>21.69
2	117	S	S	0.011	>21.69
2	120	S	E	0.005	>21.69
2	124	S	L	0.002	>21.69
2	127	S	E	0.001	>21.69
2	128	S	K	0.002	>21.69
2	129	S	G	0.001	>21.69
2	130	S	K	0.001	>21.69
2	136	S	V	0.001	>21.69
2	137	S	R	0.004	>21.69
2	138	S	E	0.057	>21.69
2	139	S	S	0.014	>21.69
2	140	S	Q	0.023	>21.69
2	141	S	S	0.007	>21.69
2	142	S	H	0.020	>21.69
2	143	S	P	0.090	>21.69
2	144	S	G	0.101	>21.69
2	145	S	D	0.033	>21.69
2	146	S	F	0.011	>21.69
2	171	S	I	0.001	>21.69
2	172	S	R	0.005	>21.69
2	173	S	C	0.053	>21.69
2	174	S	Q	0.023	>21.69
2	175	S	E	0.035	>21.69
2	176	S	L	0.121	>21.69
2	177	S	K	0.012	>21.69
2	178	S	Y	0.006	>21.69
2	179	S	D	0.001	>21.69
2	185	S	R	0.002	>21.69
2	186	S	F	0.002	>21.69
2	187	S	D	0.019	>21.69
2	188	S	S	0.019	>21.69
2	189	S	L	0.010	>21.69
2	190	S	T	0.010	>21.69
2	191	S	D	0.006	>21.69
2	192	S	L	0.001	>21.69
2	194	S	E	0.003	>21.69
2	195	S	H	0.002	>21.69
2	198	S	K	0.001	>21.69
2	199	S	N	0.001	>21.69
2	213	S	Q	0.001	>21.69
2	214	S	P	0.001	>21.69
2	215	S	L	0.001	>21.69
2	216	S	N	0.003	>21.69
2	217	S	T	0.011	>21.69
2	218	S	T	0.003	>21.69
2	219	S	R	0.019	>21.69
2	220	S	I	0.005	>21.69
2	221	S	N	0.021	>21.69
2	222	S	A	0.005	>21.69
2	223	S	A	0.015	>21.69
2	224	S	E	0.011	>21.69
2	226	S	E	0.002	>21.69
2	227	S	S	0.006	>21.69
2	228	S	R	0.002	>21.69
2	230	S	R	0.001	>21.69
2	231	S	E	0.003	>21.69
2	234	S	K	0.001	>21.69
2	235	S	L	0.002	>21.69
2	236	S	A	0.002	>21.69
2	237	S	E	0.001	>21.69
2	238	S	T	0.002	>21.69
2	239	S	T	0.003	>21.69
2	240	S	D	0.002	>21.69
2	241	S	K	0.003	>21.69
2	242	S	V	0.005	>21.69
2	243	S	K	0.009	>21.69
2	244	S	Q	0.006	>21.69
2	245	S	G	0.003	>21.69
2	246	S	F	0.002	>21.69
2	247	S	W	0.009	>21.69
2	248	S	E	0.014	>21.69
2	249	S	E	0.006	>21.69
2	250	S	F	0.005	>21.69
2	251	S	E	0.028	>21.69
2	252	S	T	0.017	>21.69
2	253	S	L	0.003	>21.69
2	254	S	Q	0.025	>21.69
2	255	S	Q	0.035	>21.69
2	256	S	Q	0.008	>21.69
2	257	S	E	0.010	>21.69
2	258	S	C	0.016	>21.69
2	259	S	K	0.008	>21.69
2	260	S	L	0.005	>21.69
2	261	S	L	0.005	>21.69
2	262	S	Y	0.003	>21.69
2	263	S	S	0.001	>21.69
2	264	S	R	0.001	>21.69
2	280	S	N	0.003	>21.69
2	281	S	I	0.001	>21.69
2	282	S	L	0.001	>21.69
2	284	S	F	0.001	>21.69
2	286	S	H	0.001	>21.69
2	312	S	E	0.004	>21.69
2	313	S	F	0.007	>21.69
2	314	S	E	0.011	>21.69
2	315	S	T	0.009	>21.69
2	316	S	K	0.006	>21.69
2	317	S	C	0.007	>21.69
2	318	S	N	0.004	>21.69
2	319	S	N	0.003	>21.69
2	320	S	S	0.003	>21.69
2	321	S	K	0.001	>21.69
2	477	S	I	0.005	>21.69
2	478	S	I	0.001	>21.69
2	479	S	R	0.002	>21.69
2	480	S	E	0.005	>21.69
2	481	S	K	0.016	>21.69
2	482	S	G	0.013	>21.69
2	483	S	V	0.010	>21.69
2	484	S	D	0.035	>21.69
2	485	S	C	0.023	>21.69
2	486	S	D	0.026	>21.69
2	487	S	I	0.003	>21.69
2	488	S	D	0.007	>21.69
2	490	S	P	0.002	>21.69
2	491	S	K	0.006	>21.69
2	492	S	T	0.001	>21.69
2	494	S	Q	0.003	>21.69
2	495	S	M	0.002	>21.69
2	497	S	R	0.001	>21.69
2	498	S	S	0.002	>21.69
2	501	S	S	0.002	>21.69
2	502	S	G	0.002	>21.69
2	505	S	Q	0.002	>21.69
2	506	S	T	0.003	>21.69
2	507	S	E	0.006	>21.69
2	508	S	A	0.001	>21.69
2	524	S	L	0.002	>21.69
2	525	S	Q	0.004	>21.69
2	526	S	R	0.001	>21.69
2	527	S	R	0.001	>21.69
2	528	S	I	0.006	>21.69
2	529	S	E	0.006	>21.69
2	530	S	E	0.001	>21.69
2	531	S	E	0.004	>21.69
2	532	S	Q	0.008	>21.69
2	533	S	K	0.003	>21.69
2	534	S	S	0.002	>21.69
2	535	S	K	0.004	>21.69
2	536	S	R	0.003	>21.69
2	537	S	K	0.002	>21.69
2	538	S	G	0.003	>21.69
2	539	S	H	0.002	>21.69
2	540	S	E	0.003	>21.69
2	541	S	Y	0.002	>21.69
2	542	S	T	0.002	>21.69
2	543	S	N	0.002	>21.69
2	544	S	I	0.001	>21.69
2	545	S	K	0.003	>21.69
2	546	S	Y	0.002	>21.69
2	547	S	S	0.002	>21.69
2	548	S	L	0.002	>21.69
2	549	S	A	0.002	>21.69
2	550	S	D	0.002	>21.69
2	551	S	Q	0.002	>21.69
2	552	S	T	0.002	>21.69
2	553	S	S	0.002	>21.69
2	554	S	G	0.002	>21.69
2	555	S	D	0.002	>21.69
2	556	S	Q	0.003	>21.69
2	557	S	S	0.003	>21.69
2	558	S	P	0.004	>21.69
2	559	S	L	0.004	>21.69
2	560	S	P	0.004	>21.69
2	561	S	P	0.004	>21.69
2	562	S	C	0.005	>21.69
2	563	S	T	0.005	>21.69
2	564	S	P	0.005	>21.69
2	565	S	T	0.006	>21.69
2	566	S	P	0.006	>21.69
2	567	S	P	0.005	>21.69
2	568	S	C	0.006	>21.69
2	569	S	A	0.006	>21.69
2	570	S	E	0.004	>21.69
2	571	S	M	0.005	>21.69
2	572	S	R	0.004	>21.69
2	573	S	E	0.004	>21.69
2	574	S	D	0.004	>21.69
2	575	S	S	0.004	>21.69
2	576	S	A	0.004	>21.69
2	577	S	R	0.005	>21.69
2	578	S	V	0.006	>21.69
2	579	S	Y	0.006	>21.69
2	580	S	E	0.007	>21.69
2	581	S	N	0.010	>21.69
2	582	S	V	0.008	>21.69
2	583	S	G	0.007	>21.69
2	584	S	L	0.009	>21.69
2	585	S	M	0.007	>21.69
2	586	S	Q	0.007	>21.69
2	587	S	Q	0.007	>21.69
2	588	S	Q	0.007	>21.69
2	589	S	K	0.007	>21.69
2	590	S	S	0.007	>21.69
2	591	S	F	0.007	>21.69
2	592	S	R	0.007	>21.69
3	4	R	R	1.000	5.44
3	5	R	W	0.893	5.44
3	6	R	F	0.818	4.19
3	7	R	H	0.028	9.81
3	8	R	P	0.043	10.12
3	9	R	N	0.004	14.50
3	10	R	I	0.001	14.19
3	11	R	T	0.000	18.88
3	12	R	G	0.000	18.25
3	14	R	E	0.001	17.94
3	15	R	A	0.000	15.44
3	16	R	E	0.000	20.12
3	18	R	L	0.001	15.75
3	19	R	L	0.000	16.69
3	22	R	R	0.001	17.31
3	23	R	G	0.001	17.31
3	24	R	V	0.000	19.81
3	26	R	G	0.000	17.00
3	27	R	S	0.001	15.12
3	28	R	F	0.003	11.69
3	29	R	L	0.004	9.81
3	30	R	A	0.464	7.62
3	31	R	R	0.001	11.38
3	32	R	P	0.001	12.94
3	33	R	S	0.000	16.69
3	38	R	G	0.000	17.00
3	39	R	D	0.000	16.69
3	40	R	F	0.001	11.69
3	41	R	T	0.000	14.81
3	42	R	L	0.000	12.31
3	43	R	S	0.000	14.19
3	44	R	V	0.000	15.75
3	45	R	R	0.000	18.25
3	50	R	V	0.000	19.50
3	52	R	H	0.000	18.25
3	53	R	I	0.000	16.38
3	55	R	I	0.000	13.25
3	57	R	N	0.000	15.44
3	62	R	Y	0.000	12.94
3	70	R	F	0.000	13.25
3	71	R	A	0.001	14.19
3	72	R	T	0.027	9.50
3	73	R	L	0.469	7.62
3	74	R	A	0.794	5.44
3	75	R	E	0.007	10.75
3	76	R	L	0.002	11.06
3	77	R	V	0.528	7.31
3	78	R	Q	0.061	9.50
3	79	R	Y	0.000	13.56
3	80	R	Y	0.000	13.88
3	81	R	M	0.009	11.38
3	82	R	E	0.002	15.12
3	97	R	L	0.001	12.94
3	98	R	K	0.001	16.06
3	99	R	Y	0.004	14.19
3	100	R	P	0.278	8.56
3	101	R	L	0.014	11.69
3	102	R	N	0.193	8.88
3	103	R	C	0.207	9.19
3	104	R	A	0.115	11.06
3	105	R	D	0.034	14.19
3	106	R	P	0.036	>21.69
3	107	R	T	0.013	>21.69
3	108	R	S	0.012	>21.69
3	109	R	E	0.005	>21.69
3	110	R	R	0.003	>21.69
3	112	R	F	0.004	>21.69
3	113	R	H	0.003	>21.69
3	114	R	G	0.022	>21.69
3	115	R	H	0.056	>21.69
3	116	R	L	0.005	>21.69
3	117	R	S	0.005	>21.69
3	120	R	E	0.002	>21.69
3	128	R	K	0.001	>21.69
3	137	R	R	0.001	>21.69
3	138	R	E	0.034	>21.69
3	139	R	S	0.005	>21.69
3	140	R	Q	0.018	>21.69
3	141	R	S	0.004	>21.69
3	142	R	H	0.010	>21.69
3	143	R	P	0.083	>21.69
3	144	R	G	0.101	>21.69
3	145	R	D	0.010	>21.69
3	146	R	F	0.004	>21.69
3	172	R	R	0.001	>21.69
3	173	R	C	0.023	>21.69
3	174	R	Q	0.007	>21.69
3	175	R	E	0.014	>21.69
3	176	R	L	0.061	>21.69
3	177	R	K	0.003	>21.69
3	178	R	Y	0.002	>21.69
3	187	R	D	0.008	>21.69
3	188	R	S	0.010	>21.69
3	189	R	L	0.004	>21.69
3	190	R	T	0.007	>21.69
3	191	R	D	0.003	>21.69
3	194	R	E	0.002	>21.69
3	198	R	K	0.001	>21.69
3	199	R	N	0.001	>21.69
3	213	R	Q	0.001	>21.69
3	214	R	P	0.001	>21.69
3	216	R	N	0.003	>21.69
3	217	R	T	0.004	>21.69
3	218	R	T	0.001	>21.69
3	219	R	R	0.009	>21.69
3	220	R	I	0.002	>21.69
3	221	R	N	0.015	>21.69
3	222	R	A	0.003	>21.69
3	223	R	A	0.009	>21.69
3	224	R	E	0.008	>21.69
3	227	R	S	0.002	>21.69
3	231	R	E	0.001	>21.69
3	235	R	L	0.001	>21.69
3	238	R	T	0.001	>21.69
3	239	R	T	0.002	>21.69
3	240	R	D	0.001	>21.69
3	241	R	K	0.002	>21.69
3	242	R	V	0.003	>21.69
3	243	R	K	0.006	>21.69
3	244	R	Q	0.003	>21.69
3	245	R	G	0.002	>21.69
3	247	R	W	0.002	>21.69
3	248	R	E	0.014	>21.69
3	249	R	E	0.002	>21.69
3	251	R	E	0.032	>21.69
3	252	R	T	0.015	>21.69
3	254	R	Q	0.032	>21.69
3	255	R	Q	0.077	>21.69
3	256	R	Q	0.006	>21.69
3	257	R	E	0.011	>21.69
3	258	R	C	0.037	>21.69
3	259	R	K	0.007	>21.69
3	260	R	L	0.003	>21.69
3	261	R	L	0.006	>21.69
3	262	R	Y	0.001	>21.69
3	280	R	N	0.002	>21.69
3	312	R	E	0.003	>21.69
3	313	R	F	0.004	>21.69
3	314	R	E	0.008	>21.69
3	315	R	T	0.006	>21.69
3	316	R	K	0.004	>21.69
3	317	R	C	0.005	>21.69
3	318	R	N	0.004	>21.69
3	319	R	N	0.003	>21.69
3	320	R	S	0.002	>21.69
3	480	R	E	0.002	>21.69
3	481	R	K	0.011	>21.69
3	482	R	G	0.008	>21.69
3	483	R	V	0.005	>21.69
3	484	R	D	0.030	>21.69
3	485	R	C	0.015	>21.69
3	486	R	D	0.019	>21.69
3	487	R	I	0.001	>21.69
3	488	R	D	0.002	>21.69
3	491	R	K	0.001	>21.69
3	506	R	T	0.001	>21.69
3	507	R	E	0.002	>21.69
3	525	R	Q	0.002	>21.69
3	528	R	I	0.003	>21.69
3	529	R	E	0.002	>21.69
3	531	R	E	0.002	>21.69
3	532	R	Q	0.005	>21.69
3	533	R	K	0.001	>21.69
3	534	R	S	0.001	>21.69
3	535	R	K	0.002	>21.69
3	536	R	R	0.002	>21.69
3	537	R	K	0.002	>21.69
3	538	R	G	0.002	>21.69
3	539	R	H	0.002	>21.69
3	540	R	E	0.002	>21.69
3	541	R	Y	0.002	>21.69
3	542	R	T	0.002	>21.69
3	543	R	N	0.002	>21.69
3	544	R	I	0.002	>21.69
3	545	R	K	0.003	>21.69
3	546	R	Y	0.002	>21.69
3	547	R	S	0.002	>21.69
3	548	R	L	0.002	>21.69
3	549	R	A	0.002	>21.69
3	550	R	D	0.002	>21.69
3	551	R	Q	0.002	>21.69
3	552	R	T	0.002	>21.69
3	553	R	S	0.002	>21.69
3	554	R	G	0.002	>21.69
3	555	R	D	0.002	>21.69
3	556	R	Q	0.003	>21.69
3	557	R	S	0.003	>21.69
3	558	R	P	0.003	>21.69
3	559	R	L	0.005	>21.69
3	560	R	P	0.004	>21.69
3	561	R	P	0.004	>21.69
3	562	R	C	0.006	>21.69
3	563	R	T	0.005	>21.69
3	564	R	P	0.006	>21.69
3	565	R	T	0.006	>21.69
3	566	R	P	0.006	>21.69
3	567	R	P	0.006	>21.69
3	568	R	C	0.005	>21.69
3	569	R	A	0.005	>21.69
3	570	R	E	0.004	>21.69
3	571	R	M	0.006	>21.69
3	572	R	R	0.004	>21.69
3	573	R	E	0.003	>21.69
3	574	R	D	0.003	>21.69
3	575	R	S	0.004	>21.69
3	576	R	A	0.004	>21.69
3	577	R	R	0.004	>21.69
3	578	R	V	0.005	>21.69
3	579	R	Y	0.006	>21.69
3	580	R	E	0.007	>21.69
3	581	R	N	0.010	>21.69
3	582	R	V	0.008	>21.69
3	583	R	G	0.007	>21.69
3	584	R	L	0.009	>21.69
3	585	R	M	0.006	>21.69
3	586	R	Q	0.006	>21.69
3	587	R	Q	0.006	>21.69
3	588	R	Q	0.006	>21.69
3	589	R	K	0.005	>21.69
3	590	R	S	0.006	>21.69
3	591	R	F	0.006	>21.69
3	592	R	R	0.006	>21.69
4	5	R	W	1.000	5.44
4	6	R	F	0.979	7.00
4	7	R	H	0.049	9.19
4	8	R	P	0.009	11.06
4	9	R	N	0.001	14.19
4	10	R	I	0.001	13.56
4	11	R	T	0.000	18.88
4	12	R	G	0.000	18.56
4	14	R	E	0.000	16.69
4	15	R	A	0.000	14.81
4	16	R	E	0.000	19.19
4	17	R	N	0.000	18.56
4	18	R	L	0.001	13.25
4	19	R	L	0.000	14.81
4	20	R	L	0.000	19.19
4	21	R	T	0.000	17.62
4	22	R	R	0.001	13.56
4	23	R	G	0.000	14.19
4	24	R	V	0.000	17.00
4	25	R	D	0.000	19.81
4	26	R	G	0.000	16.06
4	27	R	S	0.001	12.94
4	28	R	F	0.005	12.00
4	29	R	L	0.015	9.19
4	30	R	A	0.025	10.12
4	31	R	R	0.001	12.62
4	32	R	P	0.001	15.44
4	33	R	S	0.000	19.50
4	38	R	G	0.000	20.75
4	39	R	D	0.000	20.44
4	40	R	F	0.001	15.12
4	41	R	T	0.000	16.69
4	42	R	L	0.001	14.50
4	43	R	S	0.000	14.50
4	44	R	V	0.000	16.06
4	45	R	R	0.000	16.69
4	46	R	R	0.000	20.75
4	50	R	V	0.000	18.88
4	51	R	T	0.000	20.75
4	52	R	H	0.000	19.50
4	53	R	I	0.000	18.88
4	55	R	I	0.001	17.31
4	57	R	N	0.000	20.12
4	62	R	Y	0.001	18.25
4	70	R	F	0.000	18.56
4	71	R	A	0.000	19.81
4	72	R	T	0.004	15.12
4	73	R	L	0.014	12.94
4	74	R	A	0.060	10.75
4	75	R	E	0.001	15.75
4	76	R	L	0.001	15.75
4	77	R	V	0.016	11.06
4	78	R	Q	0.007	13.25
4	79	R	Y	0.000	17.62
4	80	R	Y	0.000	16.69
4	81	R	M	0.002	13.25
4	82	R	E	0.000	17.31
4	87	R	L	0.000	20.44
4	95	R	I	0.000	20.44
4	96	R	E	0.000	18.88
4	97	R	L	0.001	13.88
4	98	R	K	0.000	15.12
4	99	R	Y	0.005	12.00
4	100	R	P	0.874	7.00
4	101	R	L	0.078	8.88
4	102	R	N	0.894	3.88
4	103	R	C	0.895	5.75
4	104	R	A	0.582	7.00
4	105	R	D	0.217	8.88
4	106	R	P	0.226	9.19
4	107	R	T	0.013	>21.69
4	108	R	S	0.021	>21.69
4	109	R	E	0.005	>21.69
4	110	R	R	0.008	>21.69
4	111	R	W	0.002	>21.69
4	112	R	F	0.003	>21.69
4	113	R	H	0.005	>21.69
4	114	R	G	0.030	>21.69
4	115	R	H	0.051	>21.69
4	116	R	L	0.006	>21.69
4	117	R	S	0.005	>21.69
4	120	R	E	0.002	>21.69
4	128	R	K	0.001	>21.69
4	130	R	K	0.001	>21.69
4	137	R	R	0.001	>21.69
4	138	R	E	0.050	>21.69
4	139	R	S	0.004	>21.69
4	140	R	Q	0.009	>21.69
4	141	R	S	0.004	>21.69
4	142	R	H	0.007	>21.69
4	143	R	P	0.058	>21.69
4	144	R	G	0.143	>21.69
4	145	R	D	0.012	>21.69
4	146	R	F	0.004	>21.69
4	172	R	R	0.003	>21.69
4	173	R	C	0.057	>21.69
4	174	R	Q	0.007	>21.69
4	175	R	E	0.013	>21.69
4	176	R	L	0.079	>21.69
4	177	R	K	0.005	>21.69
4	178	R	Y	0.002	>21.69
4	186	R	F	0.002	>21.69
4	187	R	D	0.008	>21.69
4	188	R	S	0.014	>21.69
4	189	R	L	0.002	>21.69
4	190	R	T	0.006	>21.69
4	191	R	D	0.006	>21.69
4	193	R	V	0.001	>21.69
4	194	R	E	0.004	>21.69
4	195	R	H	0.001	>21.69
4	197	R	K	0.001	>21.69
4	198	R	K	0.002	>21.69
4	199	R	N	0.001	>21.69
4	213	R	Q	0.002	>21.69
4	214	R	P	0.003	>21.69
4	215	R	L	0.001	>21.69
4	216	R	N	0.007	>21.69
4	217	R	T	0.008	>21.69
4	218	R	T	0.004	>21.69
4	219	R	R	0.014	>21.69
4	220	R	I	0.004	>21.69
4	221	R	N	0.050	>21.69
4	222	R	A	0.005	>21.69
4	223	R	A	0.025	>21.69
4	224	R	E	0.011	>21.69
4	227	R	S	0.002	>21.69
4	231	R	E	0.002	>21.69
4	232	R	L	0.001	>21.69
4	235	R	L	0.002	>21.69
4	236	R	A	0.001	>21.69
4	237	R	E	0.001	>21.69
4	238	R	T	0.002	>21.69
4	239	R	T	0.002	>21.69
4	240	R	D	0.002	>21.69
4	241	R	K	0.002	>21.69
4	242	R	V	0.003	>21.69
4	243	R	K	0.004	>21.69
4	244	R	Q	0.004	>21.69
4	245	R	G	0.003	>21.69
4	247	R	W	0.002	>21.69
4	248	R	E	0.014	>21.69
4	249	R	E	0.006	>21.69
4	250	R	F	0.001	>21.69
4	251	R	E	0.015	>21.69
4	252	R	T	0.018	>21.69
4	253	R	L	0.002	>21.69
4	254	R	Q	0.009	>21.69
4	255	R	Q	0.043	>21.69
4	256	R	Q	0.007	>21.69
4	257	R	E	0.004	>21.69
4	258	R	C	0.011	>21.69
4	259	R	K	0.007	>21.69
4	260	R	L	0.003	>21.69
4	261	R	L	0.004	>21.69
4	262	R	Y	0.001	>21.69
4	280	R	N	0.001	>21.69
4	312	R	E	0.002	>21.69
4	313	R	F	0.003	>21.69
4	314	R	E	0.006	>21.69
4	315	R	T	0.006	>21.69
4	316	R	K	0.004	>21.69
4	317	R	C	0.005	>21.69
4	318	R	N	0.003	>21.69
4	319	R	N	0.002	>21.69
4	320	R	S	0.002	>21.69
4	477	R	I	0.002	>21.69
4	480	R	E	0.004	>21.69
4	481	R	K	0.019	>21.69
4	482	R	G	0.015	>21.69
4	483	R	V	0.010	>21.69
4	484	R	D	0.085	>21.69
4	485	R	C	0.029	>21.69
4	486	R	D	0.036	>21.69
4	487	R	I	0.002	>21.69
4	488	R	D	0.003	>21.69
4	490	R	P	0.001	>21.69
4	491	R	K	0.002	>21.69
4	494	R	Q	0.001	>21.69
4	507	R	E	0.001	>21.69
4	525	R	Q	0.002	>21.69
4	528	R	I	0.003	>21.69
4	529	R	E	0.001	>21.69
4	531	R	E	0.001	>21.69
4	532	R	Q	0.003	>21.69
4	534	R	S	0.001	>21.69
4	535	R	K	0.002	>21.69
4	536	R	R	0.002	>21.69
4	537	R	K	0.001	>21.69
4	538	R	G	0.001	>21.69
4	539	R	H	0.001	>21.69
4	540	R	E	0.002	>21.69
4	541	R	Y	0.001	>21.69
4	542	R	T	0.002	>21.69
4	543	R	N	0.002	>21.69
4	544	R	I	0.001	>21.69
4	545	R	K	0.002	>21.69
4	546	R	Y	0.002	>21.69
4	547	R	S	0.002	>21.69
4	548	R	L	0.002	>21.69
4	549	R	A	0.002	>21.69
4	550	R	D	0.002	>21.69
4	551	R	Q	0.002	>21.69
4	552	R	T	0.002	>21.69
4	553	R	S	0.002	>21.69
4	554	R	G	0.002	>21.69
4	555	R	D	0.002	>21.69
4	556	R	Q	0.003	>21.69
4	557	R	S	0.003	>21.69
4	558	R	P	0.003	>21.69
4	559	R	L	0.005	>21.69
4	560	R	P	0.004	>21.69
4	561	R	P	0.005	>21.69
4	562	R	C	0.005	>21.69
4	563	R	T	0.006	>21.69
4	564	R	P	0.006	>21.69
4	565	R	T	0.007	>21.69
4	566	R	P	0.007	>21.69
4	567	R	P	0.006	>21.69
4	568	R	C	0.006	>21.69
4	569	R	A	0.005	>21.69
4	570	R	E	0.004	>21.69
4	571	R	M	0.006	>21.69
4	572	R	R	0.004	>21.69
4	573	R	E	0.003	>21.69
4	574	R	D	0.003	>21.69
4	575	R	S	0.004	>21.69
4	576	R	A	0.005	>21.69
4	577	R	R	0.006	>21.69
4	578	R	V	0.008	>21.69
4	579	R	Y	0.014	>21.69
4	580	R	E	0.015	>21.69
4	581	R	N	0.020	>21.69
4	582	R	V	0.011	>21.69
4	583	R	G	0.011	>21.69
4	584	R	L	0.010	>21.69
4	585	R	M	0.007	>21.69
4	586	R	Q	0.005	>21.69
4	587	R	Q	0.006	>21.69
4	588	R	Q	0.006	>21.69
4	589	R	K	0.005	>21.69
4	590	R	S	0.006	>21.69
4	591	R	F	0.007	>21.69
4	592	R	R	0.008	>21.69
5	6	W	F	1.000	5.44
5	7	W	H	0.963	7.62
5	8	W	P	0.003	11.06
5	9	W	N	0.001	14.19
5	10	W	I	0.001	11.69
5	11	W	T	0.000	16.38
5	12	W	G	0.000	14.81
5	13	W	V	0.000	18.25
5	14	W	E	0.000	14.81
5	15	W	A	0.000	11.38
5	16	W	E	0.000	15.75
5	17	W	N	0.000	16.38
5	18	W	L	0.000	11.38
5	19	W	L	0.000	11.06
5	20	W	L	0.000	16.38
5	21	W	T	0.000	16.38
5	22	W	R	0.000	12.31
5	23	W	G	0.000	11.69
5	24	W	V	0.000	14.50
5	25	W	D	0.000	16.06
5	26	W	G	0.000	12.00
5	27	W	S	0.002	9.50
5	28	W	F	0.935	6.69
5	29	W	L	0.984	5.12
5	30	W	A	0.977	5.75
5	31	W	R	0.005	9.50
5	32	W	P	0.002	13.25
5	33	W	S	0.000	15.75
5	34	W	K	0.000	17.94
5	35	W	S	0.000	20.44
5	36	W	N	0.000	19.81
5	37	W	P	0.000	20.75
5	38	W	G	0.000	18.25
5	39	W	D	0.000	16.69
5	40	W	F	0.003	11.38
5	41	W	T	0.000	12.31
5	42	W	L	0.012	9.19
5	43	W	S	0.001	9.81
5	44	W	V	0.000	10.75
5	45	W	R	0.000	12.62
5	46	W	R	0.000	16.06
5	47	W	N	0.000	20.44
5	48	W	G	0.000	19.19
5	49	W	A	0.000	19.19
5	50	W	V	0.000	14.50
5	51	W	T	0.000	15.44
5	52	W	H	0.000	14.50
5	53	W	I	0.000	13.56
5	54	W	K	0.000	16.69
5	55	W	I	0.000	12.62
5	56	W	Q	0.000	18.56
5	57	W	N	0.000	17.00
5	61	W	D	0.000	19.50
5	62	W	Y	0.000	14.50
5	63	W	D	0.000	18.25
5	64	W	L	0.000	16.06
5	65	W	Y	0.000	20.44
5	68	W	E	0.000	18.88
5	69	W	K	0.000	20.12
5	70	W	F	0.000	15.12
5	71	W	A	0.000	17.62
5	72	W	T	0.001	13.25
5	73	W	L	0.017	9.81
5	74	W	A	0.076	8.88
5	75	W	E	0.001	12.94
5	76	W	L	0.002	11.69
5	77	W	V	0.934	6.69
5	78	W	Q	0.008	10.12
5	79	W	Y	0.000	13.88
5	80	W	Y	0.000	12.00
5	81	W	M	0.014	9.50
5	82	W	E	0.000	14.19
5	83	W	H	0.000	16.69
5	84	W	H	0.000	17.00
5	85	W	G	0.000	18.88
5	86	W	Q	0.000	17.94
5	87	W	L	0.000	15.12
5	88	W	K	0.000	20.75
5	94	W	V	0.000	19.50
5	95	W	I	0.000	15.12
5	96	W	E	0.000	14.19
5	97	W	L	0.016	9.19
5	98	W	K	0.001	11.69
5	99	W	Y	0.006	9.19
5	100	W	P	0.960	3.56
5	101	W	L	0.956	6.06
5	102	W	N	0.943	5.75
5	103	W	C	0.772	7.00
5	104	W	A	0.059	10.44
5	105	W	D	0.009	13.25
5	106	W	P	0.018	12.62
5	107	W	T	0.008	>21.69
5	108	W	S	0.008	>21.69
5	109	W	E	0.002	>21.69
5	110	W	R	0.001	>21.69
5	112	W	F	0.001	>21.69
5	114	W	G	0.005	>21.69
5	115	W	H	0.014	>21.69
5	116	W	L	0.001	>21.69
5	117	W	S	0.001	>21.69
5	138	W	E	0.007	>21.69
5	139	W	S	0.002	>21.69
5	140	W	Q	0.004	>21.69
5	141	W	S	0.002	>21.69
5	142	W	H	0.004	>21.69
5	143	W	P	0.055	>21.69
5	144	W	G	0.066	>21.69
5	145	W	D	0.004	>21.69
5	146	W	F	0.001	>21.69
5	173	W	C	0.012	>21.69
5	174	W	Q	0.002	>21.69
5	175	W	E	0.005	>21.69
5	176	W	L	0.026	>21.69
5	177	W	K	0.002	>21.69
5	178	W	Y	0.001	>21.69
5	187	W	D	0.004	>21.69
5	188	W	S	0.004	>21.69
5	189	W	L	0.002	>21.69
5	190	W	T	0.004	>21.69
5	214	W	P	0.001	>21.69
5	216	W	N	0.002	>21.69
5	217	W	T	0.002	>21.69
5	219	W	R	0.002	>21.69
5	221	W	N	0.004	>21.69
5	222	W	A	0.001	>21.69
5	223	W	A	0.002	>21.69
5	224	W	E	0.001	>21.69
5	248	W	E	0.003	>21.69
5	251	W	E	0.002	>21.69
5	252	W	T	0.004	>21.69
5	255	W	Q	0.013	>21.69
5	256	W	Q	0.001	>21.69
5	258	W	C	0.004	>21.69
5	259	W	K	0.002	>21.69
5	313	W	F	0.001	>21.69
5	314	W	E	0.002	>21.69
5	315	W	T	0.002	>21.69
5	316	W	K	0.002	>21.69
5	317	W	C	0.002	>21.69
5	318	W	N	0.002	>21.69
5	319	W	N	0.002	>21.69
5	480	W	E	0.001	>21.69
5	481	W	K	0.008	>21.69
5	482	W	G	0.005	>21.69
5	483	W	V	0.003	>21.69
5	484	W	D	0.026	>21.69
5	485	W	C	0.009	>21.69
5	486	W	D	0.008	>21.69
5	532	W	Q	0.001	>21.69
5	541	W	Y	0.001	>21.69
5	544	W	I	0.002	>21.69
5	545	W	K	0.002	>21.69
5	547	W	S	0.002	>21.69
5	548	W	L	0.002	>21.69
5	549	W	A	0.001	>21.69
5	550	W	D	0.001	>21.69
5	551	W	Q	0.002	>21.69
5	552	W	T	0.002	>21.69
5	553	W	S	0.002	>21.69
5	554	W	G	0.002	>21.69
5	555	W	D	0.002	>21.69
5	556	W	Q	0.003	>21.69
5	557	W	S	0.003	>21.69
5	558	W	P	0.003	>21.69
5	559	W	L	0.005	>21.69
5	560	W	P	0.004	>21.69
5	561	W	P	0.005	>21.69
5	562	W	C	0.005	>21.69
5	563	W	T	0.007	>21.69
5	564	W	P	0.008	>21.69
5	565	W	T	0.007	>21.69
5	566	W	P	0.009	>21.69
5	567	W	P	0.007	>21.69
5	568	W	C	0.005	>21.69
5	569	W	A	0.006	>21.69
5	570	W	E	0.004	>21.69
5	571	W	M	0.006	>21.69
5	572	W	R	0.004	>21.69
5	573	W	E	0.003	>21.69
5	574	W	D	0.003	>21.69
5	575	W	S	0.003	>21.69
5	576	W	A	0.003	>21.69
5	577	W	R	0.004	>21.69
5	578	W	V	0.007	>21.69
5	579	W	Y	0.011	>21.69
5	580	W	E	0.008	>21.69
5	581	W	N	0.015	>21.69
5	582	W	V	0.006	>21.69
5	583	W	G	0.006	>21.69
5	584	W	L	0.006	>21.69
5	585	W	M	0.006	>21.69
5	586	W	Q	0.004	>21.69
5	587	W	Q	0.004	>21.69
5	588	W	Q	0.005	>21.69
5	589	W	K	0.004	>21.69
5	590	W	S	0.004	>21.69
5	591	W	F	0.005	>21.69
5	592	W	R	0.004	>21.69
6	7	F	H	1.000	5.75
6	8	F	P	0.994	6.38
6	9	F	N	0.007	10.12
6	10	F	I	0.019	9.81
6	11	F	T	0.001	14.50
6	12	F	G	0.000	13.88
6	13	F	V	0.000	17.62
6	14	F	E	0.000	13.88
6	15	F	A	0.002	11.38
6	16	F	E	0.000	16.69
6	17	F	N	0.000	17.31
6	18	F	L	0.001	12.62
6	19	F	L	0.000	14.19
6	20	F	L	0.000	18.88
6	21	F	T	0.000	18.88
6	22	F	R	0.000	15.44
6	23	F	G	0.000	16.06
6	24	F	V	0.000	19.19
6	25	F	D	0.000	20.75
6	26	F	G	0.000	16.69
6	27	F	S	0.000	14.19
6	28	F	F	0.005	10.75
6	29	F	L	0.982	7.31
6	30	F	A	0.994	4.81
6	31	F	R	0.986	7.00
6	32	F	P	0.060	8.56
6	33	F	S	0.001	12.62
6	34	F	K	0.000	14.81
6	35	F	S	0.000	17.62
6	36	F	N	0.000	16.38
6	37	F	P	0.000	16.38
6	38	F	G	0.000	13.56
6	39	F	D	0.000	13.25
6	40	F	F	0.240	8.25
6	41	F	T	0.001	10.75
6	42	F	L	0.001	10.12
6	43	F	S	0.001	11.06
6	44	F	V	0.000	13.88
6	45	F	R	0.000	16.38
6	46	F	R	0.000	19.50
6	50	F	V	0.000	16.38
6	51	F	T	0.000	17.62
6	52	F	H	0.000	14.81
6	53	F	I	0.000	14.19
6	54	F	K	0.000	15.44
6	55	F	I	0.001	11.06
6	56	F	Q	0.000	16.06
6	57	F	N	0.000	13.25
6	58	F	T	0.000	18.56
6	59	F	G	0.000	17.31
6	60	F	D	0.000	19.50
6	61	F	D	0.000	17.31
6	62	F	Y	0.000	12.31
6	63	F	D	0.000	17.00
6	64	F	L	0.000	16.38
6	65	F	Y	0.000	19.50
6	68	F	E	0.000	19.19
6	69	F	K	0.000	19.19
6	70	F	F	0.000	14.19
6	71	F	A	0.000	15.75
6	72	F	T	0.001	11.06
6	73	F	L	0.917	7.00
6	74	F	A	0.291	8.25
6	75	F	E	0.000	12.94
6	76	F	L	0.001	11.38
6	77	F	V	0.121	8.56
6	78	F	Q	0.001	12.31
6	79	F	Y	0.000	15.44
6	80	F	Y	0.000	14.50
6	81	F	M	0.000	13.56
6	82	F	E	0.000	17.62
6	83	F	H	0.000	19.81
6	87	F	L	0.000	17.62
6	95	F	I	0.000	17.94
6	96	F	E	0.000	18.88
6	97	F	L	0.000	13.25
6	98	F	K	0.000	17.00
6	99	F	Y	0.001	14.81
6	100	F	P	0.012	9.50
6	101	F	L	0.009	10.12
6	102	F	N	0.071	8.88
6	103	F	C	0.788	6.38
6	104	F	A	0.055	10.44
6	105	F	D	0.017	14.81
6	106	F	P	0.023	14.81
6	107	F	T	0.010	>21.69
6	108	F	S	0.007	>21.69
6	109	F	E	0.002	>21.69
6	110	F	R	0.002	>21.69
6	112	F	F	0.005	>21.69
6	113	F	H	0.002	>21.69
6	114	F	G	0.013	>21.69
6	115	F	H	0.027	>21.69
6	117	F	S	0.001	>21.69
6	138	F	E	0.017	>21.69
6	139	F	S	0.005	>21.69
6	140	F	Q	0.011	>21.69
6	141	F	S	0.004	>21.69
6	142	F	H	0.010	>21.69
6	143	F	P	0.071	>21.69
6	144	F	G	0.048	>21.69
6	145	F	D	0.006	>21.69
6	146	F	F	0.003	>21.69
6	172	F	R	0.001	>21.69
6	173	F	C	0.010	>21.69
6	174	F	Q	0.005	>21.69
6	175	F	E	0.005	>21.69
6	176	F	L	0.016	>21.69
6	177	F	K	0.003	>21.69
6	178	F	Y	0.002	>21.69
6	187	F	D	0.003	>21.69
6	188	F	S	0.003	>21.69
6	189	F	L	0.003	>21.69
6	190	F	T	0.002	>21.69
6	191	F	D	0.001	>21.69
6	216	F	N	0.002	>21.69
6	217	F	T	0.002	>21.69
6	219	F	R	0.003	>21.69
6	220	F	I	0.001	>21.69
6	221	F	N	0.004	>21.69
6	222	F	A	0.001	>21.69
6	223	F	A	0.004	>21.69
6	224	F	E	0.002	>21.69
6	238	F	T	0.001	>21.69
6	239	F	T	0.002	>21.69
6	240	F	D	0.002	>21.69
6	241	F	K	0.004	>21.69
6	242	F	V	0.011	>21.69
6	243	F	K	0.029	>21.69
6	244	F	Q	0.013	>21.69
6	245	F	G	0.002	>21.69
6	247	F	W	0.016	>21.69
6	248	F	E	0.036	>21.69
6	249	F	E	0.001	>21.69
6	250	F	F	0.001	>21.69
6	251	F	E	0.055	>21.69
6	252	F	T	0.010	>21.69
6	254	F	Q	0.004	>21.69
6	255	F	Q	0.019	>21.69
6	256	F	Q	0.001	>21.69
6	258	F	C	0.005	>21.69
6	259	F	K	0.001	>21.69
6	261	F	L	0.002	>21.69
6	313	F	F	0.001	>21.69
6	314	F	E	0.002	>21.69
6	315	F	T	0.002	>21.69
6	316	F	K	0.002	>21.69
6	317	F	C	0.002	>21.69
6	318	F	N	0.002	>21.69
6	319	F	N	0.002	>21.69
6	320	F	S	0.001	>21.69
6	480	F	E	0.001	>21.69
6	481	F	K	0.008	>21.69
6	482	F	G	0.005	>21.69
6	483	F	V	0.002	>21.69
6	484	F	D	0.035	>21.69
6	485	F	C	0.007	>21.69
6	486	F	D	0.007	>21.69
6	507	F	E	0.002	>21.69
6	528	F	I	0.002	>21.69
6	529	F	E	0.001	>21.69
6	531	F	E	0.001	>21.69
6	532	F	Q	0.004	>21.69
6	535	F	K	0.001	>21.69
6	536	F	R	0.001	>21.69
6	538	F	G	0.001	>21.69
6	540	F	E	0.001	>21.69
6	541	F	Y	0.002	>21.69
6	542	F	T	0.002	>21.69
6	543	F	N	0.002	>21.69
6	544	F	I	0.002	>21.69
6	545	F	K	0.002	>21.69
6	546	F	Y	0.002	>21.69
6	547	F	S	0.002	>21.69
6	548	F	L	0.003	>21.69
6	549	F	A	0.002	>21.69
6	550	F	D	0.002	>21.69
6	551	F	Q	0.002	>21.69
6	552	F	T	0.002	>21.69
6	553	F	S	0.002	>21.69
6	554	F	G	0.002	>21.69
6	555	F	D	0.002	>21.69
6	556	F	Q	0.003	>21.69
6	557	F	S	0.003	>21.69
6	558	F	P	0.003	>21.69
6	559	F	L	0.006	>21.69
6	560	F	P	0.004	>21.69
6	561	F	P	0.005	>21.69
6	562	F	C	0.005	>21.69
6	563	F	T	0.005	>21.69
6	564	F	P	0.005	>21.69
6	565	F	T	0.005	>21.69
6	566	F	P	0.005	>21.69
6	567	F	P	0.004	>21.69
6	568	F	C	0.005	>21.69
6	569	F	A	0.004	>21.69
6	570	F	E	0.003	>21.69
6	571	F	M	0.005	>21.69
6	572	F	R	0.003	>21.69
6	573	F	E	0.002	>21.69
6	574	F	D	0.002	>21.69
6	575	F	S	0.003	>21.69
6	576	F	A	0.002	>21.69
6	577	F	R	0.003	>21.69
6	578	F	V	0.004	>21.69
6	579	F	Y	0.003	>21.69
6	580	F	E	0.003	>21.69
6	581	F	N	0.004	>21.69
6	582	F	V	0.004	>21.69
6	583	F	G	0.004	>21.69
6	584	F	L	0.005	>21.69
6	585	F	M	0.004	>21.69
6	586	F	Q	0.004	>21.69
6	587	F	Q	0.005	>21.69
6	588	F	Q	0.004	>21.69
6	589	F	K	0.004	>21.69
6	590	F	S	0.004	>21.69
6	591	F	F	0.005	>21.69
6	592	F	R	0.005	>21.69
7	8	H	P	1.000	5.75
7	9	H	N	0.988	6.69
7	10	H	I	0.992	4.19
7	11	H	T	0.010	9.50
7	12	H	G	0.003	9.50
7	13	H	V	0.001	12.62
7	14	H	E	0.526	7.94
7	15	H	A	0.976	6.69
7	16	H	E	0.000	12.00
7	17	H	N	0.000	11.69
7	18	H	L	0.859	7.62
7	19	H	L	0.001	10.12
7	20	H	L	0.000	14.50
7	21	H	T	0.000	13.88
7	22	H	R	0.000	11.69
7	23	H	G	0.000	12.94
7	24	H	V	0.000	17.31
7	25	H	D	0.000	18.88
7	26	H	G	0.000	16.06
7	27	H	S	0.000	12.31
7	28	H	F	0.001	10.44
7	29	H	L	0.989	5.12
7	30	H	A	0.990	6.69
7	31	H	R	0.989	4.50
7	32	H	P	0.524	7.94
7	33	H	S	0.001	12.00
7	34	H	K	0.000	12.00
7	35	H	S	0.000	15.75
7	36	H	N	0.000	16.38
7	37	H	P	0.000	16.06
7	38	H	G	0.000	14.81
7	39	H	D	0.000	14.50
7	40	H	F	0.001	10.12
7	41	H	T	0.001	9.81
7	42	H	L	0.000	10.75
7	43	H	S	0.070	8.56
7	44	H	V	0.000	12.94
7	45	H	R	0.000	13.88
7	46	H	R	0.000	17.94
7	48	H	G	0.000	19.50
7	49	H	A	0.000	18.56
7	50	H	V	0.000	12.94
7	51	H	T	0.000	15.75
7	52	H	H	0.000	12.62
7	53	H	I	0.000	14.19
7	54	H	K	0.000	15.44
7	55	H	I	0.000	13.25
7	56	H	Q	0.000	18.25
7	57	H	N	0.000	16.06
7	62	H	Y	0.000	16.38
7	63	H	D	0.000	20.12
7	64	H	L	0.000	18.25
7	70	H	F	0.000	18.88
7	71	H	A	0.000	21.06
7	72	H	T	0.000	16.69
7	73	H	L	0.000	12.00
7	74	H	A	0.000	13.88
7	75	H	E	0.000	18.25
7	76	H	L	0.000	15.44
7	77	H	V	0.000	12.31
7	78	H	Q	0.000	17.00
7	79	H	Y	0.000	19.50
7	80	H	Y	0.000	17.31
7	81	H	M	0.000	16.69
7	87	H	L	0.000	19.19
7	95	H	I	0.000	18.25
7	96	H	E	0.000	19.19
7	97	H	L	0.000	14.81
7	98	H	K	0.000	17.31
7	99	H	Y	0.000	14.50
7	100	H	P	0.002	10.75
7	101	H	L	0.575	7.94
7	102	H	N	0.098	8.56
7	103	H	C	0.889	4.50
7	104	H	A	0.132	9.50
7	105	H	D	0.022	13.56
7	106	H	P	0.020	15.44
7	107	H	T	0.007	18.25
7	108	H	S	0.004	>21.69
7	109	H	E	0.001	>21.69
7	112	H	F	0.002	>21.69
7	114	H	G	0.011	17.00
7	115	H	H	0.027	>21.69
7	116	H	L	0.001	>21.69
7	138	H	E	0.016	>21.69
7	139	H	S	0.004	>21.69
7	140	H	Q	0.006	>21.69
7	141	H	S	0.004	>21.69
7	142	H	H	0.009	>21.69
7	143	H	P	0.081	>21.69
7	144	H	G	0.074	>21.69
7	145	H	D	0.009	>21.69
7	146	H	F	0.002	>21.69
7	172	H	R	0.003	>21.69
7	173	H	C	0.018	>21.69
7	174	H	Q	0.007	>21.69
7	175	H	E	0.012	>21.69
7	176	H	L	0.030	>21.69
7	177	H	K	0.003	>21.69
7	178	H	Y	0.002	>21.69
7	187	H	D	0.006	>21.69
7	188	H	S	0.006	>21.69
7	189	H	L	0.003	>21.69
7	190	H	T	0.003	>21.69
7	191	H	D	0.002	>21.69
7	217	H	T	0.001	>21.69
7	219	H	R	0.001	>21.69
7	221	H	N	0.010	>21.69
7	223	H	A	0.024	>21.69
7	224	H	E	0.004	>21.69
7	227	H	S	0.001	>21.69
7	231	H	E	0.001	>21.69
7	234	H	K	0.001	>21.69
7	235	H	L	0.001	>21.69
7	237	H	E	0.001	>21.69
7	238	H	T	0.002	>21.69
7	239	H	T	0.003	>21.69
7	240	H	D	0.003	>21.69
7	241	H	K	0.005	>21.69
7	242	H	V	0.008	>21.69
7	243	H	K	0.007	>21.69
7	244	H	Q	0.009	>21.69
7	245	H	G	0.002	>21.69
7	247	H	W	0.001	>21.69
7	248	H	E	0.013	>21.69
7	251	H	E	0.002	>21.69
7	252	H	T	0.002	>21.69
7	255	H	Q	0.001	>21.69
7	258	H	C	0.001	>21.69
7	259	H	K	0.001	>21.69
7	260	H	L	0.001	>21.69
7	261	H	L	0.002	>21.69
7	313	H	F	0.001	>21.69
7	314	H	E	0.002	>21.69
7	315	H	T	0.003	>21.69
7	316	H	K	0.002	>21.69
7	317	H	C	0.004	>21.69
7	318	H	N	0.003	>21.69
7	319	H	N	0.003	>21.69
7	320	H	S	0.002	>21.69
7	480	H	E	0.003	>21.69
7	481	H	K	0.021	>21.69
7	482	H	G	0.033	>21.69
7	483	H	V	0.014	>21.69
7	484	H	D	0.189	>21.69
7	485	H	C	0.022	>21.69
7	486	H	D	0.008	>21.69
7	525	H	Q	0.001	>21.69
7	528	H	I	0.004	>21.69
7	529	H	E	0.001	>21.69
7	532	H	Q	0.003	>21.69
7	538	H	G	0.001	>21.69
7	540	H	E	0.001	>21.69
7	541	H	Y	0.002	>21.69
7	542	H	T	0.001	>21.69
7	543	H	N	0.002	>21.69
7	544	H	I	0.002	>21.69
7	545	H	K	0.002	>21.69
7	546	H	Y	0.001	>21.69
7	547	H	S	0.002	>21.69
7	548	H	L	0.002	>21.69
7	549	H	A	0.002	>21.69
7	550	H	D	0.002	>21.69
7	551	H	Q	0.002	>21.69
7	552	H	T	0.002	>21.69
7	553	H	S	0.003	>21.69
7	554	H	G	0.002	>21.69
7	555	H	D	0.002	>21.69
7	556	H	Q	0.004	>21.69
7	557	H	S	0.003	>21.69
7	558	H	P	0.004	>21.69
7	559	H	L	0.005	>21.69
7	560	H	P	0.004	>21.69
7	561	H	P	0.005	>21.69
7	562	H	C	0.006	>21.69
7	563	H	T	0.005	>21.69
7	564	H	P	0.005	>21.69
7	565	H	T	0.005	>21.69
7	566	H	P	0.004	>21.69
7	567	H	P	0.004	>21.69
7	568	H	C	0.004	>21.69
7	569	H	A	0.005	>21.69
7	570	H	E	0.003	>21.69
7	571	H	M	0.004	>21.69
7	572	H	R	0.004	>21.69
7	573	H	E	0.002	>21.69
7	574	H	D	0.003	>21.69
7	575	H	S	0.004	>21.69
7	576	H	A	0.003	>21.69
7	577	H	R	0.003	>21.69
7	578	H	V	0.005	>21.69
7	579	H	Y	0.004	>21.69
7	580	H	E	0.005	>21.69
7	581	H	N	0.004	>21.69
7	582	H	V	0.004	>21.69
7	583	H	G	0.004	>21.69
7	584	H	L	0.003	>21.69
7	585	H	M	0.003	>21.69
7	586	H	Q	0.002	>21.69
7	587	H	Q	0.003	>21.69
7	588	H	Q	0.003	>21.69
7	589	H	K	0.003	>21.69
7	590	H	S	0.003	>21.69
7	591	H	F	0.003	>21.69
7	592	H	R	0.004	>21.69
8	9	P	N	1.000	4.81
8	10	P	I	0.958	7.62
8	11	P	T	0.007	11.38
8	12	P	G	0.001	12.94
8	13	P	V	0.000	15.75
8	14	P	E	0.003	11.69
8	15	P	A	0.004	11.69
8	16	P	E	0.000	16.69
8	17	P	N	0.000	16.38
8	18	P	L	0.002	13.25
8	19	P	L	0.000	16.06
8	20	P	L	0.000	20.12
8	21	P	T	0.000	19.50
8	22	P	R	0.000	17.31
8	23	P	G	0.000	18.88
8	27	P	S	0.000	17.94
8	28	P	F	0.000	15.44
8	29	P	L	0.002	10.75
8	30	P	A	0.010	9.50
8	31	P	R	0.972	7.00
8	32	P	P	0.989	6.38
8	33	P	S	0.004	12.00
8	34	P	K	0.006	12.00
8	35	P	S	0.001	16.06
8	36	P	N	0.001	15.75
8	37	P	P	0.002	13.56
8	38	P	G	0.002	12.31
8	39	P	D	0.000	13.56
8	40	P	F	0.007	10.44
8	41	P	T	0.001	12.00
8	42	P	L	0.000	14.19
8	43	P	S	0.000	13.56
8	44	P	V	0.000	17.94
8	45	P	R	0.000	19.50
8	50	P	V	0.000	18.25
8	51	P	T	0.000	20.44
8	52	P	H	0.000	16.38
8	53	P	I	0.000	17.62
8	54	P	K	0.000	17.00
8	55	P	I	0.000	14.19
8	56	P	Q	0.000	18.25
8	57	P	N	0.000	14.50
8	58	P	T	0.000	20.44
8	59	P	G	0.000	18.25
8	61	P	D	0.000	20.75
8	62	P	Y	0.000	16.06
8	63	P	D	0.000	20.75
8	64	P	L	0.000	20.12
8	70	P	F	0.000	19.19
8	71	P	A	0.000	19.81
8	72	P	T	0.000	15.44
8	73	P	L	0.001	11.69
8	74	P	A	0.000	13.88
8	75	P	E	0.000	18.56
8	76	P	L	0.000	16.69
8	77	P	V	0.000	14.81
8	78	P	Q	0.000	18.88
8	80	P	Y	0.000	20.44
8	81	P	M	0.000	20.12
8	97	P	L	0.000	18.88
8	99	P	Y	0.000	19.50
8	100	P	P	0.001	14.81
8	101	P	L	0.001	13.56
8	102	P	N	0.006	12.31
8	103	P	C	0.647	7.31
8	104	P	A	0.072	10.75
8	105	P	D	0.040	15.75
8	106	P	P	0.042	>21.69
8	107	P	T	0.009	>21.69
8	108	P	S	0.010	>21.69
8	109	P	E	0.002	>21.69
8	110	P	R	0.003	>21.69
8	112	P	F	0.006	>21.69
8	113	P	H	0.003	>21.69
8	114	P	G	0.038	>21.69
8	115	P	H	0.088	>21.69
8	116	P	L	0.005	>21.69
8	117	P	S	0.006	>21.69
8	137	P	R	0.002	>21.69
8	138	P	E	0.052	>21.69
8	139	P	S	0.006	>21.69
8	140	P	Q	0.025	>21.69
8	141	P	S	0.008	>21.69
8	142	P	H	0.018	>21.69
8	143	P	P	0.131	>21.69
8	144	P	G	0.115	>21.69
8	145	P	D	0.013	>21.69
8	146	P	F	0.005	>21.69
8	172	P	R	0.005	>21.69
8	173	P	C	0.038	>21.69
8	174	P	Q	0.018	>21.69
8	175	P	E	0.022	>21.69
8	176	P	L	0.035	>21.69
8	177	P	K	0.008	>21.69
8	178	P	Y	0.003	>21.69
8	185	P	R	0.001	>21.69
8	186	P	F	0.002	>21.69
8	187	P	D	0.010	>21.69
8	188	P	S	0.014	>21.69
8	189	P	L	0.006	>21.69
8	190	P	T	0.005	>21.69
8	191	P	D	0.003	>21.69
8	194	P	E	0.001	>21.69
8	213	P	Q	0.001	>21.69
8	216	P	N	0.002	>21.69
8	217	P	T	0.003	>21.69
8	219	P	R	0.007	>21.69
8	220	P	I	0.002	>21.69
8	221	P	N	0.023	>21.69
8	222	P	A	0.002	>21.69
8	223	P	A	0.040	>21.69
8	224	P	E	0.010	>21.69
8	226	P	E	0.001	>21.69
8	227	P	S	0.003	>21.69
8	228	P	R	0.001	>21.69
8	231	P	E	0.003	>21.69
8	234	P	K	0.003	>21.69
8	235	P	L	0.006	>21.69
8	236	P	A	0.004	>21.69
[truncated: 50,755 more rows]
