# Supplementary material for: A hotspot phosphorylation site on SHP2 drives oncoprotein activation and drug resistance
Source: Nat Commun. 2026 Mar 3;17:3383. doi: 10.1038/s41467-026-70060-8 (PMC13066003; doi:10.1038/s41467-026-70060-8)
Supplement: Supplementary file 2 — Supplementary Data 1- 4 [file 41467_2026_70060_MOESM2_ESM.zip › Supplementary Data/SD4-Predicted AlphaFold2 models/rank_2_model_2_ptm_seed_0_unrelaxed.pdb]

MODEL     1
ATOM      1  N   MET A   1     -20.489 -11.739  24.101  1.00 44.90           N  
ATOM      2  CA  MET A   1     -21.255 -11.653  22.861  1.00 44.90           C  
ATOM      3  C   MET A   1     -21.145 -10.260  22.249  1.00 44.90           C  
ATOM      4  CB  MET A   1     -22.723 -12.002  23.109  1.00 44.90           C  
ATOM      5  O   MET A   1     -21.094 -10.117  21.027  1.00 44.90           O  
ATOM      6  CG  MET A   1     -22.969 -13.482  23.350  1.00 44.90           C  
ATOM      7  SD  MET A   1     -24.615 -14.028  22.749  1.00 44.90           S  
ATOM      8  CE  MET A   1     -25.613 -13.733  24.235  1.00 44.90           C  
ATOM      9  N   THR A   2     -20.850  -9.114  23.076  1.00 38.96           N  
ATOM     10  CA  THR A   2     -20.689  -7.697  22.768  1.00 38.96           C  
ATOM     11  C   THR A   2     -19.232  -7.376  22.445  1.00 38.96           C  
ATOM     12  CB  THR A   2     -21.165  -6.814  23.936  1.00 38.96           C  
ATOM     13  O   THR A   2     -18.919  -6.270  22.002  1.00 38.96           O  
ATOM     14  CG2 THR A   2     -22.635  -6.438  23.777  1.00 38.96           C  
ATOM     15  OG1 THR A   2     -20.997  -7.528  25.167  1.00 38.96           O  
ATOM     16  N   SER A   3     -18.369  -8.483  22.433  1.00 42.78           N  
ATOM     17  CA  SER A   3     -16.928  -8.285  22.327  1.00 42.78           C  
ATOM     18  C   SER A   3     -16.448  -8.473  20.891  1.00 42.78           C  
ATOM     19  CB  SER A   3     -16.184  -9.249  23.251  1.00 42.78           C  
ATOM     20  O   SER A   3     -15.355  -8.029  20.533  1.00 42.78           O  
ATOM     21  OG  SER A   3     -16.266 -10.578  22.764  1.00 42.78           O  
ATOM     22  N   ARG A   4     -17.471  -9.108  20.089  1.00 65.12           N  
ATOM     23  CA  ARG A   4     -17.071  -9.274  18.695  1.00 65.12           C  
ATOM     24  C   ARG A   4     -17.631  -8.152  17.828  1.00 65.12           C  
ATOM     25  CB  ARG A   4     -17.535 -10.631  18.160  1.00 65.12           C  
ATOM     26  O   ARG A   4     -18.818  -7.832  17.907  1.00 65.12           O  
ATOM     27  CG  ARG A   4     -16.959 -11.819  18.914  1.00 65.12           C  
ATOM     28  CD  ARG A   4     -15.499 -12.059  18.559  1.00 65.12           C  
ATOM     29  NE  ARG A   4     -14.982 -13.270  19.190  1.00 65.12           N  
ATOM     30  NH1 ARG A   4     -12.945 -13.217  18.101  1.00 65.12           N  
ATOM     31  NH2 ARG A   4     -13.412 -14.898  19.588  1.00 65.12           N  
ATOM     32  CZ  ARG A   4     -13.781 -13.792  18.958  1.00 65.12           C  
ATOM     33  N   ARG A   5     -16.760  -7.423  17.151  1.00 72.55           N  
ATOM     34  CA  ARG A   5     -17.059  -6.166  16.474  1.00 72.55           C  
ATOM     35  C   ARG A   5     -18.081  -6.372  15.362  1.00 72.55           C  
ATOM     36  CB  ARG A   5     -15.781  -5.546  15.903  1.00 72.55           C  
ATOM     37  O   ARG A   5     -18.771  -5.431  14.963  1.00 72.55           O  
ATOM     38  CG  ARG A   5     -14.816  -5.039  16.962  1.00 72.55           C  
ATOM     39  CD  ARG A   5     -13.791  -4.077  16.377  1.00 72.55           C  
ATOM     40  NE  ARG A   5     -14.376  -2.769  16.100  1.00 72.55           N  
ATOM     41  NH1 ARG A   5     -12.482  -1.903  15.100  1.00 72.55           N  
ATOM     42  NH2 ARG A   5     -14.369  -0.617  15.298  1.00 72.55           N  
ATOM     43  CZ  ARG A   5     -13.741  -1.766  15.500  1.00 72.55           C  
ATOM     44  N   TRP A   6     -18.229  -7.672  14.978  1.00 81.73           N  
ATOM     45  CA  TRP A   6     -19.239  -7.930  13.957  1.00 81.73           C  
ATOM     46  C   TRP A   6     -20.622  -8.077  14.584  1.00 81.73           C  
ATOM     47  CB  TRP A   6     -18.890  -9.191  13.162  1.00 81.73           C  
ATOM     48  O   TRP A   6     -21.628  -8.152  13.874  1.00 81.73           O  
ATOM     49  CG  TRP A   6     -18.466 -10.350  14.013  1.00 81.73           C  
ATOM     50  CD1 TRP A   6     -17.187 -10.757  14.274  1.00 81.73           C  
ATOM     51  CD2 TRP A   6     -19.326 -11.256  14.710  1.00 81.73           C  
ATOM     52  CE2 TRP A   6     -18.499 -12.188  15.376  1.00 81.73           C  
ATOM     53  CE3 TRP A   6     -20.716 -11.371  14.839  1.00 81.73           C  
ATOM     54  NE1 TRP A   6     -17.200 -11.862  15.093  1.00 81.73           N  
ATOM     55  CH2 TRP A   6     -20.382 -13.311  16.268  1.00 81.73           C  
ATOM     56  CZ2 TRP A   6     -19.018 -13.222  16.159  1.00 81.73           C  
ATOM     57  CZ3 TRP A   6     -21.231 -12.400  15.618  1.00 81.73           C  
ATOM     58  N   PHE A   7     -20.722  -8.068  15.965  1.00 84.14           N  
ATOM     59  CA  PHE A   7     -22.015  -8.159  16.634  1.00 84.14           C  
ATOM     60  C   PHE A   7     -22.557  -6.771  16.953  1.00 84.14           C  
ATOM     61  CB  PHE A   7     -21.899  -8.985  17.919  1.00 84.14           C  
ATOM     62  O   PHE A   7     -21.897  -5.981  17.631  1.00 84.14           O  
ATOM     63  CG  PHE A   7     -23.205  -9.163  18.646  1.00 84.14           C  
ATOM     64  CD1 PHE A   7     -23.457  -8.478  19.828  1.00 84.14           C  
ATOM     65  CD2 PHE A   7     -24.180 -10.016  18.146  1.00 84.14           C  
ATOM     66  CE1 PHE A   7     -24.665  -8.642  20.503  1.00 84.14           C  
ATOM     67  CE2 PHE A   7     -25.389 -10.184  18.814  1.00 84.14           C  
ATOM     68  CZ  PHE A   7     -25.629  -9.497  19.993  1.00 84.14           C  
ATOM     69  N   HIS A   8     -23.732  -6.471  16.487  1.00 85.27           N  
ATOM     70  CA  HIS A   8     -24.433  -5.202  16.655  1.00 85.27           C  
ATOM     71  C   HIS A   8     -25.631  -5.354  17.585  1.00 85.27           C  
ATOM     72  CB  HIS A   8     -24.885  -4.657  15.299  1.00 85.27           C  
ATOM     73  O   HIS A   8     -26.672  -5.879  17.182  1.00 85.27           O  
ATOM     74  CG  HIS A   8     -23.756  -4.343  14.371  1.00 85.27           C  
ATOM     75  CD2 HIS A   8     -22.868  -5.151  13.745  1.00 85.27           C  
ATOM     76  ND1 HIS A   8     -23.436  -3.055  13.997  1.00 85.27           N  
ATOM     77  CE1 HIS A   8     -22.399  -3.086  13.177  1.00 85.27           C  
ATOM     78  NE2 HIS A   8     -22.035  -4.345  13.008  1.00 85.27           N  
ATOM     79  N   PRO A   9     -25.531  -4.847  18.886  1.00 75.96           N  
ATOM     80  CA  PRO A   9     -26.527  -5.168  19.911  1.00 75.96           C  
ATOM     81  C   PRO A   9     -27.800  -4.334  19.779  1.00 75.96           C  
ATOM     82  CB  PRO A   9     -25.801  -4.852  21.221  1.00 75.96           C  
ATOM     83  O   PRO A   9     -28.861  -4.741  20.258  1.00 75.96           O  
ATOM     84  CG  PRO A   9     -24.729  -3.883  20.839  1.00 75.96           C  
ATOM     85  CD  PRO A   9     -24.320  -4.158  19.420  1.00 75.96           C  
ATOM     86  N   ASN A  10     -27.704  -3.228  18.921  1.00 78.53           N  
ATOM     87  CA  ASN A  10     -28.839  -2.315  18.992  1.00 78.53           C  
ATOM     88  C   ASN A  10     -29.315  -1.903  17.602  1.00 78.53           C  
ATOM     89  CB  ASN A  10     -28.483  -1.078  19.819  1.00 78.53           C  
ATOM     90  O   ASN A  10     -29.828  -0.798  17.418  1.00 78.53           O  
ATOM     91  CG  ASN A  10     -28.137  -1.416  21.256  1.00 78.53           C  
ATOM     92  ND2 ASN A  10     -27.042  -0.851  21.750  1.00 78.53           N  
ATOM     93  OD1 ASN A  10     -28.848  -2.178  21.916  1.00 78.53           O  
ATOM     94  N   ILE A  11     -29.153  -2.848  16.689  1.00 82.40           N  
ATOM     95  CA  ILE A  11     -29.615  -2.429  15.371  1.00 82.40           C  
ATOM     96  C   ILE A  11     -30.709  -3.376  14.882  1.00 82.40           C  
ATOM     97  CB  ILE A  11     -28.454  -2.380  14.353  1.00 82.40           C  
ATOM     98  O   ILE A  11     -30.759  -4.539  15.290  1.00 82.40           O  
ATOM     99  CG1 ILE A  11     -27.871  -3.782  14.141  1.00 82.40           C  
ATOM    100  CG2 ILE A  11     -27.371  -1.401  14.815  1.00 82.40           C  
ATOM    101  CD1 ILE A  11     -26.854  -3.865  13.010  1.00 82.40           C  
ATOM    102  N   THR A  12     -31.683  -2.756  14.064  1.00 87.66           N  
ATOM    103  CA  THR A  12     -32.782  -3.516  13.478  1.00 87.66           C  
ATOM    104  C   THR A  12     -32.350  -4.173  12.171  1.00 87.66           C  
ATOM    105  CB  THR A  12     -34.008  -2.619  13.224  1.00 87.66           C  
ATOM    106  O   THR A  12     -31.244  -3.928  11.683  1.00 87.66           O  
ATOM    107  CG2 THR A  12     -34.402  -1.855  14.484  1.00 87.66           C  
ATOM    108  OG1 THR A  12     -33.699  -1.680  12.187  1.00 87.66           O  
ATOM    109  N   GLY A  13     -33.142  -5.083  11.706  1.00 87.08           N  
ATOM    110  CA  GLY A  13     -32.897  -5.700  10.412  1.00 87.08           C  
ATOM    111  C   GLY A  13     -32.782  -4.693   9.283  1.00 87.08           C  
ATOM    112  O   GLY A  13     -31.900  -4.808   8.429  1.00 87.08           O  
ATOM    113  N   VAL A  14     -33.561  -3.660   9.329  1.00 88.75           N  
ATOM    114  CA  VAL A  14     -33.553  -2.612   8.314  1.00 88.75           C  
ATOM    115  C   VAL A  14     -32.253  -1.816   8.403  1.00 88.75           C  
ATOM    116  CB  VAL A  14     -34.767  -1.668   8.462  1.00 88.75           C  
ATOM    117  O   VAL A  14     -31.628  -1.518   7.383  1.00 88.75           O  
ATOM    118  CG1 VAL A  14     -34.673  -0.508   7.474  1.00 88.75           C  
ATOM    119  CG2 VAL A  14     -36.070  -2.440   8.262  1.00 88.75           C  
ATOM    120  N   GLU A  15     -31.871  -1.494   9.634  1.00 88.28           N  
ATOM    121  CA  GLU A  15     -30.620  -0.778   9.864  1.00 88.28           C  
ATOM    122  C   GLU A  15     -29.420  -1.606   9.414  1.00 88.28           C  
ATOM    123  CB  GLU A  15     -30.477  -0.405  11.342  1.00 88.28           C  
ATOM    124  O   GLU A  15     -28.475  -1.072   8.829  1.00 88.28           O  
ATOM    125  CG  GLU A  15     -31.441   0.681  11.798  1.00 88.28           C  
ATOM    126  CD  GLU A  15     -31.451   0.880  13.305  1.00 88.28           C  
ATOM    127  OE1 GLU A  15     -31.852   1.971  13.771  1.00 88.28           O  
ATOM    128  OE2 GLU A  15     -31.053  -0.062  14.026  1.00 88.28           O  
ATOM    129  N   ALA A  16     -29.505  -2.927   9.711  1.00 89.67           N  
ATOM    130  CA  ALA A  16     -28.444  -3.833   9.277  1.00 89.67           C  
ATOM    131  C   ALA A  16     -28.331  -3.856   7.756  1.00 89.67           C  
ATOM    132  CB  ALA A  16     -28.697  -5.241   9.810  1.00 89.67           C  
ATOM    133  O   ALA A  16     -27.226  -3.810   7.209  1.00 89.67           O  
ATOM    134  N   GLU A  17     -29.479  -3.895   7.131  1.00 92.12           N  
ATOM    135  CA  GLU A  17     -29.506  -3.891   5.671  1.00 92.12           C  
ATOM    136  C   GLU A  17     -28.868  -2.623   5.111  1.00 92.12           C  
ATOM    137  CB  GLU A  17     -30.942  -4.028   5.159  1.00 92.12           C  
ATOM    138  O   GLU A  17     -28.041  -2.689   4.198  1.00 92.12           O  
ATOM    139  CG  GLU A  17     -31.040  -4.269   3.660  1.00 92.12           C  
ATOM    140  CD  GLU A  17     -32.453  -4.585   3.194  1.00 92.12           C  
ATOM    141  OE1 GLU A  17     -32.669  -4.734   1.970  1.00 92.12           O  
ATOM    142  OE2 GLU A  17     -33.351  -4.682   4.060  1.00 92.12           O  
ATOM    143  N   ASN A  18     -29.238  -1.538   5.651  1.00 88.78           N  
ATOM    144  CA  ASN A  18     -28.691  -0.256   5.219  1.00 88.78           C  
ATOM    145  C   ASN A  18     -27.176  -0.206   5.391  1.00 88.78           C  
ATOM    146  CB  ASN A  18     -29.350   0.893   5.984  1.00 88.78           C  
ATOM    147  O   ASN A  18     -26.458   0.220   4.485  1.00 88.78           O  
ATOM    148  CG  ASN A  18     -29.010   2.252   5.404  1.00 88.78           C  
ATOM    149  ND2 ASN A  18     -29.808   3.258   5.742  1.00 88.78           N  
ATOM    150  OD1 ASN A  18     -28.039   2.396   4.657  1.00 88.78           O  
ATOM    151  N   LEU A  19     -26.712  -0.724   6.510  1.00 88.14           N  
ATOM    152  CA  LEU A  19     -25.284  -0.717   6.808  1.00 88.14           C  
ATOM    153  C   LEU A  19     -24.521  -1.602   5.829  1.00 88.14           C  
ATOM    154  CB  LEU A  19     -25.034  -1.190   8.243  1.00 88.14           C  
ATOM    155  O   LEU A  19     -23.488  -1.193   5.292  1.00 88.14           O  
ATOM    156  CG  LEU A  19     -25.371  -0.194   9.354  1.00 88.14           C  
ATOM    157  CD1 LEU A  19     -25.256  -0.864  10.719  1.00 88.14           C  
ATOM    158  CD2 LEU A  19     -24.461   1.026   9.272  1.00 88.14           C  
ATOM    159  N   LEU A  20     -25.040  -2.734   5.571  1.00 89.59           N  
ATOM    160  CA  LEU A  20     -24.365  -3.703   4.715  1.00 89.59           C  
ATOM    161  C   LEU A  20     -24.367  -3.239   3.262  1.00 89.59           C  
ATOM    162  CB  LEU A  20     -25.037  -5.075   4.825  1.00 89.59           C  
ATOM    163  O   LEU A  20     -23.366  -3.389   2.557  1.00 89.59           O  
ATOM    164  CG  LEU A  20     -24.730  -5.881   6.088  1.00 89.59           C  
ATOM    165  CD1 LEU A  20     -25.729  -7.022   6.245  1.00 89.59           C  
ATOM    166  CD2 LEU A  20     -23.302  -6.414   6.048  1.00 89.59           C  
ATOM    167  N   LEU A  21     -25.423  -2.553   2.877  1.00 88.12           N  
ATOM    168  CA  LEU A  21     -25.550  -2.119   1.490  1.00 88.12           C  
ATOM    169  C   LEU A  21     -24.728  -0.859   1.237  1.00 88.12           C  
ATOM    170  CB  LEU A  21     -27.018  -1.863   1.140  1.00 88.12           C  
ATOM    171  O   LEU A  21     -24.181  -0.678   0.146  1.00 88.12           O  
ATOM    172  CG  LEU A  21     -27.904  -3.100   0.983  1.00 88.12           C  
ATOM    173  CD1 LEU A  21     -29.364  -2.690   0.826  1.00 88.12           C  
ATOM    174  CD2 LEU A  21     -27.447  -3.936  -0.208  1.00 88.12           C  
ATOM    175  N   THR A  22     -24.584  -0.091   2.299  1.00 82.91           N  
ATOM    176  CA  THR A  22     -23.917   1.192   2.106  1.00 82.91           C  
ATOM    177  C   THR A  22     -22.432   1.086   2.440  1.00 82.91           C  
ATOM    178  CB  THR A  22     -24.563   2.293   2.968  1.00 82.91           C  
ATOM    179  O   THR A  22     -21.602   1.756   1.821  1.00 82.91           O  
ATOM    180  CG2 THR A  22     -25.999   2.562   2.531  1.00 82.91           C  
ATOM    181  OG1 THR A  22     -24.562   1.879   4.340  1.00 82.91           O  
ATOM    182  N   ARG A  23     -22.149   0.188   3.279  1.00 82.94           N  
ATOM    183  CA  ARG A  23     -20.796   0.225   3.824  1.00 82.94           C  
ATOM    184  C   ARG A  23     -20.062  -1.084   3.557  1.00 82.94           C  
ATOM    185  CB  ARG A  23     -20.829   0.511   5.327  1.00 82.94           C  
ATOM    186  O   ARG A  23     -18.841  -1.161   3.713  1.00 82.94           O  
ATOM    187  CG  ARG A  23     -21.398   1.875   5.682  1.00 82.94           C  
ATOM    188  CD  ARG A  23     -21.444   2.092   7.188  1.00 82.94           C  
ATOM    189  NE  ARG A  23     -20.105   2.129   7.769  1.00 82.94           N  
ATOM    190  NH1 ARG A  23     -20.828   2.516   9.929  1.00 82.94           N  
ATOM    191  NH2 ARG A  23     -18.587   2.343   9.479  1.00 82.94           N  
ATOM    192  CZ  ARG A  23     -19.843   2.329   9.058  1.00 82.94           C  
ATOM    193  N   GLY A  24     -20.695  -2.080   3.206  1.00 83.26           N  
ATOM    194  CA  GLY A  24     -20.105  -3.399   3.040  1.00 83.26           C  
ATOM    195  C   GLY A  24     -20.002  -3.828   1.589  1.00 83.26           C  
ATOM    196  O   GLY A  24     -20.341  -3.062   0.684  1.00 83.26           O  
ATOM    197  N   VAL A  25     -19.234  -4.912   1.291  1.00 86.74           N  
ATOM    198  CA  VAL A  25     -19.149  -5.572  -0.007  1.00 86.74           C  
ATOM    199  C   VAL A  25     -19.755  -6.970   0.082  1.00 86.74           C  
ATOM    200  CB  VAL A  25     -17.689  -5.655  -0.507  1.00 86.74           C  
ATOM    201  O   VAL A  25     -20.107  -7.433   1.170  1.00 86.74           O  
ATOM    202  CG1 VAL A  25     -17.126  -4.259  -0.765  1.00 86.74           C  
ATOM    203  CG2 VAL A  25     -16.822  -6.407   0.501  1.00 86.74           C  
ATOM    204  N   ASP A  26     -19.976  -7.529  -1.142  1.00 89.15           N  
ATOM    205  CA  ASP A  26     -20.499  -8.892  -1.114  1.00 89.15           C  
ATOM    206  C   ASP A  26     -19.665  -9.782  -0.196  1.00 89.15           C  
ATOM    207  CB  ASP A  26     -20.537  -9.481  -2.526  1.00 89.15           C  
ATOM    208  O   ASP A  26     -18.435  -9.786  -0.277  1.00 89.15           O  
ATOM    209  CG  ASP A  26     -21.681  -8.939  -3.365  1.00 89.15           C  
ATOM    210  OD1 ASP A  26     -22.502  -8.155  -2.842  1.00 89.15           O  
ATOM    211  OD2 ASP A  26     -21.764  -9.302  -4.558  1.00 89.15           O  
ATOM    212  N   GLY A  27     -20.440 -10.505   0.678  1.00 87.38           N  
ATOM    213  CA  GLY A  27     -19.759 -11.335   1.659  1.00 87.38           C  
ATOM    214  C   GLY A  27     -19.665 -10.688   3.027  1.00 87.38           C  
ATOM    215  O   GLY A  27     -19.326 -11.349   4.011  1.00 87.38           O  
ATOM    216  N   SER A  28     -19.901  -9.302   3.046  1.00 90.64           N  
ATOM    217  CA  SER A  28     -19.925  -8.609   4.330  1.00 90.64           C  
ATOM    218  C   SER A  28     -21.072  -9.105   5.204  1.00 90.64           C  
ATOM    219  CB  SER A  28     -20.047  -7.099   4.123  1.00 90.64           C  
ATOM    220  O   SER A  28     -22.167  -9.377   4.706  1.00 90.64           O  
ATOM    221  OG  SER A  28     -18.903  -6.589   3.460  1.00 90.64           O  
ATOM    222  N   PHE A  29     -20.736  -9.234   6.540  1.00 92.63           N  
ATOM    223  CA  PHE A  29     -21.773  -9.757   7.422  1.00 92.63           C  
ATOM    224  C   PHE A  29     -21.714  -9.083   8.787  1.00 92.63           C  
ATOM    225  CB  PHE A  29     -21.631 -11.274   7.579  1.00 92.63           C  
ATOM    226  O   PHE A  29     -20.707  -8.462   9.135  1.00 92.63           O  
ATOM    227  CG  PHE A  29     -20.415 -11.693   8.360  1.00 92.63           C  
ATOM    228  CD1 PHE A  29     -19.192 -11.871   7.726  1.00 92.63           C  
ATOM    229  CD2 PHE A  29     -20.496 -11.908   9.730  1.00 92.63           C  
ATOM    230  CE1 PHE A  29     -18.064 -12.258   8.448  1.00 92.63           C  
ATOM    231  CE2 PHE A  29     -19.374 -12.295  10.457  1.00 92.63           C  
ATOM    232  CZ  PHE A  29     -18.159 -12.470   9.814  1.00 92.63           C  
ATOM    233  N   LEU A  30     -22.814  -9.107   9.532  1.00 92.63           N  
ATOM    234  CA  LEU A  30     -22.907  -8.704  10.931  1.00 92.63           C  
ATOM    235  C   LEU A  30     -23.969  -9.519  11.662  1.00 92.63           C  
ATOM    236  CB  LEU A  30     -23.229  -7.211  11.038  1.00 92.63           C  
ATOM    237  O   LEU A  30     -24.855 -10.099  11.031  1.00 92.63           O  
ATOM    238  CG  LEU A  30     -24.555  -6.758  10.424  1.00 92.63           C  
ATOM    239  CD1 LEU A  30     -25.710  -7.065  11.371  1.00 92.63           C  
ATOM    240  CD2 LEU A  30     -24.510  -5.270  10.093  1.00 92.63           C  
ATOM    241  N   ALA A  31     -23.782  -9.701  12.962  1.00 91.80           N  
ATOM    242  CA  ALA A  31     -24.751 -10.400  13.802  1.00 91.80           C  
ATOM    243  C   ALA A  31     -25.476  -9.428  14.728  1.00 91.80           C  
ATOM    244  CB  ALA A  31     -24.061 -11.491  14.616  1.00 91.80           C  
ATOM    245  O   ALA A  31     -24.919  -8.399  15.118  1.00 91.80           O  
ATOM    246  N   ARG A  32     -26.739  -9.745  14.997  1.00 90.85           N  
ATOM    247  CA  ARG A  32     -27.589  -8.884  15.813  1.00 90.85           C  
ATOM    248  C   ARG A  32     -28.645  -9.699  16.551  1.00 90.85           C  
ATOM    249  CB  ARG A  32     -28.261  -7.816  14.947  1.00 90.85           C  
ATOM    250  O   ARG A  32     -28.950 -10.828  16.161  1.00 90.85           O  
ATOM    251  CG  ARG A  32     -29.156  -8.380  13.856  1.00 90.85           C  
ATOM    252  CD  ARG A  32     -29.828  -7.277  13.050  1.00 90.85           C  
ATOM    253  NE  ARG A  32     -30.648  -7.820  11.971  1.00 90.85           N  
ATOM    254  NH1 ARG A  32     -32.477  -8.270  13.309  1.00 90.85           N  
ATOM    255  NH2 ARG A  32     -32.543  -8.752  11.069  1.00 90.85           N  
ATOM    256  CZ  ARG A  32     -31.887  -8.280  12.119  1.00 90.85           C  
ATOM    257  N   PRO A  33     -29.162  -9.034  17.686  1.00 87.69           N  
ATOM    258  CA  PRO A  33     -30.283  -9.723  18.330  1.00 87.69           C  
ATOM    259  C   PRO A  33     -31.519  -9.804  17.437  1.00 87.69           C  
ATOM    260  CB  PRO A  33     -30.559  -8.866  19.568  1.00 87.69           C  
ATOM    261  O   PRO A  33     -31.764  -8.901  16.634  1.00 87.69           O  
ATOM    262  CG  PRO A  33     -29.287  -8.117  19.806  1.00 87.69           C  
ATOM    263  CD  PRO A  33     -28.619  -7.880  18.482  1.00 87.69           C  
ATOM    264  N   SER A  34     -32.251 -10.950  17.633  1.00 87.69           N  
ATOM    265  CA  SER A  34     -33.475 -11.139  16.862  1.00 87.69           C  
ATOM    266  C   SER A  34     -34.634 -10.348  17.461  1.00 87.69           C  
ATOM    267  CB  SER A  34     -33.842 -12.622  16.791  1.00 87.69           C  
ATOM    268  O   SER A  34     -34.882 -10.419  18.666  1.00 87.69           O  
ATOM    269  OG  SER A  34     -35.053 -12.807  16.078  1.00 87.69           O  
ATOM    270  N   LYS A  35     -35.326  -9.530  16.555  1.00 82.75           N  
ATOM    271  CA  LYS A  35     -36.477  -8.780  17.048  1.00 82.75           C  
ATOM    272  C   LYS A  35     -37.742  -9.634  17.022  1.00 82.75           C  
ATOM    273  CB  LYS A  35     -36.685  -7.510  16.221  1.00 82.75           C  
ATOM    274  O   LYS A  35     -38.641  -9.446  17.844  1.00 82.75           O  
ATOM    275  CG  LYS A  35     -35.690  -6.401  16.530  1.00 82.75           C  
ATOM    276  CD  LYS A  35     -36.209  -5.043  16.075  1.00 82.75           C  
ATOM    277  CE  LYS A  35     -35.260  -3.920  16.470  1.00 82.75           C  
ATOM    278  NZ  LYS A  35     -35.749  -2.590  15.998  1.00 82.75           N  
ATOM    279  N   SER A  36     -37.702 -10.550  16.133  1.00 82.68           N  
ATOM    280  CA  SER A  36     -38.880 -11.392  15.950  1.00 82.68           C  
ATOM    281  C   SER A  36     -38.953 -12.480  17.016  1.00 82.68           C  
ATOM    282  CB  SER A  36     -38.874 -12.028  14.560  1.00 82.68           C  
ATOM    283  O   SER A  36     -40.043 -12.862  17.448  1.00 82.68           O  
ATOM    284  OG  SER A  36     -37.648 -12.696  14.318  1.00 82.68           O  
ATOM    285  N   ASN A  37     -37.785 -12.952  17.566  1.00 83.40           N  
ATOM    286  CA  ASN A  37     -37.712 -13.963  18.615  1.00 83.40           C  
ATOM    287  C   ASN A  37     -36.737 -13.559  19.717  1.00 83.40           C  
ATOM    288  CB  ASN A  37     -37.317 -15.320  18.027  1.00 83.40           C  
ATOM    289  O   ASN A  37     -35.524 -13.722  19.569  1.00 83.40           O  
ATOM    290  CG  ASN A  37     -38.358 -15.867  17.071  1.00 83.40           C  
ATOM    291  ND2 ASN A  37     -37.914 -16.660  16.102  1.00 83.40           N  
ATOM    292  OD1 ASN A  37     -39.550 -15.579  17.200  1.00 83.40           O  
ATOM    293  N   PRO A  38     -37.391 -13.025  20.825  1.00 83.24           N  
ATOM    294  CA  PRO A  38     -36.528 -12.569  21.917  1.00 83.24           C  
ATOM    295  C   PRO A  38     -35.623 -13.675  22.455  1.00 83.24           C  
ATOM    296  CB  PRO A  38     -37.524 -12.110  22.985  1.00 83.24           C  
ATOM    297  O   PRO A  38     -36.076 -14.805  22.655  1.00 83.24           O  
ATOM    298  CG  PRO A  38     -38.778 -11.802  22.232  1.00 83.24           C  
ATOM    299  CD  PRO A  38     -38.847 -12.702  21.032  1.00 83.24           C  
ATOM    300  N   GLY A  39     -34.354 -13.469  22.487  1.00 81.62           N  
ATOM    301  CA  GLY A  39     -33.386 -14.431  22.990  1.00 81.62           C  
ATOM    302  C   GLY A  39     -32.587 -15.103  21.889  1.00 81.62           C  
ATOM    303  O   GLY A  39     -31.503 -15.635  22.139  1.00 81.62           O  
ATOM    304  N   ASP A  40     -33.076 -14.958  20.626  1.00 88.78           N  
ATOM    305  CA  ASP A  40     -32.360 -15.478  19.465  1.00 88.78           C  
ATOM    306  C   ASP A  40     -31.546 -14.379  18.785  1.00 88.78           C  
ATOM    307  CB  ASP A  40     -33.337 -16.103  18.467  1.00 88.78           C  
ATOM    308  O   ASP A  40     -31.653 -13.206  19.148  1.00 88.78           O  
ATOM    309  CG  ASP A  40     -33.959 -17.392  18.975  1.00 88.78           C  
ATOM    310  OD1 ASP A  40     -33.553 -17.883  20.050  1.00 88.78           O  
ATOM    311  OD2 ASP A  40     -34.862 -17.922  18.291  1.00 88.78           O  
ATOM    312  N   PHE A  41     -30.734 -14.828  17.787  1.00 91.75           N  
ATOM    313  CA  PHE A  41     -29.889 -13.895  17.052  1.00 91.75           C  
ATOM    314  C   PHE A  41     -30.120 -14.022  15.551  1.00 91.75           C  
ATOM    315  CB  PHE A  41     -28.412 -14.134  17.378  1.00 91.75           C  
ATOM    316  O   PHE A  41     -30.734 -14.987  15.091  1.00 91.75           O  
ATOM    317  CG  PHE A  41     -28.076 -13.961  18.834  1.00 91.75           C  
ATOM    318  CD1 PHE A  41     -27.728 -12.713  19.338  1.00 91.75           C  
ATOM    319  CD2 PHE A  41     -28.108 -15.046  19.700  1.00 91.75           C  
ATOM    320  CE1 PHE A  41     -27.417 -12.550  20.686  1.00 91.75           C  
ATOM    321  CE2 PHE A  41     -27.797 -14.891  21.048  1.00 91.75           C  
ATOM    322  CZ  PHE A  41     -27.451 -13.643  21.539  1.00 91.75           C  
ATOM    323  N   THR A  42     -29.746 -12.940  14.862  1.00 93.35           N  
ATOM    324  CA  THR A  42     -29.823 -12.953  13.405  1.00 93.35           C  
ATOM    325  C   THR A  42     -28.470 -12.606  12.789  1.00 93.35           C  
ATOM    326  CB  THR A  42     -30.890 -11.969  12.893  1.00 93.35           C  
ATOM    327  O   THR A  42     -27.804 -11.667  13.230  1.00 93.35           O  
ATOM    328  CG2 THR A  42     -30.993 -12.011  11.372  1.00 93.35           C  
ATOM    329  OG1 THR A  42     -32.161 -12.315  13.456  1.00 93.35           O  
ATOM    330  N   LEU A  43     -28.086 -13.455  11.790  1.00 93.37           N  
ATOM    331  CA  LEU A  43     -26.909 -13.186  10.971  1.00 93.37           C  
ATOM    332  C   LEU A  43     -27.304 -12.549   9.644  1.00 93.37           C  
ATOM    333  CB  LEU A  43     -26.126 -14.477  10.718  1.00 93.37           C  
ATOM    334  O   LEU A  43     -27.996 -13.170   8.833  1.00 93.37           O  
ATOM    335  CG  LEU A  43     -24.780 -14.325  10.007  1.00 93.37           C  
ATOM    336  CD1 LEU A  43     -23.821 -13.499  10.859  1.00 93.37           C  
ATOM    337  CD2 LEU A  43     -24.182 -15.693   9.694  1.00 93.37           C  
ATOM    338  N   SER A  44     -26.921 -11.280   9.452  1.00 94.76           N  
ATOM    339  CA  SER A  44     -27.206 -10.542   8.226  1.00 94.76           C  
ATOM    340  C   SER A  44     -26.002 -10.538   7.290  1.00 94.76           C  
ATOM    341  CB  SER A  44     -27.616  -9.104   8.548  1.00 94.76           C  
ATOM    342  O   SER A  44     -24.889 -10.204   7.703  1.00 94.76           O  
ATOM    343  OG  SER A  44     -28.745  -9.083   9.405  1.00 94.76           O  
ATOM    344  N   VAL A  45     -26.256 -10.916   6.007  1.00 93.65           N  
ATOM    345  CA  VAL A  45     -25.144 -11.077   5.075  1.00 93.65           C  
ATOM    346  C   VAL A  45     -25.488 -10.415   3.742  1.00 93.65           C  
ATOM    347  CB  VAL A  45     -24.798 -12.567   4.857  1.00 93.65           C  
ATOM    348  O   VAL A  45     -26.586 -10.603   3.213  1.00 93.65           O  
ATOM    349  CG1 VAL A  45     -23.541 -12.709   4.001  1.00 93.65           C  
ATOM    350  CG2 VAL A  45     -24.618 -13.274   6.199  1.00 93.65           C  
ATOM    351  N   ARG A  46     -24.500  -9.558   3.287  1.00 92.52           N  
ATOM    352  CA  ARG A  46     -24.660  -8.968   1.962  1.00 92.52           C  
ATOM    353  C   ARG A  46     -24.198  -9.932   0.874  1.00 92.52           C  
ATOM    354  CB  ARG A  46     -23.884  -7.653   1.862  1.00 92.52           C  
ATOM    355  O   ARG A  46     -23.082 -10.453   0.933  1.00 92.52           O  
ATOM    356  CG  ARG A  46     -24.024  -6.956   0.518  1.00 92.52           C  
ATOM    357  CD  ARG A  46     -23.313  -5.610   0.504  1.00 92.52           C  
ATOM    358  NE  ARG A  46     -23.444  -4.945  -0.789  1.00 92.52           N  
ATOM    359  NH1 ARG A  46     -22.347  -3.018  -0.142  1.00 92.52           N  
ATOM    360  NH2 ARG A  46     -23.156  -3.219  -2.277  1.00 92.52           N  
ATOM    361  CZ  ARG A  46     -22.982  -3.729  -1.066  1.00 92.52           C  
ATOM    362  N   ARG A  47     -25.051 -10.022  -0.105  1.00 88.85           N  
ATOM    363  CA  ARG A  47     -24.715 -10.881  -1.235  1.00 88.85           C  
ATOM    364  C   ARG A  47     -25.487 -10.470  -2.484  1.00 88.85           C  
ATOM    365  CB  ARG A  47     -25.002 -12.347  -0.901  1.00 88.85           C  
ATOM    366  O   ARG A  47     -26.685 -10.189  -2.416  1.00 88.85           O  
ATOM    367  CG  ARG A  47     -26.479 -12.661  -0.727  1.00 88.85           C  
ATOM    368  CD  ARG A  47     -26.729 -14.159  -0.625  1.00 88.85           C  
ATOM    369  NE  ARG A  47     -28.143 -14.483  -0.797  1.00 88.85           N  
ATOM    370  NH1 ARG A  47     -27.765 -16.460  -1.930  1.00 88.85           N  
ATOM    371  NH2 ARG A  47     -29.909 -15.765  -1.513  1.00 88.85           N  
ATOM    372  CZ  ARG A  47     -28.602 -15.569  -1.413  1.00 88.85           C  
ATOM    373  N   ASN A  48     -24.820 -10.512  -3.571  1.00 84.41           N  
ATOM    374  CA  ASN A  48     -25.350 -10.193  -4.892  1.00 84.41           C  
ATOM    375  C   ASN A  48     -26.165  -8.904  -4.873  1.00 84.41           C  
ATOM    376  CB  ASN A  48     -26.198 -11.350  -5.424  1.00 84.41           C  
ATOM    377  O   ASN A  48     -27.272  -8.856  -5.413  1.00 84.41           O  
ATOM    378  CG  ASN A  48     -25.394 -12.619  -5.627  1.00 84.41           C  
ATOM    379  ND2 ASN A  48     -26.021 -13.764  -5.382  1.00 84.41           N  
ATOM    380  OD1 ASN A  48     -24.219 -12.571  -5.999  1.00 84.41           O  
ATOM    381  N   GLY A  49     -25.664  -8.023  -4.075  1.00 82.07           N  
ATOM    382  CA  GLY A  49     -26.285  -6.708  -4.060  1.00 82.07           C  
ATOM    383  C   GLY A  49     -27.516  -6.639  -3.176  1.00 82.07           C  
ATOM    384  O   GLY A  49     -28.243  -5.644  -3.192  1.00 82.07           O  
ATOM    385  N   ALA A  50     -27.803  -7.772  -2.414  1.00 87.70           N  
ATOM    386  CA  ALA A  50     -28.921  -7.817  -1.474  1.00 87.70           C  
ATOM    387  C   ALA A  50     -28.479  -8.374  -0.124  1.00 87.70           C  
ATOM    388  CB  ALA A  50     -30.062  -8.655  -2.045  1.00 87.70           C  
ATOM    389  O   ALA A  50     -27.368  -8.893   0.008  1.00 87.70           O  
ATOM    390  N   VAL A  51     -29.373  -8.203   0.883  1.00 91.87           N  
ATOM    391  CA  VAL A  51     -29.045  -8.664   2.227  1.00 91.87           C  
ATOM    392  C   VAL A  51     -29.961  -9.823   2.615  1.00 91.87           C  
ATOM    393  CB  VAL A  51     -29.161  -7.524   3.263  1.00 91.87           C  
ATOM    394  O   VAL A  51     -31.174  -9.760   2.404  1.00 91.87           O  
ATOM    395  CG1 VAL A  51     -28.907  -8.048   4.675  1.00 91.87           C  
ATOM    396  CG2 VAL A  51     -28.187  -6.396   2.926  1.00 91.87           C  
ATOM    397  N   THR A  52     -29.322 -10.862   3.101  1.00 91.57           N  
ATOM    398  CA  THR A  52     -30.039 -12.018   3.627  1.00 91.57           C  
ATOM    399  C   THR A  52     -29.902 -12.095   5.145  1.00 91.57           C  
ATOM    400  CB  THR A  52     -29.529 -13.327   2.996  1.00 91.57           C  
ATOM    401  O   THR A  52     -28.817 -11.875   5.687  1.00 91.57           O  
ATOM    402  CG2 THR A  52     -30.319 -14.528   3.506  1.00 91.57           C  
ATOM    403  OG1 THR A  52     -29.666 -13.249   1.572  1.00 91.57           O  
ATOM    404  N   HIS A  53     -31.047 -12.423   5.762  1.00 92.04           N  
ATOM    405  CA  HIS A  53     -31.068 -12.563   7.213  1.00 92.04           C  
ATOM    406  C   HIS A  53     -31.243 -14.022   7.624  1.00 92.04           C  
ATOM    407  CB  HIS A  53     -32.186 -11.710   7.817  1.00 92.04           C  
ATOM    408  O   HIS A  53     -32.207 -14.674   7.216  1.00 92.04           O  
ATOM    409  CG  HIS A  53     -32.099 -10.262   7.452  1.00 92.04           C  
ATOM    410  CD2 HIS A  53     -32.734  -9.547   6.495  1.00 92.04           C  
ATOM    411  ND1 HIS A  53     -31.272  -9.378   8.110  1.00 92.04           N  
ATOM    412  CE1 HIS A  53     -31.404  -8.177   7.572  1.00 92.04           C  
ATOM    413  NE2 HIS A  53     -32.286  -8.253   6.590  1.00 92.04           N  
ATOM    414  N   ILE A  54     -30.238 -14.489   8.398  1.00 91.30           N  
ATOM    415  CA  ILE A  54     -30.247 -15.881   8.834  1.00 91.30           C  
ATOM    416  C   ILE A  54     -30.488 -15.949  10.340  1.00 91.30           C  
ATOM    417  CB  ILE A  54     -28.927 -16.596   8.469  1.00 91.30           C  
ATOM    418  O   ILE A  54     -29.714 -15.395  11.124  1.00 91.30           O  
ATOM    419  CG1 ILE A  54     -28.616 -16.416   6.979  1.00 91.30           C  
ATOM    420  CG2 ILE A  54     -28.997 -18.081   8.838  1.00 91.30           C  
ATOM    421  CD1 ILE A  54     -27.157 -16.659   6.618  1.00 91.30           C  
ATOM    422  N   LYS A  55     -31.492 -16.704  10.716  1.00 91.03           N  
ATOM    423  CA  LYS A  55     -31.849 -16.796  12.128  1.00 91.03           C  
ATOM    424  C   LYS A  55     -30.932 -17.768  12.865  1.00 91.03           C  
ATOM    425  CB  LYS A  55     -33.307 -17.231  12.286  1.00 91.03           C  
ATOM    426  O   LYS A  55     -30.622 -18.846  12.355  1.00 91.03           O  
ATOM    427  CG  LYS A  55     -34.318 -16.163  11.894  1.00 91.03           C  
ATOM    428  CD  LYS A  55     -35.739 -16.582  12.246  1.00 91.03           C  
ATOM    429  CE  LYS A  55     -36.752 -15.519  11.843  1.00 91.03           C  
ATOM    430  NZ  LYS A  55     -38.149 -15.933  12.170  1.00 91.03           N  
ATOM    431  N   ILE A  56     -30.528 -17.309  14.016  1.00 91.21           N  
ATOM    432  CA  ILE A  56     -29.711 -18.145  14.889  1.00 91.21           C  
ATOM    433  C   ILE A  56     -30.478 -18.456  16.172  1.00 91.21           C  
ATOM    434  CB  ILE A  56     -28.363 -17.466  15.222  1.00 91.21           C  
ATOM    435  O   ILE A  56     -30.905 -17.544  16.884  1.00 91.21           O  
ATOM    436  CG1 ILE A  56     -27.608 -17.120  13.933  1.00 91.21           C  
ATOM    437  CG2 ILE A  56     -27.517 -18.363  16.130  1.00 91.21           C  
ATOM    438  CD1 ILE A  56     -26.434 -16.172  14.140  1.00 91.21           C  
ATOM    439  N   GLN A  57     -30.601 -19.760  16.405  1.00 90.14           N  
ATOM    440  CA  GLN A  57     -31.345 -20.203  17.579  1.00 90.14           C  
ATOM    441  C   GLN A  57     -30.431 -20.329  18.794  1.00 90.14           C  
ATOM    442  CB  GLN A  57     -32.039 -21.538  17.303  1.00 90.14           C  
ATOM    443  O   GLN A  57     -29.329 -20.873  18.695  1.00 90.14           O  
ATOM    444  CG  GLN A  57     -32.974 -21.987  18.419  1.00 90.14           C  
ATOM    445  CD  GLN A  57     -33.687 -23.287  18.099  1.00 90.14           C  
ATOM    446  NE2 GLN A  57     -34.821 -23.517  18.752  1.00 90.14           N  
ATOM    447  OE1 GLN A  57     -33.223 -24.078  17.271  1.00 90.14           O  
ATOM    448  N   ASN A  58     -30.949 -19.730  19.914  1.00 89.35           N  
ATOM    449  CA  ASN A  58     -30.312 -19.880  21.218  1.00 89.35           C  
ATOM    450  C   ASN A  58     -31.131 -20.778  22.141  1.00 89.35           C  
ATOM    451  CB  ASN A  58     -30.091 -18.512  21.867  1.00 89.35           C  
ATOM    452  O   ASN A  58     -32.190 -20.377  22.625  1.00 89.35           O  
ATOM    453  CG  ASN A  58     -29.348 -18.605  23.186  1.00 89.35           C  
ATOM    454  ND2 ASN A  58     -29.067 -17.457  23.790  1.00 89.35           N  
ATOM    455  OD1 ASN A  58     -29.029 -19.700  23.657  1.00 89.35           O  
ATOM    456  N   THR A  59     -30.730 -22.047  22.404  1.00 86.53           N  
ATOM    457  CA  THR A  59     -31.470 -23.020  23.200  1.00 86.53           C  
ATOM    458  C   THR A  59     -31.078 -22.925  24.671  1.00 86.53           C  
ATOM    459  CB  THR A  59     -31.231 -24.454  22.693  1.00 86.53           C  
ATOM    460  O   THR A  59     -31.686 -23.575  25.524  1.00 86.53           O  
ATOM    461  CG2 THR A  59     -31.721 -24.619  21.258  1.00 86.53           C  
ATOM    462  OG1 THR A  59     -29.828 -24.744  22.744  1.00 86.53           O  
ATOM    463  N   GLY A  60     -30.187 -22.024  24.980  1.00 81.52           N  
ATOM    464  CA  GLY A  60     -29.687 -21.909  26.340  1.00 81.52           C  
ATOM    465  C   GLY A  60     -28.390 -22.663  26.565  1.00 81.52           C  
ATOM    466  O   GLY A  60     -27.540 -22.228  27.344  1.00 81.52           O  
ATOM    467  N   ASP A  61     -28.199 -23.757  25.823  1.00 84.41           N  
ATOM    468  CA  ASP A  61     -27.017 -24.599  25.979  1.00 84.41           C  
ATOM    469  C   ASP A  61     -26.109 -24.503  24.755  1.00 84.41           C  
ATOM    470  CB  ASP A  61     -27.422 -26.054  26.221  1.00 84.41           C  
ATOM    471  O   ASP A  61     -24.889 -24.642  24.867  1.00 84.41           O  
ATOM    472  CG  ASP A  61     -28.098 -26.266  27.564  1.00 84.41           C  
ATOM    473  OD1 ASP A  61     -27.783 -25.535  28.527  1.00 84.41           O  
ATOM    474  OD2 ASP A  61     -28.950 -27.176  27.661  1.00 84.41           O  
ATOM    475  N   ASP A  62     -26.742 -24.162  23.649  1.00 88.97           N  
ATOM    476  CA  ASP A  62     -25.975 -24.127  22.407  1.00 88.97           C  
ATOM    477  C   ASP A  62     -26.625 -23.194  21.387  1.00 88.97           C  
ATOM    478  CB  ASP A  62     -25.839 -25.534  21.820  1.00 88.97           C  
ATOM    479  O   ASP A  62     -27.742 -22.717  21.597  1.00 88.97           O  
ATOM    480  CG  ASP A  62     -27.177 -26.211  21.586  1.00 88.97           C  
ATOM    481  OD1 ASP A  62     -28.229 -25.600  21.874  1.00 88.97           O  
ATOM    482  OD2 ASP A  62     -27.180 -27.368  21.112  1.00 88.97           O  
ATOM    483  N   TYR A  63     -25.780 -22.868  20.290  1.00 89.39           N  
ATOM    484  CA  TYR A  63     -26.233 -22.048  19.172  1.00 89.39           C  
ATOM    485  C   TYR A  63     -26.236 -22.848  17.875  1.00 89.39           C  
ATOM    486  CB  TYR A  63     -25.346 -20.809  19.020  1.00 89.39           C  
ATOM    487  O   TYR A  63     -25.309 -23.617  17.610  1.00 89.39           O  
ATOM    488  CG  TYR A  63     -25.346 -19.909  20.232  1.00 89.39           C  
ATOM    489  CD1 TYR A  63     -26.167 -18.785  20.289  1.00 89.39           C  
ATOM    490  CD2 TYR A  63     -24.525 -20.181  21.321  1.00 89.39           C  
ATOM    491  CE1 TYR A  63     -26.169 -17.952  21.403  1.00 89.39           C  
ATOM    492  CE2 TYR A  63     -24.519 -19.355  22.440  1.00 89.39           C  
ATOM    493  OH  TYR A  63     -25.342 -17.424  23.577  1.00 89.39           O  
ATOM    494  CZ  TYR A  63     -25.344 -18.245  22.472  1.00 89.39           C  
ATOM    495  N   ASP A  64     -27.344 -22.684  17.060  1.00 90.71           N  
ATOM    496  CA  ASP A  64     -27.376 -23.377  15.775  1.00 90.71           C  
ATOM    497  C   ASP A  64     -28.270 -22.644  14.778  1.00 90.71           C  
ATOM    498  CB  ASP A  64     -27.859 -24.818  15.954  1.00 90.71           C  
ATOM    499  O   ASP A  64     -28.912 -21.650  15.126  1.00 90.71           O  
ATOM    500  CG  ASP A  64     -29.314 -24.907  16.378  1.00 90.71           C  
ATOM    501  OD1 ASP A  64     -29.828 -23.952  16.999  1.00 90.71           O  
ATOM    502  OD2 ASP A  64     -29.951 -25.944  16.092  1.00 90.71           O  
ATOM    503  N   LEU A  65     -28.211 -22.977  13.451  1.00 87.03           N  
ATOM    504  CA  LEU A  65     -29.015 -22.384  12.388  1.00 87.03           C  
ATOM    505  C   LEU A  65     -30.237 -23.244  12.086  1.00 87.03           C  
ATOM    506  CB  LEU A  65     -28.177 -22.204  11.119  1.00 87.03           C  
ATOM    507  O   LEU A  65     -30.463 -23.627  10.936  1.00 87.03           O  
ATOM    508  CG  LEU A  65     -26.957 -21.288  11.236  1.00 87.03           C  
ATOM    509  CD1 LEU A  65     -26.158 -21.301   9.937  1.00 87.03           C  
ATOM    510  CD2 LEU A  65     -27.386 -19.869  11.592  1.00 87.03           C  
ATOM    511  N   TYR A  66     -31.079 -23.712  13.109  1.00 75.98           N  
ATOM    512  CA  TYR A  66     -32.334 -24.453  13.057  1.00 75.98           C  
ATOM    513  C   TYR A  66     -32.177 -25.735  12.249  1.00 75.98           C  
ATOM    514  CB  TYR A  66     -33.445 -23.588  12.453  1.00 75.98           C  
ATOM    515  O   TYR A  66     -32.774 -25.879  11.179  1.00 75.98           O  
ATOM    516  CG  TYR A  66     -33.946 -22.508  13.382  1.00 75.98           C  
ATOM    517  CD1 TYR A  66     -35.053 -22.725  14.199  1.00 75.98           C  
ATOM    518  CD2 TYR A  66     -33.315 -21.271  13.442  1.00 75.98           C  
ATOM    519  CE1 TYR A  66     -35.520 -21.732  15.055  1.00 75.98           C  
ATOM    520  CE2 TYR A  66     -33.773 -20.271  14.294  1.00 75.98           C  
ATOM    521  OH  TYR A  66     -35.332 -19.525  15.941  1.00 75.98           O  
ATOM    522  CZ  TYR A  66     -34.874 -20.511  15.096  1.00 75.98           C  
ATOM    523  N   GLY A  67     -31.258 -26.694  12.799  1.00 70.38           N  
ATOM    524  CA  GLY A  67     -31.141 -27.999  12.168  1.00 70.38           C  
ATOM    525  C   GLY A  67     -29.784 -28.235  11.531  1.00 70.38           C  
ATOM    526  O   GLY A  67     -29.617 -29.166  10.740  1.00 70.38           O  
ATOM    527  N   GLY A  68     -28.656 -27.624  12.179  1.00 76.06           N  
ATOM    528  CA  GLY A  68     -27.252 -27.745  11.820  1.00 76.06           C  
ATOM    529  C   GLY A  68     -26.357 -28.052  13.006  1.00 76.06           C  
ATOM    530  O   GLY A  68     -26.811 -28.618  14.003  1.00 76.06           O  
ATOM    531  N   GLU A  69     -25.062 -27.842  12.775  1.00 85.80           N  
ATOM    532  CA  GLU A  69     -24.047 -28.038  13.805  1.00 85.80           C  
ATOM    533  C   GLU A  69     -24.306 -27.144  15.014  1.00 85.80           C  
ATOM    534  CB  GLU A  69     -22.649 -27.769  13.241  1.00 85.80           C  
ATOM    535  O   GLU A  69     -24.784 -26.017  14.868  1.00 85.80           O  
ATOM    536  CG  GLU A  69     -22.183 -28.808  12.231  1.00 85.80           C  
ATOM    537  CD  GLU A  69     -21.787 -30.130  12.869  1.00 85.80           C  
ATOM    538  OE1 GLU A  69     -22.031 -31.195  12.259  1.00 85.80           O  
ATOM    539  OE2 GLU A  69     -21.229 -30.099  13.989  1.00 85.80           O  
ATOM    540  N   LYS A  70     -24.108 -27.688  16.171  1.00 90.84           N  
ATOM    541  CA  LYS A  70     -24.333 -26.957  17.415  1.00 90.84           C  
ATOM    542  C   LYS A  70     -23.028 -26.384  17.960  1.00 90.84           C  
ATOM    543  CB  LYS A  70     -24.984 -27.864  18.460  1.00 90.84           C  
ATOM    544  O   LYS A  70     -21.986 -27.043  17.910  1.00 90.84           O  
ATOM    545  CG  LYS A  70     -26.366 -28.367  18.068  1.00 90.84           C  
ATOM    546  CD  LYS A  70     -26.989 -29.207  19.176  1.00 90.84           C  
ATOM    547  CE  LYS A  70     -28.371 -29.714  18.784  1.00 90.84           C  
ATOM    548  NZ  LYS A  70     -28.992 -30.527  19.872  1.00 90.84           N  
ATOM    549  N   PHE A  71     -23.159 -25.165  18.379  1.00 90.25           N  
ATOM    550  CA  PHE A  71     -21.965 -24.484  18.868  1.00 90.25           C  
ATOM    551  C   PHE A  71     -22.192 -23.934  20.271  1.00 90.25           C  
ATOM    552  CB  PHE A  71     -21.565 -23.350  17.918  1.00 90.25           C  
ATOM    553  O   PHE A  71     -23.318 -23.590  20.634  1.00 90.25           O  
ATOM    554  CG  PHE A  71     -21.333 -23.799  16.501  1.00 90.25           C  
ATOM    555  CD1 PHE A  71     -20.079 -24.236  16.092  1.00 90.25           C  
ATOM    556  CD2 PHE A  71     -22.370 -23.785  15.577  1.00 90.25           C  
ATOM    557  CE1 PHE A  71     -19.861 -24.652  14.780  1.00 90.25           C  
ATOM    558  CE2 PHE A  71     -22.160 -24.199  14.265  1.00 90.25           C  
ATOM    559  CZ  PHE A  71     -20.905 -24.632  13.868  1.00 90.25           C  
ATOM    560  N   ALA A  72     -21.120 -23.931  21.028  1.00 86.63           N  
ATOM    561  CA  ALA A  72     -21.179 -23.489  22.419  1.00 86.63           C  
ATOM    562  C   ALA A  72     -21.378 -21.979  22.507  1.00 86.63           C  
ATOM    563  CB  ALA A  72     -19.909 -23.900  23.161  1.00 86.63           C  
ATOM    564  O   ALA A  72     -22.077 -21.489  23.397  1.00 86.63           O  
ATOM    565  N   THR A  73     -20.661 -21.284  21.534  1.00 86.05           N  
ATOM    566  CA  THR A  73     -20.793 -19.831  21.537  1.00 86.05           C  
ATOM    567  C   THR A  73     -21.143 -19.317  20.143  1.00 86.05           C  
ATOM    568  CB  THR A  73     -19.500 -19.154  22.027  1.00 86.05           C  
ATOM    569  O   THR A  73     -20.910 -20.003  19.146  1.00 86.05           O  
ATOM    570  CG2 THR A  73     -19.062 -19.714  23.376  1.00 86.05           C  
ATOM    571  OG1 THR A  73     -18.458 -19.377  21.069  1.00 86.05           O  
ATOM    572  N   LEU A  74     -21.863 -18.167  20.073  1.00 83.61           N  
ATOM    573  CA  LEU A  74     -22.157 -17.502  18.808  1.00 83.61           C  
ATOM    574  C   LEU A  74     -20.880 -17.263  18.010  1.00 83.61           C  
ATOM    575  CB  LEU A  74     -22.874 -16.172  19.056  1.00 83.61           C  
ATOM    576  O   LEU A  74     -20.863 -17.442  16.790  1.00 83.61           O  
ATOM    577  CG  LEU A  74     -23.308 -15.394  17.813  1.00 83.61           C  
ATOM    578  CD1 LEU A  74     -24.270 -16.228  16.974  1.00 83.61           C  
ATOM    579  CD2 LEU A  74     -23.948 -14.067  18.209  1.00 83.61           C  
ATOM    580  N   ALA A  75     -19.822 -16.902  18.582  1.00 83.90           N  
ATOM    581  CA  ALA A  75     -18.526 -16.637  17.963  1.00 83.90           C  
ATOM    582  C   ALA A  75     -17.995 -17.877  17.250  1.00 83.90           C  
ATOM    583  CB  ALA A  75     -17.523 -16.159  19.011  1.00 83.90           C  
ATOM    584  O   ALA A  75     -17.499 -17.789  16.124  1.00 83.90           O  
ATOM    585  N   GLU A  76     -18.096 -18.981  17.982  1.00 85.60           N  
ATOM    586  CA  GLU A  76     -17.645 -20.235  17.385  1.00 85.60           C  
ATOM    587  C   GLU A  76     -18.454 -20.574  16.136  1.00 85.60           C  
ATOM    588  CB  GLU A  76     -17.740 -21.378  18.399  1.00 85.60           C  
ATOM    589  O   GLU A  76     -17.901 -21.055  15.144  1.00 85.60           O  
ATOM    590  CG  GLU A  76     -16.644 -21.356  19.455  1.00 85.60           C  
ATOM    591  CD  GLU A  76     -16.759 -22.489  20.462  1.00 85.60           C  
ATOM    592  OE1 GLU A  76     -15.922 -22.563  21.390  1.00 85.60           O  
ATOM    593  OE2 GLU A  76     -17.692 -23.310  20.321  1.00 85.60           O  
ATOM    594  N   LEU A  77     -19.750 -20.272  16.268  1.00 90.33           N  
ATOM    595  CA  LEU A  77     -20.633 -20.511  15.131  1.00 90.33           C  
ATOM    596  C   LEU A  77     -20.211 -19.673  13.929  1.00 90.33           C  
ATOM    597  CB  LEU A  77     -22.084 -20.197  15.504  1.00 90.33           C  
ATOM    598  O   LEU A  77     -20.041 -20.201  12.828  1.00 90.33           O  
ATOM    599  CG  LEU A  77     -23.134 -20.464  14.425  1.00 90.33           C  
ATOM    600  CD1 LEU A  77     -24.477 -20.804  15.065  1.00 90.33           C  
ATOM    601  CD2 LEU A  77     -23.268 -19.261  13.498  1.00 90.33           C  
ATOM    602  N   VAL A  78     -20.033 -18.398  14.136  1.00 88.03           N  
ATOM    603  CA  VAL A  78     -19.665 -17.477  13.066  1.00 88.03           C  
ATOM    604  C   VAL A  78     -18.299 -17.861  12.501  1.00 88.03           C  
ATOM    605  CB  VAL A  78     -19.645 -16.013  13.558  1.00 88.03           C  
ATOM    606  O   VAL A  78     -18.118 -17.920  11.283  1.00 88.03           O  
ATOM    607  CG1 VAL A  78     -19.045 -15.094  12.496  1.00 88.03           C  
ATOM    608  CG2 VAL A  78     -21.055 -15.557  13.930  1.00 88.03           C  
ATOM    609  N   GLN A  79     -17.377 -18.131  13.361  1.00 85.51           N  
ATOM    610  CA  GLN A  79     -16.038 -18.525  12.938  1.00 85.51           C  
ATOM    611  C   GLN A  79     -16.081 -19.787  12.080  1.00 85.51           C  
ATOM    612  CB  GLN A  79     -15.134 -18.747  14.152  1.00 85.51           C  
ATOM    613  O   GLN A  79     -15.387 -19.878  11.066  1.00 85.51           O  
ATOM    614  CG  GLN A  79     -13.691 -19.075  13.793  1.00 85.51           C  
ATOM    615  CD  GLN A  79     -12.963 -17.904  13.160  1.00 85.51           C  
ATOM    616  NE2 GLN A  79     -11.881 -18.194  12.446  1.00 85.51           N  
ATOM    617  OE1 GLN A  79     -13.370 -16.747  13.312  1.00 85.51           O  
ATOM    618  N   TYR A  80     -16.794 -20.744  12.504  1.00 87.83           N  
ATOM    619  CA  TYR A  80     -16.933 -21.996  11.769  1.00 87.83           C  
ATOM    620  C   TYR A  80     -17.385 -21.740  10.336  1.00 87.83           C  
ATOM    621  CB  TYR A  80     -17.927 -22.925  12.472  1.00 87.83           C  
ATOM    622  O   TYR A  80     -16.773 -22.237   9.388  1.00 87.83           O  
ATOM    623  CG  TYR A  80     -18.184 -24.213  11.729  1.00 87.83           C  
ATOM    624  CD1 TYR A  80     -19.260 -24.331  10.851  1.00 87.83           C  
ATOM    625  CD2 TYR A  80     -17.354 -25.315  11.903  1.00 87.83           C  
ATOM    626  CE1 TYR A  80     -19.502 -25.517  10.165  1.00 87.83           C  
ATOM    627  CE2 TYR A  80     -17.586 -26.506  11.222  1.00 87.83           C  
ATOM    628  OH  TYR A  80     -18.895 -27.773   9.680  1.00 87.83           O  
ATOM    629  CZ  TYR A  80     -18.660 -26.597  10.357  1.00 87.83           C  
ATOM    630  N   TYR A  81     -18.411 -20.912  10.160  1.00 89.03           N  
ATOM    631  CA  TYR A  81     -18.978 -20.683   8.836  1.00 89.03           C  
ATOM    632  C   TYR A  81     -18.123 -19.706   8.038  1.00 89.03           C  
ATOM    633  CB  TYR A  81     -20.410 -20.151   8.949  1.00 89.03           C  
ATOM    634  O   TYR A  81     -18.199 -19.667   6.808  1.00 89.03           O  
ATOM    635  CG  TYR A  81     -21.429 -21.215   9.275  1.00 89.03           C  
ATOM    636  CD1 TYR A  81     -21.751 -22.205   8.349  1.00 89.03           C  
ATOM    637  CD2 TYR A  81     -22.073 -21.233  10.507  1.00 89.03           C  
ATOM    638  CE1 TYR A  81     -22.691 -23.187   8.644  1.00 89.03           C  
ATOM    639  CE2 TYR A  81     -23.015 -22.210  10.813  1.00 89.03           C  
ATOM    640  OH  TYR A  81     -24.248 -24.151  10.173  1.00 89.03           O  
ATOM    641  CZ  TYR A  81     -23.316 -23.182   9.876  1.00 89.03           C  
ATOM    642  N   MET A  82     -17.281 -19.026   8.689  1.00 85.28           N  
ATOM    643  CA  MET A  82     -16.276 -18.211   8.014  1.00 85.28           C  
ATOM    644  C   MET A  82     -15.184 -19.085   7.406  1.00 85.28           C  
ATOM    645  CB  MET A  82     -15.658 -17.204   8.987  1.00 85.28           C  
ATOM    646  O   MET A  82     -14.701 -18.807   6.307  1.00 85.28           O  
ATOM    647  CG  MET A  82     -16.572 -16.036   9.322  1.00 85.28           C  
ATOM    648  SD  MET A  82     -15.775 -14.819  10.440  1.00 85.28           S  
ATOM    649  CE  MET A  82     -14.567 -14.083   9.304  1.00 85.28           C  
ATOM    650  N   GLU A  83     -14.860 -20.220   8.083  1.00 84.92           N  
ATOM    651  CA  GLU A  83     -13.733 -21.063   7.695  1.00 84.92           C  
ATOM    652  C   GLU A  83     -14.182 -22.196   6.776  1.00 84.92           C  
ATOM    653  CB  GLU A  83     -13.039 -21.635   8.934  1.00 84.92           C  
ATOM    654  O   GLU A  83     -13.391 -22.709   5.982  1.00 84.92           O  
ATOM    655  CG  GLU A  83     -12.263 -20.601   9.736  1.00 84.92           C  
ATOM    656  CD  GLU A  83     -11.669 -21.160  11.020  1.00 84.92           C  
ATOM    657  OE1 GLU A  83     -10.976 -20.410  11.745  1.00 84.92           O  
ATOM    658  OE2 GLU A  83     -11.898 -22.357  11.303  1.00 84.92           O  
ATOM    659  N   HIS A  84     -15.402 -22.536   6.910  1.00 83.74           N  
ATOM    660  CA  HIS A  84     -15.923 -23.633   6.101  1.00 83.74           C  
ATOM    661  C   HIS A  84     -16.843 -23.116   5.000  1.00 83.74           C  
ATOM    662  CB  HIS A  84     -16.669 -24.639   6.979  1.00 83.74           C  
ATOM    663  O   HIS A  84     -18.068 -23.141   5.146  1.00 83.74           O  
ATOM    664  CG  HIS A  84     -15.797 -25.317   7.988  1.00 83.74           C  
ATOM    665  CD2 HIS A  84     -15.175 -26.520   7.960  1.00 83.74           C  
ATOM    666  ND1 HIS A  84     -15.482 -24.748   9.203  1.00 83.74           N  
ATOM    667  CE1 HIS A  84     -14.702 -25.574   9.880  1.00 83.74           C  
ATOM    668  NE2 HIS A  84     -14.501 -26.656   9.148  1.00 83.74           N  
ATOM    669  N   HIS A  85     -16.185 -22.754   3.893  1.00 78.80           N  
ATOM    670  CA  HIS A  85     -16.912 -22.176   2.768  1.00 78.80           C  
ATOM    671  C   HIS A  85     -17.813 -23.211   2.104  1.00 78.80           C  
ATOM    672  CB  HIS A  85     -15.938 -21.593   1.743  1.00 78.80           C  
ATOM    673  O   HIS A  85     -17.467 -24.393   2.041  1.00 78.80           O  
ATOM    674  CG  HIS A  85     -15.006 -20.572   2.314  1.00 78.80           C  
ATOM    675  CD2 HIS A  85     -13.698 -20.652   2.652  1.00 78.80           C  
ATOM    676  ND1 HIS A  85     -15.401 -19.283   2.603  1.00 78.80           N  
ATOM    677  CE1 HIS A  85     -14.372 -18.614   3.095  1.00 78.80           C  
ATOM    678  NE2 HIS A  85     -13.327 -19.421   3.135  1.00 78.80           N  
ATOM    679  N   GLY A  86     -19.139 -22.843   1.861  1.00 80.69           N  
ATOM    680  CA  GLY A  86     -20.021 -23.730   1.120  1.00 80.69           C  
ATOM    681  C   GLY A  86     -21.022 -24.450   2.004  1.00 80.69           C  
ATOM    682  O   GLY A  86     -21.927 -25.122   1.505  1.00 80.69           O  
ATOM    683  N   GLN A  87     -20.847 -24.293   3.317  1.00 84.41           N  
ATOM    684  CA  GLN A  87     -21.706 -25.003   4.259  1.00 84.41           C  
ATOM    685  C   GLN A  87     -22.963 -24.197   4.572  1.00 84.41           C  
ATOM    686  CB  GLN A  87     -20.947 -25.314   5.550  1.00 84.41           C  
ATOM    687  O   GLN A  87     -23.991 -24.763   4.951  1.00 84.41           O  
ATOM    688  CG  GLN A  87     -19.855 -26.362   5.385  1.00 84.41           C  
ATOM    689  CD  GLN A  87     -20.407 -27.770   5.261  1.00 84.41           C  
ATOM    690  NE2 GLN A  87     -19.639 -28.654   4.632  1.00 84.41           N  
ATOM    691  OE1 GLN A  87     -21.513 -28.061   5.727  1.00 84.41           O  
ATOM    692  N   LEU A  88     -22.824 -22.929   4.422  1.00 85.16           N  
ATOM    693  CA  LEU A  88     -23.989 -22.067   4.589  1.00 85.16           C  
ATOM    694  C   LEU A  88     -24.665 -21.799   3.248  1.00 85.16           C  
ATOM    695  CB  LEU A  88     -23.587 -20.743   5.244  1.00 85.16           C  
ATOM    696  O   LEU A  88     -24.108 -21.104   2.396  1.00 85.16           O  
ATOM    697  CG  LEU A  88     -24.731 -19.848   5.722  1.00 85.16           C  
ATOM    698  CD1 LEU A  88     -25.540 -20.555   6.805  1.00 85.16           C  
ATOM    699  CD2 LEU A  88     -24.191 -18.517   6.235  1.00 85.16           C  
ATOM    700  N   LYS A  89     -25.960 -22.508   3.117  1.00 85.68           N  
ATOM    701  CA  LYS A  89     -26.633 -22.445   1.823  1.00 85.68           C  
ATOM    702  C   LYS A  89     -28.102 -22.065   1.985  1.00 85.68           C  
ATOM    703  CB  LYS A  89     -26.516 -23.783   1.091  1.00 85.68           C  
ATOM    704  O   LYS A  89     -28.714 -22.354   3.016  1.00 85.68           O  
ATOM    705  CG  LYS A  89     -25.086 -24.188   0.766  1.00 85.68           C  
ATOM    706  CD  LYS A  89     -25.034 -25.530   0.048  1.00 85.68           C  
ATOM    707  CE  LYS A  89     -23.600 -25.968  -0.218  1.00 85.68           C  
ATOM    708  NZ  LYS A  89     -23.545 -27.257  -0.971  1.00 85.68           N  
ATOM    709  N   GLU A  90     -28.645 -21.500   0.986  1.00 79.29           N  
ATOM    710  CA  GLU A  90     -30.080 -21.236   0.922  1.00 79.29           C  
ATOM    711  C   GLU A  90     -30.846 -22.464   0.440  1.00 79.29           C  
ATOM    712  CB  GLU A  90     -30.367 -20.044   0.005  1.00 79.29           C  
ATOM    713  O   GLU A  90     -30.242 -23.454   0.020  1.00 79.29           O  
ATOM    714  CG  GLU A  90     -30.113 -18.692   0.657  1.00 79.29           C  
ATOM    715  CD  GLU A  90     -30.766 -17.537  -0.085  1.00 79.29           C  
ATOM    716  OE1 GLU A  90     -30.864 -16.427   0.487  1.00 79.29           O  
ATOM    717  OE2 GLU A  90     -31.184 -17.743  -1.246  1.00 79.29           O  
ATOM    718  N   LYS A  91     -32.136 -22.319   0.525  1.00 78.76           N  
ATOM    719  CA  LYS A  91     -32.999 -23.418   0.102  1.00 78.76           C  
ATOM    720  C   LYS A  91     -32.816 -23.720  -1.383  1.00 78.76           C  
ATOM    721  CB  LYS A  91     -34.464 -23.093   0.394  1.00 78.76           C  
ATOM    722  O   LYS A  91     -32.929 -24.873  -1.806  1.00 78.76           O  
ATOM    723  CG  LYS A  91     -34.817 -23.104   1.874  1.00 78.76           C  
ATOM    724  CD  LYS A  91     -36.311 -22.904   2.094  1.00 78.76           C  
ATOM    725  CE  LYS A  91     -36.662 -22.887   3.576  1.00 78.76           C  
ATOM    726  NZ  LYS A  91     -38.112 -22.606   3.799  1.00 78.76           N  
ATOM    727  N   ASN A  92     -32.404 -22.779  -2.101  1.00 78.90           N  
ATOM    728  CA  ASN A  92     -32.235 -22.931  -3.542  1.00 78.90           C  
ATOM    729  C   ASN A  92     -30.826 -23.395  -3.896  1.00 78.90           C  
ATOM    730  CB  ASN A  92     -32.559 -21.620  -4.261  1.00 78.90           C  
ATOM    731  O   ASN A  92     -30.505 -23.579  -5.071  1.00 78.90           O  
ATOM    732  CG  ASN A  92     -31.646 -20.484  -3.844  1.00 78.90           C  
ATOM    733  ND2 ASN A  92     -31.918 -19.287  -4.351  1.00 78.90           N  
ATOM    734  OD1 ASN A  92     -30.703 -20.681  -3.073  1.00 78.90           O  
ATOM    735  N   GLY A  93     -29.972 -23.637  -2.827  1.00 79.27           N  
ATOM    736  CA  GLY A  93     -28.654 -24.220  -3.021  1.00 79.27           C  
ATOM    737  C   GLY A  93     -27.561 -23.181  -3.186  1.00 79.27           C  
ATOM    738  O   GLY A  93     -26.385 -23.526  -3.321  1.00 79.27           O  
ATOM    739  N   ASP A  94     -27.888 -21.901  -3.157  1.00 82.25           N  
ATOM    740  CA  ASP A  94     -26.899 -20.833  -3.270  1.00 82.25           C  
ATOM    741  C   ASP A  94     -26.058 -20.726  -2.000  1.00 82.25           C  
ATOM    742  CB  ASP A  94     -27.584 -19.496  -3.561  1.00 82.25           C  
ATOM    743  O   ASP A  94     -26.596 -20.723  -0.891  1.00 82.25           O  
ATOM    744  CG  ASP A  94     -28.151 -19.414  -4.967  1.00 82.25           C  
ATOM    745  OD1 ASP A  94     -27.779 -20.244  -5.825  1.00 82.25           O  
ATOM    746  OD2 ASP A  94     -28.976 -18.510  -5.221  1.00 82.25           O  
ATOM    747  N   VAL A  95     -24.722 -20.590  -2.208  1.00 85.92           N  
ATOM    748  CA  VAL A  95     -23.792 -20.548  -1.085  1.00 85.92           C  
ATOM    749  C   VAL A  95     -23.744 -19.136  -0.506  1.00 85.92           C  
ATOM    750  CB  VAL A  95     -22.376 -21.002  -1.503  1.00 85.92           C  
ATOM    751  O   VAL A  95     -23.693 -18.155  -1.251  1.00 85.92           O  
ATOM    752  CG1 VAL A  95     -21.404 -20.889  -0.330  1.00 85.92           C  
ATOM    753  CG2 VAL A  95     -22.410 -22.433  -2.036  1.00 85.92           C  
ATOM    754  N   ILE A  96     -23.849 -19.087   0.844  1.00 87.62           N  
ATOM    755  CA  ILE A  96     -23.685 -17.825   1.556  1.00 87.62           C  
ATOM    756  C   ILE A  96     -22.294 -17.763   2.182  1.00 87.62           C  
ATOM    757  CB  ILE A  96     -24.770 -17.644   2.642  1.00 87.62           C  
ATOM    758  O   ILE A  96     -21.966 -18.563   3.062  1.00 87.62           O  
ATOM    759  CG1 ILE A  96     -26.168 -17.731   2.019  1.00 87.62           C  
ATOM    760  CG2 ILE A  96     -24.580 -16.314   3.378  1.00 87.62           C  
ATOM    761  CD1 ILE A  96     -27.299 -17.761   3.038  1.00 87.62           C  
ATOM    762  N   GLU A  97     -21.542 -16.730   1.699  1.00 88.30           N  
ATOM    763  CA  GLU A  97     -20.165 -16.625   2.171  1.00 88.30           C  
ATOM    764  C   GLU A  97     -20.020 -15.517   3.210  1.00 88.30           C  
ATOM    765  CB  GLU A  97     -19.213 -16.374   0.998  1.00 88.30           C  
ATOM    766  O   GLU A  97     -20.436 -14.380   2.975  1.00 88.30           O  
ATOM    767  CG  GLU A  97     -19.099 -17.548   0.036  1.00 88.30           C  
ATOM    768  CD  GLU A  97     -18.044 -17.342  -1.039  1.00 88.30           C  
ATOM    769  OE1 GLU A  97     -17.679 -18.323  -1.727  1.00 88.30           O  
ATOM    770  OE2 GLU A  97     -17.576 -16.192  -1.193  1.00 88.30           O  
ATOM    771  N   LEU A  98     -19.430 -15.922   4.360  1.00 88.03           N  
ATOM    772  CA  LEU A  98     -19.055 -14.940   5.371  1.00 88.03           C  
ATOM    773  C   LEU A  98     -17.588 -14.548   5.231  1.00 88.03           C  
ATOM    774  CB  LEU A  98     -19.317 -15.490   6.775  1.00 88.03           C  
ATOM    775  O   LEU A  98     -16.706 -15.233   5.754  1.00 88.03           O  
ATOM    776  CG  LEU A  98     -20.733 -15.997   7.052  1.00 88.03           C  
ATOM    777  CD1 LEU A  98     -20.848 -16.491   8.490  1.00 88.03           C  
ATOM    778  CD2 LEU A  98     -21.758 -14.903   6.772  1.00 88.03           C  
ATOM    779  N   LYS A  99     -17.395 -13.384   4.517  1.00 85.54           N  
ATOM    780  CA  LYS A  99     -16.016 -13.065   4.161  1.00 85.54           C  
ATOM    781  C   LYS A  99     -15.490 -11.897   4.991  1.00 85.54           C  
ATOM    782  CB  LYS A  99     -15.907 -12.740   2.671  1.00 85.54           C  
ATOM    783  O   LYS A  99     -14.402 -11.976   5.565  1.00 85.54           O  
ATOM    784  CG  LYS A  99     -16.145 -13.934   1.758  1.00 85.54           C  
ATOM    785  CD  LYS A  99     -15.928 -13.571   0.295  1.00 85.54           C  
ATOM    786  CE  LYS A  99     -16.165 -14.765  -0.620  1.00 85.54           C  
ATOM    787  NZ  LYS A  99     -15.947 -14.416  -2.055  1.00 85.54           N  
ATOM    788  N   TYR A 100     -16.347 -10.910   5.086  1.00 85.07           N  
ATOM    789  CA  TYR A 100     -15.881  -9.662   5.679  1.00 85.07           C  
ATOM    790  C   TYR A 100     -16.811  -9.209   6.799  1.00 85.07           C  
ATOM    791  CB  TYR A 100     -15.775  -8.566   4.614  1.00 85.07           C  
ATOM    792  O   TYR A 100     -17.922  -8.740   6.540  1.00 85.07           O  
ATOM    793  CG  TYR A 100     -15.071  -9.010   3.354  1.00 85.07           C  
ATOM    794  CD1 TYR A 100     -13.696  -9.231   3.342  1.00 85.07           C  
ATOM    795  CD2 TYR A 100     -15.780  -9.209   2.174  1.00 85.07           C  
ATOM    796  CE1 TYR A 100     -13.043  -9.638   2.184  1.00 85.07           C  
ATOM    797  CE2 TYR A 100     -15.137  -9.617   1.010  1.00 85.07           C  
ATOM    798  OH  TYR A 100     -13.130 -10.232  -0.126  1.00 85.07           O  
ATOM    799  CZ  TYR A 100     -13.771  -9.829   1.024  1.00 85.07           C  
ATOM    800  N   PRO A 101     -16.300  -9.341   8.097  1.00 86.10           N  
ATOM    801  CA  PRO A 101     -17.141  -8.836   9.185  1.00 86.10           C  
ATOM    802  C   PRO A 101     -17.349  -7.325   9.117  1.00 86.10           C  
ATOM    803  CB  PRO A 101     -16.359  -9.224  10.443  1.00 86.10           C  
ATOM    804  O   PRO A 101     -16.400  -6.578   8.866  1.00 86.10           O  
ATOM    805  CG  PRO A 101     -14.940  -9.345   9.989  1.00 86.10           C  
ATOM    806  CD  PRO A 101     -14.935  -9.717   8.534  1.00 86.10           C  
ATOM    807  N   LEU A 102     -18.614  -6.934   9.171  1.00 84.53           N  
ATOM    808  CA  LEU A 102     -18.900  -5.512   9.324  1.00 84.53           C  
ATOM    809  C   LEU A 102     -18.959  -5.125  10.798  1.00 84.53           C  
ATOM    810  CB  LEU A 102     -20.220  -5.153   8.637  1.00 84.53           C  
ATOM    811  O   LEU A 102     -19.951  -5.399  11.477  1.00 84.53           O  
ATOM    812  CG  LEU A 102     -20.472  -3.666   8.385  1.00 84.53           C  
ATOM    813  CD1 LEU A 102     -19.434  -3.110   7.416  1.00 84.53           C  
ATOM    814  CD2 LEU A 102     -21.883  -3.445   7.851  1.00 84.53           C  
ATOM    815  N   ASN A 103     -17.856  -4.482  11.242  1.00 79.21           N  
ATOM    816  CA  ASN A 103     -17.664  -4.220  12.664  1.00 79.21           C  
ATOM    817  C   ASN A 103     -18.494  -3.028  13.132  1.00 79.21           C  
ATOM    818  CB  ASN A 103     -16.183  -3.990  12.973  1.00 79.21           C  
ATOM    819  O   ASN A 103     -18.783  -2.122  12.349  1.00 79.21           O  
ATOM    820  CG  ASN A 103     -15.334  -5.219  12.714  1.00 79.21           C  
ATOM    821  ND2 ASN A 103     -14.048  -5.009  12.459  1.00 79.21           N  
ATOM    822  OD1 ASN A 103     -15.831  -6.349  12.742  1.00 79.21           O  
ATOM    823  N   CYS A 104     -19.010  -3.168  14.395  1.00 74.00           N  
ATOM    824  CA  CYS A 104     -19.670  -2.038  15.038  1.00 74.00           C  
ATOM    825  C   CYS A 104     -18.696  -0.884  15.245  1.00 74.00           C  
ATOM    826  CB  CYS A 104     -20.269  -2.459  16.379  1.00 74.00           C  
ATOM    827  O   CYS A 104     -17.480  -1.078  15.213  1.00 74.00           O  
ATOM    828  SG  CYS A 104     -19.044  -3.034  17.575  1.00 74.00           S  
ATOM    829  N   ALA A 105     -19.208   0.328  15.266  1.00 68.87           N  
ATOM    830  CA  ALA A 105     -18.383   1.517  15.464  1.00 68.87           C  
ATOM    831  C   ALA A 105     -17.631   1.448  16.790  1.00 68.87           C  
ATOM    832  CB  ALA A 105     -19.244   2.777  15.410  1.00 68.87           C  
ATOM    833  O   ALA A 105     -18.106   0.835  17.749  1.00 68.87           O  
ATOM    834  N   ASP A 106     -16.319   1.916  16.706  1.00 72.26           N  
ATOM    835  CA  ASP A 106     -15.552   2.031  17.943  1.00 72.26           C  
ATOM    836  C   ASP A 106     -16.320   2.833  18.992  1.00 72.26           C  
ATOM    837  CB  ASP A 106     -14.194   2.682  17.674  1.00 72.26           C  
ATOM    838  O   ASP A 106     -17.131   3.696  18.650  1.00 72.26           O  
ATOM    839  CG  ASP A 106     -13.245   1.779  16.906  1.00 72.26           C  
ATOM    840  OD1 ASP A 106     -13.449   0.546  16.898  1.00 72.26           O  
ATOM    841  OD2 ASP A 106     -12.283   2.305  16.305  1.00 72.26           O  
ATOM    842  N   PRO A 107     -16.131   2.319  20.237  1.00 75.45           N  
ATOM    843  CA  PRO A 107     -16.816   3.026  21.321  1.00 75.45           C  
ATOM    844  C   PRO A 107     -16.421   4.499  21.407  1.00 75.45           C  
ATOM    845  CB  PRO A 107     -16.370   2.268  22.574  1.00 75.45           C  
ATOM    846  O   PRO A 107     -17.148   5.303  21.996  1.00 75.45           O  
ATOM    847  CG  PRO A 107     -15.093   1.598  22.180  1.00 75.45           C  
ATOM    848  CD  PRO A 107     -15.143   1.303  20.709  1.00 75.45           C  
ATOM    849  N   THR A 108     -15.290   4.784  20.774  1.00 78.29           N  
ATOM    850  CA  THR A 108     -14.815   6.162  20.719  1.00 78.29           C  
ATOM    851  C   THR A 108     -14.002   6.403  19.450  1.00 78.29           C  
ATOM    852  CB  THR A 108     -13.962   6.508  21.952  1.00 78.29           C  
ATOM    853  O   THR A 108     -13.457   5.463  18.867  1.00 78.29           O  
ATOM    854  CG2 THR A 108     -12.726   5.617  22.034  1.00 78.29           C  
ATOM    855  OG1 THR A 108     -13.545   7.877  21.869  1.00 78.29           O  
ATOM    856  N   SER A 109     -13.901   7.645  19.038  1.00 77.19           N  
ATOM    857  CA  SER A 109     -13.107   8.033  17.877  1.00 77.19           C  
ATOM    858  C   SER A 109     -11.716   8.502  18.290  1.00 77.19           C  
ATOM    859  CB  SER A 109     -13.813   9.138  17.089  1.00 77.19           C  
ATOM    860  O   SER A 109     -10.925   8.936  17.450  1.00 77.19           O  
ATOM    861  OG  SER A 109     -14.024  10.279  17.903  1.00 77.19           O  
ATOM    862  N   GLU A 110     -11.531   8.336  19.681  1.00 84.17           N  
ATOM    863  CA  GLU A 110     -10.242   8.800  20.185  1.00 84.17           C  
ATOM    864  C   GLU A 110      -9.114   7.864  19.761  1.00 84.17           C  
ATOM    865  CB  GLU A 110     -10.276   8.926  21.710  1.00 84.17           C  
ATOM    866  O   GLU A 110      -9.281   6.643  19.759  1.00 84.17           O  
ATOM    867  CG  GLU A 110     -11.283   9.946  22.221  1.00 84.17           C  
ATOM    868  CD  GLU A 110     -10.898  11.382  21.900  1.00 84.17           C  
ATOM    869  OE1 GLU A 110     -11.804  12.230  21.734  1.00 84.17           O  
ATOM    870  OE2 GLU A 110      -9.682  11.661  21.814  1.00 84.17           O  
ATOM    871  N   ARG A 111      -7.912   8.354  19.483  1.00 87.61           N  
ATOM    872  CA  ARG A 111      -6.804   7.615  18.887  1.00 87.61           C  
ATOM    873  C   ARG A 111      -6.027   6.843  19.948  1.00 87.61           C  
ATOM    874  CB  ARG A 111      -5.866   8.564  18.138  1.00 87.61           C  
ATOM    875  O   ARG A 111      -5.251   5.942  19.624  1.00 87.61           O  
ATOM    876  CG  ARG A 111      -6.483   9.186  16.895  1.00 87.61           C  
ATOM    877  CD  ARG A 111      -5.456   9.965  16.086  1.00 87.61           C  
ATOM    878  NE  ARG A 111      -4.434   9.088  15.522  1.00 87.61           N  
ATOM    879  NH1 ARG A 111      -3.020  10.800  14.884  1.00 87.61           N  
ATOM    880  NH2 ARG A 111      -2.440   8.619  14.483  1.00 87.61           N  
ATOM    881  CZ  ARG A 111      -3.301   9.504  14.965  1.00 87.61           C  
ATOM    882  N   TRP A 112      -6.249   7.260  21.204  1.00 90.90           N  
ATOM    883  CA  TRP A 112      -5.613   6.475  22.257  1.00 90.90           C  
ATOM    884  C   TRP A 112      -6.294   5.119  22.411  1.00 90.90           C  
ATOM    885  CB  TRP A 112      -5.646   7.231  23.588  1.00 90.90           C  
ATOM    886  O   TRP A 112      -5.824   4.263  23.165  1.00 90.90           O  
ATOM    887  CG  TRP A 112      -6.974   7.852  23.902  1.00 90.90           C  
ATOM    888  CD1 TRP A 112      -7.334   9.160  23.727  1.00 90.90           C  
ATOM    889  CD2 TRP A 112      -8.118   7.191  24.451  1.00 90.90           C  
ATOM    890  CE2 TRP A 112      -9.138   8.159  24.583  1.00 90.90           C  
ATOM    891  CE3 TRP A 112      -8.380   5.872  24.844  1.00 90.90           C  
ATOM    892  NE1 TRP A 112      -8.634   9.351  24.135  1.00 90.90           N  
ATOM    893  CH2 TRP A 112     -10.631   6.551  25.469  1.00 90.90           C  
ATOM    894  CZ2 TRP A 112     -10.401   7.849  25.092  1.00 90.90           C  
ATOM    895  CZ3 TRP A 112      -9.638   5.565  25.351  1.00 90.90           C  
ATOM    896  N   PHE A 113      -7.371   4.888  21.625  1.00 90.00           N  
ATOM    897  CA  PHE A 113      -8.060   3.603  21.636  1.00 90.00           C  
ATOM    898  C   PHE A 113      -7.504   2.682  20.556  1.00 90.00           C  
ATOM    899  CB  PHE A 113      -9.566   3.797  21.436  1.00 90.00           C  
ATOM    900  O   PHE A 113      -7.579   2.996  19.366  1.00 90.00           O  
ATOM    901  CG  PHE A 113     -10.349   2.512  21.441  1.00 90.00           C  
ATOM    902  CD1 PHE A 113     -10.995   2.071  20.292  1.00 90.00           C  
ATOM    903  CD2 PHE A 113     -10.440   1.745  22.595  1.00 90.00           C  
ATOM    904  CE1 PHE A 113     -11.721   0.882  20.294  1.00 90.00           C  
ATOM    905  CE2 PHE A 113     -11.163   0.556  22.604  1.00 90.00           C  
ATOM    906  CZ  PHE A 113     -11.804   0.127  21.453  1.00 90.00           C  
ATOM    907  N   HIS A 114      -7.023   1.542  20.898  1.00 88.22           N  
ATOM    908  CA  HIS A 114      -6.290   0.659  19.997  1.00 88.22           C  
ATOM    909  C   HIS A 114      -7.117  -0.571  19.638  1.00 88.22           C  
ATOM    910  CB  HIS A 114      -4.962   0.234  20.626  1.00 88.22           C  
ATOM    911  O   HIS A 114      -6.626  -1.478  18.962  1.00 88.22           O  
ATOM    912  CG  HIS A 114      -3.931   1.317  20.641  1.00 88.22           C  
ATOM    913  CD2 HIS A 114      -3.983   2.588  21.105  1.00 88.22           C  
ATOM    914  ND1 HIS A 114      -2.664   1.145  20.127  1.00 88.22           N  
ATOM    915  CE1 HIS A 114      -1.979   2.267  20.277  1.00 88.22           C  
ATOM    916  NE2 HIS A 114      -2.757   3.158  20.867  1.00 88.22           N  
ATOM    917  N   GLY A 115      -8.339  -0.552  19.938  1.00 84.28           N  
ATOM    918  CA  GLY A 115      -9.248  -1.624  19.565  1.00 84.28           C  
ATOM    919  C   GLY A 115      -8.816  -2.981  20.086  1.00 84.28           C  
ATOM    920  O   GLY A 115      -8.635  -3.160  21.293  1.00 84.28           O  
ATOM    921  N   HIS A 116      -8.554  -4.053  19.213  1.00 79.00           N  
ATOM    922  CA  HIS A 116      -8.285  -5.437  19.586  1.00 79.00           C  
ATOM    923  C   HIS A 116      -6.792  -5.674  19.786  1.00 79.00           C  
ATOM    924  CB  HIS A 116      -8.831  -6.394  18.525  1.00 79.00           C  
ATOM    925  O   HIS A 116      -6.232  -6.629  19.243  1.00 79.00           O  
ATOM    926  CG  HIS A 116     -10.323  -6.388  18.422  1.00 79.00           C  
ATOM    927  CD2 HIS A 116     -11.149  -5.832  17.505  1.00 79.00           C  
ATOM    928  ND1 HIS A 116     -11.135  -7.011  19.345  1.00 79.00           N  
ATOM    929  CE1 HIS A 116     -12.399  -6.838  18.998  1.00 79.00           C  
ATOM    930  NE2 HIS A 116     -12.435  -6.126  17.885  1.00 79.00           N  
ATOM    931  N   LEU A 117      -6.103  -4.819  20.409  1.00 84.42           N  
ATOM    932  CA  LEU A 117      -4.691  -4.949  20.751  1.00 84.42           C  
ATOM    933  C   LEU A 117      -4.509  -5.822  21.988  1.00 84.42           C  
ATOM    934  CB  LEU A 117      -4.068  -3.571  20.988  1.00 84.42           C  
ATOM    935  O   LEU A 117      -5.171  -5.608  23.006  1.00 84.42           O  
ATOM    936  CG  LEU A 117      -2.541  -3.521  21.067  1.00 84.42           C  
ATOM    937  CD1 LEU A 117      -1.933  -3.688  19.678  1.00 84.42           C  
ATOM    938  CD2 LEU A 117      -2.080  -2.215  21.705  1.00 84.42           C  
ATOM    939  N   SER A 118      -3.596  -6.878  21.836  1.00 86.63           N  
ATOM    940  CA  SER A 118      -3.360  -7.759  22.975  1.00 86.63           C  
ATOM    941  C   SER A 118      -2.553  -7.055  24.060  1.00 86.63           C  
ATOM    942  CB  SER A 118      -2.633  -9.028  22.529  1.00 86.63           C  
ATOM    943  O   SER A 118      -1.882  -6.056  23.793  1.00 86.63           O  
ATOM    944  OG  SER A 118      -1.284  -8.746  22.199  1.00 86.63           O  
ATOM    945  N   GLY A 119      -2.725  -7.545  25.239  1.00 87.37           N  
ATOM    946  CA  GLY A 119      -1.944  -7.024  26.350  1.00 87.37           C  
ATOM    947  C   GLY A 119      -0.449  -7.054  26.094  1.00 87.37           C  
ATOM    948  O   GLY A 119       0.255  -6.083  26.380  1.00 87.37           O  
ATOM    949  N   LYS A 120       0.059  -8.115  25.501  1.00 89.08           N  
ATOM    950  CA  LYS A 120       1.474  -8.263  25.173  1.00 89.08           C  
ATOM    951  C   LYS A 120       1.911  -7.223  24.146  1.00 89.08           C  
ATOM    952  CB  LYS A 120       1.759  -9.671  24.648  1.00 89.08           C  
ATOM    953  O   LYS A 120       2.981  -6.625  24.277  1.00 89.08           O  
ATOM    954  CG  LYS A 120       1.714 -10.752  25.718  1.00 89.08           C  
ATOM    955  CD  LYS A 120       2.136 -12.106  25.163  1.00 89.08           C  
ATOM    956  CE  LYS A 120       2.037 -13.200  26.218  1.00 89.08           C  
ATOM    957  NZ  LYS A 120       2.402 -14.538  25.665  1.00 89.08           N  
ATOM    958  N   GLU A 121       1.110  -7.063  23.129  1.00 88.86           N  
ATOM    959  CA  GLU A 121       1.380  -6.069  22.095  1.00 88.86           C  
ATOM    960  C   GLU A 121       1.386  -4.657  22.675  1.00 88.86           C  
ATOM    961  CB  GLU A 121       0.348  -6.170  20.969  1.00 88.86           C  
ATOM    962  O   GLU A 121       2.220  -3.830  22.301  1.00 88.86           O  
ATOM    963  CG  GLU A 121       0.475  -7.433  20.130  1.00 88.86           C  
ATOM    964  CD  GLU A 121      -0.689  -7.638  19.174  1.00 88.86           C  
ATOM    965  OE1 GLU A 121      -0.471  -8.154  18.054  1.00 88.86           O  
ATOM    966  OE2 GLU A 121      -1.828  -7.280  19.548  1.00 88.86           O  
ATOM    967  N   ALA A 122       0.385  -4.449  23.557  1.00 90.39           N  
ATOM    968  CA  ALA A 122       0.316  -3.145  24.210  1.00 90.39           C  
ATOM    969  C   ALA A 122       1.582  -2.867  25.016  1.00 90.39           C  
ATOM    970  CB  ALA A 122      -0.913  -3.065  25.112  1.00 90.39           C  
ATOM    971  O   ALA A 122       2.123  -1.760  24.973  1.00 90.39           O  
ATOM    972  N   GLU A 123       2.029  -3.842  25.686  1.00 92.59           N  
ATOM    973  CA  GLU A 123       3.249  -3.705  26.475  1.00 92.59           C  
ATOM    974  C   GLU A 123       4.447  -3.378  25.588  1.00 92.59           C  
ATOM    975  CB  GLU A 123       3.519  -4.983  27.274  1.00 92.59           C  
ATOM    976  O   GLU A 123       5.247  -2.499  25.916  1.00 92.59           O  
ATOM    977  CG  GLU A 123       2.577  -5.183  28.452  1.00 92.59           C  
ATOM    978  CD  GLU A 123       2.848  -6.463  29.227  1.00 92.59           C  
ATOM    979  OE1 GLU A 123       2.132  -6.737  30.216  1.00 92.59           O  
ATOM    980  OE2 GLU A 123       3.785  -7.197  28.842  1.00 92.59           O  
ATOM    981  N   LYS A 124       4.529  -4.107  24.567  1.00 89.94           N  
ATOM    982  CA  LYS A 124       5.608  -3.888  23.608  1.00 89.94           C  
ATOM    983  C   LYS A 124       5.573  -2.466  23.055  1.00 89.94           C  
ATOM    984  CB  LYS A 124       5.522  -4.898  22.462  1.00 89.94           C  
ATOM    985  O   LYS A 124       6.599  -1.785  23.015  1.00 89.94           O  
ATOM    986  CG  LYS A 124       6.677  -4.815  21.475  1.00 89.94           C  
ATOM    987  CD  LYS A 124       6.535  -5.844  20.361  1.00 89.94           C  
ATOM    988  CE  LYS A 124       7.641  -5.703  19.325  1.00 89.94           C  
ATOM    989  NZ  LYS A 124       7.455  -6.648  18.183  1.00 89.94           N  
ATOM    990  N   LEU A 125       4.366  -1.976  22.674  1.00 89.54           N  
ATOM    991  CA  LEU A 125       4.190  -0.648  22.097  1.00 89.54           C  
ATOM    992  C   LEU A 125       4.571   0.436  23.100  1.00 89.54           C  
ATOM    993  CB  LEU A 125       2.743  -0.449  21.639  1.00 89.54           C  
ATOM    994  O   LEU A 125       5.296   1.374  22.762  1.00 89.54           O  
ATOM    995  CG  LEU A 125       2.345  -1.138  20.333  1.00 89.54           C  
ATOM    996  CD1 LEU A 125       0.852  -0.960  20.073  1.00 89.54           C  
ATOM    997  CD2 LEU A 125       3.164  -0.593  19.168  1.00 89.54           C  
ATOM    998  N   LEU A 126       4.103   0.275  24.254  1.00 90.76           N  
ATOM    999  CA  LEU A 126       4.324   1.281  25.287  1.00 90.76           C  
ATOM   1000  C   LEU A 126       5.783   1.296  25.729  1.00 90.76           C  
ATOM   1001  CB  LEU A 126       3.417   1.020  26.493  1.00 90.76           C  
ATOM   1002  O   LEU A 126       6.342   2.360  26.005  1.00 90.76           O  
ATOM   1003  CG  LEU A 126       1.957   1.454  26.350  1.00 90.76           C  
ATOM   1004  CD1 LEU A 126       1.104   0.814  27.441  1.00 90.76           C  
ATOM   1005  CD2 LEU A 126       1.843   2.974  26.397  1.00 90.76           C  
ATOM   1006  N   THR A 127       6.361   0.198  25.692  1.00 88.88           N  
ATOM   1007  CA  THR A 127       7.761   0.096  26.089  1.00 88.88           C  
ATOM   1008  C   THR A 127       8.673   0.673  25.011  1.00 88.88           C  
ATOM   1009  CB  THR A 127       8.156  -1.366  26.371  1.00 88.88           C  
ATOM   1010  O   THR A 127       9.640   1.373  25.319  1.00 88.88           O  
ATOM   1011  CG2 THR A 127       9.605  -1.465  26.833  1.00 88.88           C  
ATOM   1012  OG1 THR A 127       7.302  -1.897  27.392  1.00 88.88           O  
ATOM   1013  N   GLU A 128       8.309   0.445  23.781  1.00 84.95           N  
ATOM   1014  CA  GLU A 128       9.171   0.831  22.668  1.00 84.95           C  
ATOM   1015  C   GLU A 128       8.973   2.299  22.300  1.00 84.95           C  
ATOM   1016  CB  GLU A 128       8.906  -0.057  21.449  1.00 84.95           C  
ATOM   1017  O   GLU A 128       9.939   3.006  22.005  1.00 84.95           O  
ATOM   1018  CG  GLU A 128       9.447  -1.472  21.591  1.00 84.95           C  
ATOM   1019  CD  GLU A 128       9.118  -2.362  20.402  1.00 84.95           C  
ATOM   1020  OE1 GLU A 128       9.564  -3.531  20.377  1.00 84.95           O  
ATOM   1021  OE2 GLU A 128       8.409  -1.885  19.488  1.00 84.95           O  
ATOM   1022  N   LYS A 129       7.725   2.721  22.466  1.00 84.21           N  
ATOM   1023  CA  LYS A 129       7.403   4.028  21.901  1.00 84.21           C  
ATOM   1024  C   LYS A 129       6.974   5.008  22.990  1.00 84.21           C  
ATOM   1025  CB  LYS A 129       6.302   3.901  20.847  1.00 84.21           C  
ATOM   1026  O   LYS A 129       6.903   6.215  22.753  1.00 84.21           O  
ATOM   1027  CG  LYS A 129       6.702   3.081  19.630  1.00 84.21           C  
ATOM   1028  CD  LYS A 129       5.600   3.066  18.579  1.00 84.21           C  
ATOM   1029  CE  LYS A 129       6.002   2.252  17.356  1.00 84.21           C  
ATOM   1030  NZ  LYS A 129       4.947   2.280  16.300  1.00 84.21           N  
ATOM   1031  N   GLY A 130       6.627   4.444  24.053  1.00 84.30           N  
ATOM   1032  CA  GLY A 130       5.998   5.262  25.078  1.00 84.30           C  
ATOM   1033  C   GLY A 130       6.971   5.742  26.138  1.00 84.30           C  
ATOM   1034  O   GLY A 130       8.117   5.292  26.186  1.00 84.30           O  
ATOM   1035  N   LYS A 131       6.652   6.835  26.788  1.00 88.31           N  
ATOM   1036  CA  LYS A 131       7.363   7.374  27.943  1.00 88.31           C  
ATOM   1037  C   LYS A 131       6.545   7.206  29.220  1.00 88.31           C  
ATOM   1038  CB  LYS A 131       7.700   8.850  27.727  1.00 88.31           C  
ATOM   1039  O   LYS A 131       5.409   6.728  29.177  1.00 88.31           O  
ATOM   1040  CG  LYS A 131       8.534   9.119  26.483  1.00 88.31           C  
ATOM   1041  CD  LYS A 131       8.797  10.607  26.297  1.00 88.31           C  
ATOM   1042  CE  LYS A 131       9.606  10.880  25.036  1.00 88.31           C  
ATOM   1043  NZ  LYS A 131       9.833  12.342  24.829  1.00 88.31           N  
ATOM   1044  N   HIS A 132       7.280   7.481  30.298  1.00 88.23           N  
ATOM   1045  CA  HIS A 132       6.563   7.423  31.567  1.00 88.23           C  
ATOM   1046  C   HIS A 132       5.261   8.213  31.500  1.00 88.23           C  
ATOM   1047  CB  HIS A 132       7.441   7.953  32.702  1.00 88.23           C  
ATOM   1048  O   HIS A 132       5.258   9.382  31.105  1.00 88.23           O  
ATOM   1049  CG  HIS A 132       6.755   7.973  34.031  1.00 88.23           C  
ATOM   1050  CD2 HIS A 132       6.017   8.932  34.637  1.00 88.23           C  
ATOM   1051  ND1 HIS A 132       6.792   6.906  34.904  1.00 88.23           N  
ATOM   1052  CE1 HIS A 132       6.103   7.210  35.991  1.00 88.23           C  
ATOM   1053  NE2 HIS A 132       5.623   8.434  35.854  1.00 88.23           N  
ATOM   1054  N   GLY A 133       4.160   7.426  31.810  1.00 88.88           N  
ATOM   1055  CA  GLY A 133       2.862   8.081  31.819  1.00 88.88           C  
ATOM   1056  C   GLY A 133       2.100   7.914  30.517  1.00 88.88           C  
ATOM   1057  O   GLY A 133       0.943   8.327  30.411  1.00 88.88           O  
ATOM   1058  N   SER A 134       2.830   7.279  29.522  1.00 93.89           N  
ATOM   1059  CA  SER A 134       2.133   6.966  28.279  1.00 93.89           C  
ATOM   1060  C   SER A 134       1.056   5.910  28.499  1.00 93.89           C  
ATOM   1061  CB  SER A 134       3.122   6.484  27.216  1.00 93.89           C  
ATOM   1062  O   SER A 134       1.246   4.975  29.281  1.00 93.89           O  
ATOM   1063  OG  SER A 134       4.010   7.524  26.847  1.00 93.89           O  
ATOM   1064  N   PHE A 135      -0.076   6.150  27.763  1.00 95.16           N  
ATOM   1065  CA  PHE A 135      -1.174   5.216  27.983  1.00 95.16           C  
ATOM   1066  C   PHE A 135      -1.922   4.944  26.683  1.00 95.16           C  
ATOM   1067  CB  PHE A 135      -2.140   5.760  29.040  1.00 95.16           C  
ATOM   1068  O   PHE A 135      -1.783   5.691  25.713  1.00 95.16           O  
ATOM   1069  CG  PHE A 135      -2.935   6.951  28.580  1.00 95.16           C  
ATOM   1070  CD1 PHE A 135      -2.416   8.236  28.688  1.00 95.16           C  
ATOM   1071  CD2 PHE A 135      -4.204   6.787  28.039  1.00 95.16           C  
ATOM   1072  CE1 PHE A 135      -3.150   9.340  28.262  1.00 95.16           C  
ATOM   1073  CE2 PHE A 135      -4.944   7.886  27.612  1.00 95.16           C  
ATOM   1074  CZ  PHE A 135      -4.415   9.162  27.725  1.00 95.16           C  
ATOM   1075  N   LEU A 136      -2.616   3.823  26.659  1.00 95.81           N  
ATOM   1076  CA  LEU A 136      -3.567   3.476  25.608  1.00 95.81           C  
ATOM   1077  C   LEU A 136      -4.692   2.607  26.158  1.00 95.81           C  
ATOM   1078  CB  LEU A 136      -2.857   2.748  24.463  1.00 95.81           C  
ATOM   1079  O   LEU A 136      -4.564   2.030  27.241  1.00 95.81           O  
ATOM   1080  CG  LEU A 136      -2.173   1.428  24.820  1.00 95.81           C  
ATOM   1081  CD1 LEU A 136      -3.201   0.304  24.905  1.00 95.81           C  
ATOM   1082  CD2 LEU A 136      -1.091   1.093  23.799  1.00 95.81           C  
ATOM   1083  N   VAL A 137      -5.816   2.629  25.416  1.00 95.01           N  
ATOM   1084  CA  VAL A 137      -6.974   1.830  25.802  1.00 95.01           C  
ATOM   1085  C   VAL A 137      -7.253   0.774  24.735  1.00 95.01           C  
ATOM   1086  CB  VAL A 137      -8.224   2.711  26.021  1.00 95.01           C  
ATOM   1087  O   VAL A 137      -7.116   1.040  23.539  1.00 95.01           O  
ATOM   1088  CG1 VAL A 137      -9.444   1.848  26.340  1.00 95.01           C  
ATOM   1089  CG2 VAL A 137      -7.975   3.722  27.138  1.00 95.01           C  
ATOM   1090  N   ARG A 138      -7.548  -0.418  25.235  1.00 92.43           N  
ATOM   1091  CA  ARG A 138      -7.819  -1.542  24.344  1.00 92.43           C  
ATOM   1092  C   ARG A 138      -8.999  -2.367  24.847  1.00 92.43           C  
ATOM   1093  CB  ARG A 138      -6.580  -2.429  24.206  1.00 92.43           C  
ATOM   1094  O   ARG A 138      -9.395  -2.250  26.009  1.00 92.43           O  
ATOM   1095  CG  ARG A 138      -6.092  -3.017  25.521  1.00 92.43           C  
ATOM   1096  CD  ARG A 138      -4.854  -3.880  25.328  1.00 92.43           C  
ATOM   1097  NE  ARG A 138      -4.352  -4.394  26.599  1.00 92.43           N  
ATOM   1098  NH1 ARG A 138      -5.850  -6.149  26.718  1.00 92.43           N  
ATOM   1099  NH2 ARG A 138      -4.304  -5.841  28.382  1.00 92.43           N  
ATOM   1100  CZ  ARG A 138      -4.837  -5.460  27.230  1.00 92.43           C  
ATOM   1101  N   GLU A 139      -9.490  -3.255  23.901  1.00 87.34           N  
ATOM   1102  CA  GLU A 139     -10.535  -4.189  24.312  1.00 87.34           C  
ATOM   1103  C   GLU A 139      -9.963  -5.313  25.171  1.00 87.34           C  
ATOM   1104  CB  GLU A 139     -11.248  -4.771  23.089  1.00 87.34           C  
ATOM   1105  O   GLU A 139      -8.832  -5.754  24.954  1.00 87.34           O  
ATOM   1106  CG  GLU A 139     -12.116  -3.766  22.347  1.00 87.34           C  
ATOM   1107  CD  GLU A 139     -12.878  -4.377  21.182  1.00 87.34           C  
ATOM   1108  OE1 GLU A 139     -13.664  -3.656  20.526  1.00 87.34           O  
ATOM   1109  OE2 GLU A 139     -12.688  -5.586  20.922  1.00 87.34           O  
ATOM   1110  N   SER A 140     -10.780  -5.676  26.180  1.00 84.64           N  
ATOM   1111  CA  SER A 140     -10.340  -6.778  27.030  1.00 84.64           C  
ATOM   1112  C   SER A 140     -10.461  -8.115  26.308  1.00 84.64           C  
ATOM   1113  CB  SER A 140     -11.150  -6.813  28.326  1.00 84.64           C  
ATOM   1114  O   SER A 140     -11.507  -8.423  25.732  1.00 84.64           O  
ATOM   1115  OG  SER A 140     -10.796  -7.939  29.110  1.00 84.64           O  
ATOM   1116  N   GLN A 141      -9.381  -8.944  26.375  1.00 81.27           N  
ATOM   1117  CA  GLN A 141      -9.440 -10.261  25.748  1.00 81.27           C  
ATOM   1118  C   GLN A 141     -10.001 -11.303  26.711  1.00 81.27           C  
ATOM   1119  CB  GLN A 141      -8.054 -10.687  25.262  1.00 81.27           C  
ATOM   1120  O   GLN A 141     -10.594 -12.296  26.283  1.00 81.27           O  
ATOM   1121  CG  GLN A 141      -7.565  -9.914  24.045  1.00 81.27           C  
ATOM   1122  CD  GLN A 141      -6.242 -10.433  23.512  1.00 81.27           C  
ATOM   1123  NE2 GLN A 141      -6.075 -10.389  22.195  1.00 81.27           N  
ATOM   1124  OE1 GLN A 141      -5.377 -10.869  24.279  1.00 81.27           O  
ATOM   1125  N   SER A 142      -9.877 -10.970  27.974  1.00 78.01           N  
ATOM   1126  CA  SER A 142     -10.303 -11.915  29.001  1.00 78.01           C  
ATOM   1127  C   SER A 142     -11.775 -11.725  29.351  1.00 78.01           C  
ATOM   1128  CB  SER A 142      -9.447 -11.762  30.259  1.00 78.01           C  
ATOM   1129  O   SER A 142     -12.463 -12.685  29.705  1.00 78.01           O  
ATOM   1130  OG  SER A 142      -9.464 -10.422  30.719  1.00 78.01           O  
ATOM   1131  N   HIS A 143     -12.254 -10.503  29.285  1.00 73.86           N  
ATOM   1132  CA  HIS A 143     -13.652 -10.201  29.570  1.00 73.86           C  
ATOM   1133  C   HIS A 143     -14.284  -9.395  28.439  1.00 73.86           C  
ATOM   1134  CB  HIS A 143     -13.776  -9.438  30.890  1.00 73.86           C  
ATOM   1135  O   HIS A 143     -14.226  -8.164  28.442  1.00 73.86           O  
ATOM   1136  CG  HIS A 143     -13.354 -10.233  32.085  1.00 73.86           C  
ATOM   1137  CD2 HIS A 143     -14.069 -11.003  32.938  1.00 73.86           C  
ATOM   1138  ND1 HIS A 143     -12.046 -10.288  32.517  1.00 73.86           N  
ATOM   1139  CE1 HIS A 143     -11.976 -11.061  33.588  1.00 73.86           C  
ATOM   1140  NE2 HIS A 143     -13.189 -11.507  33.864  1.00 73.86           N  
ATOM   1141  N   PRO A 144     -14.898 -10.133  27.488  1.00 68.41           N  
ATOM   1142  CA  PRO A 144     -15.503  -9.474  26.328  1.00 68.41           C  
ATOM   1143  C   PRO A 144     -16.535  -8.419  26.720  1.00 68.41           C  
ATOM   1144  CB  PRO A 144     -16.164 -10.629  25.571  1.00 68.41           C  
ATOM   1145  O   PRO A 144     -17.357  -8.655  27.609  1.00 68.41           O  
ATOM   1146  CG  PRO A 144     -15.371 -11.838  25.951  1.00 68.41           C  
ATOM   1147  CD  PRO A 144     -14.913 -11.681  27.373  1.00 68.41           C  
ATOM   1148  N   GLY A 145     -16.472  -7.186  26.047  1.00 72.03           N  
ATOM   1149  CA  GLY A 145     -17.352  -6.074  26.369  1.00 72.03           C  
ATOM   1150  C   GLY A 145     -16.729  -5.077  27.327  1.00 72.03           C  
ATOM   1151  O   GLY A 145     -17.175  -3.931  27.416  1.00 72.03           O  
ATOM   1152  N   ASP A 146     -15.659  -5.535  27.998  1.00 85.79           N  
ATOM   1153  CA  ASP A 146     -14.898  -4.647  28.873  1.00 85.79           C  
ATOM   1154  C   ASP A 146     -13.649  -4.122  28.169  1.00 85.79           C  
ATOM   1155  CB  ASP A 146     -14.510  -5.370  30.164  1.00 85.79           C  
ATOM   1156  O   ASP A 146     -13.311  -4.573  27.073  1.00 85.79           O  
ATOM   1157  CG  ASP A 146     -15.706  -5.712  31.035  1.00 85.79           C  
ATOM   1158  OD1 ASP A 146     -16.809  -5.174  30.795  1.00 85.79           O  
ATOM   1159  OD2 ASP A 146     -15.544  -6.525  31.971  1.00 85.79           O  
ATOM   1160  N   PHE A 147     -13.042  -3.180  28.843  1.00 92.03           N  
ATOM   1161  CA  PHE A 147     -11.874  -2.534  28.255  1.00 92.03           C  
ATOM   1162  C   PHE A 147     -10.710  -2.520  29.239  1.00 92.03           C  
ATOM   1163  CB  PHE A 147     -12.211  -1.104  27.820  1.00 92.03           C  
ATOM   1164  O   PHE A 147     -10.890  -2.800  30.425  1.00 92.03           O  
ATOM   1165  CG  PHE A 147     -13.360  -1.019  26.851  1.00 92.03           C  
ATOM   1166  CD1 PHE A 147     -13.134  -1.048  25.480  1.00 92.03           C  
ATOM   1167  CD2 PHE A 147     -14.665  -0.911  27.311  1.00 92.03           C  
ATOM   1168  CE1 PHE A 147     -14.195  -0.970  24.581  1.00 92.03           C  
ATOM   1169  CE2 PHE A 147     -15.731  -0.832  26.418  1.00 92.03           C  
ATOM   1170  CZ  PHE A 147     -15.493  -0.861  25.054  1.00 92.03           C  
ATOM   1171  N   VAL A 148      -9.513  -2.296  28.627  1.00 94.35           N  
ATOM   1172  CA  VAL A 148      -8.326  -2.268  29.474  1.00 94.35           C  
ATOM   1173  C   VAL A 148      -7.543  -0.981  29.225  1.00 94.35           C  
ATOM   1174  CB  VAL A 148      -7.422  -3.497  29.227  1.00 94.35           C  
ATOM   1175  O   VAL A 148      -7.290  -0.614  28.075  1.00 94.35           O  
ATOM   1176  CG1 VAL A 148      -6.176  -3.437  30.108  1.00 94.35           C  
ATOM   1177  CG2 VAL A 148      -8.198  -4.788  29.481  1.00 94.35           C  
ATOM   1178  N   LEU A 149      -7.263  -0.235  30.348  1.00 95.02           N  
ATOM   1179  CA  LEU A 149      -6.346   0.899  30.327  1.00 95.02           C  
ATOM   1180  C   LEU A 149      -4.922   0.453  30.638  1.00 95.02           C  
ATOM   1181  CB  LEU A 149      -6.790   1.966  31.331  1.00 95.02           C  
ATOM   1182  O   LEU A 149      -4.641  -0.018  31.743  1.00 95.02           O  
ATOM   1183  CG  LEU A 149      -5.893   3.199  31.452  1.00 95.02           C  
ATOM   1184  CD1 LEU A 149      -5.866   3.965  30.134  1.00 95.02           C  
ATOM   1185  CD2 LEU A 149      -6.368   4.097  32.589  1.00 95.02           C  
ATOM   1186  N   SER A 150      -4.037   0.556  29.612  1.00 94.93           N  
ATOM   1187  CA  SER A 150      -2.635   0.185  29.771  1.00 94.93           C  
ATOM   1188  C   SER A 150      -1.751   1.417  29.931  1.00 94.93           C  
ATOM   1189  CB  SER A 150      -2.160  -0.642  28.575  1.00 94.93           C  
ATOM   1190  O   SER A 150      -1.798   2.332  29.106  1.00 94.93           O  
ATOM   1191  OG  SER A 150      -2.947  -1.811  28.426  1.00 94.93           O  
ATOM   1192  N   VAL A 151      -0.938   1.398  31.028  1.00 93.74           N  
ATOM   1193  CA  VAL A 151      -0.164   2.591  31.353  1.00 93.74           C  
ATOM   1194  C   VAL A 151       1.288   2.208  31.627  1.00 93.74           C  
ATOM   1195  CB  VAL A 151      -0.756   3.338  32.569  1.00 93.74           C  
ATOM   1196  O   VAL A 151       1.557   1.250  32.356  1.00 93.74           O  
ATOM   1197  CG1 VAL A 151      -0.028   4.661  32.798  1.00 93.74           C  
ATOM   1198  CG2 VAL A 151      -2.253   3.574  32.373  1.00 93.74           C  
ATOM   1199  N   ARG A 152       2.167   3.015  31.043  1.00 91.46           N  
ATOM   1200  CA  ARG A 152       3.584   2.823  31.334  1.00 91.46           C  
ATOM   1201  C   ARG A 152       3.978   3.523  32.630  1.00 91.46           C  
ATOM   1202  CB  ARG A 152       4.445   3.338  30.178  1.00 91.46           C  
ATOM   1203  O   ARG A 152       3.801   4.736  32.765  1.00 91.46           O  
ATOM   1204  CG  ARG A 152       5.930   3.057  30.343  1.00 91.46           C  
ATOM   1205  CD  ARG A 152       6.712   3.402  29.083  1.00 91.46           C  
ATOM   1206  NE  ARG A 152       8.142   3.154  29.252  1.00 91.46           N  
ATOM   1207  NH1 ARG A 152       8.723   3.846  27.126  1.00 91.46           N  
ATOM   1208  NH2 ARG A 152      10.337   3.111  28.578  1.00 91.46           N  
ATOM   1209  CZ  ARG A 152       9.064   3.371  28.318  1.00 91.46           C  
ATOM   1210  N   THR A 153       4.418   2.791  33.587  1.00 84.65           N  
ATOM   1211  CA  THR A 153       4.610   3.291  34.944  1.00 84.65           C  
ATOM   1212  C   THR A 153       6.093   3.332  35.301  1.00 84.65           C  
ATOM   1213  CB  THR A 153       3.856   2.425  35.970  1.00 84.65           C  
ATOM   1214  O   THR A 153       6.491   4.017  36.246  1.00 84.65           O  
ATOM   1215  CG2 THR A 153       2.347   2.556  35.797  1.00 84.65           C  
ATOM   1216  OG1 THR A 153       4.229   1.053  35.794  1.00 84.65           O  
ATOM   1217  N   GLY A 154       7.106   2.731  34.513  1.00 70.50           N  
ATOM   1218  CA  GLY A 154       8.514   2.659  34.872  1.00 70.50           C  
ATOM   1219  C   GLY A 154       9.341   3.779  34.270  1.00 70.50           C  
ATOM   1220  O   GLY A 154       8.956   4.366  33.256  1.00 70.50           O  
ATOM   1221  N   ASP A 155      10.360   4.423  35.119  1.00 60.77           N  
ATOM   1222  CA  ASP A 155      11.315   5.441  34.693  1.00 60.77           C  
ATOM   1223  C   ASP A 155      12.509   4.811  33.981  1.00 60.77           C  
ATOM   1224  CB  ASP A 155      11.791   6.265  35.891  1.00 60.77           C  
ATOM   1225  O   ASP A 155      12.836   3.646  34.217  1.00 60.77           O  
ATOM   1226  CG  ASP A 155      10.685   7.094  36.519  1.00 60.77           C  
ATOM   1227  OD1 ASP A 155       9.659   7.347  35.852  1.00 60.77           O  
ATOM   1228  OD2 ASP A 155      10.841   7.500  37.691  1.00 60.77           O  
ATOM   1229  N   ASP A 156      12.945   5.299  32.764  1.00 54.82           N  
ATOM   1230  CA  ASP A 156      14.176   5.067  32.016  1.00 54.82           C  
ATOM   1231  C   ASP A 156      15.400   5.188  32.922  1.00 54.82           C  
ATOM   1232  CB  ASP A 156      14.288   6.048  30.847  1.00 54.82           C  
ATOM   1233  O   ASP A 156      16.463   4.646  32.613  1.00 54.82           O  
ATOM   1234  CG  ASP A 156      13.392   5.682  29.678  1.00 54.82           C  
ATOM   1235  OD1 ASP A 156      12.961   4.512  29.582  1.00 54.82           O  
ATOM   1236  OD2 ASP A 156      13.116   6.570  28.842  1.00 54.82           O  
ATOM   1237  N   LYS A 157      15.201   5.474  34.283  1.00 48.97           N  
ATOM   1238  CA  LYS A 157      16.392   5.651  35.109  1.00 48.97           C  
ATOM   1239  C   LYS A 157      16.391   4.684  36.289  1.00 48.97           C  
ATOM   1240  CB  LYS A 157      16.488   7.092  35.611  1.00 48.97           C  
ATOM   1241  O   LYS A 157      15.428   4.636  37.058  1.00 48.97           O  
ATOM   1242  CG  LYS A 157      16.847   8.102  34.531  1.00 48.97           C  
ATOM   1243  CD  LYS A 157      17.234   9.448  35.130  1.00 48.97           C  
ATOM   1244  CE  LYS A 157      17.590  10.460  34.049  1.00 48.97           C  
ATOM   1245  NZ  LYS A 157      17.975  11.780  34.632  1.00 48.97           N  
ATOM   1246  N   GLY A 158      16.651   3.300  36.097  1.00 51.58           N  
ATOM   1247  CA  GLY A 158      17.397   2.379  36.939  1.00 51.58           C  
ATOM   1248  C   GLY A 158      17.152   2.593  38.421  1.00 51.58           C  
ATOM   1249  O   GLY A 158      17.383   3.685  38.943  1.00 51.58           O  
ATOM   1250  N   GLU A 159      16.163   1.883  39.059  1.00 45.27           N  
ATOM   1251  CA  GLU A 159      16.477   1.369  40.389  1.00 45.27           C  
ATOM   1252  C   GLU A 159      15.455   0.326  40.832  1.00 45.27           C  
ATOM   1253  CB  GLU A 159      16.538   2.512  41.406  1.00 45.27           C  
ATOM   1254  O   GLU A 159      14.647   0.583  41.727  1.00 45.27           O  
ATOM   1255  CG  GLU A 159      17.859   3.267  41.404  1.00 45.27           C  
ATOM   1256  CD  GLU A 159      18.018   4.202  42.593  1.00 45.27           C  
ATOM   1257  OE1 GLU A 159      19.123   4.757  42.785  1.00 45.27           O  
ATOM   1258  OE2 GLU A 159      17.029   4.379  43.338  1.00 45.27           O  
ATOM   1259  N   SER A 160      15.065  -0.657  39.932  1.00 46.13           N  
ATOM   1260  CA  SER A 160      14.560  -1.875  40.558  1.00 46.13           C  
ATOM   1261  C   SER A 160      15.333  -3.102  40.084  1.00 46.13           C  
ATOM   1262  CB  SER A 160      13.071  -2.054  40.259  1.00 46.13           C  
ATOM   1263  O   SER A 160      15.915  -3.093  38.998  1.00 46.13           O  
ATOM   1264  OG  SER A 160      12.784  -1.718  38.912  1.00 46.13           O  
ATOM   1265  N   ASN A 161      16.054  -3.786  40.836  1.00 46.32           N  
ATOM   1266  CA  ASN A 161      16.799  -5.041  40.844  1.00 46.32           C  
ATOM   1267  C   ASN A 161      16.296  -5.998  39.767  1.00 46.32           C  
ATOM   1268  CB  ASN A 161      16.721  -5.703  42.221  1.00 46.32           C  
ATOM   1269  O   ASN A 161      17.047  -6.848  39.286  1.00 46.32           O  
ATOM   1270  CG  ASN A 161      17.812  -5.227  43.160  1.00 46.32           C  
ATOM   1271  ND2 ASN A 161      17.721  -5.625  44.424  1.00 46.32           N  
ATOM   1272  OD1 ASN A 161      18.727  -4.507  42.754  1.00 46.32           O  
ATOM   1273  N   ASP A 162      15.227  -5.437  38.751  1.00 52.56           N  
ATOM   1274  CA  ASP A 162      14.769  -6.308  37.673  1.00 52.56           C  
ATOM   1275  C   ASP A 162      14.704  -5.554  36.347  1.00 52.56           C  
ATOM   1276  CB  ASP A 162      13.399  -6.903  38.008  1.00 52.56           C  
ATOM   1277  O   ASP A 162      14.385  -6.138  35.310  1.00 52.56           O  
ATOM   1278  CG  ASP A 162      13.308  -8.389  37.710  1.00 52.56           C  
ATOM   1279  OD1 ASP A 162      14.345  -9.013  37.398  1.00 52.56           O  
ATOM   1280  OD2 ASP A 162      12.189  -8.940  37.784  1.00 52.56           O  
ATOM   1281  N   GLY A 163      15.319  -4.251  36.147  1.00 48.93           N  
ATOM   1282  CA  GLY A 163      15.592  -3.577  34.888  1.00 48.93           C  
ATOM   1283  C   GLY A 163      14.473  -3.727  33.875  1.00 48.93           C  
ATOM   1284  O   GLY A 163      14.626  -3.347  32.712  1.00 48.93           O  
ATOM   1285  N   LYS A 164      13.094  -4.013  34.185  1.00 52.98           N  
ATOM   1286  CA  LYS A 164      12.129  -4.123  33.095  1.00 52.98           C  
ATOM   1287  C   LYS A 164      11.039  -3.062  33.216  1.00 52.98           C  
ATOM   1288  CB  LYS A 164      11.502  -5.518  33.072  1.00 52.98           C  
ATOM   1289  O   LYS A 164      10.617  -2.722  34.324  1.00 52.98           O  
ATOM   1290  CG  LYS A 164      12.366  -6.574  32.400  1.00 52.98           C  
ATOM   1291  CD  LYS A 164      11.636  -7.907  32.290  1.00 52.98           C  
ATOM   1292  CE  LYS A 164      12.533  -8.990  31.707  1.00 52.98           C  
ATOM   1293  NZ  LYS A 164      11.833 -10.307  31.628  1.00 52.98           N  
ATOM   1294  N   SER A 165      11.024  -1.900  32.356  1.00 60.20           N  
ATOM   1295  CA  SER A 165       9.860  -1.073  32.051  1.00 60.20           C  
ATOM   1296  C   SER A 165       8.562  -1.820  32.337  1.00 60.20           C  
ATOM   1297  CB  SER A 165       9.889  -0.625  30.589  1.00 60.20           C  
ATOM   1298  O   SER A 165       8.392  -2.965  31.914  1.00 60.20           O  
ATOM   1299  OG  SER A 165      10.954   0.282  30.362  1.00 60.20           O  
ATOM   1300  N   LYS A 166       7.788  -1.323  33.441  1.00 82.14           N  
ATOM   1301  CA  LYS A 166       6.586  -2.011  33.905  1.00 82.14           C  
ATOM   1302  C   LYS A 166       5.326  -1.342  33.362  1.00 82.14           C  
ATOM   1303  CB  LYS A 166       6.544  -2.045  35.433  1.00 82.14           C  
ATOM   1304  O   LYS A 166       5.228  -0.114  33.343  1.00 82.14           O  
ATOM   1305  CG  LYS A 166       5.472  -2.963  36.002  1.00 82.14           C  
ATOM   1306  CD  LYS A 166       5.526  -3.010  37.524  1.00 82.14           C  
ATOM   1307  CE  LYS A 166       4.417  -3.882  38.097  1.00 82.14           C  
ATOM   1308  NZ  LYS A 166       4.467  -3.932  39.589  1.00 82.14           N  
ATOM   1309  N   VAL A 167       4.603  -2.026  32.521  1.00 89.48           N  
ATOM   1310  CA  VAL A 167       3.289  -1.626  32.027  1.00 89.48           C  
ATOM   1311  C   VAL A 167       2.200  -2.198  32.931  1.00 89.48           C  
ATOM   1312  CB  VAL A 167       3.068  -2.086  30.568  1.00 89.48           C  
ATOM   1313  O   VAL A 167       2.205  -3.392  33.240  1.00 89.48           O  
ATOM   1314  CG1 VAL A 167       1.664  -1.717  30.093  1.00 89.48           C  
ATOM   1315  CG2 VAL A 167       4.125  -1.475  29.650  1.00 89.48           C  
ATOM   1316  N   THR A 168       1.360  -1.255  33.401  1.00 91.05           N  
ATOM   1317  CA  THR A 168       0.242  -1.661  34.246  1.00 91.05           C  
ATOM   1318  C   THR A 168      -1.062  -1.663  33.454  1.00 91.05           C  
ATOM   1319  CB  THR A 168       0.102  -0.735  35.469  1.00 91.05           C  
ATOM   1320  O   THR A 168      -1.337  -0.730  32.698  1.00 91.05           O  
ATOM   1321  CG2 THR A 168      -1.021  -1.204  36.388  1.00 91.05           C  
ATOM   1322  OG1 THR A 168       1.333  -0.731  36.202  1.00 91.05           O  
ATOM   1323  N   HIS A 169      -1.839  -2.733  33.678  1.00 91.92           N  
ATOM   1324  CA  HIS A 169      -3.121  -2.889  33.000  1.00 91.92           C  
ATOM   1325  C   HIS A 169      -4.282  -2.752  33.979  1.00 91.92           C  
ATOM   1326  CB  HIS A 169      -3.191  -4.241  32.289  1.00 91.92           C  
ATOM   1327  O   HIS A 169      -4.340  -3.465  34.984  1.00 91.92           O  
ATOM   1328  CG  HIS A 169      -2.062  -4.477  31.336  1.00 91.92           C  
ATOM   1329  CD2 HIS A 169      -0.922  -5.195  31.468  1.00 91.92           C  
ATOM   1330  ND1 HIS A 169      -2.033  -3.935  30.069  1.00 91.92           N  
ATOM   1331  CE1 HIS A 169      -0.920  -4.311  29.462  1.00 91.92           C  
ATOM   1332  NE2 HIS A 169      -0.229  -5.076  30.289  1.00 91.92           N  
ATOM   1333  N   VAL A 170      -5.150  -1.759  33.649  1.00 92.11           N  
ATOM   1334  CA  VAL A 170      -6.313  -1.514  34.496  1.00 92.11           C  
ATOM   1335  C   VAL A 170      -7.588  -1.893  33.747  1.00 92.11           C  
ATOM   1336  CB  VAL A 170      -6.381  -0.039  34.953  1.00 92.11           C  
ATOM   1337  O   VAL A 170      -7.849  -1.382  32.655  1.00 92.11           O  
ATOM   1338  CG1 VAL A 170      -7.575   0.185  35.879  1.00 92.11           C  
ATOM   1339  CG2 VAL A 170      -5.081   0.366  35.645  1.00 92.11           C  
ATOM   1340  N   MET A 171      -8.381  -2.733  34.430  1.00 92.13           N  
ATOM   1341  CA  MET A 171      -9.629  -3.173  33.811  1.00 92.13           C  
ATOM   1342  C   MET A 171     -10.685  -2.075  33.878  1.00 92.13           C  
ATOM   1343  CB  MET A 171     -10.148  -4.441  34.489  1.00 92.13           C  
ATOM   1344  O   MET A 171     -10.889  -1.467  34.930  1.00 92.13           O  
ATOM   1345  CG  MET A 171     -11.377  -5.035  33.819  1.00 92.13           C  
ATOM   1346  SD  MET A 171     -11.498  -6.851  34.054  1.00 92.13           S  
ATOM   1347  CE  MET A 171     -10.160  -7.404  32.961  1.00 92.13           C  
ATOM   1348  N   ILE A 172     -11.289  -1.853  32.646  1.00 93.02           N  
ATOM   1349  CA  ILE A 172     -12.431  -0.950  32.555  1.00 93.02           C  
ATOM   1350  C   ILE A 172     -13.708  -1.753  32.321  1.00 93.02           C  
ATOM   1351  CB  ILE A 172     -12.239   0.091  31.429  1.00 93.02           C  
ATOM   1352  O   ILE A 172     -13.847  -2.426  31.297  1.00 93.02           O  
ATOM   1353  CG1 ILE A 172     -10.936   0.871  31.639  1.00 93.02           C  
ATOM   1354  CG2 ILE A 172     -13.440   1.040  31.361  1.00 93.02           C  
ATOM   1355  CD1 ILE A 172     -10.529   1.728  30.448  1.00 93.02           C  
ATOM   1356  N   ARG A 173     -14.638  -1.662  33.274  1.00 89.37           N  
ATOM   1357  CA  ARG A 173     -15.875  -2.432  33.193  1.00 89.37           C  
ATOM   1358  C   ARG A 173     -16.992  -1.610  32.561  1.00 89.37           C  
ATOM   1359  CB  ARG A 173     -16.300  -2.915  34.582  1.00 89.37           C  
ATOM   1360  O   ARG A 173     -17.148  -0.425  32.866  1.00 89.37           O  
ATOM   1361  CG  ARG A 173     -15.294  -3.840  35.248  1.00 89.37           C  
ATOM   1362  CD  ARG A 173     -15.713  -4.201  36.666  1.00 89.37           C  
ATOM   1363  NE  ARG A 173     -14.664  -4.936  37.367  1.00 89.37           N  
ATOM   1364  NH1 ARG A 173     -15.705  -4.866  39.428  1.00 89.37           N  
ATOM   1365  NH2 ARG A 173     -13.676  -5.908  39.198  1.00 89.37           N  
ATOM   1366  CZ  ARG A 173     -14.684  -5.235  38.663  1.00 89.37           C  
ATOM   1367  N   CYS A 174     -17.623  -2.233  31.614  1.00 83.58           N  
ATOM   1368  CA  CYS A 174     -18.791  -1.616  30.994  1.00 83.58           C  
ATOM   1369  C   CYS A 174     -20.073  -2.314  31.431  1.00 83.58           C  
ATOM   1370  CB  CYS A 174     -18.673  -1.654  29.471  1.00 83.58           C  
ATOM   1371  O   CYS A 174     -20.330  -3.453  31.039  1.00 83.58           O  
ATOM   1372  SG  CYS A 174     -20.069  -0.894  28.613  1.00 83.58           S  
ATOM   1373  N   GLN A 175     -20.797  -1.602  32.350  1.00 81.43           N  
ATOM   1374  CA  GLN A 175     -22.074  -2.125  32.824  1.00 81.43           C  
ATOM   1375  C   GLN A 175     -23.213  -1.156  32.520  1.00 81.43           C  
ATOM   1376  CB  GLN A 175     -22.014  -2.410  34.326  1.00 81.43           C  
ATOM   1377  O   GLN A 175     -23.120   0.035  32.824  1.00 81.43           O  
ATOM   1378  CG  GLN A 175     -21.001  -3.480  34.709  1.00 81.43           C  
ATOM   1379  CD  GLN A 175     -20.806  -3.594  36.209  1.00 81.43           C  
ATOM   1380  NE2 GLN A 175     -19.819  -4.382  36.621  1.00 81.43           N  
ATOM   1381  OE1 GLN A 175     -21.535  -2.977  36.992  1.00 81.43           O  
ATOM   1382  N   GLU A 176     -24.284  -1.587  31.871  1.00 77.79           N  
ATOM   1383  CA  GLU A 176     -25.443  -0.778  31.504  1.00 77.79           C  
ATOM   1384  C   GLU A 176     -25.025   0.459  30.715  1.00 77.79           C  
ATOM   1385  CB  GLU A 176     -26.227  -0.365  32.753  1.00 77.79           C  
ATOM   1386  O   GLU A 176     -25.503   1.564  30.982  1.00 77.79           O  
ATOM   1387  CG  GLU A 176     -26.820  -1.537  33.522  1.00 77.79           C  
ATOM   1388  CD  GLU A 176     -27.646  -1.109  34.724  1.00 77.79           C  
ATOM   1389  OE1 GLU A 176     -28.204  -1.987  35.421  1.00 77.79           O  
ATOM   1390  OE2 GLU A 176     -27.737   0.115  34.971  1.00 77.79           O  
ATOM   1391  N   LEU A 177     -23.917   0.386  29.939  1.00 73.41           N  
ATOM   1392  CA  LEU A 177     -23.420   1.410  29.026  1.00 73.41           C  
ATOM   1393  C   LEU A 177     -22.690   2.510  29.789  1.00 73.41           C  
ATOM   1394  CB  LEU A 177     -24.573   2.011  28.218  1.00 73.41           C  
ATOM   1395  O   LEU A 177     -22.601   3.645  29.315  1.00 73.41           O  
ATOM   1396  CG  LEU A 177     -25.281   1.069  27.243  1.00 73.41           C  
ATOM   1397  CD1 LEU A 177     -26.455   1.780  26.577  1.00 73.41           C  
ATOM   1398  CD2 LEU A 177     -24.302   0.547  26.197  1.00 73.41           C  
ATOM   1399  N   LYS A 178     -22.350   2.206  30.959  1.00 84.55           N  
ATOM   1400  CA  LYS A 178     -21.501   3.097  31.744  1.00 84.55           C  
ATOM   1401  C   LYS A 178     -20.168   2.435  32.077  1.00 84.55           C  
ATOM   1402  CB  LYS A 178     -22.212   3.520  33.030  1.00 84.55           C  
ATOM   1403  O   LYS A 178     -20.071   1.207  32.115  1.00 84.55           O  
ATOM   1404  CG  LYS A 178     -23.443   4.385  32.802  1.00 84.55           C  
ATOM   1405  CD  LYS A 178     -23.931   5.016  34.100  1.00 84.55           C  
ATOM   1406  CE  LYS A 178     -25.094   5.969  33.857  1.00 84.55           C  
ATOM   1407  NZ  LYS A 178     -25.497   6.681  35.106  1.00 84.55           N  
ATOM   1408  N   TYR A 179     -19.161   3.349  32.269  1.00 90.47           N  
ATOM   1409  CA  TYR A 179     -17.804   2.829  32.399  1.00 90.47           C  
ATOM   1410  C   TYR A 179     -17.217   3.172  33.763  1.00 90.47           C  
ATOM   1411  CB  TYR A 179     -16.907   3.385  31.289  1.00 90.47           C  
ATOM   1412  O   TYR A 179     -17.430   4.272  34.278  1.00 90.47           O  
ATOM   1413  CG  TYR A 179     -17.424   3.114  29.897  1.00 90.47           C  
ATOM   1414  CD1 TYR A 179     -17.018   1.986  29.189  1.00 90.47           C  
ATOM   1415  CD2 TYR A 179     -18.319   3.987  29.287  1.00 90.47           C  
ATOM   1416  CE1 TYR A 179     -17.490   1.733  27.906  1.00 90.47           C  
ATOM   1417  CE2 TYR A 179     -18.798   3.744  28.004  1.00 90.47           C  
ATOM   1418  OH  TYR A 179     -18.850   2.372  26.052  1.00 90.47           O  
ATOM   1419  CZ  TYR A 179     -18.379   2.617  27.323  1.00 90.47           C  
ATOM   1420  N   ASP A 180     -16.445   2.105  34.336  1.00 92.61           N  
ATOM   1421  CA  ASP A 180     -15.755   2.371  35.595  1.00 92.61           C  
ATOM   1422  C   ASP A 180     -14.534   1.467  35.753  1.00 92.61           C  
ATOM   1423  CB  ASP A 180     -16.705   2.183  36.779  1.00 92.61           C  
ATOM   1424  O   ASP A 180     -14.309   0.570  34.937  1.00 92.61           O  
ATOM   1425  CG  ASP A 180     -17.070   0.729  37.022  1.00 92.61           C  
ATOM   1426  OD1 ASP A 180     -16.267  -0.167  36.679  1.00 92.61           O  
ATOM   1427  OD2 ASP A 180     -18.170   0.476  37.559  1.00 92.61           O  
ATOM   1428  N   VAL A 181     -13.659   1.709  36.767  1.00 90.23           N  
ATOM   1429  CA  VAL A 181     -12.428   0.949  36.962  1.00 90.23           C  
ATOM   1430  C   VAL A 181     -12.508   0.161  38.268  1.00 90.23           C  
ATOM   1431  CB  VAL A 181     -11.188   1.870  36.970  1.00 90.23           C  
ATOM   1432  O   VAL A 181     -11.481  -0.155  38.873  1.00 90.23           O  
ATOM   1433  CG1 VAL A 181     -10.922   2.431  35.575  1.00 90.23           C  
ATOM   1434  CG2 VAL A 181     -11.371   3.002  37.979  1.00 90.23           C  
ATOM   1435  N   GLY A 182     -13.773  -0.420  38.654  1.00 77.72           N  
ATOM   1436  CA  GLY A 182     -13.880  -1.380  39.741  1.00 77.72           C  
ATOM   1437  C   GLY A 182     -14.019  -0.727  41.103  1.00 77.72           C  
ATOM   1438  O   GLY A 182     -13.275  -1.050  42.031  1.00 77.72           O  
ATOM   1439  N   GLY A 183     -15.260   0.031  41.316  1.00 72.74           N  
ATOM   1440  CA  GLY A 183     -15.696   0.620  42.571  1.00 72.74           C  
ATOM   1441  C   GLY A 183     -15.232   2.054  42.750  1.00 72.74           C  
ATOM   1442  O   GLY A 183     -14.037   2.341  42.654  1.00 72.74           O  
ATOM   1443  N   GLY A 184     -16.113   3.046  42.186  1.00 78.60           N  
ATOM   1444  CA  GLY A 184     -16.003   4.493  42.100  1.00 78.60           C  
ATOM   1445  C   GLY A 184     -17.023   5.115  41.165  1.00 78.60           C  
ATOM   1446  O   GLY A 184     -18.123   4.585  40.996  1.00 78.60           O  
ATOM   1447  N   GLU A 185     -16.637   6.311  40.634  1.00 87.08           N  
ATOM   1448  CA  GLU A 185     -17.475   7.116  39.750  1.00 87.08           C  
ATOM   1449  C   GLU A 185     -17.733   6.397  38.429  1.00 87.08           C  
ATOM   1450  CB  GLU A 185     -16.828   8.479  39.490  1.00 87.08           C  
ATOM   1451  O   GLU A 185     -16.853   5.708  37.909  1.00 87.08           O  
ATOM   1452  CG  GLU A 185     -16.884   9.424  40.681  1.00 87.08           C  
ATOM   1453  CD  GLU A 185     -16.388  10.824  40.360  1.00 87.08           C  
ATOM   1454  OE1 GLU A 185     -16.566  11.738  41.197  1.00 87.08           O  
ATOM   1455  OE2 GLU A 185     -15.817  11.010  39.262  1.00 87.08           O  
ATOM   1456  N   ARG A 186     -18.910   6.463  37.982  1.00 92.49           N  
ATOM   1457  CA  ARG A 186     -19.319   5.900  36.700  1.00 92.49           C  
ATOM   1458  C   ARG A 186     -19.385   6.978  35.624  1.00 92.49           C  
ATOM   1459  CB  ARG A 186     -20.676   5.203  36.827  1.00 92.49           C  
ATOM   1460  O   ARG A 186     -19.737   8.125  35.907  1.00 92.49           O  
ATOM   1461  CG  ARG A 186     -20.676   4.024  37.787  1.00 92.49           C  
ATOM   1462  CD  ARG A 186     -22.014   3.298  37.789  1.00 92.49           C  
ATOM   1463  NE  ARG A 186     -22.017   2.175  38.722  1.00 92.49           N  
ATOM   1464  NH1 ARG A 186     -24.012   1.286  37.969  1.00 92.49           N  
ATOM   1465  NH2 ARG A 186     -22.868   0.267  39.674  1.00 92.49           N  
ATOM   1466  CZ  ARG A 186     -22.965   1.245  38.786  1.00 92.49           C  
ATOM   1467  N   PHE A 187     -18.968   6.551  34.408  1.00 91.88           N  
ATOM   1468  CA  PHE A 187     -18.887   7.530  33.330  1.00 91.88           C  
ATOM   1469  C   PHE A 187     -19.737   7.097  32.141  1.00 91.88           C  
ATOM   1470  CB  PHE A 187     -17.433   7.730  32.891  1.00 91.88           C  
ATOM   1471  O   PHE A 187     -19.955   5.903  31.929  1.00 91.88           O  
ATOM   1472  CG  PHE A 187     -16.515   8.151  34.006  1.00 91.88           C  
ATOM   1473  CD1 PHE A 187     -16.320   9.496  34.294  1.00 91.88           C  
ATOM   1474  CD2 PHE A 187     -15.847   7.201  34.768  1.00 91.88           C  
ATOM   1475  CE1 PHE A 187     -15.470   9.889  35.326  1.00 91.88           C  
ATOM   1476  CE2 PHE A 187     -14.996   7.586  35.800  1.00 91.88           C  
ATOM   1477  CZ  PHE A 187     -14.809   8.930  36.077  1.00 91.88           C  
ATOM   1478  N   ASP A 188     -20.182   8.105  31.379  1.00 88.17           N  
ATOM   1479  CA  ASP A 188     -21.082   7.866  30.255  1.00 88.17           C  
ATOM   1480  C   ASP A 188     -20.308   7.417  29.017  1.00 88.17           C  
ATOM   1481  CB  ASP A 188     -21.894   9.124  29.940  1.00 88.17           C  
ATOM   1482  O   ASP A 188     -20.874   6.792  28.118  1.00 88.17           O  
ATOM   1483  CG  ASP A 188     -22.915   9.455  31.015  1.00 88.17           C  
ATOM   1484  OD1 ASP A 188     -23.501   8.523  31.607  1.00 88.17           O  
ATOM   1485  OD2 ASP A 188     -23.138  10.658  31.269  1.00 88.17           O  
ATOM   1486  N   SER A 189     -19.003   7.737  29.051  1.00 88.54           N  
ATOM   1487  CA  SER A 189     -18.183   7.355  27.906  1.00 88.54           C  
ATOM   1488  C   SER A 189     -16.744   7.072  28.326  1.00 88.54           C  
ATOM   1489  CB  SER A 189     -18.206   8.451  26.841  1.00 88.54           C  
ATOM   1490  O   SER A 189     -16.306   7.511  29.391  1.00 88.54           O  
ATOM   1491  OG  SER A 189     -17.471   9.585  27.270  1.00 88.54           O  
ATOM   1492  N   LEU A 190     -16.039   6.271  27.466  1.00 89.55           N  
ATOM   1493  CA  LEU A 190     -14.627   5.997  27.710  1.00 89.55           C  
ATOM   1494  C   LEU A 190     -13.819   7.291  27.735  1.00 89.55           C  
ATOM   1495  CB  LEU A 190     -14.071   5.055  26.639  1.00 89.55           C  
ATOM   1496  O   LEU A 190     -12.883   7.427  28.525  1.00 89.55           O  
ATOM   1497  CG  LEU A 190     -14.453   3.580  26.768  1.00 89.55           C  
ATOM   1498  CD1 LEU A 190     -13.973   2.799  25.550  1.00 89.55           C  
ATOM   1499  CD2 LEU A 190     -13.877   2.989  28.050  1.00 89.55           C  
ATOM   1500  N   THR A 191     -14.233   8.198  26.936  1.00 91.15           N  
ATOM   1501  CA  THR A 191     -13.545   9.481  26.838  1.00 91.15           C  
ATOM   1502  C   THR A 191     -13.629  10.242  28.159  1.00 91.15           C  
ATOM   1503  CB  THR A 191     -14.131  10.345  25.707  1.00 91.15           C  
ATOM   1504  O   THR A 191     -12.621  10.753  28.651  1.00 91.15           O  
ATOM   1505  CG2 THR A 191     -13.377  11.664  25.575  1.00 91.15           C  
ATOM   1506  OG1 THR A 191     -14.037   9.629  24.469  1.00 91.15           O  
ATOM   1507  N   ASP A 192     -14.795  10.254  28.705  1.00 91.84           N  
ATOM   1508  CA  ASP A 192     -14.998  10.934  29.981  1.00 91.84           C  
ATOM   1509  C   ASP A 192     -14.174  10.281  31.088  1.00 91.84           C  
ATOM   1510  CB  ASP A 192     -16.481  10.933  30.359  1.00 91.84           C  
ATOM   1511  O   ASP A 192     -13.599  10.972  31.931  1.00 91.84           O  
ATOM   1512  CG  ASP A 192     -17.321  11.827  29.463  1.00 91.84           C  
ATOM   1513  OD1 ASP A 192     -16.759  12.714  28.786  1.00 91.84           O  
ATOM   1514  OD2 ASP A 192     -18.557  11.643  29.436  1.00 91.84           O  
ATOM   1515  N   LEU A 193     -14.194   8.972  31.031  1.00 93.93           N  
ATOM   1516  CA  LEU A 193     -13.423   8.217  32.012  1.00 93.93           C  
ATOM   1517  C   LEU A 193     -11.940   8.564  31.922  1.00 93.93           C  
ATOM   1518  CB  LEU A 193     -13.620   6.713  31.808  1.00 93.93           C  
ATOM   1519  O   LEU A 193     -11.310   8.880  32.934  1.00 93.93           O  
ATOM   1520  CG  LEU A 193     -12.930   5.795  32.818  1.00 93.93           C  
ATOM   1521  CD1 LEU A 193     -13.756   4.531  33.036  1.00 93.93           C  
ATOM   1522  CD2 LEU A 193     -11.522   5.445  32.349  1.00 93.93           C  
ATOM   1523  N   VAL A 194     -11.395   8.559  30.766  1.00 93.38           N  
ATOM   1524  CA  VAL A 194      -9.975   8.811  30.548  1.00 93.38           C  
ATOM   1525  C   VAL A 194      -9.638  10.247  30.943  1.00 93.38           C  
ATOM   1526  CB  VAL A 194      -9.572   8.555  29.078  1.00 93.38           C  
ATOM   1527  O   VAL A 194      -8.632  10.493  31.613  1.00 93.38           O  
ATOM   1528  CG1 VAL A 194      -8.163   9.077  28.805  1.00 93.38           C  
ATOM   1529  CG2 VAL A 194      -9.666   7.066  28.751  1.00 93.38           C  
ATOM   1530  N   GLU A 195     -10.454  11.221  30.600  1.00 92.24           N  
ATOM   1531  CA  GLU A 195     -10.230  12.624  30.935  1.00 92.24           C  
ATOM   1532  C   GLU A 195     -10.220  12.836  32.446  1.00 92.24           C  
ATOM   1533  CB  GLU A 195     -11.299  13.509  30.288  1.00 92.24           C  
ATOM   1534  O   GLU A 195      -9.418  13.616  32.964  1.00 92.24           O  
ATOM   1535  CG  GLU A 195     -11.113  13.701  28.789  1.00 92.24           C  
ATOM   1536  CD  GLU A 195      -9.767  14.306  28.424  1.00 92.24           C  
ATOM   1537  OE1 GLU A 195      -9.116  13.810  27.476  1.00 92.24           O  
ATOM   1538  OE2 GLU A 195      -9.360  15.283  29.091  1.00 92.24           O  
ATOM   1539  N   HIS A 196     -11.098  12.200  33.061  1.00 93.03           N  
ATOM   1540  CA  HIS A 196     -11.162  12.278  34.516  1.00 93.03           C  
ATOM   1541  C   HIS A 196      -9.862  11.799  35.152  1.00 93.03           C  
ATOM   1542  CB  HIS A 196     -12.339  11.455  35.045  1.00 93.03           C  
ATOM   1543  O   HIS A 196      -9.305  12.475  36.021  1.00 93.03           O  
ATOM   1544  CG  HIS A 196     -12.401  11.388  36.538  1.00 93.03           C  
ATOM   1545  CD2 HIS A 196     -11.965  10.443  37.404  1.00 93.03           C  
ATOM   1546  ND1 HIS A 196     -12.972  12.381  37.304  1.00 93.03           N  
ATOM   1547  CE1 HIS A 196     -12.884  12.049  38.581  1.00 93.03           C  
ATOM   1548  NE2 HIS A 196     -12.277  10.878  38.669  1.00 93.03           N  
ATOM   1549  N   TYR A 197      -9.332  10.660  34.653  1.00 92.28           N  
ATOM   1550  CA  TYR A 197      -8.170  10.060  35.298  1.00 92.28           C  
ATOM   1551  C   TYR A 197      -6.877  10.665  34.764  1.00 92.28           C  
ATOM   1552  CB  TYR A 197      -8.161   8.543  35.090  1.00 92.28           C  
ATOM   1553  O   TYR A 197      -5.799  10.428  35.315  1.00 92.28           O  
ATOM   1554  CG  TYR A 197      -9.100   7.799  36.008  1.00 92.28           C  
ATOM   1555  CD1 TYR A 197      -8.858   7.731  37.378  1.00 92.28           C  
ATOM   1556  CD2 TYR A 197     -10.230   7.161  35.508  1.00 92.28           C  
ATOM   1557  CE1 TYR A 197      -9.719   7.045  38.228  1.00 92.28           C  
ATOM   1558  CE2 TYR A 197     -11.098   6.472  36.348  1.00 92.28           C  
ATOM   1559  OH  TYR A 197     -11.691   5.739  38.541  1.00 92.28           O  
ATOM   1560  CZ  TYR A 197     -10.835   6.420  37.704  1.00 92.28           C  
ATOM   1561  N   LYS A 198      -6.985  11.474  33.780  1.00 91.72           N  
ATOM   1562  CA  LYS A 198      -5.873  12.340  33.398  1.00 91.72           C  
ATOM   1563  C   LYS A 198      -5.621  13.409  34.457  1.00 91.72           C  
ATOM   1564  CB  LYS A 198      -6.145  12.997  32.044  1.00 91.72           C  
ATOM   1565  O   LYS A 198      -4.473  13.771  34.721  1.00 91.72           O  
ATOM   1566  CG  LYS A 198      -5.859  12.097  30.851  1.00 91.72           C  
ATOM   1567  CD  LYS A 198      -6.040  12.841  29.534  1.00 91.72           C  
ATOM   1568  CE  LYS A 198      -5.434  12.071  28.369  1.00 91.72           C  
ATOM   1569  NZ  LYS A 198      -5.591  12.806  27.078  1.00 91.72           N  
ATOM   1570  N   LYS A 199      -6.681  13.862  35.112  1.00 91.04           N  
ATOM   1571  CA  LYS A 199      -6.620  14.942  36.093  1.00 91.04           C  
ATOM   1572  C   LYS A 199      -6.543  14.390  37.514  1.00 91.04           C  
ATOM   1573  CB  LYS A 199      -7.832  15.864  35.954  1.00 91.04           C  
ATOM   1574  O   LYS A 199      -6.032  15.056  38.417  1.00 91.04           O  
ATOM   1575  CG  LYS A 199      -7.873  16.639  34.645  1.00 91.04           C  
ATOM   1576  CD  LYS A 199      -9.101  17.537  34.566  1.00 91.04           C  
ATOM   1577  CE  LYS A 199      -9.188  18.249  33.222  1.00 91.04           C  
ATOM   1578  NZ  LYS A 199     -10.437  19.060  33.105  1.00 91.04           N  
ATOM   1579  N   ASN A 200      -6.971  13.155  37.564  1.00 89.80           N  
ATOM   1580  CA  ASN A 200      -7.006  12.515  38.875  1.00 89.80           C  
ATOM   1581  C   ASN A 200      -6.280  11.173  38.864  1.00 89.80           C  
ATOM   1582  CB  ASN A 200      -8.451  12.333  39.345  1.00 89.80           C  
ATOM   1583  O   ASN A 200      -6.862  10.150  38.498  1.00 89.80           O  
ATOM   1584  CG  ASN A 200      -9.220  13.639  39.388  1.00 89.80           C  
ATOM   1585  ND2 ASN A 200     -10.081  13.853  38.400  1.00 89.80           N  
ATOM   1586  OD1 ASN A 200      -9.042  14.448  40.302  1.00 89.80           O  
ATOM   1587  N   PRO A 201      -4.941  11.166  39.334  1.00 85.79           N  
ATOM   1588  CA  PRO A 201      -4.148   9.939  39.229  1.00 85.79           C  
ATOM   1589  C   PRO A 201      -4.691   8.809  40.101  1.00 85.79           C  
ATOM   1590  CB  PRO A 201      -2.759  10.375  39.703  1.00 85.79           C  
ATOM   1591  O   PRO A 201      -5.306   9.066  41.139  1.00 85.79           O  
ATOM   1592  CG  PRO A 201      -2.764  11.864  39.582  1.00 85.79           C  
ATOM   1593  CD  PRO A 201      -4.183  12.346  39.681  1.00 85.79           C  
ATOM   1594  N   MET A 202      -4.516   7.578  39.531  1.00 87.20           N  
ATOM   1595  CA  MET A 202      -4.922   6.357  40.222  1.00 87.20           C  
ATOM   1596  C   MET A 202      -3.744   5.735  40.964  1.00 87.20           C  
ATOM   1597  CB  MET A 202      -5.509   5.349  39.233  1.00 87.20           C  
ATOM   1598  O   MET A 202      -2.587   5.969  40.609  1.00 87.20           O  
ATOM   1599  CG  MET A 202      -6.688   5.886  38.437  1.00 87.20           C  
ATOM   1600  SD  MET A 202      -7.250   4.717  37.139  1.00 87.20           S  
ATOM   1601  CE  MET A 202      -7.826   3.342  38.174  1.00 87.20           C  
ATOM   1602  N   VAL A 203      -4.138   5.033  42.100  1.00 83.89           N  
ATOM   1603  CA  VAL A 203      -3.095   4.322  42.832  1.00 83.89           C  
ATOM   1604  C   VAL A 203      -3.388   2.824  42.826  1.00 83.89           C  
ATOM   1605  CB  VAL A 203      -2.970   4.835  44.284  1.00 83.89           C  
ATOM   1606  O   VAL A 203      -4.498   2.401  43.156  1.00 83.89           O  
ATOM   1607  CG1 VAL A 203      -1.849   4.105  45.021  1.00 83.89           C  
ATOM   1608  CG2 VAL A 203      -2.729   6.343  44.298  1.00 83.89           C  
ATOM   1609  N   GLU A 204      -2.384   2.084  42.328  1.00 77.81           N  
ATOM   1610  CA  GLU A 204      -2.476   0.627  42.302  1.00 77.81           C  
ATOM   1611  C   GLU A 204      -2.290   0.037  43.697  1.00 77.81           C  
ATOM   1612  CB  GLU A 204      -1.439   0.040  41.340  1.00 77.81           C  
ATOM   1613  O   GLU A 204      -1.722   0.683  44.580  1.00 77.81           O  
ATOM   1614  CG  GLU A 204      -1.617  -1.449  41.078  1.00 77.81           C  
ATOM   1615  CD  GLU A 204      -0.558  -2.025  40.151  1.00 77.81           C  
ATOM   1616  OE1 GLU A 204      -0.768  -3.131  39.604  1.00 77.81           O  
ATOM   1617  OE2 GLU A 204       0.490  -1.366  39.972  1.00 77.81           O  
ATOM   1618  N   THR A 205      -2.809  -1.201  44.016  1.00 73.29           N  
ATOM   1619  CA  THR A 205      -2.820  -1.887  45.304  1.00 73.29           C  
ATOM   1620  C   THR A 205      -1.406  -2.013  45.861  1.00 73.29           C  
ATOM   1621  CB  THR A 205      -3.456  -3.285  45.187  1.00 73.29           C  
ATOM   1622  O   THR A 205      -1.198  -1.908  47.072  1.00 73.29           O  
ATOM   1623  CG2 THR A 205      -3.715  -3.888  46.563  1.00 73.29           C  
ATOM   1624  OG1 THR A 205      -4.698  -3.181  44.480  1.00 73.29           O  
ATOM   1625  N   LEU A 206      -0.488  -2.008  44.986  1.00 70.07           N  
ATOM   1626  CA  LEU A 206       0.903  -2.162  45.398  1.00 70.07           C  
ATOM   1627  C   LEU A 206       1.567  -0.802  45.589  1.00 70.07           C  
ATOM   1628  CB  LEU A 206       1.681  -2.982  44.364  1.00 70.07           C  
ATOM   1629  O   LEU A 206       2.765  -0.726  45.869  1.00 70.07           O  
ATOM   1630  CG  LEU A 206       1.291  -4.455  44.235  1.00 70.07           C  
ATOM   1631  CD1 LEU A 206       1.889  -5.052  42.966  1.00 70.07           C  
ATOM   1632  CD2 LEU A 206       1.741  -5.237  45.464  1.00 70.07           C  
ATOM   1633  N   GLY A 207       0.714   0.298  45.458  1.00 73.09           N  
ATOM   1634  CA  GLY A 207       1.168   1.634  45.812  1.00 73.09           C  
ATOM   1635  C   GLY A 207       1.730   2.405  44.633  1.00 73.09           C  
ATOM   1636  O   GLY A 207       2.253   3.509  44.799  1.00 73.09           O  
ATOM   1637  N   THR A 208       1.732   1.857  43.398  1.00 79.92           N  
ATOM   1638  CA  THR A 208       2.196   2.547  42.199  1.00 79.92           C  
ATOM   1639  C   THR A 208       1.162   3.565  41.727  1.00 79.92           C  
ATOM   1640  CB  THR A 208       2.496   1.552  41.063  1.00 79.92           C  
ATOM   1641  O   THR A 208      -0.017   3.238  41.580  1.00 79.92           O  
ATOM   1642  CG2 THR A 208       3.127   2.258  39.867  1.00 79.92           C  
ATOM   1643  OG1 THR A 208       3.399   0.548  41.542  1.00 79.92           O  
ATOM   1644  N   VAL A 209       1.646   4.831  41.512  1.00 83.66           N  
ATOM   1645  CA  VAL A 209       0.762   5.893  41.045  1.00 83.66           C  
ATOM   1646  C   VAL A 209       0.659   5.849  39.522  1.00 83.66           C  
ATOM   1647  CB  VAL A 209       1.253   7.284  41.506  1.00 83.66           C  
ATOM   1648  O   VAL A 209       1.677   5.833  38.825  1.00 83.66           O  
ATOM   1649  CG1 VAL A 209       0.328   8.383  40.987  1.00 83.66           C  
ATOM   1650  CG2 VAL A 209       1.350   7.337  43.029  1.00 83.66           C  
ATOM   1651  N   LEU A 210      -0.546   5.768  39.068  1.00 86.89           N  
ATOM   1652  CA  LEU A 210      -0.786   5.763  37.629  1.00 86.89           C  
ATOM   1653  C   LEU A 210      -1.155   7.157  37.134  1.00 86.89           C  
ATOM   1654  CB  LEU A 210      -1.897   4.772  37.274  1.00 86.89           C  
ATOM   1655  O   LEU A 210      -2.258   7.641  37.396  1.00 86.89           O  
ATOM   1656  CG  LEU A 210      -1.657   3.314  37.670  1.00 86.89           C  
ATOM   1657  CD1 LEU A 210      -2.917   2.487  37.436  1.00 86.89           C  
ATOM   1658  CD2 LEU A 210      -0.480   2.735  36.893  1.00 86.89           C  
ATOM   1659  N   GLN A 211      -0.269   7.703  36.417  1.00 87.89           N  
ATOM   1660  CA  GLN A 211      -0.527   9.026  35.858  1.00 87.89           C  
ATOM   1661  C   GLN A 211      -0.666   8.963  34.340  1.00 87.89           C  
ATOM   1662  CB  GLN A 211       0.589   9.999  36.243  1.00 87.89           C  
ATOM   1663  O   GLN A 211       0.250   8.518  33.645  1.00 87.89           O  
ATOM   1664  CG  GLN A 211       0.208  11.465  36.085  1.00 87.89           C  
ATOM   1665  CD  GLN A 211       1.220  12.405  36.713  1.00 87.89           C  
ATOM   1666  NE2 GLN A 211       0.969  13.705  36.603  1.00 87.89           N  
ATOM   1667  OE1 GLN A 211       2.218  11.967  37.292  1.00 87.89           O  
ATOM   1668  N   LEU A 212      -1.873   9.412  33.891  1.00 92.36           N  
ATOM   1669  CA  LEU A 212      -2.074   9.479  32.447  1.00 92.36           C  
ATOM   1670  C   LEU A 212      -1.559  10.801  31.887  1.00 92.36           C  
ATOM   1671  CB  LEU A 212      -3.557   9.309  32.105  1.00 92.36           C  
ATOM   1672  O   LEU A 212      -2.252  11.819  31.952  1.00 92.36           O  
ATOM   1673  CG  LEU A 212      -4.261   8.099  32.721  1.00 92.36           C  
ATOM   1674  CD1 LEU A 212      -5.710   8.032  32.250  1.00 92.36           C  
ATOM   1675  CD2 LEU A 212      -3.519   6.814  32.372  1.00 92.36           C  
ATOM   1676  N   LYS A 213      -0.381  10.772  31.345  1.00 89.67           N  
ATOM   1677  CA  LYS A 213       0.270  12.014  30.937  1.00 89.67           C  
ATOM   1678  C   LYS A 213       0.084  12.266  29.443  1.00 89.67           C  
ATOM   1679  CB  LYS A 213       1.760  11.978  31.281  1.00 89.67           C  
ATOM   1680  O   LYS A 213      -0.475  13.290  29.046  1.00 89.67           O  
ATOM   1681  CG  LYS A 213       2.051  12.032  32.773  1.00 89.67           C  
ATOM   1682  CD  LYS A 213       3.546  12.146  33.047  1.00 89.67           C  
ATOM   1683  CE  LYS A 213       3.834  12.273  34.537  1.00 89.67           C  
ATOM   1684  NZ  LYS A 213       5.298  12.392  34.809  1.00 89.67           N  
ATOM   1685  N   GLN A 214       0.369  11.141  28.717  1.00 89.90           N  
ATOM   1686  CA  GLN A 214       0.260  11.301  27.271  1.00 89.90           C  
ATOM   1687  C   GLN A 214      -0.263  10.026  26.615  1.00 89.90           C  
ATOM   1688  CB  GLN A 214       1.612  11.684  26.669  1.00 89.90           C  
ATOM   1689  O   GLN A 214       0.181   8.924  26.945  1.00 89.90           O  
ATOM   1690  CG  GLN A 214       2.707  10.653  26.908  1.00 89.90           C  
ATOM   1691  CD  GLN A 214       4.053  11.284  27.208  1.00 89.90           C  
ATOM   1692  NE2 GLN A 214       5.088  10.457  27.303  1.00 89.90           N  
ATOM   1693  OE1 GLN A 214       4.162  12.506  27.353  1.00 89.90           O  
ATOM   1694  N   PRO A 215      -1.193  10.289  25.681  1.00 92.39           N  
ATOM   1695  CA  PRO A 215      -1.717   9.110  24.988  1.00 92.39           C  
ATOM   1696  C   PRO A 215      -0.762   8.579  23.921  1.00 92.39           C  
ATOM   1697  CB  PRO A 215      -3.013   9.622  24.354  1.00 92.39           C  
ATOM   1698  O   PRO A 215      -0.054   9.359  23.278  1.00 92.39           O  
ATOM   1699  CG  PRO A 215      -2.778  11.080  24.128  1.00 92.39           C  
ATOM   1700  CD  PRO A 215      -1.894  11.597  25.226  1.00 92.39           C  
ATOM   1701  N   LEU A 216      -0.659   7.271  23.880  1.00 90.13           N  
ATOM   1702  CA  LEU A 216      -0.037   6.643  22.720  1.00 90.13           C  
ATOM   1703  C   LEU A 216      -1.072   6.347  21.640  1.00 90.13           C  
ATOM   1704  CB  LEU A 216       0.676   5.351  23.127  1.00 90.13           C  
ATOM   1705  O   LEU A 216      -1.839   5.388  21.755  1.00 90.13           O  
ATOM   1706  CG  LEU A 216       1.592   4.721  22.077  1.00 90.13           C  
ATOM   1707  CD1 LEU A 216       2.751   5.659  21.754  1.00 90.13           C  
ATOM   1708  CD2 LEU A 216       2.109   3.370  22.558  1.00 90.13           C  
ATOM   1709  N   ASN A 217      -1.042   7.170  20.575  1.00 87.80           N  
ATOM   1710  CA  ASN A 217      -2.095   7.129  19.566  1.00 87.80           C  
ATOM   1711  C   ASN A 217      -1.821   6.061  18.511  1.00 87.80           C  
ATOM   1712  CB  ASN A 217      -2.257   8.499  18.904  1.00 87.80           C  
ATOM   1713  O   ASN A 217      -0.666   5.808  18.164  1.00 87.80           O  
ATOM   1714  CG  ASN A 217      -2.855   9.532  19.839  1.00 87.80           C  
ATOM   1715  ND2 ASN A 217      -2.577  10.803  19.574  1.00 87.80           N  
ATOM   1716  OD1 ASN A 217      -3.561   9.191  20.792  1.00 87.80           O  
ATOM   1717  N   THR A 218      -2.921   5.391  18.092  1.00 85.22           N  
ATOM   1718  CA  THR A 218      -2.860   4.420  17.006  1.00 85.22           C  
ATOM   1719  C   THR A 218      -2.770   5.124  15.655  1.00 85.22           C  
ATOM   1720  CB  THR A 218      -4.085   3.487  17.021  1.00 85.22           C  
ATOM   1721  O   THR A 218      -3.277   6.235  15.493  1.00 85.22           O  
ATOM   1722  CG2 THR A 218      -5.375   4.269  16.800  1.00 85.22           C  
ATOM   1723  OG1 THR A 218      -3.947   2.510  15.981  1.00 85.22           O  
ATOM   1724  N   THR A 219      -2.038   4.501  14.749  1.00 84.94           N  
ATOM   1725  CA  THR A 219      -1.914   5.040  13.400  1.00 84.94           C  
ATOM   1726  C   THR A 219      -3.012   4.490  12.494  1.00 84.94           C  
ATOM   1727  CB  THR A 219      -0.536   4.718  12.794  1.00 84.94           C  
ATOM   1728  O   THR A 219      -3.161   4.929  11.352  1.00 84.94           O  
ATOM   1729  CG2 THR A 219       0.582   5.395  13.580  1.00 84.94           C  
ATOM   1730  OG1 THR A 219      -0.330   3.300  12.816  1.00 84.94           O  
ATOM   1731  N   ARG A 220      -3.809   3.611  13.039  1.00 85.53           N  
ATOM   1732  CA  ARG A 220      -4.922   2.977  12.340  1.00 85.53           C  
ATOM   1733  C   ARG A 220      -6.122   3.915  12.256  1.00 85.53           C  
ATOM   1734  CB  ARG A 220      -5.323   1.674  13.035  1.00 85.53           C  
ATOM   1735  O   ARG A 220      -6.447   4.603  13.225  1.00 85.53           O  
ATOM   1736  CG  ARG A 220      -6.402   0.892  12.303  1.00 85.53           C  
ATOM   1737  CD  ARG A 220      -6.792  -0.372  13.057  1.00 85.53           C  
ATOM   1738  NE  ARG A 220      -7.478  -0.062  14.308  1.00 85.53           N  
ATOM   1739  NH1 ARG A 220      -9.163  -1.615  14.009  1.00 85.53           N  
ATOM   1740  NH2 ARG A 220      -9.129  -0.300  15.887  1.00 85.53           N  
ATOM   1741  CZ  ARG A 220      -8.588  -0.660  14.732  1.00 85.53           C  
ATOM   1742  N   ILE A 221      -6.668   3.890  11.029  1.00 87.18           N  
ATOM   1743  CA  ILE A 221      -7.857   4.722  10.875  1.00 87.18           C  
ATOM   1744  C   ILE A 221      -8.930   3.952  10.109  1.00 87.18           C  
ATOM   1745  CB  ILE A 221      -7.529   6.048  10.151  1.00 87.18           C  
ATOM   1746  O   ILE A 221      -8.615   3.101   9.273  1.00 87.18           O  
ATOM   1747  CG1 ILE A 221      -6.986   5.768   8.745  1.00 87.18           C  
ATOM   1748  CG2 ILE A 221      -6.533   6.877  10.968  1.00 87.18           C  
ATOM   1749  CD1 ILE A 221      -6.874   7.007   7.867  1.00 87.18           C  
ATOM   1750  N   ASN A 222     -10.122   4.219  10.551  1.00 84.76           N  
ATOM   1751  CA  ASN A 222     -11.225   3.759   9.713  1.00 84.76           C  
ATOM   1752  C   ASN A 222     -11.281   4.522   8.393  1.00 84.76           C  
ATOM   1753  CB  ASN A 222     -12.555   3.889  10.458  1.00 84.76           C  
ATOM   1754  O   ASN A 222     -11.273   5.754   8.381  1.00 84.76           O  
ATOM   1755  CG  ASN A 222     -13.707   3.245   9.712  1.00 84.76           C  
ATOM   1756  ND2 ASN A 222     -14.224   2.147  10.251  1.00 84.76           N  
ATOM   1757  OD1 ASN A 222     -14.129   3.731   8.659  1.00 84.76           O  
ATOM   1758  N   ALA A 223     -11.294   3.736   7.274  1.00 87.15           N  
ATOM   1759  CA  ALA A 223     -11.232   4.337   5.944  1.00 87.15           C  
ATOM   1760  C   ALA A 223     -12.341   5.369   5.757  1.00 87.15           C  
ATOM   1761  CB  ALA A 223     -11.326   3.259   4.867  1.00 87.15           C  
ATOM   1762  O   ALA A 223     -12.138   6.397   5.106  1.00 87.15           O  
ATOM   1763  N   ALA A 224     -13.470   5.131   6.328  1.00 84.25           N  
ATOM   1764  CA  ALA A 224     -14.617   6.024   6.195  1.00 84.25           C  
ATOM   1765  C   ALA A 224     -14.350   7.365   6.872  1.00 84.25           C  
ATOM   1766  CB  ALA A 224     -15.868   5.375   6.783  1.00 84.25           C  
ATOM   1767  O   ALA A 224     -14.999   8.366   6.559  1.00 84.25           O  
ATOM   1768  N   GLU A 225     -13.373   7.384   7.797  1.00 85.18           N  
ATOM   1769  CA  GLU A 225     -13.101   8.597   8.562  1.00 85.18           C  
ATOM   1770  C   GLU A 225     -11.816   9.271   8.089  1.00 85.18           C  
ATOM   1771  CB  GLU A 225     -13.009   8.280  10.057  1.00 85.18           C  
ATOM   1772  O   GLU A 225     -11.242  10.094   8.804  1.00 85.18           O  
ATOM   1773  CG  GLU A 225     -14.304   7.748  10.654  1.00 85.18           C  
ATOM   1774  CD  GLU A 225     -14.238   7.563  12.162  1.00 85.18           C  
ATOM   1775  OE1 GLU A 225     -15.298   7.346  12.793  1.00 85.18           O  
ATOM   1776  OE2 GLU A 225     -13.119   7.638  12.716  1.00 85.18           O  
ATOM   1777  N   ILE A 226     -11.376   8.942   6.953  1.00 90.10           N  
ATOM   1778  CA  ILE A 226     -10.087   9.417   6.460  1.00 90.10           C  
ATOM   1779  C   ILE A 226     -10.136  10.930   6.264  1.00 90.10           C  
ATOM   1780  CB  ILE A 226      -9.695   8.718   5.139  1.00 90.10           C  
ATOM   1781  O   ILE A 226      -9.132  11.620   6.457  1.00 90.10           O  
ATOM   1782  CG1 ILE A 226      -8.224   8.993   4.806  1.00 90.10           C  
ATOM   1783  CG2 ILE A 226     -10.610   9.169   3.997  1.00 90.10           C  
ATOM   1784  CD1 ILE A 226      -7.623   8.016   3.805  1.00 90.10           C  
ATOM   1785  N   GLU A 227     -11.290  11.455   5.949  1.00 90.22           N  
ATOM   1786  CA  GLU A 227     -11.443  12.895   5.765  1.00 90.22           C  
ATOM   1787  C   GLU A 227     -11.131  13.652   7.052  1.00 90.22           C  
ATOM   1788  CB  GLU A 227     -12.859  13.228   5.288  1.00 90.22           C  
ATOM   1789  O   GLU A 227     -10.412  14.654   7.031  1.00 90.22           O  
ATOM   1790  CG  GLU A 227     -13.075  14.705   4.989  1.00 90.22           C  
ATOM   1791  CD  GLU A 227     -14.495  15.026   4.550  1.00 90.22           C  
ATOM   1792  OE1 GLU A 227     -14.798  16.214   4.297  1.00 90.22           O  
ATOM   1793  OE2 GLU A 227     -15.311  14.082   4.458  1.00 90.22           O  
ATOM   1794  N   SER A 228     -11.706  13.183   8.064  1.00 87.79           N  
ATOM   1795  CA  SER A 228     -11.466  13.798   9.365  1.00 87.79           C  
ATOM   1796  C   SER A 228      -9.984  13.769   9.726  1.00 87.79           C  
ATOM   1797  CB  SER A 228     -12.278  13.091  10.451  1.00 87.79           C  
ATOM   1798  O   SER A 228      -9.445  14.751  10.241  1.00 87.79           O  
ATOM   1799  OG  SER A 228     -12.010  13.651  11.724  1.00 87.79           O  
ATOM   1800  N   ARG A 229      -9.375  12.731   9.409  1.00 88.86           N  
ATOM   1801  CA  ARG A 229      -7.951  12.576   9.693  1.00 88.86           C  
ATOM   1802  C   ARG A 229      -7.120  13.557   8.873  1.00 88.86           C  
ATOM   1803  CB  ARG A 229      -7.499  11.142   9.410  1.00 88.86           C  
ATOM   1804  O   ARG A 229      -6.189  14.175   9.393  1.00 88.86           O  
ATOM   1805  CG  ARG A 229      -6.018  10.904   9.655  1.00 88.86           C  
ATOM   1806  CD  ARG A 229      -5.633  11.179  11.102  1.00 88.86           C  
ATOM   1807  NE  ARG A 229      -4.226  10.880  11.352  1.00 88.86           N  
ATOM   1808  NH1 ARG A 229      -4.068  12.197  13.243  1.00 88.86           N  
ATOM   1809  NH2 ARG A 229      -2.241  11.031  12.496  1.00 88.86           N  
ATOM   1810  CZ  ARG A 229      -3.515  11.370  12.363  1.00 88.86           C  
ATOM   1811  N   VAL A 230      -7.392  13.670   7.653  1.00 90.66           N  
ATOM   1812  CA  VAL A 230      -6.684  14.598   6.776  1.00 90.66           C  
ATOM   1813  C   VAL A 230      -6.848  16.025   7.294  1.00 90.66           C  
ATOM   1814  CB  VAL A 230      -7.189  14.498   5.319  1.00 90.66           C  
ATOM   1815  O   VAL A 230      -5.878  16.784   7.358  1.00 90.66           O  
ATOM   1816  CG1 VAL A 230      -6.617  15.633   4.471  1.00 90.66           C  
ATOM   1817  CG2 VAL A 230      -6.821  13.142   4.719  1.00 90.66           C  
ATOM   1818  N   ARG A 231      -7.984  16.381   7.699  1.00 89.67           N  
ATOM   1819  CA  ARG A 231      -8.260  17.710   8.234  1.00 89.67           C  
ATOM   1820  C   ARG A 231      -7.463  17.964   9.509  1.00 89.67           C  
ATOM   1821  CB  ARG A 231      -9.756  17.880   8.509  1.00 89.67           C  
ATOM   1822  O   ARG A 231      -6.885  19.039   9.683  1.00 89.67           O  
ATOM   1823  CG  ARG A 231     -10.571  18.241   7.278  1.00 89.67           C  
ATOM   1824  CD  ARG A 231     -11.997  18.633   7.641  1.00 89.67           C  
ATOM   1825  NE  ARG A 231     -12.813  17.464   7.957  1.00 89.67           N  
ATOM   1826  NH1 ARG A 231     -14.835  18.562   7.751  1.00 89.67           N  
ATOM   1827  NH2 ARG A 231     -14.784  16.337   8.301  1.00 89.67           N  
ATOM   1828  CZ  ARG A 231     -14.142  17.457   8.003  1.00 89.67           C  
ATOM   1829  N   GLU A 232      -7.491  16.957  10.328  1.00 86.99           N  
ATOM   1830  CA  GLU A 232      -6.747  17.042  11.581  1.00 86.99           C  
ATOM   1831  C   GLU A 232      -5.263  17.293  11.326  1.00 86.99           C  
ATOM   1832  CB  GLU A 232      -6.930  15.763  12.403  1.00 86.99           C  
ATOM   1833  O   GLU A 232      -4.670  18.195  11.920  1.00 86.99           O  
ATOM   1834  CG  GLU A 232      -6.149  15.754  13.709  1.00 86.99           C  
ATOM   1835  CD  GLU A 232      -6.168  14.406  14.411  1.00 86.99           C  
ATOM   1836  OE1 GLU A 232      -5.390  14.211  15.372  1.00 86.99           O  
ATOM   1837  OE2 GLU A 232      -6.966  13.537  13.995  1.00 86.99           O  
ATOM   1838  N   LEU A 233      -4.672  16.558  10.482  1.00 86.40           N  
ATOM   1839  CA  LEU A 233      -3.242  16.642  10.209  1.00 86.40           C  
ATOM   1840  C   LEU A 233      -2.898  17.954   9.511  1.00 86.40           C  
ATOM   1841  CB  LEU A 233      -2.788  15.459   9.351  1.00 86.40           C  
ATOM   1842  O   LEU A 233      -1.826  18.520   9.736  1.00 86.40           O  
ATOM   1843  CG  LEU A 233      -2.781  14.090  10.032  1.00 86.40           C  
ATOM   1844  CD1 LEU A 233      -2.433  12.998   9.026  1.00 86.40           C  
ATOM   1845  CD2 LEU A 233      -1.800  14.079  11.200  1.00 86.40           C  
ATOM   1846  N   SER A 234      -3.838  18.439   8.750  1.00 86.50           N  
ATOM   1847  CA  SER A 234      -3.618  19.691   8.033  1.00 86.50           C  
ATOM   1848  C   SER A 234      -3.700  20.888   8.975  1.00 86.50           C  
ATOM   1849  CB  SER A 234      -4.638  19.849   6.905  1.00 86.50           C  
ATOM   1850  O   SER A 234      -2.924  21.837   8.849  1.00 86.50           O  
ATOM   1851  OG  SER A 234      -4.457  18.847   5.919  1.00 86.50           O  
ATOM   1852  N   LYS A 235      -4.675  20.898   9.891  1.00 81.74           N  
ATOM   1853  CA  LYS A 235      -4.908  21.973  10.851  1.00 81.74           C  
ATOM   1854  C   LYS A 235      -3.728  22.121  11.807  1.00 81.74           C  
ATOM   1855  CB  LYS A 235      -6.194  21.720  11.639  1.00 81.74           C  
ATOM   1856  O   LYS A 235      -3.337  23.239  12.150  1.00 81.74           O  
ATOM   1857  CG  LYS A 235      -6.663  22.914  12.458  1.00 81.74           C  
ATOM   1858  CD  LYS A 235      -7.977  22.622  13.170  1.00 81.74           C  
ATOM   1859  CE  LYS A 235      -8.416  23.793  14.039  1.00 81.74           C  
ATOM   1860  NZ  LYS A 235      -9.696  23.504  14.753  1.00 81.74           N  
ATOM   1861  N   LEU A 236      -3.190  21.066  12.219  1.00 73.25           N  
ATOM   1862  CA  LEU A 236      -2.064  21.069  13.147  1.00 73.25           C  
ATOM   1863  C   LEU A 236      -0.867  21.798  12.546  1.00 73.25           C  
ATOM   1864  CB  LEU A 236      -1.671  19.637  13.517  1.00 73.25           C  
ATOM   1865  O   LEU A 236      -0.094  22.432  13.268  1.00 73.25           O  
ATOM   1866  CG  LEU A 236      -2.608  18.904  14.479  1.00 73.25           C  
ATOM   1867  CD1 LEU A 236      -2.226  17.430  14.570  1.00 73.25           C  
ATOM   1868  CD2 LEU A 236      -2.577  19.556  15.857  1.00 73.25           C  
ATOM   1869  N   ALA A 237      -0.798  21.822  11.312  1.00 66.11           N  
ATOM   1870  CA  ALA A 237       0.289  22.475  10.587  1.00 66.11           C  
ATOM   1871  C   ALA A 237       0.094  23.988  10.552  1.00 66.11           C  
ATOM   1872  CB  ALA A 237       0.390  21.922   9.168  1.00 66.11           C  
ATOM   1873  O   ALA A 237       1.064  24.747  10.606  1.00 66.11           O  
ATOM   1874  N   GLU A 238      -1.154  24.458  10.648  1.00 67.17           N  
ATOM   1875  CA  GLU A 238      -1.535  25.855  10.460  1.00 67.17           C  
ATOM   1876  C   GLU A 238      -1.583  26.597  11.793  1.00 67.17           C  
ATOM   1877  CB  GLU A 238      -2.890  25.952   9.755  1.00 67.17           C  
ATOM   1878  O   GLU A 238      -1.275  27.789  11.857  1.00 67.17           O  
ATOM   1879  CG  GLU A 238      -2.855  25.528   8.294  1.00 67.17           C  
ATOM   1880  CD  GLU A 238      -4.227  25.519   7.639  1.00 67.17           C  
ATOM   1881  OE1 GLU A 238      -4.331  25.128   6.454  1.00 67.17           O  
ATOM   1882  OE2 GLU A 238      -5.205  25.908   8.315  1.00 67.17           O  
ATOM   1883  N   THR A 239      -1.868  26.017  12.965  1.00 61.17           N  
ATOM   1884  CA  THR A 239      -2.181  26.573  14.277  1.00 61.17           C  
ATOM   1885  C   THR A 239      -0.912  26.749  15.107  1.00 61.17           C  
ATOM   1886  CB  THR A 239      -3.176  25.678  15.040  1.00 61.17           C  
ATOM   1887  O   THR A 239      -0.811  27.682  15.905  1.00 61.17           O  
ATOM   1888  CG2 THR A 239      -4.588  25.829  14.485  1.00 61.17           C  
ATOM   1889  OG1 THR A 239      -2.770  24.309  14.916  1.00 61.17           O  
ATOM   1890  N   THR A 240       0.180  26.177  14.814  1.00 54.26           N  
ATOM   1891  CA  THR A 240       1.328  26.262  15.710  1.00 54.26           C  
ATOM   1892  C   THR A 240       2.506  26.941  15.017  1.00 54.26           C  
ATOM   1893  CB  THR A 240       1.755  24.867  16.205  1.00 54.26           C  
ATOM   1894  O   THR A 240       2.786  26.668  13.848  1.00 54.26           O  
ATOM   1895  CG2 THR A 240       1.804  24.816  17.728  1.00 54.26           C  
ATOM   1896  OG1 THR A 240       0.816  23.892  15.735  1.00 54.26           O  
ATOM   1897  N   ASP A 241       2.424  28.217  14.447  1.00 53.91           N  
ATOM   1898  CA  ASP A 241       3.567  28.942  13.901  1.00 53.91           C  
ATOM   1899  C   ASP A 241       4.813  28.060  13.869  1.00 53.91           C  
ATOM   1900  CB  ASP A 241       3.839  30.208  14.716  1.00 53.91           C  
ATOM   1901  O   ASP A 241       5.906  28.532  13.547  1.00 53.91           O  
ATOM   1902  CG  ASP A 241       3.257  31.459  14.082  1.00 53.91           C  
ATOM   1903  OD1 ASP A 241       2.963  31.446  12.867  1.00 53.91           O  
ATOM   1904  OD2 ASP A 241       3.094  32.467  14.802  1.00 53.91           O  
ATOM   1905  N   LYS A 242       4.678  26.683  14.187  1.00 53.68           N  
ATOM   1906  CA  LYS A 242       5.779  25.729  14.094  1.00 53.68           C  
ATOM   1907  C   LYS A 242       5.616  24.819  12.880  1.00 53.68           C  
ATOM   1908  CB  LYS A 242       5.871  24.889  15.369  1.00 53.68           C  
ATOM   1909  O   LYS A 242       4.555  24.223  12.681  1.00 53.68           O  
ATOM   1910  CG  LYS A 242       6.344  25.665  16.589  1.00 53.68           C  
ATOM   1911  CD  LYS A 242       6.560  24.749  17.786  1.00 53.68           C  
ATOM   1912  CE  LYS A 242       6.994  25.530  19.019  1.00 53.68           C  
ATOM   1913  NZ  LYS A 242       7.218  24.634  20.193  1.00 53.68           N  
ATOM   1914  N   VAL A 243       6.148  24.996  11.665  1.00 56.34           N  
ATOM   1915  CA  VAL A 243       6.270  24.331  10.372  1.00 56.34           C  
ATOM   1916  C   VAL A 243       6.521  22.839  10.580  1.00 56.34           C  
ATOM   1917  CB  VAL A 243       7.403  24.948   9.521  1.00 56.34           C  
ATOM   1918  O   VAL A 243       6.163  22.019   9.731  1.00 56.34           O  
ATOM   1919  CG1 VAL A 243       7.504  24.247   8.167  1.00 56.34           C  
ATOM   1920  CG2 VAL A 243       7.173  26.446   9.335  1.00 56.34           C  
ATOM   1921  N   LYS A 244       6.515  22.221  11.853  1.00 66.81           N  
ATOM   1922  CA  LYS A 244       6.961  20.843  12.039  1.00 66.81           C  
ATOM   1923  C   LYS A 244       5.908  20.019  12.772  1.00 66.81           C  
ATOM   1924  CB  LYS A 244       8.284  20.806  12.806  1.00 66.81           C  
ATOM   1925  O   LYS A 244       6.171  19.485  13.852  1.00 66.81           O  
ATOM   1926  CG  LYS A 244       9.465  21.374  12.033  1.00 66.81           C  
ATOM   1927  CD  LYS A 244      10.771  21.194  12.795  1.00 66.81           C  
ATOM   1928  CE  LYS A 244      11.960  21.718  12.000  1.00 66.81           C  
ATOM   1929  NZ  LYS A 244      13.242  21.554  12.749  1.00 66.81           N  
ATOM   1930  N   GLN A 245       4.540  20.133  12.498  1.00 76.44           N  
ATOM   1931  CA  GLN A 245       3.491  19.315  13.097  1.00 76.44           C  
ATOM   1932  C   GLN A 245       2.580  18.718  12.028  1.00 76.44           C  
ATOM   1933  CB  GLN A 245       2.667  20.139  14.088  1.00 76.44           C  
ATOM   1934  O   GLN A 245       2.719  19.029  10.843  1.00 76.44           O  
ATOM   1935  CG  GLN A 245       3.422  20.506  15.359  1.00 76.44           C  
ATOM   1936  CD  GLN A 245       2.517  21.075  16.435  1.00 76.44           C  
ATOM   1937  NE2 GLN A 245       3.092  21.381  17.593  1.00 76.44           N  
ATOM   1938  OE1 GLN A 245       1.310  21.239  16.227  1.00 76.44           O  
ATOM   1939  N   GLY A 246       1.727  17.717  12.319  1.00 85.63           N  
ATOM   1940  CA  GLY A 246       0.817  17.035  11.412  1.00 85.63           C  
ATOM   1941  C   GLY A 246       1.496  15.965  10.579  1.00 85.63           C  
ATOM   1942  O   GLY A 246       2.125  15.054  11.121  1.00 85.63           O  
ATOM   1943  N   PHE A 247       1.424  16.177   9.263  1.00 89.69           N  
ATOM   1944  CA  PHE A 247       1.995  15.230   8.312  1.00 89.69           C  
ATOM   1945  C   PHE A 247       3.508  15.148   8.473  1.00 89.69           C  
ATOM   1946  CB  PHE A 247       1.640  15.627   6.876  1.00 89.69           C  
ATOM   1947  O   PHE A 247       4.088  14.062   8.401  1.00 89.69           O  
ATOM   1948  CG  PHE A 247       0.224  15.298   6.488  1.00 89.69           C  
ATOM   1949  CD1 PHE A 247      -0.158  13.984   6.246  1.00 89.69           C  
ATOM   1950  CD2 PHE A 247      -0.726  16.304   6.364  1.00 89.69           C  
ATOM   1951  CE1 PHE A 247      -1.468  13.676   5.887  1.00 89.69           C  
ATOM   1952  CE2 PHE A 247      -2.037  16.004   6.005  1.00 89.69           C  
ATOM   1953  CZ  PHE A 247      -2.406  14.690   5.766  1.00 89.69           C  
ATOM   1954  N   TRP A 248       4.088  16.287   8.736  1.00 88.88           N  
ATOM   1955  CA  TRP A 248       5.541  16.338   8.861  1.00 88.88           C  
ATOM   1956  C   TRP A 248       6.019  15.463  10.015  1.00 88.88           C  
ATOM   1957  CB  TRP A 248       6.013  17.780   9.066  1.00 88.88           C  
ATOM   1958  O   TRP A 248       6.941  14.661   9.853  1.00 88.88           O  
ATOM   1959  CG  TRP A 248       7.501  17.949   8.998  1.00 88.88           C  
ATOM   1960  CD1 TRP A 248       8.240  18.303   7.904  1.00 88.88           C  
ATOM   1961  CD2 TRP A 248       8.432  17.765  10.069  1.00 88.88           C  
ATOM   1962  CE2 TRP A 248       9.720  18.026   9.552  1.00 88.88           C  
ATOM   1963  CE3 TRP A 248       8.301  17.405  11.417  1.00 88.88           C  
ATOM   1964  NE1 TRP A 248       9.576  18.352   8.231  1.00 88.88           N  
ATOM   1965  CH2 TRP A 248      10.716  17.585  11.654  1.00 88.88           C  
ATOM   1966  CZ2 TRP A 248      10.872  17.938  10.338  1.00 88.88           C  
ATOM   1967  CZ3 TRP A 248       9.448  17.319  12.197  1.00 88.88           C  
ATOM   1968  N   GLU A 249       5.473  15.675  11.130  1.00 86.16           N  
ATOM   1969  CA  GLU A 249       5.859  14.937  12.328  1.00 86.16           C  
ATOM   1970  C   GLU A 249       5.724  13.431  12.116  1.00 86.16           C  
ATOM   1971  CB  GLU A 249       5.016  15.377  13.527  1.00 86.16           C  
ATOM   1972  O   GLU A 249       6.623  12.666  12.471  1.00 86.16           O  
ATOM   1973  CG  GLU A 249       5.437  14.740  14.843  1.00 86.16           C  
ATOM   1974  CD  GLU A 249       4.585  15.180  16.023  1.00 86.16           C  
ATOM   1975  OE1 GLU A 249       4.940  14.860  17.180  1.00 86.16           O  
ATOM   1976  OE2 GLU A 249       3.555  15.850  15.788  1.00 86.16           O  
ATOM   1977  N   GLU A 250       4.605  13.020  11.581  1.00 88.52           N  
ATOM   1978  CA  GLU A 250       4.399  11.596  11.340  1.00 88.52           C  
ATOM   1979  C   GLU A 250       5.435  11.045  10.365  1.00 88.52           C  
ATOM   1980  CB  GLU A 250       2.987  11.340  10.806  1.00 88.52           C  
ATOM   1981  O   GLU A 250       5.986   9.963  10.581  1.00 88.52           O  
ATOM   1982  CG  GLU A 250       1.908  11.376  11.879  1.00 88.52           C  
ATOM   1983  CD  GLU A 250       0.565  10.852  11.397  1.00 88.52           C  
ATOM   1984  OE1 GLU A 250      -0.375  10.744  12.218  1.00 88.52           O  
ATOM   1985  OE2 GLU A 250       0.451  10.546  10.189  1.00 88.52           O  
ATOM   1986  N   PHE A 251       5.581  11.849   9.317  1.00 91.15           N  
ATOM   1987  CA  PHE A 251       6.539  11.413   8.308  1.00 91.15           C  
ATOM   1988  C   PHE A 251       7.947  11.353   8.889  1.00 91.15           C  
ATOM   1989  CB  PHE A 251       6.511  12.351   7.097  1.00 91.15           C  
ATOM   1990  O   PHE A 251       8.707  10.428   8.594  1.00 91.15           O  
ATOM   1991  CG  PHE A 251       7.405  11.912   5.969  1.00 91.15           C  
ATOM   1992  CD1 PHE A 251       8.506  12.675   5.599  1.00 91.15           C  
ATOM   1993  CD2 PHE A 251       7.144  10.736   5.277  1.00 91.15           C  
ATOM   1994  CE1 PHE A 251       9.335  12.272   4.555  1.00 91.15           C  
ATOM   1995  CE2 PHE A 251       7.969  10.327   4.233  1.00 91.15           C  
ATOM   1996  CZ  PHE A 251       9.063  11.097   3.873  1.00 91.15           C  
ATOM   1997  N   GLU A 252       8.343  12.316   9.713  1.00 89.32           N  
ATOM   1998  CA  GLU A 252       9.657  12.330  10.350  1.00 89.32           C  
ATOM   1999  C   GLU A 252       9.858  11.098  11.227  1.00 89.32           C  
ATOM   2000  CB  GLU A 252       9.837  13.603  11.182  1.00 89.32           C  
ATOM   2001  O   GLU A 252      10.948  10.523  11.258  1.00 89.32           O  
ATOM   2002  CG  GLU A 252      11.253  13.802  11.703  1.00 89.32           C  
ATOM   2003  CD  GLU A 252      12.286  13.941  10.596  1.00 89.32           C  
ATOM   2004  OE1 GLU A 252      13.497  13.785  10.872  1.00 89.32           O  
ATOM   2005  OE2 GLU A 252      11.880  14.208   9.443  1.00 89.32           O  
ATOM   2006  N   THR A 253       8.833  10.721  11.947  1.00 86.54           N  
ATOM   2007  CA  THR A 253       8.888   9.514  12.764  1.00 86.54           C  
ATOM   2008  C   THR A 253       9.174   8.289  11.900  1.00 86.54           C  
ATOM   2009  CB  THR A 253       7.574   9.304  13.539  1.00 86.54           C  
ATOM   2010  O   THR A 253       9.969   7.427  12.280  1.00 86.54           O  
ATOM   2011  CG2 THR A 253       7.637   8.045  14.397  1.00 86.54           C  
ATOM   2012  OG1 THR A 253       7.340  10.435  14.386  1.00 86.54           O  
ATOM   2013  N   LEU A 254       8.555   8.256  10.789  1.00 86.90           N  
ATOM   2014  CA  LEU A 254       8.772   7.159   9.851  1.00 86.90           C  
ATOM   2015  C   LEU A 254      10.223   7.125   9.382  1.00 86.90           C  
ATOM   2016  CB  LEU A 254       7.837   7.291   8.647  1.00 86.90           C  
ATOM   2017  O   LEU A 254      10.826   6.053   9.294  1.00 86.90           O  
ATOM   2018  CG  LEU A 254       6.393   6.830   8.856  1.00 86.90           C  
ATOM   2019  CD1 LEU A 254       5.542   7.187   7.642  1.00 86.90           C  
ATOM   2020  CD2 LEU A 254       6.345   5.330   9.127  1.00 86.90           C  
ATOM   2021  N   GLN A 255      10.737   8.299   9.164  1.00 86.43           N  
ATOM   2022  CA  GLN A 255      12.115   8.396   8.696  1.00 86.43           C  
ATOM   2023  C   GLN A 255      13.092   7.895   9.755  1.00 86.43           C  
ATOM   2024  CB  GLN A 255      12.452   9.837   8.310  1.00 86.43           C  
ATOM   2025  O   GLN A 255      14.060   7.200   9.437  1.00 86.43           O  
ATOM   2026  CG  GLN A 255      12.562  10.062   6.808  1.00 86.43           C  
ATOM   2027  CD  GLN A 255      11.224   9.959   6.099  1.00 86.43           C  
ATOM   2028  NE2 GLN A 255      11.068   8.931   5.273  1.00 86.43           N  
ATOM   2029  OE1 GLN A 255      10.337  10.797   6.294  1.00 86.43           O  
ATOM   2030  N   GLN A 256      12.826   8.154  10.943  1.00 84.49           N  
ATOM   2031  CA  GLN A 256      13.687   7.758  12.053  1.00 84.49           C  
ATOM   2032  C   GLN A 256      13.677   6.245  12.244  1.00 84.49           C  
ATOM   2033  CB  GLN A 256      13.253   8.454  13.344  1.00 84.49           C  
ATOM   2034  O   GLN A 256      14.686   5.657  12.641  1.00 84.49           O  
ATOM   2035  CG  GLN A 256      13.590   9.938  13.386  1.00 84.49           C  
ATOM   2036  CD  GLN A 256      12.980  10.645  14.582  1.00 84.49           C  
ATOM   2037  NE2 GLN A 256      13.040  11.972  14.580  1.00 84.49           N  
ATOM   2038  OE1 GLN A 256      12.458  10.004  15.499  1.00 84.49           O  
ATOM   2039  N   GLN A 257      12.588   5.663  11.954  1.00 78.30           N  
ATOM   2040  CA  GLN A 257      12.454   4.218  12.104  1.00 78.30           C  
ATOM   2041  C   GLN A 257      13.248   3.477  11.032  1.00 78.30           C  
ATOM   2042  CB  GLN A 257      10.982   3.806  12.046  1.00 78.30           C  
ATOM   2043  O   GLN A 257      13.719   2.361  11.261  1.00 78.30           O  
ATOM   2044  CG  GLN A 257      10.172   4.245  13.259  1.00 78.30           C  
ATOM   2045  CD  GLN A 257       8.696   3.919  13.128  1.00 78.30           C  
ATOM   2046  NE2 GLN A 257       7.923   4.250  14.156  1.00 78.30           N  
ATOM   2047  OE1 GLN A 257       8.255   3.376  12.110  1.00 78.30           O  
ATOM   2048  N   GLU A 258      13.373   4.066   9.920  1.00 73.63           N  
ATOM   2049  CA  GLU A 258      14.114   3.483   8.806  1.00 73.63           C  
ATOM   2050  C   GLU A 258      15.571   3.229   9.184  1.00 73.63           C  
ATOM   2051  CB  GLU A 258      14.041   4.392   7.576  1.00 73.63           C  
ATOM   2052  O   GLU A 258      16.178   2.260   8.722  1.00 73.63           O  
ATOM   2053  CG  GLU A 258      14.416   3.698   6.275  1.00 73.63           C  
ATOM   2054  CD  GLU A 258      14.122   4.537   5.041  1.00 73.63           C  
ATOM   2055  OE1 GLU A 258      14.275   4.025   3.909  1.00 73.63           O  
ATOM   2056  OE2 GLU A 258      13.737   5.715   5.209  1.00 73.63           O  
ATOM   2057  N   CYS A 259      16.134   4.047  10.054  1.00 61.13           N  
ATOM   2058  CA  CYS A 259      17.520   3.910  10.488  1.00 61.13           C  
ATOM   2059  C   CYS A 259      17.715   2.630  11.292  1.00 61.13           C  
ATOM   2060  CB  CYS A 259      17.942   5.117  11.323  1.00 61.13           C  
ATOM   2061  O   CYS A 259      18.835   2.131  11.411  1.00 61.13           O  
ATOM   2062  SG  CYS A 259      17.995   6.664  10.392  1.00 61.13           S  
ATOM   2063  N   LYS A 260      16.618   1.960  11.584  1.00 66.34           N  
ATOM   2064  CA  LYS A 260      16.705   0.757  12.406  1.00 66.34           C  
ATOM   2065  C   LYS A 260      16.708  -0.501  11.541  1.00 66.34           C  
ATOM   2066  CB  LYS A 260      15.547   0.703  13.404  1.00 66.34           C  
ATOM   2067  O   LYS A 260      17.026  -1.590  12.022  1.00 66.34           O  
ATOM   2068  CG  LYS A 260      15.588   1.800  14.458  1.00 66.34           C  
ATOM   2069  CD  LYS A 260      14.427   1.677  15.437  1.00 66.34           C  
ATOM   2070  CE  LYS A 260      14.434   2.806  16.459  1.00 66.34           C  
ATOM   2071  NZ  LYS A 260      13.273   2.716  17.393  1.00 66.34           N  
ATOM   2072  N   LEU A 261      16.387  -0.273  10.285  1.00 68.56           N  
ATOM   2073  CA  LEU A 261      16.347  -1.420   9.385  1.00 68.56           C  
ATOM   2074  C   LEU A 261      17.724  -1.690   8.787  1.00 68.56           C  
ATOM   2075  CB  LEU A 261      15.328  -1.187   8.266  1.00 68.56           C  
ATOM   2076  O   LEU A 261      18.250  -0.869   8.033  1.00 68.56           O  
ATOM   2077  CG  LEU A 261      13.864  -1.076   8.693  1.00 68.56           C  
ATOM   2078  CD1 LEU A 261      13.008  -0.589   7.529  1.00 68.56           C  
ATOM   2079  CD2 LEU A 261      13.356  -2.416   9.215  1.00 68.56           C  
ATOM   2080  N   LEU A 262      18.478  -2.591   9.378  1.00 76.83           N  
ATOM   2081  CA  LEU A 262      19.833  -2.887   8.923  1.00 76.83           C  
ATOM   2082  C   LEU A 262      19.844  -4.103   8.003  1.00 76.83           C  
ATOM   2083  CB  LEU A 262      20.759  -3.127  10.118  1.00 76.83           C  
ATOM   2084  O   LEU A 262      20.352  -5.163   8.375  1.00 76.83           O  
ATOM   2085  CG  LEU A 262      20.930  -1.959  11.090  1.00 76.83           C  
ATOM   2086  CD1 LEU A 262      21.641  -2.422  12.356  1.00 76.83           C  
ATOM   2087  CD2 LEU A 262      21.697  -0.819  10.426  1.00 76.83           C  
ATOM   2088  N   TYR A 263      19.111  -3.962   6.886  1.00 89.39           N  
ATOM   2089  CA  TYR A 263      19.111  -5.101   5.975  1.00 89.39           C  
ATOM   2090  C   TYR A 263      20.316  -5.054   5.043  1.00 89.39           C  
ATOM   2091  CB  TYR A 263      17.818  -5.135   5.155  1.00 89.39           C  
ATOM   2092  O   TYR A 263      20.840  -3.977   4.750  1.00 89.39           O  
ATOM   2093  CG  TYR A 263      16.574  -5.320   5.990  1.00 89.39           C  
ATOM   2094  CD1 TYR A 263      16.439  -6.415   6.839  1.00 89.39           C  
ATOM   2095  CD2 TYR A 263      15.532  -4.400   5.930  1.00 89.39           C  
ATOM   2096  CE1 TYR A 263      15.293  -6.591   7.609  1.00 89.39           C  
ATOM   2097  CE2 TYR A 263      14.383  -4.566   6.695  1.00 89.39           C  
ATOM   2098  OH  TYR A 263      13.137  -5.832   8.290  1.00 89.39           O  
ATOM   2099  CZ  TYR A 263      14.273  -5.663   7.531  1.00 89.39           C  
ATOM   2100  N   SER A 264      20.837  -6.228   4.670  1.00 93.22           N  
ATOM   2101  CA  SER A 264      22.037  -6.373   3.853  1.00 93.22           C  
ATOM   2102  C   SER A 264      21.817  -5.830   2.445  1.00 93.22           C  
ATOM   2103  CB  SER A 264      22.464  -7.840   3.781  1.00 93.22           C  
ATOM   2104  O   SER A 264      20.750  -6.026   1.858  1.00 93.22           O  
ATOM   2105  OG  SER A 264      23.564  -8.002   2.903  1.00 93.22           O  
ATOM   2106  N   ARG A 265      22.869  -5.189   1.820  1.00 94.49           N  
ATOM   2107  CA  ARG A 265      22.920  -4.685   0.451  1.00 94.49           C  
ATOM   2108  C   ARG A 265      24.221  -5.089  -0.233  1.00 94.49           C  
ATOM   2109  CB  ARG A 265      22.768  -3.163   0.432  1.00 94.49           C  
ATOM   2110  O   ARG A 265      24.739  -4.354  -1.078  1.00 94.49           O  
ATOM   2111  CG  ARG A 265      21.430  -2.670   0.960  1.00 94.49           C  
ATOM   2112  CD  ARG A 265      21.480  -1.196   1.337  1.00 94.49           C  
ATOM   2113  NE  ARG A 265      20.208  -0.737   1.888  1.00 94.49           N  
ATOM   2114  NH1 ARG A 265      21.015   1.311   2.589  1.00 94.49           N  
ATOM   2115  NH2 ARG A 265      18.817   0.760   2.937  1.00 94.49           N  
ATOM   2116  CZ  ARG A 265      20.016   0.444   2.470  1.00 94.49           C  
ATOM   2117  N   LYS A 266      24.689  -6.122   0.180  1.00 94.75           N  
ATOM   2118  CA  LYS A 266      26.027  -6.569  -0.198  1.00 94.75           C  
ATOM   2119  C   LYS A 266      26.127  -6.793  -1.704  1.00 94.75           C  
ATOM   2120  CB  LYS A 266      26.395  -7.852   0.549  1.00 94.75           C  
ATOM   2121  O   LYS A 266      27.117  -6.410  -2.329  1.00 94.75           O  
ATOM   2122  CG  LYS A 266      26.665  -7.649   2.033  1.00 94.75           C  
ATOM   2123  CD  LYS A 266      27.100  -8.945   2.704  1.00 94.75           C  
ATOM   2124  CE  LYS A 266      27.331  -8.753   4.197  1.00 94.75           C  
ATOM   2125  NZ  LYS A 266      27.695 -10.035   4.871  1.00 94.75           N  
ATOM   2126  N   GLU A 267      25.024  -7.364  -2.294  1.00 94.74           N  
ATOM   2127  CA  GLU A 267      25.046  -7.657  -3.724  1.00 94.74           C  
ATOM   2128  C   GLU A 267      25.120  -6.375  -4.548  1.00 94.74           C  
ATOM   2129  CB  GLU A 267      23.813  -8.470  -4.126  1.00 94.74           C  
ATOM   2130  O   GLU A 267      25.858  -6.305  -5.533  1.00 94.74           O  
ATOM   2131  CG  GLU A 267      23.784  -9.874  -3.539  1.00 94.74           C  
ATOM   2132  CD  GLU A 267      25.006 -10.702  -3.905  1.00 94.74           C  
ATOM   2133  OE1 GLU A 267      25.608 -11.327  -3.002  1.00 94.74           O  
ATOM   2134  OE2 GLU A 267      25.366 -10.724  -5.103  1.00 94.74           O  
ATOM   2135  N   GLY A 268      24.322  -5.389  -4.204  1.00 94.35           N  
ATOM   2136  CA  GLY A 268      24.331  -4.102  -4.879  1.00 94.35           C  
ATOM   2137  C   GLY A 268      25.632  -3.342  -4.699  1.00 94.35           C  
ATOM   2138  O   GLY A 268      26.032  -2.568  -5.571  1.00 94.35           O  
ATOM   2139  N   GLN A 269      26.449  -3.618  -3.577  1.00 95.18           N  
ATOM   2140  CA  GLN A 269      27.674  -2.901  -3.239  1.00 95.18           C  
ATOM   2141  C   GLN A 269      28.887  -3.533  -3.916  1.00 95.18           C  
ATOM   2142  CB  GLN A 269      27.877  -2.867  -1.724  1.00 95.18           C  
ATOM   2143  O   GLN A 269      29.989  -2.983  -3.866  1.00 95.18           O  
ATOM   2144  CG  GLN A 269      26.919  -1.934  -0.996  1.00 95.18           C  
ATOM   2145  CD  GLN A 269      27.023  -2.047   0.514  1.00 95.18           C  
ATOM   2146  NE2 GLN A 269      26.668  -0.976   1.215  1.00 95.18           N  
ATOM   2147  OE1 GLN A 269      27.419  -3.089   1.046  1.00 95.18           O  
ATOM   2148  N   ARG A 270      28.670  -4.612  -4.580  1.00 94.53           N  
ATOM   2149  CA  ARG A 270      29.775  -5.275  -5.265  1.00 94.53           C  
ATOM   2150  C   ARG A 270      30.368  -4.377  -6.345  1.00 94.53           C  
ATOM   2151  CB  ARG A 270      29.311  -6.597  -5.880  1.00 94.53           C  
ATOM   2152  O   ARG A 270      29.640  -3.645  -7.020  1.00 94.53           O  
ATOM   2153  CG  ARG A 270      29.049  -7.693  -4.858  1.00 94.53           C  
ATOM   2154  CD  ARG A 270      28.544  -8.969  -5.517  1.00 94.53           C  
ATOM   2155  NE  ARG A 270      29.610  -9.664  -6.232  1.00 94.53           N  
ATOM   2156  NH1 ARG A 270      28.280 -11.420  -6.928  1.00 94.53           N  
ATOM   2157  NH2 ARG A 270      30.499 -11.359  -7.503  1.00 94.53           N  
ATOM   2158  CZ  ARG A 270      29.461 -10.813  -6.886  1.00 94.53           C  
ATOM   2159  N   GLN A 271      31.637  -4.418  -6.450  1.00 93.57           N  
ATOM   2160  CA  GLN A 271      32.365  -3.581  -7.399  1.00 93.57           C  
ATOM   2161  C   GLN A 271      31.868  -3.807  -8.824  1.00 93.57           C  
ATOM   2162  CB  GLN A 271      33.867  -3.857  -7.317  1.00 93.57           C  
ATOM   2163  O   GLN A 271      31.710  -2.853  -9.590  1.00 93.57           O  
ATOM   2164  CG  GLN A 271      34.711  -2.926  -8.177  1.00 93.57           C  
ATOM   2165  CD  GLN A 271      34.593  -1.473  -7.758  1.00 93.57           C  
ATOM   2166  NE2 GLN A 271      34.706  -0.567  -8.723  1.00 93.57           N  
ATOM   2167  OE1 GLN A 271      34.401  -1.167  -6.577  1.00 93.57           O  
ATOM   2168  N   GLU A 272      31.480  -5.034  -9.138  1.00 92.32           N  
ATOM   2169  CA  GLU A 272      31.070  -5.433 -10.481  1.00 92.32           C  
ATOM   2170  C   GLU A 272      29.688  -4.884 -10.822  1.00 92.32           C  
ATOM   2171  CB  GLU A 272      31.077  -6.958 -10.614  1.00 92.32           C  
ATOM   2172  O   GLU A 272      29.344  -4.740 -11.997  1.00 92.32           O  
ATOM   2173  CG  GLU A 272      32.451  -7.585 -10.427  1.00 92.32           C  
ATOM   2174  CD  GLU A 272      32.775  -7.897  -8.974  1.00 92.32           C  
ATOM   2175  OE1 GLU A 272      33.781  -8.595  -8.713  1.00 92.32           O  
ATOM   2176  OE2 GLU A 272      32.016  -7.441  -8.091  1.00 92.32           O  
ATOM   2177  N   ASN A 273      28.824  -4.498  -9.759  1.00 94.53           N  
ATOM   2178  CA  ASN A 273      27.441  -4.089  -9.977  1.00 94.53           C  
ATOM   2179  C   ASN A 273      27.282  -2.574  -9.879  1.00 94.53           C  
ATOM   2180  CB  ASN A 273      26.511  -4.786  -8.982  1.00 94.53           C  
ATOM   2181  O   ASN A 273      26.222  -2.035 -10.203  1.00 94.53           O  
ATOM   2182  CG  ASN A 273      26.364  -6.269  -9.261  1.00 94.53           C  
ATOM   2183  ND2 ASN A 273      26.124  -7.049  -8.213  1.00 94.53           N  
ATOM   2184  OD1 ASN A 273      26.466  -6.711 -10.409  1.00 94.53           O  
ATOM   2185  N   LYS A 274      28.372  -1.892  -9.572  1.00 93.99           N  
ATOM   2186  CA  LYS A 274      28.304  -0.455  -9.321  1.00 93.99           C  
ATOM   2187  C   LYS A 274      27.751   0.289 -10.533  1.00 93.99           C  
ATOM   2188  CB  LYS A 274      29.684   0.092  -8.954  1.00 93.99           C  
ATOM   2189  O   LYS A 274      26.926   1.194 -10.389  1.00 93.99           O  
ATOM   2190  CG  LYS A 274      30.073  -0.131  -7.500  1.00 93.99           C  
ATOM   2191  CD  LYS A 274      31.375   0.580  -7.154  1.00 93.99           C  
ATOM   2192  CE  LYS A 274      31.765   0.355  -5.699  1.00 93.99           C  
ATOM   2193  NZ  LYS A 274      33.067   1.009  -5.368  1.00 93.99           N  
ATOM   2194  N   ASN A 275      28.136  -0.167 -11.721  1.00 94.61           N  
ATOM   2195  CA  ASN A 275      27.738   0.527 -12.941  1.00 94.61           C  
ATOM   2196  C   ASN A 275      26.309   0.175 -13.346  1.00 94.61           C  
ATOM   2197  CB  ASN A 275      28.706   0.207 -14.082  1.00 94.61           C  
ATOM   2198  O   ASN A 275      25.774   0.738 -14.302  1.00 94.61           O  
ATOM   2199  CG  ASN A 275      28.761  -1.274 -14.403  1.00 94.61           C  
ATOM   2200  ND2 ASN A 275      29.315  -1.609 -15.562  1.00 94.61           N  
ATOM   2201  OD1 ASN A 275      28.309  -2.109 -13.615  1.00 94.61           O  
ATOM   2202  N   LYS A 276      25.690  -0.743 -12.596  1.00 95.49           N  
ATOM   2203  CA  LYS A 276      24.311  -1.146 -12.858  1.00 95.49           C  
ATOM   2204  C   LYS A 276      23.344  -0.446 -11.908  1.00 95.49           C  
ATOM   2205  CB  LYS A 276      24.162  -2.663 -12.734  1.00 95.49           C  
ATOM   2206  O   LYS A 276      22.137  -0.697 -11.946  1.00 95.49           O  
ATOM   2207  CG  LYS A 276      24.937  -3.449 -13.781  1.00 95.49           C  
ATOM   2208  CD  LYS A 276      24.674  -4.945 -13.665  1.00 95.49           C  
ATOM   2209  CE  LYS A 276      25.410  -5.728 -14.743  1.00 95.49           C  
ATOM   2210  NZ  LYS A 276      25.109  -7.189 -14.670  1.00 95.49           N  
ATOM   2211  N   ASN A 277      23.926   0.445 -11.059  1.00 96.92           N  
ATOM   2212  CA  ASN A 277      23.140   1.252 -10.132  1.00 96.92           C  
ATOM   2213  C   ASN A 277      23.144   2.725 -10.529  1.00 96.92           C  
ATOM   2214  CB  ASN A 277      23.660   1.086  -8.702  1.00 96.92           C  
ATOM   2215  O   ASN A 277      24.208   3.330 -10.677  1.00 96.92           O  
ATOM   2216  CG  ASN A 277      23.657  -0.359  -8.244  1.00 96.92           C  
ATOM   2217  ND2 ASN A 277      24.786  -0.816  -7.716  1.00 96.92           N  
ATOM   2218  OD1 ASN A 277      22.648  -1.059  -8.363  1.00 96.92           O  
ATOM   2219  N   ARG A 278      21.956   3.211 -10.726  1.00 96.01           N  
ATOM   2220  CA  ARG A 278      21.843   4.621 -11.086  1.00 96.01           C  
ATOM   2221  C   ARG A 278      22.353   5.516  -9.961  1.00 96.01           C  
ATOM   2222  CB  ARG A 278      20.393   4.976 -11.421  1.00 96.01           C  
ATOM   2223  O   ARG A 278      23.026   6.518 -10.215  1.00 96.01           O  
ATOM   2224  CG  ARG A 278      20.183   6.439 -11.776  1.00 96.01           C  
ATOM   2225  CD  ARG A 278      18.773   6.699 -12.289  1.00 96.01           C  
ATOM   2226  NE  ARG A 278      18.569   6.128 -13.617  1.00 96.01           N  
ATOM   2227  NH1 ARG A 278      19.834   7.714 -14.720  1.00 96.01           N  
ATOM   2228  NH2 ARG A 278      18.828   6.024 -15.896  1.00 96.01           N  
ATOM   2229  CZ  ARG A 278      19.077   6.623 -14.741  1.00 96.01           C  
ATOM   2230  N   TYR A 279      22.003   5.159  -8.673  1.00 94.86           N  
ATOM   2231  CA  TYR A 279      22.434   5.891  -7.486  1.00 94.86           C  
ATOM   2232  C   TYR A 279      23.197   4.981  -6.531  1.00 94.86           C  
ATOM   2233  CB  TYR A 279      21.230   6.509  -6.769  1.00 94.86           C  
ATOM   2234  O   TYR A 279      22.771   3.855  -6.264  1.00 94.86           O  
ATOM   2235  CG  TYR A 279      20.397   7.411  -7.647  1.00 94.86           C  
ATOM   2236  CD1 TYR A 279      20.819   8.705  -7.947  1.00 94.86           C  
ATOM   2237  CD2 TYR A 279      19.188   6.974  -8.176  1.00 94.86           C  
ATOM   2238  CE1 TYR A 279      20.054   9.541  -8.754  1.00 94.86           C  
ATOM   2239  CE2 TYR A 279      18.416   7.801  -8.984  1.00 94.86           C  
ATOM   2240  OH  TYR A 279      18.095   9.904 -10.067  1.00 94.86           O  
ATOM   2241  CZ  TYR A 279      18.856   9.081  -9.268  1.00 94.86           C  
ATOM   2242  N   LYS A 280      24.293   5.565  -6.021  1.00 92.13           N  
ATOM   2243  CA  LYS A 280      25.200   4.799  -5.171  1.00 92.13           C  
ATOM   2244  C   LYS A 280      24.525   4.409  -3.859  1.00 92.13           C  
ATOM   2245  CB  LYS A 280      26.473   5.597  -4.887  1.00 92.13           C  
ATOM   2246  O   LYS A 280      24.828   3.360  -3.287  1.00 92.13           O  
ATOM   2247  CG  LYS A 280      27.376   5.773  -6.099  1.00 92.13           C  
ATOM   2248  CD  LYS A 280      28.650   6.529  -5.743  1.00 92.13           C  
ATOM   2249  CE  LYS A 280      29.522   6.766  -6.968  1.00 92.13           C  
ATOM   2250  NZ  LYS A 280      30.765   7.520  -6.626  1.00 92.13           N  
ATOM   2251  N   ASN A 281      23.555   5.246  -3.499  1.00 90.13           N  
ATOM   2252  CA  ASN A 281      22.983   5.056  -2.170  1.00 90.13           C  
ATOM   2253  C   ASN A 281      21.587   4.446  -2.242  1.00 90.13           C  
ATOM   2254  CB  ASN A 281      22.944   6.383  -1.408  1.00 90.13           C  
ATOM   2255  O   ASN A 281      20.902   4.330  -1.225  1.00 90.13           O  
ATOM   2256  CG  ASN A 281      22.165   7.456  -2.143  1.00 90.13           C  
ATOM   2257  ND2 ASN A 281      21.498   8.324  -1.392  1.00 90.13           N  
ATOM   2258  OD1 ASN A 281      22.162   7.503  -3.376  1.00 90.13           O  
ATOM   2259  N   ILE A 282      21.220   4.089  -3.400  1.00 94.32           N  
ATOM   2260  CA  ILE A 282      19.927   3.432  -3.554  1.00 94.32           C  
ATOM   2261  C   ILE A 282      20.129   2.014  -4.086  1.00 94.32           C  
ATOM   2262  CB  ILE A 282      18.996   4.229  -4.494  1.00 94.32           C  
ATOM   2263  O   ILE A 282      20.097   1.789  -5.298  1.00 94.32           O  
ATOM   2264  CG1 ILE A 282      18.824   5.665  -3.983  1.00 94.32           C  
ATOM   2265  CG2 ILE A 282      17.640   3.531  -4.631  1.00 94.32           C  
ATOM   2266  CD1 ILE A 282      17.939   6.534  -4.866  1.00 94.32           C  
ATOM   2267  N   LEU A 283      20.352   1.151  -3.145  1.00 96.04           N  
ATOM   2268  CA  LEU A 283      20.639  -0.241  -3.474  1.00 96.04           C  
ATOM   2269  C   LEU A 283      19.524  -1.157  -2.982  1.00 96.04           C  
ATOM   2270  CB  LEU A 283      21.976  -0.671  -2.864  1.00 96.04           C  
ATOM   2271  O   LEU A 283      18.894  -0.880  -1.958  1.00 96.04           O  
ATOM   2272  CG  LEU A 283      23.192   0.182  -3.226  1.00 96.04           C  
ATOM   2273  CD1 LEU A 283      24.427  -0.313  -2.480  1.00 96.04           C  
ATOM   2274  CD2 LEU A 283      23.428   0.165  -4.732  1.00 96.04           C  
ATOM   2275  N   PRO A 284      19.284  -2.220  -3.780  1.00 96.40           N  
ATOM   2276  CA  PRO A 284      18.233  -3.149  -3.360  1.00 96.40           C  
ATOM   2277  C   PRO A 284      18.626  -3.971  -2.135  1.00 96.40           C  
ATOM   2278  CB  PRO A 284      18.047  -4.048  -4.585  1.00 96.40           C  
ATOM   2279  O   PRO A 284      19.806  -4.275  -1.944  1.00 96.40           O  
ATOM   2280  CG  PRO A 284      19.375  -4.039  -5.270  1.00 96.40           C  
ATOM   2281  CD  PRO A 284      20.014  -2.697  -5.055  1.00 96.40           C  
ATOM   2282  N   PHE A 285      17.644  -4.263  -1.263  1.00 96.44           N  
ATOM   2283  CA  PHE A 285      17.874  -5.215  -0.183  1.00 96.44           C  
ATOM   2284  C   PHE A 285      18.109  -6.616  -0.737  1.00 96.44           C  
ATOM   2285  CB  PHE A 285      16.689  -5.226   0.787  1.00 96.44           C  
ATOM   2286  O   PHE A 285      17.407  -7.053  -1.650  1.00 96.44           O  
ATOM   2287  CG  PHE A 285      16.526  -3.947   1.562  1.00 96.44           C  
ATOM   2288  CD1 PHE A 285      17.633  -3.179   1.903  1.00 96.44           C  
ATOM   2289  CD2 PHE A 285      15.266  -3.511   1.949  1.00 96.44           C  
ATOM   2290  CE1 PHE A 285      17.486  -1.994   2.621  1.00 96.44           C  
ATOM   2291  CE2 PHE A 285      15.111  -2.327   2.666  1.00 96.44           C  
ATOM   2292  CZ  PHE A 285      16.222  -1.571   3.001  1.00 96.44           C  
ATOM   2293  N   ASP A 286      19.026  -7.343  -0.110  1.00 95.92           N  
ATOM   2294  CA  ASP A 286      19.423  -8.653  -0.618  1.00 95.92           C  
ATOM   2295  C   ASP A 286      18.283  -9.661  -0.490  1.00 95.92           C  
ATOM   2296  CB  ASP A 286      20.662  -9.163   0.122  1.00 95.92           C  
ATOM   2297  O   ASP A 286      18.078 -10.491  -1.378  1.00 95.92           O  
ATOM   2298  CG  ASP A 286      21.925  -8.404  -0.244  1.00 95.92           C  
ATOM   2299  OD1 ASP A 286      21.906  -7.622  -1.219  1.00 95.92           O  
ATOM   2300  OD2 ASP A 286      22.950  -8.593   0.446  1.00 95.92           O  
ATOM   2301  N   HIS A 287      17.499  -9.600   0.549  1.00 95.17           N  
ATOM   2302  CA  HIS A 287      16.519 -10.634   0.859  1.00 95.17           C  
ATOM   2303  C   HIS A 287      15.281 -10.502  -0.021  1.00 95.17           C  
ATOM   2304  CB  HIS A 287      16.122 -10.571   2.335  1.00 95.17           C  
ATOM   2305  O   HIS A 287      14.537 -11.469  -0.203  1.00 95.17           O  
ATOM   2306  CG  HIS A 287      15.504  -9.269   2.735  1.00 95.17           C  
ATOM   2307  CD2 HIS A 287      14.218  -8.940   3.002  1.00 95.17           C  
ATOM   2308  ND1 HIS A 287      16.239  -8.115   2.898  1.00 95.17           N  
ATOM   2309  CE1 HIS A 287      15.430  -7.130   3.250  1.00 95.17           C  
ATOM   2310  NE2 HIS A 287      14.198  -7.605   3.320  1.00 95.17           N  
ATOM   2311  N   THR A 288      15.128  -9.344  -0.689  1.00 96.25           N  
ATOM   2312  CA  THR A 288      13.937  -9.218  -1.522  1.00 96.25           C  
ATOM   2313  C   THR A 288      14.315  -8.840  -2.952  1.00 96.25           C  
ATOM   2314  CB  THR A 288      12.964  -8.170  -0.951  1.00 96.25           C  
ATOM   2315  O   THR A 288      13.449  -8.491  -3.756  1.00 96.25           O  
ATOM   2316  CG2 THR A 288      12.430  -8.600   0.411  1.00 96.25           C  
ATOM   2317  OG1 THR A 288      13.648  -6.918  -0.811  1.00 96.25           O  
ATOM   2318  N   ARG A 289      15.596  -8.856  -3.264  1.00 96.89           N  
ATOM   2319  CA  ARG A 289      16.005  -8.452  -4.606  1.00 96.89           C  
ATOM   2320  C   ARG A 289      15.563  -9.477  -5.645  1.00 96.89           C  
ATOM   2321  CB  ARG A 289      17.522  -8.260  -4.671  1.00 96.89           C  
ATOM   2322  O   ARG A 289      15.427 -10.662  -5.336  1.00 96.89           O  
ATOM   2323  CG  ARG A 289      18.311  -9.556  -4.581  1.00 96.89           C  
ATOM   2324  CD  ARG A 289      19.806  -9.318  -4.736  1.00 96.89           C  
ATOM   2325  NE  ARG A 289      20.559 -10.569  -4.693  1.00 96.89           N  
ATOM   2326  NH1 ARG A 289      20.475 -10.937  -6.973  1.00 96.89           N  
ATOM   2327  NH2 ARG A 289      21.549 -12.430  -5.604  1.00 96.89           N  
ATOM   2328  CZ  ARG A 289      20.859 -11.309  -5.757  1.00 96.89           C  
ATOM   2329  N   VAL A 290      15.341  -8.963  -6.799  1.00 97.69           N  
ATOM   2330  CA  VAL A 290      15.099  -9.835  -7.943  1.00 97.69           C  
ATOM   2331  C   VAL A 290      16.423 -10.403  -8.449  1.00 97.69           C  
ATOM   2332  CB  VAL A 290      14.369  -9.089  -9.082  1.00 97.69           C  
ATOM   2333  O   VAL A 290      17.347  -9.650  -8.767  1.00 97.69           O  
ATOM   2334  CG1 VAL A 290      14.157 -10.009 -10.282  1.00 97.69           C  
ATOM   2335  CG2 VAL A 290      13.034  -8.535  -8.587  1.00 97.69           C  
ATOM   2336  N   VAL A 291      16.504 -11.767  -8.540  1.00 96.45           N  
ATOM   2337  CA  VAL A 291      17.706 -12.452  -9.003  1.00 96.45           C  
ATOM   2338  C   VAL A 291      17.476 -13.009 -10.406  1.00 96.45           C  
ATOM   2339  CB  VAL A 291      18.119 -13.587  -8.040  1.00 96.45           C  
ATOM   2340  O   VAL A 291      16.556 -13.801 -10.623  1.00 96.45           O  
ATOM   2341  CG1 VAL A 291      19.405 -14.259  -8.518  1.00 96.45           C  
ATOM   2342  CG2 VAL A 291      18.290 -13.047  -6.622  1.00 96.45           C  
ATOM   2343  N   LEU A 292      18.274 -12.565 -11.375  1.00 95.10           N  
ATOM   2344  CA  LEU A 292      18.174 -13.078 -12.737  1.00 95.10           C  
ATOM   2345  C   LEU A 292      18.806 -14.461 -12.845  1.00 95.10           C  
ATOM   2346  CB  LEU A 292      18.848 -12.118 -13.721  1.00 95.10           C  
ATOM   2347  O   LEU A 292      19.963 -14.652 -12.462  1.00 95.10           O  
ATOM   2348  CG  LEU A 292      18.282 -10.698 -13.778  1.00 95.10           C  
ATOM   2349  CD1 LEU A 292      19.132  -9.825 -14.696  1.00 95.10           C  
ATOM   2350  CD2 LEU A 292      16.830 -10.719 -14.245  1.00 95.10           C  
ATOM   2351  N   HIS A 293      18.037 -15.437 -13.468  1.00 90.82           N  
ATOM   2352  CA  HIS A 293      18.461 -16.830 -13.389  1.00 90.82           C  
ATOM   2353  C   HIS A 293      19.104 -17.285 -14.695  1.00 90.82           C  
ATOM   2354  CB  HIS A 293      17.275 -17.733 -13.045  1.00 90.82           C  
ATOM   2355  O   HIS A 293      19.815 -18.292 -14.723  1.00 90.82           O  
ATOM   2356  CG  HIS A 293      16.601 -17.374 -11.759  1.00 90.82           C  
ATOM   2357  CD2 HIS A 293      15.297 -17.149 -11.472  1.00 90.82           C  
ATOM   2358  ND1 HIS A 293      17.292 -17.205 -10.579  1.00 90.82           N  
ATOM   2359  CE1 HIS A 293      16.439 -16.892  -9.618  1.00 90.82           C  
ATOM   2360  NE2 HIS A 293      15.222 -16.851 -10.133  1.00 90.82           N  
ATOM   2361  N   ASP A 294      18.970 -16.458 -15.654  1.00 83.61           N  
ATOM   2362  CA  ASP A 294      19.406 -16.910 -16.972  1.00 83.61           C  
ATOM   2363  C   ASP A 294      20.756 -16.301 -17.343  1.00 83.61           C  
ATOM   2364  CB  ASP A 294      18.360 -16.559 -18.033  1.00 83.61           C  
ATOM   2365  O   ASP A 294      21.097 -16.209 -18.524  1.00 83.61           O  
ATOM   2366  CG  ASP A 294      18.137 -15.064 -18.174  1.00 83.61           C  
ATOM   2367  OD1 ASP A 294      18.540 -14.299 -17.270  1.00 83.61           O  
ATOM   2368  OD2 ASP A 294      17.551 -14.646 -19.196  1.00 83.61           O  
ATOM   2369  N   GLY A 295      21.516 -15.811 -16.316  1.00 74.93           N  
ATOM   2370  CA  GLY A 295      22.801 -15.184 -16.580  1.00 74.93           C  
ATOM   2371  C   GLY A 295      23.883 -16.177 -16.961  1.00 74.93           C  
ATOM   2372  O   GLY A 295      23.724 -17.383 -16.761  1.00 74.93           O  
ATOM   2373  N   ASP A 296      24.915 -15.778 -17.772  1.00 73.46           N  
ATOM   2374  CA  ASP A 296      26.098 -16.554 -18.133  1.00 73.46           C  
ATOM   2375  C   ASP A 296      26.916 -16.917 -16.896  1.00 73.46           C  
ATOM   2376  CB  ASP A 296      26.965 -15.778 -19.128  1.00 73.46           C  
ATOM   2377  O   ASP A 296      27.394 -16.035 -16.180  1.00 73.46           O  
ATOM   2378  CG  ASP A 296      28.104 -16.608 -19.694  1.00 73.46           C  
ATOM   2379  OD1 ASP A 296      28.390 -17.699 -19.156  1.00 73.46           O  
ATOM   2380  OD2 ASP A 296      28.723 -16.165 -20.686  1.00 73.46           O  
ATOM   2381  N   PRO A 297      26.948 -18.237 -16.606  1.00 70.02           N  
ATOM   2382  CA  PRO A 297      27.696 -18.685 -15.429  1.00 70.02           C  
ATOM   2383  C   PRO A 297      29.158 -18.246 -15.457  1.00 70.02           C  
ATOM   2384  CB  PRO A 297      27.581 -20.210 -15.498  1.00 70.02           C  
ATOM   2385  O   PRO A 297      29.800 -18.158 -14.408  1.00 70.02           O  
ATOM   2386  CG  PRO A 297      26.486 -20.467 -16.482  1.00 70.02           C  
ATOM   2387  CD  PRO A 297      26.352 -19.264 -17.371  1.00 70.02           C  
ATOM   2388  N   ASN A 298      29.639 -17.827 -16.612  1.00 72.03           N  
ATOM   2389  CA  ASN A 298      31.033 -17.446 -16.812  1.00 72.03           C  
ATOM   2390  C   ASN A 298      31.225 -15.937 -16.692  1.00 72.03           C  
ATOM   2391  CB  ASN A 298      31.535 -17.939 -18.171  1.00 72.03           C  
ATOM   2392  O   ASN A 298      32.356 -15.455 -16.614  1.00 72.03           O  
ATOM   2393  CG  ASN A 298      31.590 -19.452 -18.259  1.00 72.03           C  
ATOM   2394  ND2 ASN A 298      31.303 -19.988 -19.439  1.00 72.03           N  
ATOM   2395  OD1 ASN A 298      31.888 -20.133 -17.274  1.00 72.03           O  
ATOM   2396  N   GLU A 299      30.120 -15.183 -16.610  1.00 72.19           N  
ATOM   2397  CA  GLU A 299      30.147 -13.744 -16.367  1.00 72.19           C  
ATOM   2398  C   GLU A 299      29.831 -13.425 -14.908  1.00 72.19           C  
ATOM   2399  CB  GLU A 299      29.158 -13.025 -17.288  1.00 72.19           C  
ATOM   2400  O   GLU A 299      28.773 -13.802 -14.399  1.00 72.19           O  
ATOM   2401  CG  GLU A 299      29.590 -12.991 -18.747  1.00 72.19           C  
ATOM   2402  CD  GLU A 299      28.810 -11.986 -19.580  1.00 72.19           C  
ATOM   2403  OE1 GLU A 299      29.147 -11.794 -20.771  1.00 72.19           O  
ATOM   2404  OE2 GLU A 299      27.856 -11.386 -19.038  1.00 72.19           O  
ATOM   2405  N   PRO A 300      30.887 -12.925 -14.219  1.00 66.72           N  
ATOM   2406  CA  PRO A 300      30.646 -12.544 -12.826  1.00 66.72           C  
ATOM   2407  C   PRO A 300      29.484 -11.564 -12.674  1.00 66.72           C  
ATOM   2408  CB  PRO A 300      31.966 -11.895 -12.404  1.00 66.72           C  
ATOM   2409  O   PRO A 300      29.276 -10.710 -13.539  1.00 66.72           O  
ATOM   2410  CG  PRO A 300      32.867 -12.059 -13.585  1.00 66.72           C  
ATOM   2411  CD  PRO A 300      32.048 -12.546 -14.746  1.00 66.72           C  
ATOM   2412  N   VAL A 301      28.238 -11.932 -11.894  1.00 69.86           N  
ATOM   2413  CA  VAL A 301      27.205 -11.051 -11.360  1.00 69.86           C  
ATOM   2414  C   VAL A 301      26.132 -10.810 -12.419  1.00 69.86           C  
ATOM   2415  CB  VAL A 301      27.798  -9.704 -10.886  1.00 69.86           C  
ATOM   2416  O   VAL A 301      25.537  -9.732 -12.475  1.00 69.86           O  
ATOM   2417  CG1 VAL A 301      26.796  -8.951 -10.013  1.00 69.86           C  
ATOM   2418  CG2 VAL A 301      29.105  -9.934 -10.130  1.00 69.86           C  
ATOM   2419  N   SER A 302      25.976 -11.787 -13.389  1.00 83.97           N  
ATOM   2420  CA  SER A 302      24.941 -11.734 -14.416  1.00 83.97           C  
ATOM   2421  C   SER A 302      23.548 -11.840 -13.804  1.00 83.97           C  
ATOM   2422  CB  SER A 302      25.144 -12.851 -15.440  1.00 83.97           C  
ATOM   2423  O   SER A 302      22.546 -11.619 -14.487  1.00 83.97           O  
ATOM   2424  OG  SER A 302      24.994 -14.123 -14.833  1.00 83.97           O  
ATOM   2425  N   ASP A 303      23.514 -11.987 -12.544  1.00 92.35           N  
ATOM   2426  CA  ASP A 303      22.230 -12.239 -11.897  1.00 92.35           C  
ATOM   2427  C   ASP A 303      21.664 -10.960 -11.284  1.00 92.35           C  
ATOM   2428  CB  ASP A 303      22.373 -13.319 -10.823  1.00 92.35           C  
ATOM   2429  O   ASP A 303      20.594 -10.980 -10.673  1.00 92.35           O  
ATOM   2430  CG  ASP A 303      23.280 -12.902  -9.679  1.00 92.35           C  
ATOM   2431  OD1 ASP A 303      24.075 -11.953  -9.846  1.00 92.35           O  
ATOM   2432  OD2 ASP A 303      23.200 -13.530  -8.601  1.00 92.35           O  
ATOM   2433  N   TYR A 304      22.403  -9.808 -11.480  1.00 95.44           N  
ATOM   2434  CA  TYR A 304      22.068  -8.620 -10.703  1.00 95.44           C  
ATOM   2435  C   TYR A 304      21.279  -7.623 -11.544  1.00 95.44           C  
ATOM   2436  CB  TYR A 304      23.338  -7.956 -10.162  1.00 95.44           C  
ATOM   2437  O   TYR A 304      21.629  -7.359 -12.697  1.00 95.44           O  
ATOM   2438  CG  TYR A 304      23.082  -6.654  -9.443  1.00 95.44           C  
ATOM   2439  CD1 TYR A 304      23.294  -5.432 -10.077  1.00 95.44           C  
ATOM   2440  CD2 TYR A 304      22.631  -6.642  -8.127  1.00 95.44           C  
ATOM   2441  CE1 TYR A 304      23.062  -4.229  -9.418  1.00 95.44           C  
ATOM   2442  CE2 TYR A 304      22.395  -5.446  -7.458  1.00 95.44           C  
ATOM   2443  OH  TYR A 304      22.382  -3.059  -7.453  1.00 95.44           O  
ATOM   2444  CZ  TYR A 304      22.613  -4.246  -8.111  1.00 95.44           C  
ATOM   2445  N   ILE A 305      20.217  -7.101 -11.001  1.00 97.23           N  
ATOM   2446  CA  ILE A 305      19.449  -5.937 -11.431  1.00 97.23           C  
ATOM   2447  C   ILE A 305      18.925  -5.185 -10.209  1.00 97.23           C  
ATOM   2448  CB  ILE A 305      18.279  -6.341 -12.354  1.00 97.23           C  
ATOM   2449  O   ILE A 305      18.579  -5.798  -9.197  1.00 97.23           O  
ATOM   2450  CG1 ILE A 305      17.559  -5.094 -12.881  1.00 97.23           C  
ATOM   2451  CG2 ILE A 305      17.305  -7.266 -11.619  1.00 97.23           C  
ATOM   2452  CD1 ILE A 305      16.576  -5.376 -14.009  1.00 97.23           C  
ATOM   2453  N   ASN A 306      18.994  -3.914 -10.204  1.00 98.00           N  
ATOM   2454  CA  ASN A 306      18.527  -3.093  -9.091  1.00 98.00           C  
ATOM   2455  C   ASN A 306      17.004  -3.093  -8.996  1.00 98.00           C  
ATOM   2456  CB  ASN A 306      19.051  -1.662  -9.223  1.00 98.00           C  
ATOM   2457  O   ASN A 306      16.342  -2.228  -9.571  1.00 98.00           O  
ATOM   2458  CG  ASN A 306      18.808  -0.834  -7.977  1.00 98.00           C  
ATOM   2459  ND2 ASN A 306      19.818  -0.079  -7.560  1.00 98.00           N  
ATOM   2460  OD1 ASN A 306      17.722  -0.872  -7.393  1.00 98.00           O  
ATOM   2461  N   ALA A 307      16.457  -4.082  -8.331  1.00 98.48           N  
ATOM   2462  CA  ALA A 307      15.012  -4.268  -8.227  1.00 98.48           C  
ATOM   2463  C   ALA A 307      14.657  -5.133  -7.020  1.00 98.48           C  
ATOM   2464  CB  ALA A 307      14.462  -4.894  -9.506  1.00 98.48           C  
ATOM   2465  O   ALA A 307      15.414  -6.032  -6.649  1.00 98.48           O  
ATOM   2466  N   ASN A 308      13.556  -4.820  -6.341  1.00 98.42           N  
ATOM   2467  CA  ASN A 308      13.038  -5.604  -5.226  1.00 98.42           C  
ATOM   2468  C   ASN A 308      11.599  -6.049  -5.473  1.00 98.42           C  
ATOM   2469  CB  ASN A 308      13.131  -4.809  -3.921  1.00 98.42           C  
ATOM   2470  O   ASN A 308      10.813  -5.315  -6.075  1.00 98.42           O  
ATOM   2471  CG  ASN A 308      14.559  -4.629  -3.448  1.00 98.42           C  
ATOM   2472  ND2 ASN A 308      15.128  -5.678  -2.866  1.00 98.42           N  
ATOM   2473  OD1 ASN A 308      15.147  -3.555  -3.603  1.00 98.42           O  
ATOM   2474  N   ILE A 309      11.264  -7.236  -5.107  1.00 97.88           N  
ATOM   2475  CA  ILE A 309       9.886  -7.713  -5.086  1.00 97.88           C  
ATOM   2476  C   ILE A 309       9.169  -7.166  -3.854  1.00 97.88           C  
ATOM   2477  CB  ILE A 309       9.822  -9.257  -5.102  1.00 97.88           C  
ATOM   2478  O   ILE A 309       9.710  -7.203  -2.746  1.00 97.88           O  
ATOM   2479  CG1 ILE A 309      10.459  -9.805  -6.384  1.00 97.88           C  
ATOM   2480  CG2 ILE A 309       8.376  -9.740  -4.960  1.00 97.88           C  
ATOM   2481  CD1 ILE A 309      10.645 -11.316  -6.387  1.00 97.88           C  
ATOM   2482  N   ILE A 310       8.032  -6.570  -4.072  1.00 96.87           N  
ATOM   2483  CA  ILE A 310       7.213  -6.054  -2.980  1.00 96.87           C  
ATOM   2484  C   ILE A 310       5.954  -6.905  -2.833  1.00 96.87           C  
ATOM   2485  CB  ILE A 310       6.836  -4.573  -3.208  1.00 96.87           C  
ATOM   2486  O   ILE A 310       5.131  -6.972  -3.750  1.00 96.87           O  
ATOM   2487  CG1 ILE A 310       8.088  -3.744  -3.516  1.00 96.87           C  
ATOM   2488  CG2 ILE A 310       6.093  -4.012  -1.992  1.00 96.87           C  
ATOM   2489  CD1 ILE A 310       9.101  -3.707  -2.379  1.00 96.87           C  
ATOM   2490  N   MET A 311       5.842  -7.483  -1.634  1.00 93.22           N  
ATOM   2491  CA  MET A 311       4.689  -8.335  -1.360  1.00 93.22           C  
ATOM   2492  C   MET A 311       3.799  -7.717  -0.287  1.00 93.22           C  
ATOM   2493  CB  MET A 311       5.141  -9.730  -0.925  1.00 93.22           C  
ATOM   2494  O   MET A 311       4.245  -7.485   0.838  1.00 93.22           O  
ATOM   2495  CG  MET A 311       6.009 -10.440  -1.951  1.00 93.22           C  
ATOM   2496  SD  MET A 311       5.049 -11.016  -3.405  1.00 93.22           S  
ATOM   2497  CE  MET A 311       4.190 -12.439  -2.679  1.00 93.22           C  
ATOM   2498  N   PRO A 312       2.587  -7.469  -0.683  1.00 88.05           N  
ATOM   2499  CA  PRO A 312       1.696  -6.948   0.356  1.00 88.05           C  
ATOM   2500  C   PRO A 312       1.384  -7.980   1.437  1.00 88.05           C  
ATOM   2501  CB  PRO A 312       0.431  -6.572  -0.420  1.00 88.05           C  
ATOM   2502  O   PRO A 312       1.254  -9.171   1.141  1.00 88.05           O  
ATOM   2503  CG  PRO A 312       0.864  -6.509  -1.849  1.00 88.05           C  
ATOM   2504  CD  PRO A 312       2.049  -7.415  -2.029  1.00 88.05           C  
ATOM   2505  N   GLU A 313       1.769  -7.843   2.687  1.00 70.94           N  
ATOM   2506  CA  GLU A 313       1.723  -8.744   3.835  1.00 70.94           C  
ATOM   2507  C   GLU A 313       0.329  -8.778   4.456  1.00 70.94           C  
ATOM   2508  CB  GLU A 313       2.757  -8.329   4.886  1.00 70.94           C  
ATOM   2509  O   GLU A 313       0.067  -9.569   5.363  1.00 70.94           O  
ATOM   2510  CG  GLU A 313       4.192  -8.652   4.498  1.00 70.94           C  
ATOM   2511  CD  GLU A 313       5.205  -8.248   5.556  1.00 70.94           C  
ATOM   2512  OE1 GLU A 313       6.426  -8.335   5.293  1.00 70.94           O  
ATOM   2513  OE2 GLU A 313       4.775  -7.842   6.659  1.00 70.94           O  
ATOM   2514  N   PHE A 314      -0.767  -8.274   3.790  1.00 56.67           N  
ATOM   2515  CA  PHE A 314      -2.042  -8.196   4.493  1.00 56.67           C  
ATOM   2516  C   PHE A 314      -2.922  -9.393   4.154  1.00 56.67           C  
ATOM   2517  CB  PHE A 314      -2.770  -6.894   4.145  1.00 56.67           C  
ATOM   2518  O   PHE A 314      -4.035  -9.518   4.669  1.00 56.67           O  
ATOM   2519  CG  PHE A 314      -2.176  -5.674   4.794  1.00 56.67           C  
ATOM   2520  CD1 PHE A 314      -2.498  -5.339   6.104  1.00 56.67           C  
ATOM   2521  CD2 PHE A 314      -1.294  -4.861   4.095  1.00 56.67           C  
ATOM   2522  CE1 PHE A 314      -1.949  -4.210   6.707  1.00 56.67           C  
ATOM   2523  CE2 PHE A 314      -0.741  -3.731   4.691  1.00 56.67           C  
ATOM   2524  CZ  PHE A 314      -1.071  -3.407   5.997  1.00 56.67           C  
ATOM   2525  N   GLU A 315      -2.241 -10.527   3.583  1.00 48.62           N  
ATOM   2526  CA  GLU A 315      -3.035 -11.740   3.411  1.00 48.62           C  
ATOM   2527  C   GLU A 315      -2.764 -12.740   4.531  1.00 48.62           C  
ATOM   2528  CB  GLU A 315      -2.747 -12.382   2.052  1.00 48.62           C  
ATOM   2529  O   GLU A 315      -1.609 -12.990   4.882  1.00 48.62           O  
ATOM   2530  CG  GLU A 315      -3.457 -11.706   0.889  1.00 48.62           C  
ATOM   2531  CD  GLU A 315      -3.185 -12.372  -0.451  1.00 48.62           C  
ATOM   2532  OE1 GLU A 315      -3.699 -11.888  -1.485  1.00 48.62           O  
ATOM   2533  OE2 GLU A 315      -2.453 -13.386  -0.466  1.00 48.62           O  
ATOM   2534  N   THR A 316      -3.317 -12.495   5.796  1.00 40.69           N  
ATOM   2535  CA  THR A 316      -3.691 -13.490   6.795  1.00 40.69           C  
ATOM   2536  C   THR A 316      -3.326 -14.894   6.324  1.00 40.69           C  
ATOM   2537  CB  THR A 316      -5.197 -13.427   7.109  1.00 40.69           C  
ATOM   2538  O   THR A 316      -3.532 -15.237   5.158  1.00 40.69           O  
ATOM   2539  CG2 THR A 316      -5.440 -13.025   8.560  1.00 40.69           C  
ATOM   2540  OG1 THR A 316      -5.819 -12.465   6.249  1.00 40.69           O  
ATOM   2541  N   LYS A 317      -2.121 -15.352   6.580  1.00 39.45           N  
ATOM   2542  CA  LYS A 317      -1.753 -16.680   7.063  1.00 39.45           C  
ATOM   2543  C   LYS A 317      -2.965 -17.608   7.097  1.00 39.45           C  
ATOM   2544  CB  LYS A 317      -1.123 -16.590   8.453  1.00 39.45           C  
ATOM   2545  O   LYS A 317      -2.835 -18.795   7.402  1.00 39.45           O  
ATOM   2546  CG  LYS A 317       0.318 -16.100   8.449  1.00 39.45           C  
ATOM   2547  CD  LYS A 317       0.946 -16.200   9.833  1.00 39.45           C  
ATOM   2548  CE  LYS A 317       2.360 -15.633   9.848  1.00 39.45           C  
ATOM   2549  NZ  LYS A 317       2.988 -15.748  11.199  1.00 39.45           N  
ATOM   2550  N   CYS A 318      -4.241 -17.061   6.531  1.00 37.05           N  
ATOM   2551  CA  CYS A 318      -5.341 -18.018   6.577  1.00 37.05           C  
ATOM   2552  C   CYS A 318      -5.641 -18.571   5.189  1.00 37.05           C  
ATOM   2553  CB  CYS A 318      -6.595 -17.365   7.158  1.00 37.05           C  
ATOM   2554  O   CYS A 318      -5.896 -17.810   4.255  1.00 37.05           O  
ATOM   2555  SG  CYS A 318      -6.512 -17.088   8.941  1.00 37.05           S  
ATOM   2556  N   ASN A 319      -4.580 -18.907   4.401  1.00 41.72           N  
ATOM   2557  CA  ASN A 319      -4.866 -19.812   3.293  1.00 41.72           C  
ATOM   2558  C   ASN A 319      -3.703 -19.876   2.307  1.00 41.72           C  
ATOM   2559  CB  ASN A 319      -6.149 -19.392   2.574  1.00 41.72           C  
ATOM   2560  O   ASN A 319      -3.155 -18.843   1.919  1.00 41.72           O  
ATOM   2561  CG  ASN A 319      -7.399 -19.903   3.264  1.00 41.72           C  
ATOM   2562  ND2 ASN A 319      -8.556 -19.411   2.836  1.00 41.72           N  
ATOM   2563  OD1 ASN A 319      -7.325 -20.732   4.175  1.00 41.72           O  
ATOM   2564  N   ASN A 320      -2.595 -20.595   2.572  1.00 41.07           N  
ATOM   2565  CA  ASN A 320      -1.693 -21.105   1.545  1.00 41.07           C  
ATOM   2566  C   ASN A 320      -2.063 -20.577   0.162  1.00 41.07           C  
ATOM   2567  CB  ASN A 320      -1.689 -22.635   1.546  1.00 41.07           C  
ATOM   2568  O   ASN A 320      -1.671 -21.155  -0.853  1.00 41.07           O  
ATOM   2569  CG  ASN A 320      -0.759 -23.216   2.593  1.00 41.07           C  
ATOM   2570  ND2 ASN A 320      -0.848 -24.523   2.805  1.00 41.07           N  
ATOM   2571  OD1 ASN A 320       0.033 -22.495   3.206  1.00 41.07           O  
ATOM   2572  N   SER A 321      -2.838 -19.352  -0.014  1.00 48.10           N  
ATOM   2573  CA  SER A 321      -3.146 -18.849  -1.349  1.00 48.10           C  
ATOM   2574  C   SER A 321      -2.192 -17.730  -1.752  1.00 48.10           C  
ATOM   2575  CB  SER A 321      -4.590 -18.348  -1.413  1.00 48.10           C  
ATOM   2576  O   SER A 321      -1.722 -16.972  -0.901  1.00 48.10           O  
ATOM   2577  OG  SER A 321      -4.774 -17.235  -0.556  1.00 48.10           O  
ATOM   2578  N   LYS A 322      -1.421 -17.873  -2.783  1.00 52.10           N  
ATOM   2579  CA  LYS A 322      -0.575 -16.896  -3.461  1.00 52.10           C  
ATOM   2580  C   LYS A 322      -1.217 -15.512  -3.452  1.00 52.10           C  
ATOM   2581  CB  LYS A 322      -0.296 -17.334  -4.900  1.00 52.10           C  
ATOM   2582  O   LYS A 322      -2.441 -15.389  -3.524  1.00 52.10           O  
ATOM   2583  CG  LYS A 322       0.735 -18.447  -5.019  1.00 52.10           C  
ATOM   2584  CD  LYS A 322       1.085 -18.731  -6.474  1.00 52.10           C  
ATOM   2585  CE  LYS A 322       2.030 -19.918  -6.602  1.00 52.10           C  
ATOM   2586  NZ  LYS A 322       2.391 -20.188  -8.026  1.00 52.10           N  
ATOM   2587  N   PRO A 323      -0.427 -14.487  -2.946  1.00 58.68           N  
ATOM   2588  CA  PRO A 323      -0.951 -13.121  -3.022  1.00 58.68           C  
ATOM   2589  C   PRO A 323      -1.558 -12.797  -4.385  1.00 58.68           C  
ATOM   2590  CB  PRO A 323       0.282 -12.254  -2.753  1.00 58.68           C  
ATOM   2591  O   PRO A 323      -1.068 -13.274  -5.412  1.00 58.68           O  
ATOM   2592  CG  PRO A 323       1.446 -13.162  -2.989  1.00 58.68           C  
ATOM   2593  CD  PRO A 323       0.962 -14.583  -2.933  1.00 58.68           C  
ATOM   2594  N   LYS A 324      -2.802 -12.206  -4.349  1.00 68.69           N  
ATOM   2595  CA  LYS A 324      -3.593 -11.866  -5.528  1.00 68.69           C  
ATOM   2596  C   LYS A 324      -2.847 -10.884  -6.427  1.00 68.69           C  
ATOM   2597  CB  LYS A 324      -4.944 -11.278  -5.117  1.00 68.69           C  
ATOM   2598  O   LYS A 324      -2.867 -11.018  -7.652  1.00 68.69           O  
ATOM   2599  CG  LYS A 324      -6.021 -12.322  -4.861  1.00 68.69           C  
ATOM   2600  CD  LYS A 324      -7.381 -11.676  -4.630  1.00 68.69           C  
ATOM   2601  CE  LYS A 324      -8.445 -12.714  -4.299  1.00 68.69           C  
ATOM   2602  NZ  LYS A 324      -9.783 -12.086  -4.082  1.00 68.69           N  
ATOM   2603  N   LYS A 325      -1.892 -10.099  -5.751  1.00 86.17           N  
ATOM   2604  CA  LYS A 325      -1.175  -9.078  -6.510  1.00 86.17           C  
ATOM   2605  C   LYS A 325       0.142  -8.711  -5.830  1.00 86.17           C  
ATOM   2606  CB  LYS A 325      -2.041  -7.829  -6.682  1.00 86.17           C  
ATOM   2607  O   LYS A 325       0.188  -8.528  -4.612  1.00 86.17           O  
ATOM   2608  CG  LYS A 325      -1.491  -6.828  -7.688  1.00 86.17           C  
ATOM   2609  CD  LYS A 325      -2.430  -5.642  -7.867  1.00 86.17           C  
ATOM   2610  CE  LYS A 325      -1.903  -4.662  -8.906  1.00 86.17           C  
ATOM   2611  NZ  LYS A 325      -2.837  -3.515  -9.110  1.00 86.17           N  
ATOM   2612  N   SER A 326       1.250  -8.725  -6.577  1.00 94.28           N  
ATOM   2613  CA  SER A 326       2.569  -8.321  -6.101  1.00 94.28           C  
ATOM   2614  C   SER A 326       3.229  -7.342  -7.066  1.00 94.28           C  
ATOM   2615  CB  SER A 326       3.467  -9.544  -5.908  1.00 94.28           C  
ATOM   2616  O   SER A 326       2.684  -7.051  -8.132  1.00 94.28           O  
ATOM   2617  OG  SER A 326       3.675 -10.214  -7.139  1.00 94.28           O  
ATOM   2618  N   TYR A 327       4.416  -6.751  -6.576  1.00 98.15           N  
ATOM   2619  CA  TYR A 327       5.058  -5.695  -7.352  1.00 98.15           C  
ATOM   2620  C   TYR A 327       6.557  -5.942  -7.474  1.00 98.15           C  
ATOM   2621  CB  TYR A 327       4.804  -4.327  -6.711  1.00 98.15           C  
ATOM   2622  O   TYR A 327       7.153  -6.607  -6.624  1.00 98.15           O  
ATOM   2623  CG  TYR A 327       3.349  -4.056  -6.416  1.00 98.15           C  
ATOM   2624  CD1 TYR A 327       2.543  -3.391  -7.338  1.00 98.15           C  
ATOM   2625  CD2 TYR A 327       2.777  -4.463  -5.215  1.00 98.15           C  
ATOM   2626  CE1 TYR A 327       1.202  -3.136  -7.069  1.00 98.15           C  
ATOM   2627  CE2 TYR A 327       1.437  -4.214  -4.936  1.00 98.15           C  
ATOM   2628  OH  TYR A 327      -0.668  -3.302  -5.596  1.00 98.15           O  
ATOM   2629  CZ  TYR A 327       0.659  -3.551  -5.868  1.00 98.15           C  
ATOM   2630  N   ILE A 328       7.083  -5.464  -8.587  1.00 98.76           N  
ATOM   2631  CA  ILE A 328       8.522  -5.250  -8.695  1.00 98.76           C  
ATOM   2632  C   ILE A 328       8.816  -3.753  -8.771  1.00 98.76           C  
ATOM   2633  CB  ILE A 328       9.111  -5.975  -9.926  1.00 98.76           C  
ATOM   2634  O   ILE A 328       8.353  -3.069  -9.686  1.00 98.76           O  
ATOM   2635  CG1 ILE A 328       8.966  -7.493  -9.771  1.00 98.76           C  
ATOM   2636  CG2 ILE A 328      10.577  -5.583 -10.133  1.00 98.76           C  
ATOM   2637  CD1 ILE A 328       9.321  -8.280 -11.026  1.00 98.76           C  
ATOM   2638  N   ALA A 329       9.481  -3.252  -7.746  1.00 98.73           N  
ATOM   2639  CA  ALA A 329       9.966  -1.875  -7.760  1.00 98.73           C  
ATOM   2640  C   ALA A 329      11.410  -1.807  -8.248  1.00 98.73           C  
ATOM   2641  CB  ALA A 329       9.848  -1.255  -6.369  1.00 98.73           C  
ATOM   2642  O   ALA A 329      12.299  -2.432  -7.666  1.00 98.73           O  
ATOM   2643  N   THR A 330      11.598  -1.005  -9.311  1.00 98.68           N  
ATOM   2644  CA  THR A 330      12.937  -0.979  -9.889  1.00 98.68           C  
ATOM   2645  C   THR A 330      13.306   0.433 -10.335  1.00 98.68           C  
ATOM   2646  CB  THR A 330      13.048  -1.943 -11.085  1.00 98.68           C  
ATOM   2647  O   THR A 330      12.431   1.282 -10.512  1.00 98.68           O  
ATOM   2648  CG2 THR A 330      12.136  -1.509 -12.228  1.00 98.68           C  
ATOM   2649  OG1 THR A 330      14.403  -1.963 -11.551  1.00 98.68           O  
ATOM   2650  N   GLN A 331      14.633   0.684 -10.487  1.00 98.00           N  
ATOM   2651  CA  GLN A 331      15.097   1.963 -11.016  1.00 98.00           C  
ATOM   2652  C   GLN A 331      14.802   2.081 -12.508  1.00 98.00           C  
ATOM   2653  CB  GLN A 331      16.595   2.137 -10.762  1.00 98.00           C  
ATOM   2654  O   GLN A 331      14.494   1.084 -13.166  1.00 98.00           O  
ATOM   2655  CG  GLN A 331      17.470   1.177 -11.556  1.00 98.00           C  
ATOM   2656  CD  GLN A 331      18.951   1.383 -11.300  1.00 98.00           C  
ATOM   2657  NE2 GLN A 331      19.768   1.141 -12.318  1.00 98.00           N  
ATOM   2658  OE1 GLN A 331      19.357   1.758 -10.195  1.00 98.00           O  
ATOM   2659  N   GLY A 332      14.842   3.369 -12.974  1.00 97.91           N  
ATOM   2660  CA  GLY A 332      14.790   3.532 -14.418  1.00 97.91           C  
ATOM   2661  C   GLY A 332      15.964   2.891 -15.134  1.00 97.91           C  
ATOM   2662  O   GLY A 332      17.071   2.834 -14.594  1.00 97.91           O  
ATOM   2663  N   CYS A 333      15.716   2.439 -16.354  1.00 97.92           N  
ATOM   2664  CA  CYS A 333      16.742   1.709 -17.091  1.00 97.92           C  
ATOM   2665  C   CYS A 333      17.924   2.613 -17.420  1.00 97.92           C  
ATOM   2666  CB  CYS A 333      16.162   1.123 -18.378  1.00 97.92           C  
ATOM   2667  O   CYS A 333      17.742   3.791 -17.732  1.00 97.92           O  
ATOM   2668  SG  CYS A 333      15.036  -0.262 -18.105  1.00 97.92           S  
ATOM   2669  N   LEU A 334      19.120   2.023 -17.276  1.00 97.48           N  
ATOM   2670  CA  LEU A 334      20.352   2.585 -17.818  1.00 97.48           C  
ATOM   2671  C   LEU A 334      20.695   1.950 -19.161  1.00 97.48           C  
ATOM   2672  CB  LEU A 334      21.510   2.386 -16.836  1.00 97.48           C  
ATOM   2673  O   LEU A 334      20.125   0.920 -19.529  1.00 97.48           O  
ATOM   2674  CG  LEU A 334      21.277   2.876 -15.406  1.00 97.48           C  
ATOM   2675  CD1 LEU A 334      22.427   2.442 -14.503  1.00 97.48           C  
ATOM   2676  CD2 LEU A 334      21.113   4.392 -15.379  1.00 97.48           C  
ATOM   2677  N   GLN A 335      21.613   2.593 -19.815  1.00 96.20           N  
ATOM   2678  CA  GLN A 335      21.999   2.037 -21.108  1.00 96.20           C  
ATOM   2679  C   GLN A 335      22.460   0.589 -20.968  1.00 96.20           C  
ATOM   2680  CB  GLN A 335      23.103   2.880 -21.748  1.00 96.20           C  
ATOM   2681  O   GLN A 335      22.096  -0.265 -21.779  1.00 96.20           O  
ATOM   2682  CG  GLN A 335      23.388   2.518 -23.199  1.00 96.20           C  
ATOM   2683  CD  GLN A 335      22.193   2.744 -24.107  1.00 96.20           C  
ATOM   2684  NE2 GLN A 335      21.880   1.751 -24.932  1.00 96.20           N  
ATOM   2685  OE1 GLN A 335      21.556   3.801 -24.065  1.00 96.20           O  
ATOM   2686  N   ASN A 336      23.172   0.271 -19.945  1.00 94.62           N  
ATOM   2687  CA  ASN A 336      23.786  -1.042 -19.783  1.00 94.62           C  
ATOM   2688  C   ASN A 336      22.869  -2.000 -19.027  1.00 94.62           C  
ATOM   2689  CB  ASN A 336      25.132  -0.920 -19.067  1.00 94.62           C  
ATOM   2690  O   ASN A 336      23.236  -3.150 -18.778  1.00 94.62           O  
ATOM   2691  CG  ASN A 336      25.014  -0.257 -17.708  1.00 94.62           C  
ATOM   2692  ND2 ASN A 336      25.832  -0.697 -16.760  1.00 94.62           N  
ATOM   2693  OD1 ASN A 336      24.192   0.643 -17.513  1.00 94.62           O  
ATOM   2694  N   THR A 337      21.623  -1.592 -18.671  1.00 96.32           N  
ATOM   2695  CA  THR A 337      20.774  -2.482 -17.887  1.00 96.32           C  
ATOM   2696  C   THR A 337      19.477  -2.787 -18.632  1.00 96.32           C  
ATOM   2697  CB  THR A 337      20.447  -1.874 -16.511  1.00 96.32           C  
ATOM   2698  O   THR A 337      18.602  -3.481 -18.108  1.00 96.32           O  
ATOM   2699  CG2 THR A 337      21.712  -1.686 -15.679  1.00 96.32           C  
ATOM   2700  OG1 THR A 337      19.816  -0.601 -16.695  1.00 96.32           O  
ATOM   2701  N   VAL A 338      19.318  -2.300 -19.850  1.00 97.74           N  
ATOM   2702  CA  VAL A 338      18.093  -2.487 -20.621  1.00 97.74           C  
ATOM   2703  C   VAL A 338      17.863  -3.975 -20.874  1.00 97.74           C  
ATOM   2704  CB  VAL A 338      18.144  -1.720 -21.962  1.00 97.74           C  
ATOM   2705  O   VAL A 338      16.743  -4.470 -20.727  1.00 97.74           O  
ATOM   2706  CG1 VAL A 338      16.939  -2.073 -22.832  1.00 97.74           C  
ATOM   2707  CG2 VAL A 338      18.204  -0.214 -21.713  1.00 97.74           C  
ATOM   2708  N   ASN A 339      18.951  -4.652 -21.174  1.00 95.68           N  
ATOM   2709  CA  ASN A 339      18.838  -6.086 -21.421  1.00 95.68           C  
ATOM   2710  C   ASN A 339      18.388  -6.836 -20.170  1.00 95.68           C  
ATOM   2711  CB  ASN A 339      20.167  -6.650 -21.928  1.00 95.68           C  
ATOM   2712  O   ASN A 339      17.503  -7.691 -20.239  1.00 95.68           O  
ATOM   2713  CG  ASN A 339      20.566  -6.081 -23.275  1.00 95.68           C  
ATOM   2714  ND2 ASN A 339      21.807  -6.328 -23.679  1.00 95.68           N  
ATOM   2715  OD1 ASN A 339      19.767  -5.425 -23.948  1.00 95.68           O  
ATOM   2716  N   ASP A 340      18.970  -6.504 -19.030  1.00 96.12           N  
ATOM   2717  CA  ASP A 340      18.618  -7.125 -17.756  1.00 96.12           C  
ATOM   2718  C   ASP A 340      17.158  -6.857 -17.400  1.00 96.12           C  
ATOM   2719  CB  ASP A 340      19.534  -6.617 -16.640  1.00 96.12           C  
ATOM   2720  O   ASP A 340      16.470  -7.736 -16.876  1.00 96.12           O  
ATOM   2721  CG  ASP A 340      20.997  -6.947 -16.877  1.00 96.12           C  
ATOM   2722  OD1 ASP A 340      21.299  -8.047 -17.388  1.00 96.12           O  
ATOM   2723  OD2 ASP A 340      21.856  -6.100 -16.548  1.00 96.12           O  
ATOM   2724  N   PHE A 341      16.699  -5.667 -17.750  1.00 98.31           N  
ATOM   2725  CA  PHE A 341      15.321  -5.271 -17.485  1.00 98.31           C  
ATOM   2726  C   PHE A 341      14.344  -6.204 -18.192  1.00 98.31           C  
ATOM   2727  CB  PHE A 341      15.081  -3.825 -17.930  1.00 98.31           C  
ATOM   2728  O   PHE A 341      13.421  -6.732 -17.569  1.00 98.31           O  
ATOM   2729  CG  PHE A 341      13.684  -3.332 -17.662  1.00 98.31           C  
ATOM   2730  CD1 PHE A 341      12.727  -3.331 -18.670  1.00 98.31           C  
ATOM   2731  CD2 PHE A 341      13.328  -2.868 -16.402  1.00 98.31           C  
ATOM   2732  CE1 PHE A 341      11.434  -2.875 -18.425  1.00 98.31           C  
ATOM   2733  CE2 PHE A 341      12.038  -2.411 -16.150  1.00 98.31           C  
ATOM   2734  CZ  PHE A 341      11.093  -2.414 -17.163  1.00 98.31           C  
ATOM   2735  N   TRP A 342      14.540  -6.449 -19.439  1.00 97.71           N  
ATOM   2736  CA  TRP A 342      13.624  -7.294 -20.198  1.00 97.71           C  
ATOM   2737  C   TRP A 342      13.760  -8.755 -19.783  1.00 97.71           C  
ATOM   2738  CB  TRP A 342      13.881  -7.151 -21.701  1.00 97.71           C  
ATOM   2739  O   TRP A 342      12.780  -9.503 -19.792  1.00 97.71           O  
ATOM   2740  CG  TRP A 342      13.318  -5.897 -22.298  1.00 97.71           C  
ATOM   2741  CD1 TRP A 342      14.017  -4.869 -22.868  1.00 97.71           C  
ATOM   2742  CD2 TRP A 342      11.935  -5.536 -22.381  1.00 97.71           C  
ATOM   2743  CE2 TRP A 342      11.869  -4.275 -23.014  1.00 97.71           C  
ATOM   2744  CE3 TRP A 342      10.745  -6.158 -21.981  1.00 97.71           C  
ATOM   2745  NE1 TRP A 342      13.151  -3.891 -23.300  1.00 97.71           N  
ATOM   2746  CH2 TRP A 342       9.508  -4.254 -22.855  1.00 97.71           C  
ATOM   2747  CZ2 TRP A 342      10.657  -3.624 -23.256  1.00 97.71           C  
ATOM   2748  CZ3 TRP A 342       9.540  -5.509 -22.224  1.00 97.71           C  
ATOM   2749  N   ARG A 343      14.983  -9.145 -19.381  1.00 95.77           N  
ATOM   2750  CA  ARG A 343      15.142 -10.483 -18.821  1.00 95.77           C  
ATOM   2751  C   ARG A 343      14.286 -10.659 -17.571  1.00 95.77           C  
ATOM   2752  CB  ARG A 343      16.611 -10.758 -18.493  1.00 95.77           C  
ATOM   2753  O   ARG A 343      13.653 -11.700 -17.387  1.00 95.77           O  
ATOM   2754  CG  ARG A 343      17.492 -10.942 -19.719  1.00 95.77           C  
ATOM   2755  CD  ARG A 343      18.964 -11.039 -19.346  1.00 95.77           C  
ATOM   2756  NE  ARG A 343      19.228 -12.189 -18.485  1.00 95.77           N  
ATOM   2757  NH1 ARG A 343      21.244 -11.391 -17.688  1.00 95.77           N  
ATOM   2758  NH2 ARG A 343      20.445 -13.417 -16.973  1.00 95.77           N  
ATOM   2759  CZ  ARG A 343      20.305 -12.330 -17.718  1.00 95.77           C  
ATOM   2760  N   MET A 344      14.318  -9.631 -16.764  1.00 97.68           N  
ATOM   2761  CA  MET A 344      13.527  -9.641 -15.537  1.00 97.68           C  
ATOM   2762  C   MET A 344      12.037  -9.722 -15.851  1.00 97.68           C  
ATOM   2763  CB  MET A 344      13.818  -8.395 -14.699  1.00 97.68           C  
ATOM   2764  O   MET A 344      11.320 -10.541 -15.274  1.00 97.68           O  
ATOM   2765  CG  MET A 344      13.017  -8.323 -13.409  1.00 97.68           C  
ATOM   2766  SD  MET A 344      13.254  -6.733 -12.522  1.00 97.68           S  
ATOM   2767  CE  MET A 344      12.401  -5.604 -13.657  1.00 97.68           C  
ATOM   2768  N   VAL A 345      11.578  -8.904 -16.800  1.00 98.10           N  
ATOM   2769  CA  VAL A 345      10.169  -8.851 -17.174  1.00 98.10           C  
ATOM   2770  C   VAL A 345       9.722 -10.213 -17.700  1.00 98.10           C  
ATOM   2771  CB  VAL A 345       9.904  -7.758 -18.234  1.00 98.10           C  
ATOM   2772  O   VAL A 345       8.663 -10.717 -17.316  1.00 98.10           O  
ATOM   2773  CG1 VAL A 345       8.484  -7.872 -18.784  1.00 98.10           C  
ATOM   2774  CG2 VAL A 345      10.141  -6.371 -17.640  1.00 98.10           C  
ATOM   2775  N   PHE A 346      10.481 -10.793 -18.527  1.00 95.98           N  
ATOM   2776  CA  PHE A 346      10.173 -12.095 -19.106  1.00 95.98           C  
ATOM   2777  C   PHE A 346      10.159 -13.176 -18.032  1.00 95.98           C  
ATOM   2778  CB  PHE A 346      11.187 -12.453 -20.197  1.00 95.98           C  
ATOM   2779  O   PHE A 346       9.200 -13.943 -17.927  1.00 95.98           O  
ATOM   2780  CG  PHE A 346      10.838 -13.700 -20.964  1.00 95.98           C  
ATOM   2781  CD1 PHE A 346      11.368 -14.930 -20.596  1.00 95.98           C  
ATOM   2782  CD2 PHE A 346       9.980 -13.642 -22.055  1.00 95.98           C  
ATOM   2783  CE1 PHE A 346      11.047 -16.086 -21.304  1.00 95.98           C  
ATOM   2784  CE2 PHE A 346       9.655 -14.792 -22.767  1.00 95.98           C  
ATOM   2785  CZ  PHE A 346      10.190 -16.014 -22.391  1.00 95.98           C  
ATOM   2786  N   GLN A 347      11.231 -13.243 -17.190  1.00 95.36           N  
ATOM   2787  CA  GLN A 347      11.419 -14.235 -16.137  1.00 95.36           C  
ATOM   2788  C   GLN A 347      10.252 -14.220 -15.153  1.00 95.36           C  
ATOM   2789  CB  GLN A 347      12.734 -13.990 -15.396  1.00 95.36           C  
ATOM   2790  O   GLN A 347       9.774 -15.276 -14.733  1.00 95.36           O  
ATOM   2791  CG  GLN A 347      12.917 -14.864 -14.162  1.00 95.36           C  
ATOM   2792  CD  GLN A 347      14.261 -14.657 -13.490  1.00 95.36           C  
ATOM   2793  NE2 GLN A 347      14.238 -14.378 -12.191  1.00 95.36           N  
ATOM   2794  OE1 GLN A 347      15.312 -14.747 -14.133  1.00 95.36           O  
ATOM   2795  N   GLU A 348       9.817 -13.038 -14.815  1.00 96.25           N  
ATOM   2796  CA  GLU A 348       8.808 -12.909 -13.767  1.00 96.25           C  
ATOM   2797  C   GLU A 348       7.399 -12.929 -14.352  1.00 96.25           C  
ATOM   2798  CB  GLU A 348       9.026 -11.623 -12.965  1.00 96.25           C  
ATOM   2799  O   GLU A 348       6.415 -12.807 -13.620  1.00 96.25           O  
ATOM   2800  CG  GLU A 348      10.334 -11.598 -12.188  1.00 96.25           C  
ATOM   2801  CD  GLU A 348      10.439 -12.706 -11.153  1.00 96.25           C  
ATOM   2802  OE1 GLU A 348      11.567 -13.173 -10.875  1.00 96.25           O  
ATOM   2803  OE2 GLU A 348       9.384 -13.112 -10.616  1.00 96.25           O  
ATOM   2804  N   ASN A 349       7.353 -13.180 -15.590  1.00 95.65           N  
ATOM   2805  CA  ASN A 349       6.076 -13.201 -16.297  1.00 95.65           C  
ATOM   2806  C   ASN A 349       5.257 -11.945 -16.013  1.00 95.65           C  
ATOM   2807  CB  ASN A 349       5.277 -14.452 -15.926  1.00 95.65           C  
ATOM   2808  O   ASN A 349       4.059 -12.030 -15.736  1.00 95.65           O  
ATOM   2809  CG  ASN A 349       4.085 -14.674 -16.835  1.00 95.65           C  
ATOM   2810  ND2 ASN A 349       3.024 -15.259 -16.289  1.00 95.65           N  
ATOM   2811  OD1 ASN A 349       4.116 -14.325 -18.017  1.00 95.65           O  
ATOM   2812  N   SER A 350       5.992 -10.791 -15.948  1.00 97.74           N  
ATOM   2813  CA  SER A 350       5.321  -9.511 -15.751  1.00 97.74           C  
ATOM   2814  C   SER A 350       4.633  -9.044 -17.029  1.00 97.74           C  
ATOM   2815  CB  SER A 350       6.317  -8.450 -15.281  1.00 97.74           C  
ATOM   2816  O   SER A 350       5.263  -8.967 -18.086  1.00 97.74           O  
ATOM   2817  OG  SER A 350       6.867  -8.799 -14.022  1.00 97.74           O  
ATOM   2818  N   ARG A 351       3.349  -8.672 -16.854  1.00 97.75           N  
ATOM   2819  CA  ARG A 351       2.546  -8.358 -18.032  1.00 97.75           C  
ATOM   2820  C   ARG A 351       2.217  -6.870 -18.089  1.00 97.75           C  
ATOM   2821  CB  ARG A 351       1.255  -9.181 -18.037  1.00 97.75           C  
ATOM   2822  O   ARG A 351       1.899  -6.340 -19.156  1.00 97.75           O  
ATOM   2823  CG  ARG A 351       1.483 -10.684 -18.042  1.00 97.75           C  
ATOM   2824  CD  ARG A 351       2.088 -11.159 -19.356  1.00 97.75           C  
ATOM   2825  NE  ARG A 351       2.042 -12.613 -19.476  1.00 97.75           N  
ATOM   2826  NH1 ARG A 351       1.934 -12.626 -21.784  1.00 97.75           N  
ATOM   2827  NH2 ARG A 351       1.933 -14.601 -20.621  1.00 97.75           N  
ATOM   2828  CZ  ARG A 351       1.970 -13.277 -20.627  1.00 97.75           C  
ATOM   2829  N   VAL A 352       2.451  -6.253 -16.997  1.00 98.53           N  
ATOM   2830  CA  VAL A 352       2.141  -4.830 -16.903  1.00 98.53           C  
ATOM   2831  C   VAL A 352       3.351  -4.071 -16.363  1.00 98.53           C  
ATOM   2832  CB  VAL A 352       0.909  -4.575 -16.007  1.00 98.53           C  
ATOM   2833  O   VAL A 352       3.939  -4.466 -15.353  1.00 98.53           O  
ATOM   2834  CG1 VAL A 352       0.657  -3.076 -15.848  1.00 98.53           C  
ATOM   2835  CG2 VAL A 352      -0.324  -5.268 -16.585  1.00 98.53           C  
ATOM   2836  N   ILE A 353       3.742  -2.971 -17.072  1.00 98.84           N  
ATOM   2837  CA  ILE A 353       4.806  -2.069 -16.647  1.00 98.84           C  
ATOM   2838  C   ILE A 353       4.239  -0.669 -16.427  1.00 98.84           C  
ATOM   2839  CB  ILE A 353       5.955  -2.025 -17.680  1.00 98.84           C  
ATOM   2840  O   ILE A 353       3.544  -0.130 -17.292  1.00 98.84           O  
ATOM   2841  CG1 ILE A 353       6.539  -3.427 -17.888  1.00 98.84           C  
ATOM   2842  CG2 ILE A 353       7.041  -1.039 -17.238  1.00 98.84           C  
ATOM   2843  CD1 ILE A 353       7.461  -3.540 -19.095  1.00 98.84           C  
ATOM   2844  N   VAL A 354       4.573  -0.148 -15.246  1.00 98.62           N  
ATOM   2845  CA  VAL A 354       4.176   1.223 -14.940  1.00 98.62           C  
ATOM   2846  C   VAL A 354       5.416   2.108 -14.834  1.00 98.62           C  
ATOM   2847  CB  VAL A 354       3.354   1.297 -13.634  1.00 98.62           C  
ATOM   2848  O   VAL A 354       6.275   1.884 -13.978  1.00 98.62           O  
ATOM   2849  CG1 VAL A 354       3.023   2.748 -13.286  1.00 98.62           C  
ATOM   2850  CG2 VAL A 354       2.076   0.470 -13.760  1.00 98.62           C  
ATOM   2851  N   MET A 355       5.485   3.091 -15.728  1.00 97.87           N  
ATOM   2852  CA  MET A 355       6.560   4.079 -15.733  1.00 97.87           C  
ATOM   2853  C   MET A 355       6.036   5.455 -15.339  1.00 97.87           C  
ATOM   2854  CB  MET A 355       7.224   4.146 -17.110  1.00 97.87           C  
ATOM   2855  O   MET A 355       5.145   5.997 -15.997  1.00 97.87           O  
ATOM   2856  CG  MET A 355       8.391   5.117 -17.181  1.00 97.87           C  
ATOM   2857  SD  MET A 355       9.145   5.188 -18.852  1.00 97.87           S  
ATOM   2858  CE  MET A 355      10.408   6.462 -18.579  1.00 97.87           C  
ATOM   2859  N   THR A 356       6.591   5.973 -14.252  1.00 95.85           N  
ATOM   2860  CA  THR A 356       6.014   7.194 -13.700  1.00 95.85           C  
ATOM   2861  C   THR A 356       6.975   8.368 -13.863  1.00 95.85           C  
ATOM   2862  CB  THR A 356       5.659   7.020 -12.212  1.00 95.85           C  
ATOM   2863  O   THR A 356       6.919   9.334 -13.098  1.00 95.85           O  
ATOM   2864  CG2 THR A 356       4.570   5.969 -12.025  1.00 95.85           C  
ATOM   2865  OG1 THR A 356       6.829   6.613 -11.492  1.00 95.85           O  
ATOM   2866  N   THR A 357       7.909   8.328 -14.806  1.00 93.94           N  
ATOM   2867  CA  THR A 357       8.847   9.413 -15.070  1.00 93.94           C  
ATOM   2868  C   THR A 357       9.019   9.625 -16.572  1.00 93.94           C  
ATOM   2869  CB  THR A 357      10.219   9.134 -14.428  1.00 93.94           C  
ATOM   2870  O   THR A 357       8.829   8.697 -17.361  1.00 93.94           O  
ATOM   2871  CG2 THR A 357      10.871   7.898 -15.038  1.00 93.94           C  
ATOM   2872  OG1 THR A 357      11.076  10.264 -14.636  1.00 93.94           O  
ATOM   2873  N   LYS A 358       9.355  10.882 -16.910  1.00 93.47           N  
ATOM   2874  CA  LYS A 358       9.813  11.123 -18.276  1.00 93.47           C  
ATOM   2875  C   LYS A 358      11.258  10.667 -18.459  1.00 93.47           C  
ATOM   2876  CB  LYS A 358       9.681  12.604 -18.633  1.00 93.47           C  
ATOM   2877  O   LYS A 358      11.982  10.473 -17.481  1.00 93.47           O  
ATOM   2878  CG  LYS A 358       8.248  13.114 -18.641  1.00 93.47           C  
ATOM   2879  CD  LYS A 358       8.183  14.596 -18.987  1.00 93.47           C  
ATOM   2880  CE  LYS A 358       6.758  15.128 -18.911  1.00 93.47           C  
ATOM   2881  NZ  LYS A 358       6.701  16.598 -19.165  1.00 93.47           N  
ATOM   2882  N   GLU A 359      11.618  10.500 -19.717  1.00 94.03           N  
ATOM   2883  CA  GLU A 359      12.991  10.085 -19.986  1.00 94.03           C  
ATOM   2884  C   GLU A 359      13.989  11.136 -19.508  1.00 94.03           C  
ATOM   2885  CB  GLU A 359      13.188   9.814 -21.480  1.00 94.03           C  
ATOM   2886  O   GLU A 359      15.022  10.799 -18.925  1.00 94.03           O  
ATOM   2887  CG  GLU A 359      12.400   8.620 -21.998  1.00 94.03           C  
ATOM   2888  CD  GLU A 359      11.069   9.006 -22.624  1.00 94.03           C  
ATOM   2889  OE1 GLU A 359      10.674   8.388 -23.638  1.00 94.03           O  
ATOM   2890  OE2 GLU A 359      10.417   9.934 -22.096  1.00 94.03           O  
ATOM   2891  N   VAL A 360      13.640  12.345 -19.737  1.00 93.36           N  
ATOM   2892  CA  VAL A 360      14.462  13.476 -19.321  1.00 93.36           C  
ATOM   2893  C   VAL A 360      13.604  14.490 -18.568  1.00 93.36           C  
ATOM   2894  CB  VAL A 360      15.149  14.153 -20.529  1.00 93.36           C  
ATOM   2895  O   VAL A 360      12.537  14.885 -19.043  1.00 93.36           O  
ATOM   2896  CG1 VAL A 360      16.000  15.337 -20.073  1.00 93.36           C  
ATOM   2897  CG2 VAL A 360      16.001  13.141 -21.293  1.00 93.36           C  
ATOM   2898  N   GLU A 361      14.076  14.861 -17.445  1.00 90.67           N  
ATOM   2899  CA  GLU A 361      13.425  15.885 -16.635  1.00 90.67           C  
ATOM   2900  C   GLU A 361      14.415  16.967 -16.211  1.00 90.67           C  
ATOM   2901  CB  GLU A 361      12.771  15.259 -15.400  1.00 90.67           C  
ATOM   2902  O   GLU A 361      15.479  16.663 -15.670  1.00 90.67           O  
ATOM   2903  CG  GLU A 361      11.638  14.296 -15.727  1.00 90.67           C  
ATOM   2904  CD  GLU A 361      10.923  13.770 -14.492  1.00 90.67           C  
ATOM   2905  OE1 GLU A 361       9.842  13.155 -14.632  1.00 90.67           O  
ATOM   2906  OE2 GLU A 361      11.449  13.976 -13.375  1.00 90.67           O  
ATOM   2907  N   ARG A 362      14.123  18.118 -16.431  1.00 88.38           N  
ATOM   2908  CA  ARG A 362      14.967  19.263 -16.103  1.00 88.38           C  
ATOM   2909  C   ARG A 362      16.381  19.072 -16.640  1.00 88.38           C  
ATOM   2910  CB  ARG A 362      15.006  19.486 -14.590  1.00 88.38           C  
ATOM   2911  O   ARG A 362      17.359  19.334 -15.936  1.00 88.38           O  
ATOM   2912  CG  ARG A 362      13.656  19.831 -13.983  1.00 88.38           C  
ATOM   2913  CD  ARG A 362      13.761  20.094 -12.487  1.00 88.38           C  
ATOM   2914  NE  ARG A 362      12.457  20.389 -11.899  1.00 88.38           N  
ATOM   2915  NH1 ARG A 362      13.294  20.969  -9.825  1.00 88.38           N  
ATOM   2916  NH2 ARG A 362      11.036  21.039 -10.216  1.00 88.38           N  
ATOM   2917  CZ  ARG A 362      12.265  20.798 -10.648  1.00 88.38           C  
ATOM   2918  N   GLY A 363      16.477  18.420 -17.753  1.00 89.56           N  
ATOM   2919  CA  GLY A 363      17.756  18.298 -18.434  1.00 89.56           C  
ATOM   2920  C   GLY A 363      18.572  17.109 -17.963  1.00 89.56           C  
ATOM   2921  O   GLY A 363      19.694  16.896 -18.427  1.00 89.56           O  
ATOM   2922  N   LYS A 364      18.025  16.342 -17.032  1.00 91.79           N  
ATOM   2923  CA  LYS A 364      18.722  15.171 -16.509  1.00 91.79           C  
ATOM   2924  C   LYS A 364      18.048  13.880 -16.965  1.00 91.79           C  
ATOM   2925  CB  LYS A 364      18.782  15.219 -14.981  1.00 91.79           C  
ATOM   2926  O   LYS A 364      16.819  13.785 -16.974  1.00 91.79           O  
ATOM   2927  CG  LYS A 364      19.643  16.347 -14.431  1.00 91.79           C  
ATOM   2928  CD  LYS A 364      19.752  16.277 -12.913  1.00 91.79           C  
ATOM   2929  CE  LYS A 364      20.581  17.426 -12.358  1.00 91.79           C  
ATOM   2930  NZ  LYS A 364      20.628  17.405 -10.865  1.00 91.79           N  
ATOM   2931  N   SER A 365      18.911  12.957 -17.366  1.00 94.48           N  
ATOM   2932  CA  SER A 365      18.404  11.652 -17.779  1.00 94.48           C  
ATOM   2933  C   SER A 365      17.822  10.886 -16.596  1.00 94.48           C  
ATOM   2934  CB  SER A 365      19.512  10.829 -18.435  1.00 94.48           C  
ATOM   2935  O   SER A 365      18.518  10.634 -15.610  1.00 94.48           O  
ATOM   2936  OG  SER A 365      19.025   9.562 -18.842  1.00 94.48           O  
ATOM   2937  N   LYS A 366      16.521  10.509 -16.720  1.00 95.52           N  
ATOM   2938  CA  LYS A 366      15.847   9.779 -15.651  1.00 95.52           C  
ATOM   2939  C   LYS A 366      15.677   8.306 -16.014  1.00 95.52           C  
ATOM   2940  CB  LYS A 366      14.485  10.405 -15.349  1.00 95.52           C  
ATOM   2941  O   LYS A 366      15.638   7.445 -15.132  1.00 95.52           O  
ATOM   2942  CG  LYS A 366      14.560  11.839 -14.847  1.00 95.52           C  
ATOM   2943  CD  LYS A 366      15.311  11.929 -13.525  1.00 95.52           C  
ATOM   2944  CE  LYS A 366      15.320  13.352 -12.981  1.00 95.52           C  
ATOM   2945  NZ  LYS A 366      16.023  13.438 -11.667  1.00 95.52           N  
ATOM   2946  N   CYS A 367      15.565   8.044 -17.280  1.00 97.14           N  
ATOM   2947  CA  CYS A 367      15.366   6.689 -17.780  1.00 97.14           C  
ATOM   2948  C   CYS A 367      15.662   6.610 -19.273  1.00 97.14           C  
ATOM   2949  CB  CYS A 367      13.935   6.222 -17.510  1.00 97.14           C  
ATOM   2950  O   CYS A 367      15.230   7.470 -20.042  1.00 97.14           O  
ATOM   2951  SG  CYS A 367      13.612   4.525 -18.034  1.00 97.14           S  
ATOM   2952  N   VAL A 368      16.388   5.606 -19.597  1.00 97.25           N  
ATOM   2953  CA  VAL A 368      16.637   5.373 -21.015  1.00 97.25           C  
ATOM   2954  C   VAL A 368      15.454   4.630 -21.632  1.00 97.25           C  
ATOM   2955  CB  VAL A 368      17.942   4.577 -21.240  1.00 97.25           C  
ATOM   2956  O   VAL A 368      14.818   3.805 -20.972  1.00 97.25           O  
ATOM   2957  CG1 VAL A 368      18.042   4.100 -22.688  1.00 97.25           C  
ATOM   2958  CG2 VAL A 368      19.155   5.427 -20.868  1.00 97.25           C  
ATOM   2959  N   LYS A 369      15.184   5.054 -22.836  1.00 97.45           N  
ATOM   2960  CA  LYS A 369      14.122   4.387 -23.584  1.00 97.45           C  
ATOM   2961  C   LYS A 369      14.461   2.919 -23.829  1.00 97.45           C  
ATOM   2962  CB  LYS A 369      13.875   5.097 -24.915  1.00 97.45           C  
ATOM   2963  O   LYS A 369      15.511   2.605 -24.393  1.00 97.45           O  
ATOM   2964  CG  LYS A 369      12.717   4.523 -25.718  1.00 97.45           C  
ATOM   2965  CD  LYS A 369      12.518   5.274 -27.028  1.00 97.45           C  
ATOM   2966  CE  LYS A 369      11.410   4.651 -27.868  1.00 97.45           C  
ATOM   2967  NZ  LYS A 369      11.218   5.379 -29.158  1.00 97.45           N  
ATOM   2968  N   TYR A 370      13.515   1.983 -23.283  1.00 97.82           N  
ATOM   2969  CA  TYR A 370      13.812   0.558 -23.381  1.00 97.82           C  
ATOM   2970  C   TYR A 370      12.804  -0.149 -24.279  1.00 97.82           C  
ATOM   2971  CB  TYR A 370      13.816  -0.087 -21.992  1.00 97.82           C  
ATOM   2972  O   TYR A 370      12.651  -1.370 -24.211  1.00 97.82           O  
ATOM   2973  CG  TYR A 370      12.546   0.147 -21.211  1.00 97.82           C  
ATOM   2974  CD1 TYR A 370      12.457   1.181 -20.282  1.00 97.82           C  
ATOM   2975  CD2 TYR A 370      11.433  -0.666 -21.398  1.00 97.82           C  
ATOM   2976  CE1 TYR A 370      11.289   1.400 -19.558  1.00 97.82           C  
ATOM   2977  CE2 TYR A 370      10.260  -0.457 -20.680  1.00 97.82           C  
ATOM   2978  OH  TYR A 370       9.039   0.788 -19.050  1.00 97.82           O  
ATOM   2979  CZ  TYR A 370      10.198   0.577 -19.764  1.00 97.82           C  
ATOM   2980  N   TRP A 371      12.095   0.616 -25.051  1.00 98.09           N  
ATOM   2981  CA  TRP A 371      11.101   0.086 -25.978  1.00 98.09           C  
ATOM   2982  C   TRP A 371      11.321   0.632 -27.385  1.00 98.09           C  
ATOM   2983  CB  TRP A 371       9.686   0.425 -25.502  1.00 98.09           C  
ATOM   2984  O   TRP A 371      11.902   1.707 -27.556  1.00 98.09           O  
ATOM   2985  CG  TRP A 371       9.419   1.895 -25.384  1.00 98.09           C  
ATOM   2986  CD1 TRP A 371       8.909   2.720 -26.348  1.00 98.09           C  
ATOM   2987  CD2 TRP A 371       9.653   2.717 -24.237  1.00 98.09           C  
ATOM   2988  CE2 TRP A 371       9.261   4.031 -24.576  1.00 98.09           C  
ATOM   2989  CE3 TRP A 371      10.156   2.469 -22.952  1.00 98.09           C  
ATOM   2990  NE1 TRP A 371       8.811   4.005 -25.868  1.00 98.09           N  
ATOM   2991  CH2 TRP A 371       9.853   4.825 -22.426  1.00 98.09           C  
ATOM   2992  CZ2 TRP A 371       9.358   5.095 -23.676  1.00 98.09           C  
ATOM   2993  CZ3 TRP A 371      10.251   3.529 -22.058  1.00 98.09           C  
ATOM   2994  N   PRO A 372      10.953  -0.120 -28.449  1.00 97.71           N  
ATOM   2995  CA  PRO A 372      11.104   0.344 -29.830  1.00 97.71           C  
ATOM   2996  C   PRO A 372      10.010   1.325 -30.246  1.00 97.71           C  
ATOM   2997  CB  PRO A 372      11.019  -0.948 -30.647  1.00 97.71           C  
ATOM   2998  O   PRO A 372       9.008   1.472 -29.542  1.00 97.71           O  
ATOM   2999  CG  PRO A 372      10.174  -1.865 -29.824  1.00 97.71           C  
ATOM   3000  CD  PRO A 372      10.404  -1.552 -28.373  1.00 97.71           C  
ATOM   3001  N   ASP A 373      10.253   1.992 -31.352  1.00 97.66           N  
ATOM   3002  CA  ASP A 373       9.228   2.863 -31.919  1.00 97.66           C  
ATOM   3003  C   ASP A 373       8.008   2.059 -32.364  1.00 97.66           C  
ATOM   3004  CB  ASP A 373       9.792   3.659 -33.098  1.00 97.66           C  
ATOM   3005  O   ASP A 373       8.100   0.848 -32.575  1.00 97.66           O  
ATOM   3006  CG  ASP A 373      10.844   4.672 -32.680  1.00 97.66           C  
ATOM   3007  OD1 ASP A 373      10.759   5.212 -31.557  1.00 97.66           O  
ATOM   3008  OD2 ASP A 373      11.765   4.934 -33.484  1.00 97.66           O  
ATOM   3009  N   GLU A 374       6.898   2.710 -32.425  1.00 97.38           N  
ATOM   3010  CA  GLU A 374       5.657   2.058 -32.829  1.00 97.38           C  
ATOM   3011  C   GLU A 374       5.835   1.295 -34.139  1.00 97.38           C  
ATOM   3012  CB  GLU A 374       4.530   3.085 -32.968  1.00 97.38           C  
ATOM   3013  O   GLU A 374       6.381   1.830 -35.106  1.00 97.38           O  
ATOM   3014  CG  GLU A 374       3.153   2.465 -33.161  1.00 97.38           C  
ATOM   3015  CD  GLU A 374       2.031   3.491 -33.184  1.00 97.38           C  
ATOM   3016  OE1 GLU A 374       0.885   3.146 -32.816  1.00 97.38           O  
ATOM   3017  OE2 GLU A 374       2.300   4.649 -33.574  1.00 97.38           O  
ATOM   3018  N   TYR A 375       5.581  -0.002 -34.134  1.00 97.13           N  
ATOM   3019  CA  TYR A 375       5.582  -0.940 -35.252  1.00 97.13           C  
ATOM   3020  C   TYR A 375       6.988  -1.458 -35.527  1.00 97.13           C  
ATOM   3021  CB  TYR A 375       5.014  -0.276 -36.510  1.00 97.13           C  
ATOM   3022  O   TYR A 375       7.222  -2.131 -36.534  1.00 97.13           O  
ATOM   3023  CG  TYR A 375       3.626   0.287 -36.325  1.00 97.13           C  
ATOM   3024  CD1 TYR A 375       2.569  -0.529 -35.929  1.00 97.13           C  
ATOM   3025  CD2 TYR A 375       3.368   1.636 -36.548  1.00 97.13           C  
ATOM   3026  CE1 TYR A 375       1.287  -0.014 -35.760  1.00 97.13           C  
ATOM   3027  CE2 TYR A 375       2.091   2.161 -36.381  1.00 97.13           C  
ATOM   3028  OH  TYR A 375      -0.207   1.844 -35.821  1.00 97.13           O  
ATOM   3029  CZ  TYR A 375       1.059   1.330 -35.987  1.00 97.13           C  
ATOM   3030  N   ALA A 376       7.883  -1.097 -34.654  1.00 97.85           N  
ATOM   3031  CA  ALA A 376       9.258  -1.563 -34.813  1.00 97.85           C  
ATOM   3032  C   ALA A 376       9.554  -2.728 -33.873  1.00 97.85           C  
ATOM   3033  CB  ALA A 376      10.239  -0.420 -34.564  1.00 97.85           C  
ATOM   3034  O   ALA A 376       8.869  -2.910 -32.864  1.00 97.85           O  
ATOM   3035  N   LEU A 377      10.518  -3.508 -34.357  1.00 96.21           N  
ATOM   3036  CA  LEU A 377      11.050  -4.623 -33.581  1.00 96.21           C  
ATOM   3037  C   LEU A 377      12.516  -4.392 -33.231  1.00 96.21           C  
ATOM   3038  CB  LEU A 377      10.899  -5.935 -34.356  1.00 96.21           C  
ATOM   3039  O   LEU A 377      13.299  -3.953 -34.077  1.00 96.21           O  
ATOM   3040  CG  LEU A 377      11.491  -7.183 -33.699  1.00 96.21           C  
ATOM   3041  CD1 LEU A 377      10.502  -7.776 -32.701  1.00 96.21           C  
ATOM   3042  CD2 LEU A 377      11.875  -8.213 -34.756  1.00 96.21           C  
ATOM   3043  N   LYS A 378      12.768  -4.574 -31.998  1.00 96.46           N  
ATOM   3044  CA  LYS A 378      14.152  -4.404 -31.565  1.00 96.46           C  
ATOM   3045  C   LYS A 378      14.587  -5.547 -30.653  1.00 96.46           C  
ATOM   3046  CB  LYS A 378      14.329  -3.065 -30.847  1.00 96.46           C  
ATOM   3047  O   LYS A 378      13.802  -6.028 -29.833  1.00 96.46           O  
ATOM   3048  CG  LYS A 378      15.776  -2.720 -30.528  1.00 96.46           C  
ATOM   3049  CD  LYS A 378      15.907  -1.300 -29.991  1.00 96.46           C  
ATOM   3050  CE  LYS A 378      17.357  -0.947 -29.691  1.00 96.46           C  
ATOM   3051  NZ  LYS A 378      17.493   0.450 -29.179  1.00 96.46           N  
ATOM   3052  N   GLU A 379      15.888  -5.943 -30.824  1.00 95.71           N  
ATOM   3053  CA  GLU A 379      16.459  -6.981 -29.971  1.00 95.71           C  
ATOM   3054  C   GLU A 379      17.268  -6.374 -28.829  1.00 95.71           C  
ATOM   3055  CB  GLU A 379      17.338  -7.928 -30.792  1.00 95.71           C  
ATOM   3056  O   GLU A 379      18.060  -5.453 -29.042  1.00 95.71           O  
ATOM   3057  CG  GLU A 379      16.567  -8.757 -31.809  1.00 95.71           C  
ATOM   3058  CD  GLU A 379      17.446  -9.726 -32.584  1.00 95.71           C  
ATOM   3059  OE1 GLU A 379      16.913 -10.503 -33.408  1.00 95.71           O  
ATOM   3060  OE2 GLU A 379      18.678  -9.708 -32.365  1.00 95.71           O  
ATOM   3061  N   TYR A 380      16.892  -6.838 -27.681  1.00 94.08           N  
ATOM   3062  CA  TYR A 380      17.633  -6.509 -26.468  1.00 94.08           C  
ATOM   3063  C   TYR A 380      18.314  -7.744 -25.892  1.00 94.08           C  
ATOM   3064  CB  TYR A 380      16.702  -5.890 -25.421  1.00 94.08           C  
ATOM   3065  O   TYR A 380      17.729  -8.458 -25.074  1.00 94.08           O  
ATOM   3066  CG  TYR A 380      15.979  -4.656 -25.904  1.00 94.08           C  
ATOM   3067  CD1 TYR A 380      16.590  -3.405 -25.858  1.00 94.08           C  
ATOM   3068  CD2 TYR A 380      14.685  -4.738 -26.407  1.00 94.08           C  
ATOM   3069  CE1 TYR A 380      15.928  -2.264 -26.300  1.00 94.08           C  
ATOM   3070  CE2 TYR A 380      14.014  -3.604 -26.852  1.00 94.08           C  
ATOM   3071  OH  TYR A 380      13.982  -1.248 -27.234  1.00 94.08           O  
ATOM   3072  CZ  TYR A 380      14.642  -2.374 -26.795  1.00 94.08           C  
ATOM   3073  N   GLY A 381      19.567  -8.014 -26.274  1.00 90.91           N  
ATOM   3074  CA  GLY A 381      20.167  -9.286 -25.903  1.00 90.91           C  
ATOM   3075  C   GLY A 381      19.406 -10.484 -26.440  1.00 90.91           C  
ATOM   3076  O   GLY A 381      19.188 -10.596 -27.648  1.00 90.91           O  
ATOM   3077  N   VAL A 382      18.901 -11.360 -25.555  1.00 90.60           N  
ATOM   3078  CA  VAL A 382      18.214 -12.585 -25.952  1.00 90.60           C  
ATOM   3079  C   VAL A 382      16.709 -12.334 -26.021  1.00 90.60           C  
ATOM   3080  CB  VAL A 382      18.518 -13.747 -24.980  1.00 90.60           C  
ATOM   3081  O   VAL A 382      15.930 -13.262 -26.252  1.00 90.60           O  
ATOM   3082  CG1 VAL A 382      19.999 -14.119 -25.029  1.00 90.60           C  
ATOM   3083  CG2 VAL A 382      18.104 -13.374 -23.558  1.00 90.60           C  
ATOM   3084  N   MET A 383      16.380 -11.090 -25.736  1.00 94.75           N  
ATOM   3085  CA  MET A 383      14.963 -10.738 -25.753  1.00 94.75           C  
ATOM   3086  C   MET A 383      14.616  -9.939 -27.005  1.00 94.75           C  
ATOM   3087  CB  MET A 383      14.591  -9.940 -24.503  1.00 94.75           C  
ATOM   3088  O   MET A 383      15.393  -9.085 -27.437  1.00 94.75           O  
ATOM   3089  CG  MET A 383      14.844 -10.684 -23.202  1.00 94.75           C  
ATOM   3090  SD  MET A 383      13.830 -12.207 -23.056  1.00 94.75           S  
ATOM   3091  CE  MET A 383      15.094 -13.379 -22.489  1.00 94.75           C  
ATOM   3092  N   ARG A 384      13.475 -10.216 -27.549  1.00 95.92           N  
ATOM   3093  CA  ARG A 384      12.942  -9.480 -28.691  1.00 95.92           C  
ATOM   3094  C   ARG A 384      11.642  -8.771 -28.327  1.00 95.92           C  
ATOM   3095  CB  ARG A 384      12.712 -10.419 -29.877  1.00 95.92           C  
ATOM   3096  O   ARG A 384      10.707  -9.398 -27.823  1.00 95.92           O  
ATOM   3097  CG  ARG A 384      12.309  -9.707 -31.158  1.00 95.92           C  
ATOM   3098  CD  ARG A 384      12.087 -10.686 -32.302  1.00 95.92           C  
ATOM   3099  NE  ARG A 384      13.304 -11.427 -32.620  1.00 95.92           N  
ATOM   3100  NH1 ARG A 384      12.207 -13.241 -33.538  1.00 95.92           N  
ATOM   3101  NH2 ARG A 384      14.497 -13.209 -33.443  1.00 95.92           N  
ATOM   3102  CZ  ARG A 384      13.333 -12.624 -33.200  1.00 95.92           C  
ATOM   3103  N   VAL A 385      11.624  -7.401 -28.600  1.00 97.63           N  
ATOM   3104  CA  VAL A 385      10.452  -6.615 -28.232  1.00 97.63           C  
ATOM   3105  C   VAL A 385       9.887  -5.919 -29.468  1.00 97.63           C  
ATOM   3106  CB  VAL A 385      10.787  -5.573 -27.141  1.00 97.63           C  
ATOM   3107  O   VAL A 385      10.609  -5.213 -30.176  1.00 97.63           O  
ATOM   3108  CG1 VAL A 385       9.536  -4.796 -26.734  1.00 97.63           C  
ATOM   3109  CG2 VAL A 385      11.415  -6.255 -25.928  1.00 97.63           C  
ATOM   3110  N   ARG A 386       8.664  -6.163 -29.669  1.00 97.53           N  
ATOM   3111  CA  ARG A 386       7.947  -5.492 -30.749  1.00 97.53           C  
ATOM   3112  C   ARG A 386       6.869  -4.565 -30.197  1.00 97.53           C  
ATOM   3113  CB  ARG A 386       7.322  -6.517 -31.698  1.00 97.53           C  
ATOM   3114  O   ARG A 386       6.078  -4.965 -29.341  1.00 97.53           O  
ATOM   3115  CG  ARG A 386       6.617  -5.898 -32.894  1.00 97.53           C  
ATOM   3116  CD  ARG A 386       5.947  -6.954 -33.762  1.00 97.53           C  
ATOM   3117  NE  ARG A 386       6.333  -8.304 -33.363  1.00 97.53           N  
ATOM   3118  NH1 ARG A 386       4.547  -8.615 -31.931  1.00 97.53           N  
ATOM   3119  NH2 ARG A 386       6.101 -10.277 -32.210  1.00 97.53           N  
ATOM   3120  CZ  ARG A 386       5.659  -9.062 -32.502  1.00 97.53           C  
ATOM   3121  N   ASN A 387       6.927  -3.339 -30.741  1.00 98.34           N  
ATOM   3122  CA  ASN A 387       5.893  -2.374 -30.385  1.00 98.34           C  
ATOM   3123  C   ASN A 387       4.705  -2.446 -31.340  1.00 98.34           C  
ATOM   3124  CB  ASN A 387       6.469  -0.956 -30.359  1.00 98.34           C  
ATOM   3125  O   ASN A 387       4.802  -2.016 -32.491  1.00 98.34           O  
ATOM   3126  CG  ASN A 387       5.494   0.060 -29.796  1.00 98.34           C  
ATOM   3127  ND2 ASN A 387       6.014   1.200 -29.358  1.00 98.34           N  
ATOM   3128  OD1 ASN A 387       4.285  -0.180 -29.753  1.00 98.34           O  
ATOM   3129  N   VAL A 388       3.604  -2.875 -30.793  1.00 98.06           N  
ATOM   3130  CA  VAL A 388       2.443  -3.155 -31.631  1.00 98.06           C  
ATOM   3131  C   VAL A 388       1.600  -1.892 -31.786  1.00 98.06           C  
ATOM   3132  CB  VAL A 388       1.585  -4.301 -31.048  1.00 98.06           C  
ATOM   3133  O   VAL A 388       1.168  -1.558 -32.892  1.00 98.06           O  
ATOM   3134  CG1 VAL A 388       0.328  -4.516 -31.889  1.00 98.06           C  
ATOM   3135  CG2 VAL A 388       2.402  -5.589 -30.963  1.00 98.06           C  
ATOM   3136  N   LYS A 389       1.472  -1.313 -30.674  1.00 97.51           N  
ATOM   3137  CA  LYS A 389       0.558  -0.175 -30.690  1.00 97.51           C  
ATOM   3138  C   LYS A 389       0.892   0.815 -29.578  1.00 97.51           C  
ATOM   3139  CB  LYS A 389      -0.891  -0.647 -30.554  1.00 97.51           C  
ATOM   3140  O   LYS A 389       1.338   0.418 -28.500  1.00 97.51           O  
ATOM   3141  CG  LYS A 389      -1.919   0.468 -30.667  1.00 97.51           C  
ATOM   3142  CD  LYS A 389      -3.340  -0.067 -30.544  1.00 97.51           C  
ATOM   3143  CE  LYS A 389      -4.370   1.050 -30.641  1.00 97.51           C  
ATOM   3144  NZ  LYS A 389      -5.765   0.530 -30.522  1.00 97.51           N  
ATOM   3145  N   GLU A 390       0.638   2.156 -29.951  1.00 97.68           N  
ATOM   3146  CA  GLU A 390       0.744   3.226 -28.963  1.00 97.68           C  
ATOM   3147  C   GLU A 390      -0.539   4.050 -28.901  1.00 97.68           C  
ATOM   3148  CB  GLU A 390       1.937   4.133 -29.279  1.00 97.68           C  
ATOM   3149  O   GLU A 390      -1.033   4.517 -29.929  1.00 97.68           O  
ATOM   3150  CG  GLU A 390       3.288   3.452 -29.113  1.00 97.68           C  
ATOM   3151  CD  GLU A 390       4.462   4.406 -29.261  1.00 97.68           C  
ATOM   3152  OE1 GLU A 390       5.618   3.935 -29.360  1.00 97.68           O  
ATOM   3153  OE2 GLU A 390       4.225   5.635 -29.277  1.00 97.68           O  
ATOM   3154  N   SER A 391      -1.085   4.137 -27.689  1.00 96.22           N  
ATOM   3155  CA  SER A 391      -2.283   4.942 -27.476  1.00 96.22           C  
ATOM   3156  C   SER A 391      -2.023   6.067 -26.479  1.00 96.22           C  
ATOM   3157  CB  SER A 391      -3.436   4.068 -26.980  1.00 96.22           C  
ATOM   3158  O   SER A 391      -1.568   5.820 -25.360  1.00 96.22           O  
ATOM   3159  OG  SER A 391      -3.649   2.974 -27.855  1.00 96.22           O  
ATOM   3160  N   ALA A 392      -2.337   7.262 -26.997  1.00 92.96           N  
ATOM   3161  CA  ALA A 392      -2.121   8.415 -26.125  1.00 92.96           C  
ATOM   3162  C   ALA A 392      -3.398   8.783 -25.376  1.00 92.96           C  
ATOM   3163  CB  ALA A 392      -1.619   9.608 -26.935  1.00 92.96           C  
ATOM   3164  O   ALA A 392      -4.467   8.900 -25.980  1.00 92.96           O  
ATOM   3165  N   ALA A 393      -3.325   8.714 -24.061  1.00 88.92           N  
ATOM   3166  CA  ALA A 393      -4.365   9.256 -23.190  1.00 88.92           C  
ATOM   3167  C   ALA A 393      -3.943  10.599 -22.601  1.00 88.92           C  
ATOM   3168  CB  ALA A 393      -4.691   8.267 -22.073  1.00 88.92           C  
ATOM   3169  O   ALA A 393      -2.846  11.089 -22.881  1.00 88.92           O  
ATOM   3170  N   HIS A 394      -4.899  11.257 -21.957  1.00 85.17           N  
ATOM   3171  CA  HIS A 394      -4.639  12.591 -21.427  1.00 85.17           C  
ATOM   3172  C   HIS A 394      -3.423  12.590 -20.506  1.00 85.17           C  
ATOM   3173  CB  HIS A 394      -5.864  13.119 -20.679  1.00 85.17           C  
ATOM   3174  O   HIS A 394      -2.525  13.422 -20.656  1.00 85.17           O  
ATOM   3175  CG  HIS A 394      -5.666  14.478 -20.087  1.00 85.17           C  
ATOM   3176  CD2 HIS A 394      -5.572  14.880 -18.798  1.00 85.17           C  
ATOM   3177  ND1 HIS A 394      -5.545  15.614 -20.856  1.00 85.17           N  
ATOM   3178  CE1 HIS A 394      -5.383  16.660 -20.063  1.00 85.17           C  
ATOM   3179  NE2 HIS A 394      -5.396  16.242 -18.809  1.00 85.17           N  
ATOM   3180  N   ASP A 395      -3.225  11.605 -19.628  1.00 87.85           N  
ATOM   3181  CA  ASP A 395      -2.221  11.652 -18.569  1.00 87.85           C  
ATOM   3182  C   ASP A 395      -1.150  10.584 -18.780  1.00 87.85           C  
ATOM   3183  CB  ASP A 395      -2.878  11.475 -17.199  1.00 87.85           C  
ATOM   3184  O   ASP A 395      -0.099  10.616 -18.137  1.00 87.85           O  
ATOM   3185  CG  ASP A 395      -3.796  12.626 -16.828  1.00 87.85           C  
ATOM   3186  OD1 ASP A 395      -3.465  13.792 -17.132  1.00 87.85           O  
ATOM   3187  OD2 ASP A 395      -4.859  12.365 -16.224  1.00 87.85           O  
ATOM   3188  N   TYR A 396      -1.345   9.678 -19.695  1.00 93.50           N  
ATOM   3189  CA  TYR A 396      -0.366   8.615 -19.893  1.00 93.50           C  
ATOM   3190  C   TYR A 396      -0.374   8.129 -21.338  1.00 93.50           C  
ATOM   3191  CB  TYR A 396      -0.645   7.443 -18.947  1.00 93.50           C  
ATOM   3192  O   TYR A 396      -1.302   8.427 -22.094  1.00 93.50           O  
ATOM   3193  CG  TYR A 396      -1.945   6.730 -19.229  1.00 93.50           C  
ATOM   3194  CD1 TYR A 396      -3.140   7.173 -18.668  1.00 93.50           C  
ATOM   3195  CD2 TYR A 396      -1.980   5.613 -20.057  1.00 93.50           C  
ATOM   3196  CE1 TYR A 396      -4.341   6.518 -18.924  1.00 93.50           C  
ATOM   3197  CE2 TYR A 396      -3.175   4.951 -20.320  1.00 93.50           C  
ATOM   3198  OH  TYR A 396      -5.533   4.758 -20.007  1.00 93.50           O  
ATOM   3199  CZ  TYR A 396      -4.348   5.410 -19.750  1.00 93.50           C  
ATOM   3200  N   THR A 397       0.655   7.472 -21.704  1.00 96.21           N  
ATOM   3201  CA  THR A 397       0.785   6.751 -22.965  1.00 96.21           C  
ATOM   3202  C   THR A 397       0.776   5.243 -22.730  1.00 96.21           C  
ATOM   3203  CB  THR A 397       2.074   7.150 -23.706  1.00 96.21           C  
ATOM   3204  O   THR A 397       1.491   4.741 -21.861  1.00 96.21           O  
ATOM   3205  CG2 THR A 397       2.181   6.435 -25.049  1.00 96.21           C  
ATOM   3206  OG1 THR A 397       2.071   8.565 -23.930  1.00 96.21           O  
ATOM   3207  N   LEU A 398      -0.082   4.550 -23.470  1.00 97.82           N  
ATOM   3208  CA  LEU A 398      -0.176   3.098 -23.365  1.00 97.82           C  
ATOM   3209  C   LEU A 398       0.473   2.422 -24.568  1.00 97.82           C  
ATOM   3210  CB  LEU A 398      -1.639   2.663 -23.247  1.00 97.82           C  
ATOM   3211  O   LEU A 398       0.151   2.745 -25.714  1.00 97.82           O  
ATOM   3212  CG  LEU A 398      -1.898   1.155 -23.232  1.00 97.82           C  
ATOM   3213  CD1 LEU A 398      -1.263   0.521 -21.999  1.00 97.82           C  
ATOM   3214  CD2 LEU A 398      -3.396   0.870 -23.275  1.00 97.82           C  
ATOM   3215  N   ARG A 399       1.334   1.491 -24.208  1.00 98.39           N  
ATOM   3216  CA  ARG A 399       1.991   0.726 -25.263  1.00 98.39           C  
ATOM   3217  C   ARG A 399       1.693  -0.763 -25.125  1.00 98.39           C  
ATOM   3218  CB  ARG A 399       3.502   0.963 -25.238  1.00 98.39           C  
ATOM   3219  O   ARG A 399       1.804  -1.326 -24.034  1.00 98.39           O  
ATOM   3220  CG  ARG A 399       3.903   2.409 -25.483  1.00 98.39           C  
ATOM   3221  CD  ARG A 399       5.416   2.580 -25.494  1.00 98.39           C  
ATOM   3222  NE  ARG A 399       5.800   3.961 -25.775  1.00 98.39           N  
ATOM   3223  NH1 ARG A 399       5.604   4.678 -23.588  1.00 98.39           N  
ATOM   3224  NH2 ARG A 399       6.240   6.148 -25.228  1.00 98.39           N  
ATOM   3225  CZ  ARG A 399       5.880   4.926 -24.863  1.00 98.39           C  
ATOM   3226  N   GLU A 400       1.356  -1.323 -26.248  1.00 98.31           N  
ATOM   3227  CA  GLU A 400       1.229  -2.773 -26.360  1.00 98.31           C  
ATOM   3228  C   GLU A 400       2.482  -3.391 -26.974  1.00 98.31           C  
ATOM   3229  CB  GLU A 400      -0.002  -3.141 -27.193  1.00 98.31           C  
ATOM   3230  O   GLU A 400       2.783  -3.161 -28.147  1.00 98.31           O  
ATOM   3231  CG  GLU A 400      -0.269  -4.638 -27.266  1.00 98.31           C  
ATOM   3232  CD  GLU A 400      -1.499  -4.988 -28.089  1.00 98.31           C  
ATOM   3233  OE1 GLU A 400      -1.630  -6.157 -28.517  1.00 98.31           O  
ATOM   3234  OE2 GLU A 400      -2.337  -4.086 -28.308  1.00 98.31           O  
ATOM   3235  N   LEU A 401       3.162  -4.195 -26.118  1.00 98.54           N  
ATOM   3236  CA  LEU A 401       4.443  -4.751 -26.537  1.00 98.54           C  
ATOM   3237  C   LEU A 401       4.380  -6.274 -26.601  1.00 98.54           C  
ATOM   3238  CB  LEU A 401       5.556  -4.315 -25.580  1.00 98.54           C  
ATOM   3239  O   LEU A 401       3.778  -6.911 -25.734  1.00 98.54           O  
ATOM   3240  CG  LEU A 401       5.693  -2.811 -25.340  1.00 98.54           C  
ATOM   3241  CD1 LEU A 401       6.709  -2.540 -24.236  1.00 98.54           C  
ATOM   3242  CD2 LEU A 401       6.093  -2.098 -26.628  1.00 98.54           C  
ATOM   3243  N   LYS A 402       5.008  -6.726 -27.722  1.00 97.64           N  
ATOM   3244  CA  LYS A 402       5.165  -8.175 -27.808  1.00 97.64           C  
ATOM   3245  C   LYS A 402       6.581  -8.598 -27.429  1.00 97.64           C  
ATOM   3246  CB  LYS A 402       4.830  -8.669 -29.216  1.00 97.64           C  
ATOM   3247  O   LYS A 402       7.554  -8.134 -28.027  1.00 97.64           O  
ATOM   3248  CG  LYS A 402       3.375  -8.469 -29.613  1.00 97.64           C  
ATOM   3249  CD  LYS A 402       2.458  -9.447 -28.890  1.00 97.64           C  
ATOM   3250  CE  LYS A 402       1.024  -9.347 -29.392  1.00 97.64           C  
ATOM   3251  NZ  LYS A 402       0.114 -10.276 -28.658  1.00 97.64           N  
ATOM   3252  N   LEU A 403       6.585  -9.464 -26.403  1.00 96.97           N  
ATOM   3253  CA  LEU A 403       7.867  -9.891 -25.854  1.00 96.97           C  
ATOM   3254  C   LEU A 403       8.118 -11.367 -26.143  1.00 96.97           C  
ATOM   3255  CB  LEU A 403       7.914  -9.640 -24.344  1.00 96.97           C  
ATOM   3256  O   LEU A 403       7.262 -12.212 -25.871  1.00 96.97           O  
ATOM   3257  CG  LEU A 403       9.169 -10.122 -23.615  1.00 96.97           C  
ATOM   3258  CD1 LEU A 403      10.395  -9.365 -24.114  1.00 96.97           C  
ATOM   3259  CD2 LEU A 403       9.009  -9.957 -22.108  1.00 96.97           C  
ATOM   3260  N   SER A 404       9.301 -11.686 -26.696  1.00 94.79           N  
ATOM   3261  CA  SER A 404       9.676 -13.069 -26.970  1.00 94.79           C  
ATOM   3262  C   SER A 404      11.170 -13.290 -26.753  1.00 94.79           C  
ATOM   3263  CB  SER A 404       9.298 -13.455 -28.400  1.00 94.79           C  
ATOM   3264  O   SER A 404      11.943 -12.332 -26.698  1.00 94.79           O  
ATOM   3265  OG  SER A 404       9.995 -12.653 -29.339  1.00 94.79           O  
ATOM   3266  N   LYS A 405      11.504 -14.539 -26.483  1.00 91.26           N  
ATOM   3267  CA  LYS A 405      12.901 -14.927 -26.311  1.00 91.26           C  
ATOM   3268  C   LYS A 405      13.471 -15.514 -27.599  1.00 91.26           C  
ATOM   3269  CB  LYS A 405      13.041 -15.934 -25.169  1.00 91.26           C  
ATOM   3270  O   LYS A 405      12.840 -16.361 -28.234  1.00 91.26           O  
ATOM   3271  CG  LYS A 405      14.477 -16.162 -24.718  1.00 91.26           C  
ATOM   3272  CD  LYS A 405      14.538 -17.017 -23.459  1.00 91.26           C  
ATOM   3273  CE  LYS A 405      15.965 -17.159 -22.947  1.00 91.26           C  
ATOM   3274  NZ  LYS A 405      16.025 -17.955 -21.685  1.00 91.26           N  
ATOM   3275  N   VAL A 406      14.679 -15.035 -28.032  1.00 85.84           N  
ATOM   3276  CA  VAL A 406      15.311 -15.472 -29.273  1.00 85.84           C  
ATOM   3277  C   VAL A 406      15.634 -16.962 -29.192  1.00 85.84           C  
ATOM   3278  CB  VAL A 406      16.594 -14.664 -29.571  1.00 85.84           C  
ATOM   3279  O   VAL A 406      16.178 -17.432 -28.190  1.00 85.84           O  
ATOM   3280  CG1 VAL A 406      17.259 -15.161 -30.854  1.00 85.84           C  
ATOM   3281  CG2 VAL A 406      16.274 -13.174 -29.674  1.00 85.84           C  
ATOM   3282  N   GLY A 407      15.213 -17.776 -30.073  1.00 80.85           N  
ATOM   3283  CA  GLY A 407      15.631 -19.168 -30.123  1.00 80.85           C  
ATOM   3284  C   GLY A 407      14.666 -20.106 -29.422  1.00 80.85           C  
ATOM   3285  O   GLY A 407      14.830 -21.327 -29.475  1.00 80.85           O  
ATOM   3286  N   GLN A 408      13.637 -19.544 -28.634  1.00 73.68           N  
ATOM   3287  CA  GLN A 408      12.640 -20.316 -27.900  1.00 73.68           C  
ATOM   3288  C   GLN A 408      11.277 -20.242 -28.582  1.00 73.68           C  
ATOM   3289  CB  GLN A 408      12.533 -19.823 -26.457  1.00 73.68           C  
ATOM   3290  O   GLN A 408      10.270 -20.674 -28.016  1.00 73.68           O  
ATOM   3291  CG  GLN A 408      12.650 -20.930 -25.418  1.00 73.68           C  
ATOM   3292  CD  GLN A 408      12.328 -20.454 -24.014  1.00 73.68           C  
ATOM   3293  NE2 GLN A 408      12.072 -21.396 -23.113  1.00 73.68           N  
ATOM   3294  OE1 GLN A 408      12.309 -19.250 -23.741  1.00 73.68           O  
ATOM   3295  N   GLY A 409      11.192 -20.730 -29.987  1.00 62.94           N  
ATOM   3296  CA  GLY A 409       9.936 -20.774 -30.719  1.00 62.94           C  
ATOM   3297  C   GLY A 409       9.064 -19.555 -30.482  1.00 62.94           C  
ATOM   3298  O   GLY A 409       9.551 -18.515 -30.031  1.00 62.94           O  
ATOM   3299  N   ASN A 410       7.721 -19.411 -31.076  1.00 63.79           N  
ATOM   3300  CA  ASN A 410       6.760 -18.314 -31.134  1.00 63.79           C  
ATOM   3301  C   ASN A 410       6.090 -18.084 -29.782  1.00 63.79           C  
ATOM   3302  CB  ASN A 410       5.707 -18.580 -32.211  1.00 63.79           C  
ATOM   3303  O   ASN A 410       4.980 -17.552 -29.718  1.00 63.79           O  
ATOM   3304  CG  ASN A 410       5.687 -17.510 -33.285  1.00 63.79           C  
ATOM   3305  ND2 ASN A 410       4.688 -17.564 -34.157  1.00 63.79           N  
ATOM   3306  OD1 ASN A 410       6.564 -16.643 -33.331  1.00 63.79           O  
ATOM   3307  N   THR A 411       6.697 -18.403 -28.551  1.00 80.11           N  
ATOM   3308  CA  THR A 411       5.980 -18.051 -27.331  1.00 80.11           C  
ATOM   3309  C   THR A 411       6.065 -16.551 -27.066  1.00 80.11           C  
ATOM   3310  CB  THR A 411       6.533 -18.821 -26.117  1.00 80.11           C  
ATOM   3311  O   THR A 411       7.145 -16.023 -26.795  1.00 80.11           O  
ATOM   3312  CG2 THR A 411       5.959 -20.233 -26.053  1.00 80.11           C  
ATOM   3313  OG1 THR A 411       7.960 -18.901 -26.218  1.00 80.11           O  
ATOM   3314  N   GLU A 412       5.161 -15.838 -27.636  1.00 89.11           N  
ATOM   3315  CA  GLU A 412       5.052 -14.386 -27.529  1.00 89.11           C  
ATOM   3316  C   GLU A 412       4.095 -13.985 -26.410  1.00 89.11           C  
ATOM   3317  CB  GLU A 412       4.588 -13.783 -28.858  1.00 89.11           C  
ATOM   3318  O   GLU A 412       3.036 -14.594 -26.243  1.00 89.11           O  
ATOM   3319  CG  GLU A 412       4.815 -12.282 -28.964  1.00 89.11           C  
ATOM   3320  CD  GLU A 412       4.517 -11.727 -30.348  1.00 89.11           C  
ATOM   3321  OE1 GLU A 412       5.466 -11.316 -31.054  1.00 89.11           O  
ATOM   3322  OE2 GLU A 412       3.325 -11.701 -30.728  1.00 89.11           O  
ATOM   3323  N   ARG A 413       4.647 -13.058 -25.530  1.00 94.04           N  
ATOM   3324  CA  ARG A 413       3.801 -12.516 -24.472  1.00 94.04           C  
ATOM   3325  C   ARG A 413       3.503 -11.039 -24.710  1.00 94.04           C  
ATOM   3326  CB  ARG A 413       4.463 -12.703 -23.105  1.00 94.04           C  
ATOM   3327  O   ARG A 413       4.360 -10.299 -25.198  1.00 94.04           O  
ATOM   3328  CG  ARG A 413       4.873 -14.137 -22.811  1.00 94.04           C  
ATOM   3329  CD  ARG A 413       5.690 -14.238 -21.530  1.00 94.04           C  
ATOM   3330  NE  ARG A 413       6.208 -15.588 -21.326  1.00 94.04           N  
ATOM   3331  NH1 ARG A 413       7.202 -15.122 -19.293  1.00 94.04           N  
ATOM   3332  NH2 ARG A 413       7.336 -17.230 -20.184  1.00 94.04           N  
ATOM   3333  CZ  ARG A 413       6.914 -15.977 -20.268  1.00 94.04           C  
ATOM   3334  N   THR A 414       2.307 -10.796 -24.393  1.00 97.28           N  
ATOM   3335  CA  THR A 414       1.945  -9.388 -24.511  1.00 97.28           C  
ATOM   3336  C   THR A 414       2.206  -8.651 -23.200  1.00 97.28           C  
ATOM   3337  CB  THR A 414       0.467  -9.223 -24.910  1.00 97.28           C  
ATOM   3338  O   THR A 414       1.779  -9.100 -22.134  1.00 97.28           O  
ATOM   3339  CG2 THR A 414       0.110  -7.752 -25.101  1.00 97.28           C  
ATOM   3340  OG1 THR A 414       0.229  -9.924 -26.137  1.00 97.28           O  
ATOM   3341  N   VAL A 415       2.977  -7.536 -23.338  1.00 98.42           N  
ATOM   3342  CA  VAL A 415       3.293  -6.682 -22.198  1.00 98.42           C  
ATOM   3343  C   VAL A 415       2.718  -5.285 -22.424  1.00 98.42           C  
ATOM   3344  CB  VAL A 415       4.817  -6.599 -21.957  1.00 98.42           C  
ATOM   3345  O   VAL A 415       2.902  -4.697 -23.492  1.00 98.42           O  
ATOM   3346  CG1 VAL A 415       5.127  -5.674 -20.781  1.00 98.42           C  
ATOM   3347  CG2 VAL A 415       5.395  -7.991 -21.713  1.00 98.42           C  
ATOM   3348  N   TRP A 416       2.021  -4.828 -21.405  1.00 98.51           N  
ATOM   3349  CA  TRP A 416       1.429  -3.496 -21.466  1.00 98.51           C  
ATOM   3350  C   TRP A 416       2.238  -2.502 -20.640  1.00 98.51           C  
ATOM   3351  CB  TRP A 416      -0.021  -3.528 -20.972  1.00 98.51           C  
ATOM   3352  O   TRP A 416       2.410  -2.683 -19.432  1.00 98.51           O  
ATOM   3353  CG  TRP A 416      -0.902  -4.472 -21.734  1.00 98.51           C  
ATOM   3354  CD1 TRP A 416      -1.050  -5.814 -21.521  1.00 98.51           C  
ATOM   3355  CD2 TRP A 416      -1.755  -4.143 -22.835  1.00 98.51           C  
ATOM   3356  CE2 TRP A 416      -2.392  -5.337 -23.241  1.00 98.51           C  
ATOM   3357  CE3 TRP A 416      -2.043  -2.954 -23.518  1.00 98.51           C  
ATOM   3358  NE1 TRP A 416      -1.945  -6.341 -22.424  1.00 98.51           N  
ATOM   3359  CH2 TRP A 416      -3.565  -4.198 -24.952  1.00 98.51           C  
ATOM   3360  CZ2 TRP A 416      -3.301  -5.375 -24.301  1.00 98.51           C  
ATOM   3361  CZ3 TRP A 416      -2.948  -2.994 -24.573  1.00 98.51           C  
ATOM   3362  N   GLN A 417       2.702  -1.537 -21.363  1.00 98.59           N  
ATOM   3363  CA  GLN A 417       3.480  -0.512 -20.674  1.00 98.59           C  
ATOM   3364  C   GLN A 417       2.685   0.783 -20.537  1.00 98.59           C  
ATOM   3365  CB  GLN A 417       4.793  -0.247 -21.411  1.00 98.59           C  
ATOM   3366  O   GLN A 417       2.331   1.409 -21.538  1.00 98.59           O  
ATOM   3367  CG  GLN A 417       5.714   0.732 -20.696  1.00 98.59           C  
ATOM   3368  CD  GLN A 417       6.095   1.919 -21.561  1.00 98.59           C  
ATOM   3369  NE2 GLN A 417       7.239   2.526 -21.263  1.00 98.59           N  
ATOM   3370  OE1 GLN A 417       5.369   2.286 -22.489  1.00 98.59           O  
ATOM   3371  N   TYR A 418       2.447   1.127 -19.246  1.00 98.38           N  
ATOM   3372  CA  TYR A 418       1.800   2.392 -18.913  1.00 98.38           C  
ATOM   3373  C   TYR A 418       2.832   3.453 -18.550  1.00 98.38           C  
ATOM   3374  CB  TYR A 418       0.816   2.203 -17.755  1.00 98.38           C  
ATOM   3375  O   TYR A 418       3.572   3.301 -17.576  1.00 98.38           O  
ATOM   3376  CG  TYR A 418      -0.380   1.351 -18.107  1.00 98.38           C  
ATOM   3377  CD1 TYR A 418      -1.602   1.934 -18.436  1.00 98.38           C  
ATOM   3378  CD2 TYR A 418      -0.290  -0.036 -18.111  1.00 98.38           C  
ATOM   3379  CE1 TYR A 418      -2.707   1.153 -18.759  1.00 98.38           C  
ATOM   3380  CE2 TYR A 418      -1.389  -0.827 -18.433  1.00 98.38           C  
ATOM   3381  OH  TYR A 418      -3.681  -1.001 -19.074  1.00 98.38           O  
ATOM   3382  CZ  TYR A 418      -2.591  -0.224 -18.755  1.00 98.38           C  
ATOM   3383  N   HIS A 419       2.872   4.552 -19.346  1.00 97.27           N  
ATOM   3384  CA  HIS A 419       3.831   5.632 -19.142  1.00 97.27           C  
ATOM   3385  C   HIS A 419       3.132   6.914 -18.703  1.00 97.27           C  
ATOM   3386  CB  HIS A 419       4.635   5.883 -20.419  1.00 97.27           C  
ATOM   3387  O   HIS A 419       2.588   7.645 -19.534  1.00 97.27           O  
ATOM   3388  CG  HIS A 419       5.762   6.850 -20.239  1.00 97.27           C  
ATOM   3389  CD2 HIS A 419       6.213   7.493 -19.136  1.00 97.27           C  
ATOM   3390  ND1 HIS A 419       6.568   7.256 -21.280  1.00 97.27           N  
ATOM   3391  CE1 HIS A 419       7.470   8.109 -20.824  1.00 97.27           C  
ATOM   3392  NE2 HIS A 419       7.276   8.270 -19.526  1.00 97.27           N  
ATOM   3393  N   PHE A 420       3.149   7.108 -17.426  1.00 93.61           N  
ATOM   3394  CA  PHE A 420       2.518   8.281 -16.832  1.00 93.61           C  
ATOM   3395  C   PHE A 420       3.409   9.508 -16.980  1.00 93.61           C  
ATOM   3396  CB  PHE A 420       2.205   8.034 -15.353  1.00 93.61           C  
ATOM   3397  O   PHE A 420       4.480   9.581 -16.375  1.00 93.61           O  
ATOM   3398  CG  PHE A 420       1.182   8.979 -14.784  1.00 93.61           C  
ATOM   3399  CD1 PHE A 420       1.554   9.966 -13.879  1.00 93.61           C  
ATOM   3400  CD2 PHE A 420      -0.153   8.880 -15.153  1.00 93.61           C  
ATOM   3401  CE1 PHE A 420       0.609  10.842 -13.350  1.00 93.61           C  
ATOM   3402  CE2 PHE A 420      -1.104   9.752 -14.629  1.00 93.61           C  
ATOM   3403  CZ  PHE A 420      -0.720  10.732 -13.727  1.00 93.61           C  
ATOM   3404  N   ARG A 421       2.978  10.644 -17.646  1.00 86.26           N  
ATOM   3405  CA  ARG A 421       3.854  11.729 -18.077  1.00 86.26           C  
ATOM   3406  C   ARG A 421       3.593  12.997 -17.270  1.00 86.26           C  
ATOM   3407  CB  ARG A 421       3.667  12.011 -19.570  1.00 86.26           C  
ATOM   3408  O   ARG A 421       4.390  13.937 -17.306  1.00 86.26           O  
ATOM   3409  CG  ARG A 421       4.102  10.867 -20.471  1.00 86.26           C  
ATOM   3410  CD  ARG A 421       4.120  11.279 -21.937  1.00 86.26           C  
ATOM   3411  NE  ARG A 421       2.769  11.425 -22.472  1.00 86.26           N  
ATOM   3412  NH1 ARG A 421       3.403  11.230 -24.685  1.00 86.26           N  
ATOM   3413  NH2 ARG A 421       1.198  11.540 -24.143  1.00 86.26           N  
ATOM   3414  CZ  ARG A 421       2.460  11.398 -23.766  1.00 86.26           C  
ATOM   3415  N   THR A 422       2.584  12.975 -16.514  1.00 83.48           N  
ATOM   3416  CA  THR A 422       2.185  14.244 -15.915  1.00 83.48           C  
ATOM   3417  C   THR A 422       2.537  14.276 -14.431  1.00 83.48           C  
ATOM   3418  CB  THR A 422       0.676  14.495 -16.093  1.00 83.48           C  
ATOM   3419  O   THR A 422       2.163  15.211 -13.719  1.00 83.48           O  
ATOM   3420  CG2 THR A 422       0.326  14.728 -17.559  1.00 83.48           C  
ATOM   3421  OG1 THR A 422      -0.051  13.356 -15.615  1.00 83.48           O  
ATOM   3422  N   TRP A 423       3.256  13.245 -13.909  1.00 81.42           N  
ATOM   3423  CA  TRP A 423       3.698  13.229 -12.518  1.00 81.42           C  
ATOM   3424  C   TRP A 423       4.931  14.106 -12.328  1.00 81.42           C  
ATOM   3425  CB  TRP A 423       4.000  11.797 -12.066  1.00 81.42           C  
ATOM   3426  O   TRP A 423       5.994  13.822 -12.885  1.00 81.42           O  
ATOM   3427  CG  TRP A 423       3.903  11.593 -10.584  1.00 81.42           C  
ATOM   3428  CD1 TRP A 423       4.427  12.392  -9.606  1.00 81.42           C  
ATOM   3429  CD2 TRP A 423       3.246  10.515  -9.912  1.00 81.42           C  
ATOM   3430  CE2 TRP A 423       3.410  10.725  -8.525  1.00 81.42           C  
ATOM   3431  CE3 TRP A 423       2.532   9.390 -10.348  1.00 81.42           C  
ATOM   3432  NE1 TRP A 423       4.133  11.876  -8.365  1.00 81.42           N  
ATOM   3433  CH2 TRP A 423       2.191   8.759  -8.023  1.00 81.42           C  
ATOM   3434  CZ2 TRP A 423       2.885   9.850  -7.570  1.00 81.42           C  
ATOM   3435  CZ3 TRP A 423       2.011   8.521  -9.396  1.00 81.42           C  
ATOM   3436  N   PRO A 424       4.835  15.292 -11.611  1.00 75.26           N  
ATOM   3437  CA  PRO A 424       5.942  16.237 -11.451  1.00 75.26           C  
ATOM   3438  C   PRO A 424       7.124  15.638 -10.692  1.00 75.26           C  
ATOM   3439  CB  PRO A 424       5.313  17.388 -10.662  1.00 75.26           C  
ATOM   3440  O   PRO A 424       6.944  14.722  -9.886  1.00 75.26           O  
ATOM   3441  CG  PRO A 424       4.105  16.791 -10.015  1.00 75.26           C  
ATOM   3442  CD  PRO A 424       3.705  15.567 -10.788  1.00 75.26           C  
ATOM   3443  N   ASP A 425       8.357  16.053 -11.158  1.00 58.20           N  
ATOM   3444  CA  ASP A 425       9.603  15.633 -10.524  1.00 58.20           C  
ATOM   3445  C   ASP A 425       9.724  16.211  -9.116  1.00 58.20           C  
ATOM   3446  CB  ASP A 425      10.806  16.054 -11.371  1.00 58.20           C  
ATOM   3447  O   ASP A 425       9.432  17.388  -8.895  1.00 58.20           O  
ATOM   3448  CG  ASP A 425      12.090  15.349 -10.969  1.00 58.20           C  
ATOM   3449  OD1 ASP A 425      12.031  14.366 -10.199  1.00 58.20           O  
ATOM   3450  OD2 ASP A 425      13.170  15.783 -11.425  1.00 58.20           O  
ATOM   3451  N   HIS A 426       9.825  15.344  -8.007  1.00 58.17           N  
ATOM   3452  CA  HIS A 426      10.023  15.700  -6.607  1.00 58.17           C  
ATOM   3453  C   HIS A 426       8.769  16.338  -6.018  1.00 58.17           C  
ATOM   3454  CB  HIS A 426      11.213  16.649  -6.459  1.00 58.17           C  
ATOM   3455  O   HIS A 426       8.837  17.020  -4.993  1.00 58.17           O  
ATOM   3456  CG  HIS A 426      12.511  16.058  -6.909  1.00 58.17           C  
ATOM   3457  CD2 HIS A 426      13.324  16.381  -7.943  1.00 58.17           C  
ATOM   3458  ND1 HIS A 426      13.109  14.996  -6.265  1.00 58.17           N  
ATOM   3459  CE1 HIS A 426      14.237  14.691  -6.885  1.00 58.17           C  
ATOM   3460  NE2 HIS A 426      14.390  15.516  -7.907  1.00 58.17           N  
ATOM   3461  N   GLY A 427       7.652  16.222  -6.735  1.00 69.82           N  
ATOM   3462  CA  GLY A 427       6.369  16.724  -6.268  1.00 69.82           C  
ATOM   3463  C   GLY A 427       5.235  15.735  -6.461  1.00 69.82           C  
ATOM   3464  O   GLY A 427       5.465  14.527  -6.543  1.00 69.82           O  
ATOM   3465  N   VAL A 428       4.066  16.141  -6.248  1.00 80.45           N  
ATOM   3466  CA  VAL A 428       2.876  15.317  -6.431  1.00 80.45           C  
ATOM   3467  C   VAL A 428       1.889  16.032  -7.351  1.00 80.45           C  
ATOM   3468  CB  VAL A 428       2.202  14.986  -5.080  1.00 80.45           C  
ATOM   3469  O   VAL A 428       1.935  17.256  -7.490  1.00 80.45           O  
ATOM   3470  CG1 VAL A 428       3.140  14.169  -4.194  1.00 80.45           C  
ATOM   3471  CG2 VAL A 428       1.773  16.268  -4.370  1.00 80.45           C  
ATOM   3472  N   PRO A 429       1.137  15.213  -8.121  1.00 82.76           N  
ATOM   3473  CA  PRO A 429       0.088  15.882  -8.893  1.00 82.76           C  
ATOM   3474  C   PRO A 429      -0.848  16.714  -8.020  1.00 82.76           C  
ATOM   3475  CB  PRO A 429      -0.664  14.720  -9.547  1.00 82.76           C  
ATOM   3476  O   PRO A 429      -1.071  16.379  -6.854  1.00 82.76           O  
ATOM   3477  CG  PRO A 429       0.314  13.590  -9.557  1.00 82.76           C  
ATOM   3478  CD  PRO A 429       1.178  13.696  -8.333  1.00 82.76           C  
ATOM   3479  N   SER A 430      -1.319  17.946  -8.537  1.00 76.12           N  
ATOM   3480  CA  SER A 430      -2.178  18.851  -7.780  1.00 76.12           C  
ATOM   3481  C   SER A 430      -3.541  18.223  -7.510  1.00 76.12           C  
ATOM   3482  CB  SER A 430      -2.356  20.173  -8.527  1.00 76.12           C  
ATOM   3483  O   SER A 430      -4.136  18.447  -6.454  1.00 76.12           O  
ATOM   3484  OG  SER A 430      -2.840  19.947  -9.840  1.00 76.12           O  
ATOM   3485  N   ASP A 431      -3.960  17.362  -8.409  1.00 80.21           N  
ATOM   3486  CA  ASP A 431      -5.220  16.635  -8.284  1.00 80.21           C  
ATOM   3487  C   ASP A 431      -4.988  15.126  -8.307  1.00 80.21           C  
ATOM   3488  CB  ASP A 431      -6.184  17.035  -9.403  1.00 80.21           C  
ATOM   3489  O   ASP A 431      -4.408  14.596  -9.257  1.00 80.21           O  
ATOM   3490  CG  ASP A 431      -7.531  16.341  -9.303  1.00 80.21           C  
ATOM   3491  OD1 ASP A 431      -8.128  16.324  -8.205  1.00 80.21           O  
ATOM   3492  OD2 ASP A 431      -7.997  15.803 -10.330  1.00 80.21           O  
ATOM   3493  N   PRO A 432      -5.564  14.406  -7.253  1.00 89.21           N  
ATOM   3494  CA  PRO A 432      -5.346  12.962  -7.146  1.00 89.21           C  
ATOM   3495  C   PRO A 432      -6.138  12.167  -8.181  1.00 89.21           C  
ATOM   3496  CB  PRO A 432      -5.822  12.638  -5.727  1.00 89.21           C  
ATOM   3497  O   PRO A 432      -5.841  10.995  -8.424  1.00 89.21           O  
ATOM   3498  CG  PRO A 432      -5.803  13.949  -5.009  1.00 89.21           C  
ATOM   3499  CD  PRO A 432      -6.022  15.045  -6.012  1.00 89.21           C  
ATOM   3500  N   GLY A 433      -7.118  12.777  -8.840  1.00 88.10           N  
ATOM   3501  CA  GLY A 433      -8.017  12.115  -9.772  1.00 88.10           C  
ATOM   3502  C   GLY A 433      -7.293  11.436 -10.919  1.00 88.10           C  
ATOM   3503  O   GLY A 433      -7.596  10.290 -11.259  1.00 88.10           O  
ATOM   3504  N   GLY A 434      -6.332  12.127 -11.525  1.00 87.58           N  
ATOM   3505  CA  GLY A 434      -5.577  11.561 -12.632  1.00 87.58           C  
ATOM   3506  C   GLY A 434      -4.848  10.282 -12.265  1.00 87.58           C  
ATOM   3507  O   GLY A 434      -4.892   9.301 -13.011  1.00 87.58           O  
ATOM   3508  N   VAL A 435      -4.209  10.316 -11.112  1.00 89.84           N  
ATOM   3509  CA  VAL A 435      -3.469   9.152 -10.637  1.00 89.84           C  
ATOM   3510  C   VAL A 435      -4.437   8.007 -10.347  1.00 89.84           C  
ATOM   3511  CB  VAL A 435      -2.641   9.482  -9.375  1.00 89.84           C  
ATOM   3512  O   VAL A 435      -4.174   6.857 -10.707  1.00 89.84           O  
ATOM   3513  CG1 VAL A 435      -2.060   8.209  -8.762  1.00 89.84           C  
ATOM   3514  CG2 VAL A 435      -1.528  10.473  -9.712  1.00 89.84           C  
ATOM   3515  N   LEU A 436      -5.542   8.355  -9.729  1.00 93.08           N  
ATOM   3516  CA  LEU A 436      -6.522   7.332  -9.381  1.00 93.08           C  
ATOM   3517  C   LEU A 436      -7.103   6.687 -10.634  1.00 93.08           C  
ATOM   3518  CB  LEU A 436      -7.647   7.933  -8.534  1.00 93.08           C  
ATOM   3519  O   LEU A 436      -7.280   5.468 -10.685  1.00 93.08           O  
ATOM   3520  CG  LEU A 436      -7.274   8.354  -7.111  1.00 93.08           C  
ATOM   3521  CD1 LEU A 436      -8.451   9.054  -6.440  1.00 93.08           C  
ATOM   3522  CD2 LEU A 436      -6.829   7.145  -6.296  1.00 93.08           C  
ATOM   3523  N   ASP A 437      -7.420   7.449 -11.658  1.00 91.68           N  
ATOM   3524  CA  ASP A 437      -7.895   6.907 -12.928  1.00 91.68           C  
ATOM   3525  C   ASP A 437      -6.859   5.974 -13.549  1.00 91.68           C  
ATOM   3526  CB  ASP A 437      -8.234   8.039 -13.900  1.00 91.68           C  
ATOM   3527  O   ASP A 437      -7.203   4.901 -14.049  1.00 91.68           O  
ATOM   3528  CG  ASP A 437      -9.476   8.814 -13.499  1.00 91.68           C  
ATOM   3529  OD1 ASP A 437     -10.267   8.313 -12.671  1.00 91.68           O  
ATOM   3530  OD2 ASP A 437      -9.667   9.936 -14.017  1.00 91.68           O  
ATOM   3531  N   PHE A 438      -5.694   6.485 -13.473  1.00 93.16           N  
ATOM   3532  CA  PHE A 438      -4.570   5.716 -13.992  1.00 93.16           C  
ATOM   3533  C   PHE A 438      -4.430   4.392 -13.250  1.00 93.16           C  
ATOM   3534  CB  PHE A 438      -3.270   6.519 -13.882  1.00 93.16           C  
ATOM   3535  O   PHE A 438      -4.285   3.338 -13.872  1.00 93.16           O  
ATOM   3536  CG  PHE A 438      -2.064   5.800 -14.422  1.00 93.16           C  
ATOM   3537  CD1 PHE A 438      -1.054   5.370 -13.571  1.00 93.16           C  
ATOM   3538  CD2 PHE A 438      -1.941   5.552 -15.784  1.00 93.16           C  
ATOM   3539  CE1 PHE A 438       0.064   4.704 -14.068  1.00 93.16           C  
ATOM   3540  CE2 PHE A 438      -0.827   4.887 -16.288  1.00 93.16           C  
ATOM   3541  CZ  PHE A 438       0.175   4.465 -15.429  1.00 93.16           C  
ATOM   3542  N   LEU A 439      -4.492   4.367 -11.930  1.00 94.66           N  
ATOM   3543  CA  LEU A 439      -4.404   3.176 -11.091  1.00 94.66           C  
ATOM   3544  C   LEU A 439      -5.509   2.184 -11.439  1.00 94.66           C  
ATOM   3545  CB  LEU A 439      -4.490   3.555  -9.611  1.00 94.66           C  
ATOM   3546  O   LEU A 439      -5.269   0.975 -11.491  1.00 94.66           O  
ATOM   3547  CG  LEU A 439      -3.184   3.993  -8.946  1.00 94.66           C  
ATOM   3548  CD1 LEU A 439      -3.471   4.697  -7.624  1.00 94.66           C  
ATOM   3549  CD2 LEU A 439      -2.265   2.796  -8.732  1.00 94.66           C  
ATOM   3550  N   GLU A 440      -6.700   2.720 -11.690  1.00 93.19           N  
ATOM   3551  CA  GLU A 440      -7.835   1.869 -12.036  1.00 93.19           C  
ATOM   3552  C   GLU A 440      -7.598   1.143 -13.357  1.00 93.19           C  
ATOM   3553  CB  GLU A 440      -9.122   2.694 -12.112  1.00 93.19           C  
ATOM   3554  O   GLU A 440      -7.893  -0.048 -13.479  1.00 93.19           O  
ATOM   3555  CG  GLU A 440     -10.390   1.852 -12.149  1.00 93.19           C  
ATOM   3556  CD  GLU A 440     -11.660   2.674 -11.992  1.00 93.19           C  
ATOM   3557  OE1 GLU A 440     -12.752   2.080 -11.840  1.00 93.19           O  
ATOM   3558  OE2 GLU A 440     -11.562   3.921 -12.021  1.00 93.19           O  
ATOM   3559  N   GLU A 441      -7.056   1.838 -14.304  1.00 94.96           N  
ATOM   3560  CA  GLU A 441      -6.756   1.232 -15.598  1.00 94.96           C  
ATOM   3561  C   GLU A 441      -5.729   0.112 -15.458  1.00 94.96           C  
ATOM   3562  CB  GLU A 441      -6.251   2.289 -16.583  1.00 94.96           C  
ATOM   3563  O   GLU A 441      -5.888  -0.960 -16.045  1.00 94.96           O  
ATOM   3564  CG  GLU A 441      -7.324   3.265 -17.042  1.00 94.96           C  
ATOM   3565  CD  GLU A 441      -8.503   2.585 -17.720  1.00 94.96           C  
ATOM   3566  OE1 GLU A 441      -9.665   2.887 -17.363  1.00 94.96           O  
ATOM   3567  OE2 GLU A 441      -8.263   1.743 -18.613  1.00 94.96           O  
ATOM   3568  N   VAL A 442      -4.687   0.367 -14.687  1.00 96.13           N  
ATOM   3569  CA  VAL A 442      -3.634  -0.617 -14.459  1.00 96.13           C  
ATOM   3570  C   VAL A 442      -4.214  -1.840 -13.751  1.00 96.13           C  
ATOM   3571  CB  VAL A 442      -2.471  -0.024 -13.633  1.00 96.13           C  
ATOM   3572  O   VAL A 442      -3.941  -2.978 -14.140  1.00 96.13           O  
ATOM   3573  CG1 VAL A 442      -1.501  -1.121 -13.200  1.00 96.13           C  
ATOM   3574  CG2 VAL A 442      -1.743   1.053 -14.435  1.00 96.13           C  
ATOM   3575  N   HIS A 443      -5.038  -1.544 -12.737  1.00 94.00           N  
ATOM   3576  CA  HIS A 443      -5.676  -2.612 -11.976  1.00 94.00           C  
ATOM   3577  C   HIS A 443      -6.529  -3.498 -12.877  1.00 94.00           C  
ATOM   3578  CB  HIS A 443      -6.533  -2.029 -10.850  1.00 94.00           C  
ATOM   3579  O   HIS A 443      -6.425  -4.725 -12.827  1.00 94.00           O  
ATOM   3580  CG  HIS A 443      -7.355  -3.051 -10.132  1.00 94.00           C  
ATOM   3581  CD2 HIS A 443      -8.673  -3.350 -10.215  1.00 94.00           C  
ATOM   3582  ND1 HIS A 443      -6.824  -3.907  -9.192  1.00 94.00           N  
ATOM   3583  CE1 HIS A 443      -7.782  -4.692  -8.728  1.00 94.00           C  
ATOM   3584  NE2 HIS A 443      -8.914  -4.374  -9.332  1.00 94.00           N  
ATOM   3585  N   HIS A 444      -7.392  -2.964 -13.719  1.00 94.45           N  
ATOM   3586  CA  HIS A 444      -8.281  -3.714 -14.600  1.00 94.45           C  
ATOM   3587  C   HIS A 444      -7.490  -4.570 -15.583  1.00 94.45           C  
ATOM   3588  CB  HIS A 444      -9.209  -2.764 -15.359  1.00 94.45           C  
ATOM   3589  O   HIS A 444      -7.837  -5.728 -15.824  1.00 94.45           O  
ATOM   3590  CG  HIS A 444     -10.336  -2.236 -14.530  1.00 94.45           C  
ATOM   3591  CD2 HIS A 444     -10.905  -2.711 -13.397  1.00 94.45           C  
ATOM   3592  ND1 HIS A 444     -11.014  -1.079 -14.846  1.00 94.45           N  
ATOM   3593  CE1 HIS A 444     -11.953  -0.864 -13.940  1.00 94.45           C  
ATOM   3594  NE2 HIS A 444     -11.908  -1.840 -13.050  1.00 94.45           N  
ATOM   3595  N   LYS A 445      -6.432  -3.942 -16.066  1.00 95.98           N  
ATOM   3596  CA  LYS A 445      -5.617  -4.689 -17.019  1.00 95.98           C  
ATOM   3597  C   LYS A 445      -4.931  -5.874 -16.345  1.00 95.98           C  
ATOM   3598  CB  LYS A 445      -4.572  -3.777 -17.664  1.00 95.98           C  
ATOM   3599  O   LYS A 445      -4.910  -6.979 -16.892  1.00 95.98           O  
ATOM   3600  CG  LYS A 445      -3.738  -4.455 -18.740  1.00 95.98           C  
ATOM   3601  CD  LYS A 445      -4.613  -5.036 -19.843  1.00 95.98           C  
ATOM   3602  CE  LYS A 445      -5.383  -3.948 -20.579  1.00 95.98           C  
ATOM   3603  NZ  LYS A 445      -6.204  -4.507 -21.695  1.00 95.98           N  
ATOM   3604  N   GLN A 446      -4.313  -5.619 -15.211  1.00 94.89           N  
ATOM   3605  CA  GLN A 446      -3.631  -6.670 -14.463  1.00 94.89           C  
ATOM   3606  C   GLN A 446      -4.583  -7.817 -14.134  1.00 94.89           C  
ATOM   3607  CB  GLN A 446      -3.023  -6.107 -13.177  1.00 94.89           C  
ATOM   3608  O   GLN A 446      -4.233  -8.988 -14.294  1.00 94.89           O  
ATOM   3609  CG  GLN A 446      -2.350  -7.158 -12.304  1.00 94.89           C  
ATOM   3610  CD  GLN A 446      -1.095  -7.731 -12.937  1.00 94.89           C  
ATOM   3611  NE2 GLN A 446      -0.680  -8.904 -12.473  1.00 94.89           N  
ATOM   3612  OE1 GLN A 446      -0.505  -7.124 -13.836  1.00 94.89           O  
ATOM   3613  N   GLU A 447      -5.801  -7.546 -13.803  1.00 91.76           N  
ATOM   3614  CA  GLU A 447      -6.789  -8.545 -13.408  1.00 91.76           C  
ATOM   3615  C   GLU A 447      -7.320  -9.306 -14.619  1.00 91.76           C  
ATOM   3616  CB  GLU A 447      -7.947  -7.886 -12.652  1.00 91.76           C  
ATOM   3617  O   GLU A 447      -7.798 -10.435 -14.489  1.00 91.76           O  
ATOM   3618  CG  GLU A 447      -7.615  -7.528 -11.211  1.00 91.76           C  
ATOM   3619  CD  GLU A 447      -8.841  -7.177 -10.383  1.00 91.76           C  
ATOM   3620  OE1 GLU A 447      -8.901  -7.564  -9.193  1.00 91.76           O  
ATOM   3621  OE2 GLU A 447      -9.749  -6.511 -10.928  1.00 91.76           O  
ATOM   3622  N   SER A 448      -7.248  -8.711 -15.740  1.00 94.45           N  
ATOM   3623  CA  SER A 448      -7.791  -9.313 -16.954  1.00 94.45           C  
ATOM   3624  C   SER A 448      -6.860 -10.391 -17.500  1.00 94.45           C  
ATOM   3625  CB  SER A 448      -8.028  -8.245 -18.022  1.00 94.45           C  
ATOM   3626  O   SER A 448      -7.277 -11.231 -18.300  1.00 94.45           O  
ATOM   3627  OG  SER A 448      -6.803  -7.834 -18.605  1.00 94.45           O  
ATOM   3628  N   ILE A 449      -5.633 -10.382 -17.047  1.00 92.78           N  
ATOM   3629  CA  ILE A 449      -4.642 -11.329 -17.545  1.00 92.78           C  
ATOM   3630  C   ILE A 449      -4.476 -12.475 -16.549  1.00 92.78           C  
ATOM   3631  CB  ILE A 449      -3.283 -10.641 -17.803  1.00 92.78           C  
ATOM   3632  O   ILE A 449      -4.098 -12.253 -15.397  1.00 92.78           O  
ATOM   3633  CG1 ILE A 449      -3.451  -9.477 -18.786  1.00 92.78           C  
ATOM   3634  CG2 ILE A 449      -2.256 -11.652 -18.322  1.00 92.78           C  
ATOM   3635  CD1 ILE A 449      -2.254  -8.538 -18.844  1.00 92.78           C  
ATOM   3636  N   MET A 450      -4.703 -13.657 -17.016  1.00 88.94           N  
ATOM   3637  CA  MET A 450      -4.594 -14.847 -16.178  1.00 88.94           C  
ATOM   3638  C   MET A 450      -3.134 -15.165 -15.872  1.00 88.94           C  
ATOM   3639  CB  MET A 450      -5.260 -16.046 -16.855  1.00 88.94           C  
ATOM   3640  O   MET A 450      -2.283 -15.108 -16.761  1.00 88.94           O  
ATOM   3641  CG  MET A 450      -5.335 -17.283 -15.975  1.00 88.94           C  
ATOM   3642  SD  MET A 450      -6.300 -18.639 -16.750  1.00 88.94           S  
ATOM   3643  CE  MET A 450      -5.281 -18.960 -18.216  1.00 88.94           C  
ATOM   3644  N   ASP A 451      -2.773 -15.361 -14.648  1.00 87.27           N  
ATOM   3645  CA  ASP A 451      -1.458 -15.796 -14.188  1.00 87.27           C  
ATOM   3646  C   ASP A 451      -0.413 -14.703 -14.397  1.00 87.27           C  
ATOM   3647  CB  ASP A 451      -1.032 -17.076 -14.911  1.00 87.27           C  
ATOM   3648  O   ASP A 451       0.748 -14.994 -14.694  1.00 87.27           O  
ATOM   3649  CG  ASP A 451      -1.920 -18.264 -14.586  1.00 87.27           C  
ATOM   3650  OD1 ASP A 451      -2.346 -18.406 -13.419  1.00 87.27           O  
ATOM   3651  OD2 ASP A 451      -2.193 -19.068 -15.504  1.00 87.27           O  
ATOM   3652  N   ALA A 452      -0.900 -13.468 -14.531  1.00 92.91           N  
ATOM   3653  CA  ALA A 452       0.031 -12.349 -14.650  1.00 92.91           C  
ATOM   3654  C   ALA A 452       0.965 -12.281 -13.445  1.00 92.91           C  
ATOM   3655  CB  ALA A 452      -0.732 -11.036 -14.803  1.00 92.91           C  
ATOM   3656  O   ALA A 452       0.532 -12.463 -12.305  1.00 92.91           O  
ATOM   3657  N   GLY A 453       2.266 -12.228 -13.756  1.00 95.21           N  
ATOM   3658  CA  GLY A 453       3.223 -12.004 -12.685  1.00 95.21           C  
ATOM   3659  C   GLY A 453       3.100 -10.631 -12.052  1.00 95.21           C  
ATOM   3660  O   GLY A 453       2.106  -9.933 -12.261  1.00 95.21           O  
ATOM   3661  N   PRO A 454       4.143 -10.180 -11.230  1.00 96.97           N  
ATOM   3662  CA  PRO A 454       4.104  -8.890 -10.537  1.00 96.97           C  
ATOM   3663  C   PRO A 454       4.074  -7.704 -11.498  1.00 96.97           C  
ATOM   3664  CB  PRO A 454       5.394  -8.893  -9.713  1.00 96.97           C  
ATOM   3665  O   PRO A 454       4.650  -7.772 -12.587  1.00 96.97           O  
ATOM   3666  CG  PRO A 454       6.296  -9.854 -10.418  1.00 96.97           C  
ATOM   3667  CD  PRO A 454       5.448 -10.888 -11.103  1.00 96.97           C  
ATOM   3668  N   VAL A 455       3.349  -6.628 -11.123  1.00 98.44           N  
ATOM   3669  CA  VAL A 455       3.391  -5.360 -11.843  1.00 98.44           C  
ATOM   3670  C   VAL A 455       4.750  -4.694 -11.640  1.00 98.44           C  
ATOM   3671  CB  VAL A 455       2.259  -4.411 -11.387  1.00 98.44           C  
ATOM   3672  O   VAL A 455       5.189  -4.499 -10.504  1.00 98.44           O  
ATOM   3673  CG1 VAL A 455       2.280  -3.117 -12.198  1.00 98.44           C  
ATOM   3674  CG2 VAL A 455       0.902  -5.102 -11.511  1.00 98.44           C  
ATOM   3675  N   VAL A 456       5.415  -4.403 -12.756  1.00 98.84           N  
ATOM   3676  CA  VAL A 456       6.683  -3.688 -12.669  1.00 98.84           C  
ATOM   3677  C   VAL A 456       6.426  -2.184 -12.598  1.00 98.84           C  
ATOM   3678  CB  VAL A 456       7.602  -4.015 -13.868  1.00 98.84           C  
ATOM   3679  O   VAL A 456       5.772  -1.618 -13.477  1.00 98.84           O  
ATOM   3680  CG1 VAL A 456       8.894  -3.203 -13.795  1.00 98.84           C  
ATOM   3681  CG2 VAL A 456       7.909  -5.511 -13.912  1.00 98.84           C  
ATOM   3682  N   VAL A 457       6.907  -1.583 -11.517  1.00 98.73           N  
ATOM   3683  CA  VAL A 457       6.702  -0.152 -11.324  1.00 98.73           C  
ATOM   3684  C   VAL A 457       8.051   0.548 -11.172  1.00 98.73           C  
ATOM   3685  CB  VAL A 457       5.812   0.134 -10.094  1.00 98.73           C  
ATOM   3686  O   VAL A 457       8.902   0.107 -10.395  1.00 98.73           O  
ATOM   3687  CG1 VAL A 457       5.434   1.612 -10.033  1.00 98.73           C  
ATOM   3688  CG2 VAL A 457       4.560  -0.741 -10.128  1.00 98.73           C  
ATOM   3689  N   HIS A 458       8.230   1.573 -11.995  1.00 98.47           N  
ATOM   3690  CA  HIS A 458       9.500   2.261 -11.792  1.00 98.47           C  
ATOM   3691  C   HIS A 458       9.384   3.744 -12.131  1.00 98.47           C  
ATOM   3692  CB  HIS A 458      10.600   1.614 -12.636  1.00 98.47           C  
ATOM   3693  O   HIS A 458       8.469   4.150 -12.851  1.00 98.47           O  
ATOM   3694  CG  HIS A 458      10.486   1.908 -14.098  1.00 98.47           C  
ATOM   3695  CD2 HIS A 458       9.921   1.201 -15.105  1.00 98.47           C  
ATOM   3696  ND1 HIS A 458      10.997   3.053 -14.669  1.00 98.47           N  
ATOM   3697  CE1 HIS A 458      10.750   3.038 -15.968  1.00 98.47           C  
ATOM   3698  NE2 HIS A 458      10.098   1.925 -16.258  1.00 98.47           N  
ATOM   3699  N   CYS A 459      10.135   4.509 -11.439  1.00 95.56           N  
ATOM   3700  CA  CYS A 459      10.456   5.886 -11.799  1.00 95.56           C  
ATOM   3701  C   CYS A 459      11.942   6.039 -12.101  1.00 95.56           C  
ATOM   3702  CB  CYS A 459      10.053   6.841 -10.677  1.00 95.56           C  
ATOM   3703  O   CYS A 459      12.501   5.278 -12.893  1.00 95.56           O  
ATOM   3704  SG  CYS A 459      10.778   6.430  -9.075  1.00 95.56           S  
ATOM   3705  N   SER A 460      12.526   7.151 -11.664  1.00 95.84           N  
ATOM   3706  CA  SER A 460      13.964   7.287 -11.872  1.00 95.84           C  
ATOM   3707  C   SER A 460      14.749   6.446 -10.872  1.00 95.84           C  
ATOM   3708  CB  SER A 460      14.386   8.753 -11.759  1.00 95.84           C  
ATOM   3709  O   SER A 460      15.365   5.445 -11.243  1.00 95.84           O  
ATOM   3710  OG  SER A 460      15.763   8.904 -12.055  1.00 95.84           O  
ATOM   3711  N   ALA A 461      14.626   6.641  -9.614  1.00 95.41           N  
ATOM   3712  CA  ALA A 461      15.341   5.913  -8.569  1.00 95.41           C  
ATOM   3713  C   ALA A 461      14.596   4.640  -8.179  1.00 95.41           C  
ATOM   3714  CB  ALA A 461      15.545   6.803  -7.345  1.00 95.41           C  
ATOM   3715  O   ALA A 461      15.185   3.717  -7.613  1.00 95.41           O  
ATOM   3716  N   GLY A 462      13.259   4.663  -8.434  1.00 96.14           N  
ATOM   3717  CA  GLY A 462      12.450   3.494  -8.127  1.00 96.14           C  
ATOM   3718  C   GLY A 462      12.009   3.438  -6.677  1.00 96.14           C  
ATOM   3719  O   GLY A 462      11.769   2.355  -6.137  1.00 96.14           O  
ATOM   3720  N   ILE A 463      11.919   4.624  -5.954  1.00 96.02           N  
ATOM   3721  CA  ILE A 463      11.572   4.572  -4.538  1.00 96.02           C  
ATOM   3722  C   ILE A 463      10.518   5.632  -4.226  1.00 96.02           C  
ATOM   3723  CB  ILE A 463      12.815   4.773  -3.643  1.00 96.02           C  
ATOM   3724  O   ILE A 463       9.615   5.400  -3.418  1.00 96.02           O  
ATOM   3725  CG1 ILE A 463      13.499   6.105  -3.970  1.00 96.02           C  
ATOM   3726  CG2 ILE A 463      13.790   3.603  -3.803  1.00 96.02           C  
ATOM   3727  CD1 ILE A 463      14.646   6.459  -3.034  1.00 96.02           C  
ATOM   3728  N   GLY A 464      10.546   6.911  -4.743  1.00 94.57           N  
ATOM   3729  CA  GLY A 464       9.636   7.995  -4.410  1.00 94.57           C  
ATOM   3730  C   GLY A 464       8.259   7.828  -5.023  1.00 94.57           C  
ATOM   3731  O   GLY A 464       7.303   7.478  -4.328  1.00 94.57           O  
ATOM   3732  N   ARG A 465       8.131   8.155  -6.400  1.00 95.22           N  
ATOM   3733  CA  ARG A 465       6.864   8.022  -7.112  1.00 95.22           C  
ATOM   3734  C   ARG A 465       6.413   6.566  -7.161  1.00 95.22           C  
ATOM   3735  CB  ARG A 465       6.984   8.581  -8.532  1.00 95.22           C  
ATOM   3736  O   ARG A 465       5.224   6.274  -7.016  1.00 95.22           O  
ATOM   3737  CG  ARG A 465       7.262  10.075  -8.584  1.00 95.22           C  
ATOM   3738  CD  ARG A 465       7.578  10.541  -9.998  1.00 95.22           C  
ATOM   3739  NE  ARG A 465       8.063  11.918 -10.016  1.00 95.22           N  
ATOM   3740  NH1 ARG A 465       8.501  11.952 -12.284  1.00 95.22           N  
ATOM   3741  NH2 ARG A 465       8.911  13.809 -11.005  1.00 95.22           N  
ATOM   3742  CZ  ARG A 465       8.491  12.557 -11.102  1.00 95.22           C  
ATOM   3743  N   THR A 466       7.462   5.778  -7.348  1.00 97.52           N  
ATOM   3744  CA  THR A 466       7.206   4.343  -7.377  1.00 97.52           C  
ATOM   3745  C   THR A 466       6.561   3.881  -6.073  1.00 97.52           C  
ATOM   3746  CB  THR A 466       8.503   3.549  -7.621  1.00 97.52           C  
ATOM   3747  O   THR A 466       5.528   3.210  -6.089  1.00 97.52           O  
ATOM   3748  CG2 THR A 466       8.234   2.047  -7.638  1.00 97.52           C  
ATOM   3749  OG1 THR A 466       9.064   3.936  -8.881  1.00 97.52           O  
ATOM   3750  N   GLY A 467       7.094   4.220  -4.956  1.00 97.34           N  
ATOM   3751  CA  GLY A 467       6.563   3.859  -3.652  1.00 97.34           C  
ATOM   3752  C   GLY A 467       5.176   4.418  -3.396  1.00 97.34           C  
ATOM   3753  O   GLY A 467       4.306   3.720  -2.872  1.00 97.34           O  
ATOM   3754  N   THR A 468       4.993   5.666  -3.780  1.00 97.53           N  
ATOM   3755  CA  THR A 468       3.705   6.327  -3.603  1.00 97.53           C  
ATOM   3756  C   THR A 468       2.614   5.605  -4.388  1.00 97.53           C  
ATOM   3757  CB  THR A 468       3.768   7.801  -4.045  1.00 97.53           C  
ATOM   3758  O   THR A 468       1.539   5.324  -3.853  1.00 97.53           O  
ATOM   3759  CG2 THR A 468       2.449   8.515  -3.770  1.00 97.53           C  
ATOM   3760  OG1 THR A 468       4.816   8.464  -3.326  1.00 97.53           O  
ATOM   3761  N   PHE A 469       2.915   5.237  -5.611  1.00 97.54           N  
ATOM   3762  CA  PHE A 469       1.991   4.497  -6.461  1.00 97.54           C  
ATOM   3763  C   PHE A 469       1.619   3.163  -5.825  1.00 97.54           C  
ATOM   3764  CB  PHE A 469       2.602   4.265  -7.847  1.00 97.54           C  
ATOM   3765  O   PHE A 469       0.438   2.831  -5.712  1.00 97.54           O  
ATOM   3766  CG  PHE A 469       1.708   3.500  -8.784  1.00 97.54           C  
ATOM   3767  CD1 PHE A 469       1.706   2.110  -8.786  1.00 97.54           C  
ATOM   3768  CD2 PHE A 469       0.867   4.170  -9.664  1.00 97.54           C  
ATOM   3769  CE1 PHE A 469       0.880   1.399  -9.653  1.00 97.54           C  
ATOM   3770  CE2 PHE A 469       0.038   3.466 -10.532  1.00 97.54           C  
ATOM   3771  CZ  PHE A 469       0.047   2.080 -10.526  1.00 97.54           C  
ATOM   3772  N   ILE A 470       2.613   2.450  -5.419  1.00 98.02           N  
ATOM   3773  CA  ILE A 470       2.422   1.103  -4.894  1.00 98.02           C  
ATOM   3774  C   ILE A 470       1.602   1.163  -3.607  1.00 98.02           C  
ATOM   3775  CB  ILE A 470       3.774   0.400  -4.635  1.00 98.02           C  
ATOM   3776  O   ILE A 470       0.655   0.392  -3.431  1.00 98.02           O  
ATOM   3777  CG1 ILE A 470       4.455   0.049  -5.962  1.00 98.02           C  
ATOM   3778  CG2 ILE A 470       3.576  -0.850  -3.773  1.00 98.02           C  
ATOM   3779  CD1 ILE A 470       5.866  -0.502  -5.807  1.00 98.02           C  
ATOM   3780  N   VAL A 471       1.902   2.094  -2.738  1.00 97.83           N  
ATOM   3781  CA  VAL A 471       1.220   2.206  -1.453  1.00 97.83           C  
ATOM   3782  C   VAL A 471      -0.245   2.577  -1.676  1.00 97.83           C  
ATOM   3783  CB  VAL A 471       1.900   3.249  -0.538  1.00 97.83           C  
ATOM   3784  O   VAL A 471      -1.140   1.994  -1.061  1.00 97.83           O  
ATOM   3785  CG1 VAL A 471       1.012   3.578   0.660  1.00 97.83           C  
ATOM   3786  CG2 VAL A 471       3.264   2.742  -0.074  1.00 97.83           C  
ATOM   3787  N   ILE A 472      -0.514   3.512  -2.538  1.00 97.75           N  
ATOM   3788  CA  ILE A 472      -1.887   3.902  -2.843  1.00 97.75           C  
ATOM   3789  C   ILE A 472      -2.658   2.698  -3.380  1.00 97.75           C  
ATOM   3790  CB  ILE A 472      -1.931   5.064  -3.861  1.00 97.75           C  
ATOM   3791  O   ILE A 472      -3.779   2.426  -2.944  1.00 97.75           O  
ATOM   3792  CG1 ILE A 472      -1.342   6.337  -3.243  1.00 97.75           C  
ATOM   3793  CG2 ILE A 472      -3.364   5.303  -4.345  1.00 97.75           C  
ATOM   3794  CD1 ILE A 472      -1.141   7.472  -4.238  1.00 97.75           C  
ATOM   3795  N   ASP A 473      -2.009   2.021  -4.279  1.00 96.83           N  
ATOM   3796  CA  ASP A 473      -2.647   0.866  -4.902  1.00 96.83           C  
ATOM   3797  C   ASP A 473      -2.988  -0.200  -3.863  1.00 96.83           C  
ATOM   3798  CB  ASP A 473      -1.745   0.274  -5.986  1.00 96.83           C  
ATOM   3799  O   ASP A 473      -4.080  -0.772  -3.887  1.00 96.83           O  
ATOM   3800  CG  ASP A 473      -2.454  -0.751  -6.854  1.00 96.83           C  
ATOM   3801  OD1 ASP A 473      -3.506  -0.426  -7.445  1.00 96.83           O  
ATOM   3802  OD2 ASP A 473      -1.958  -1.895  -6.944  1.00 96.83           O  
ATOM   3803  N   ILE A 474      -2.086  -0.451  -2.934  1.00 95.62           N  
ATOM   3804  CA  ILE A 474      -2.295  -1.443  -1.884  1.00 95.62           C  
ATOM   3805  C   ILE A 474      -3.486  -1.036  -1.019  1.00 95.62           C  
ATOM   3806  CB  ILE A 474      -1.032  -1.616  -1.011  1.00 95.62           C  
ATOM   3807  O   ILE A 474      -4.374  -1.849  -0.752  1.00 95.62           O  
ATOM   3808  CG1 ILE A 474       0.073  -2.323  -1.804  1.00 95.62           C  
ATOM   3809  CG2 ILE A 474      -1.364  -2.386   0.271  1.00 95.62           C  
ATOM   3810  CD1 ILE A 474       1.429  -2.321  -1.112  1.00 95.62           C  
ATOM   3811  N   LEU A 475      -3.536   0.168  -0.591  1.00 95.47           N  
ATOM   3812  CA  LEU A 475      -4.587   0.665   0.291  1.00 95.47           C  
ATOM   3813  C   LEU A 475      -5.946   0.612  -0.399  1.00 95.47           C  
ATOM   3814  CB  LEU A 475      -4.282   2.097   0.736  1.00 95.47           C  
ATOM   3815  O   LEU A 475      -6.940   0.207   0.208  1.00 95.47           O  
ATOM   3816  CG  LEU A 475      -3.099   2.274   1.689  1.00 95.47           C  
ATOM   3817  CD1 LEU A 475      -2.746   3.752   1.828  1.00 95.47           C  
ATOM   3818  CD2 LEU A 475      -3.414   1.664   3.051  1.00 95.47           C  
ATOM   3819  N   ILE A 476      -5.991   1.006  -1.624  1.00 94.57           N  
ATOM   3820  CA  ILE A 476      -7.236   0.993  -2.384  1.00 94.57           C  
ATOM   3821  C   ILE A 476      -7.716  -0.445  -2.563  1.00 94.57           C  
ATOM   3822  CB  ILE A 476      -7.067   1.678  -3.758  1.00 94.57           C  
ATOM   3823  O   ILE A 476      -8.916  -0.720  -2.485  1.00 94.57           O  
ATOM   3824  CG1 ILE A 476      -6.964   3.198  -3.589  1.00 94.57           C  
ATOM   3825  CG2 ILE A 476      -8.224   1.309  -4.691  1.00 94.57           C  
ATOM   3826  CD1 ILE A 476      -6.686   3.948  -4.885  1.00 94.57           C  
ATOM   3827  N   ASP A 477      -6.788  -1.368  -2.825  1.00 91.76           N  
ATOM   3828  CA  ASP A 477      -7.145  -2.778  -2.950  1.00 91.76           C  
ATOM   3829  C   ASP A 477      -7.770  -3.303  -1.660  1.00 91.76           C  
ATOM   3830  CB  ASP A 477      -5.916  -3.612  -3.316  1.00 91.76           C  
ATOM   3831  O   ASP A 477      -8.734  -4.071  -1.699  1.00 91.76           O  
ATOM   3832  CG  ASP A 477      -5.578  -3.552  -4.796  1.00 91.76           C  
ATOM   3833  OD1 ASP A 477      -6.378  -3.003  -5.583  1.00 91.76           O  
ATOM   3834  OD2 ASP A 477      -4.502  -4.062  -5.178  1.00 91.76           O  
ATOM   3835  N   ILE A 478      -7.209  -2.844  -0.536  1.00 89.61           N  
ATOM   3836  CA  ILE A 478      -7.754  -3.241   0.757  1.00 89.61           C  
ATOM   3837  C   ILE A 478      -9.187  -2.730   0.892  1.00 89.61           C  
ATOM   3838  CB  ILE A 478      -6.886  -2.715   1.922  1.00 89.61           C  
ATOM   3839  O   ILE A 478     -10.090  -3.486   1.257  1.00 89.61           O  
ATOM   3840  CG1 ILE A 478      -5.526  -3.423   1.937  1.00 89.61           C  
ATOM   3841  CG2 ILE A 478      -7.611  -2.893   3.259  1.00 89.61           C  
ATOM   3842  CD1 ILE A 478      -4.512  -2.797   2.885  1.00 89.61           C  
ATOM   3843  N   ILE A 479      -9.380  -1.552   0.550  1.00 90.73           N  
ATOM   3844  CA  ILE A 479     -10.690  -0.922   0.674  1.00 90.73           C  
ATOM   3845  C   ILE A 479     -11.667  -1.567  -0.306  1.00 90.73           C  
ATOM   3846  CB  ILE A 479     -10.610   0.601   0.427  1.00 90.73           C  
ATOM   3847  O   ILE A 479     -12.820  -1.834   0.042  1.00 90.73           O  
ATOM   3848  CG1 ILE A 479      -9.765   1.275   1.514  1.00 90.73           C  
ATOM   3849  CG2 ILE A 479     -12.013   1.213   0.366  1.00 90.73           C  
ATOM   3850  CD1 ILE A 479      -9.375   2.712   1.193  1.00 90.73           C  
ATOM   3851  N   ARG A 480     -11.246  -1.813  -1.469  1.00 87.94           N  
ATOM   3852  CA  ARG A 480     -12.074  -2.447  -2.489  1.00 87.94           C  
ATOM   3853  C   ARG A 480     -12.542  -3.826  -2.036  1.00 87.94           C  
ATOM   3854  CB  ARG A 480     -11.309  -2.561  -3.809  1.00 87.94           C  
ATOM   3855  O   ARG A 480     -13.705  -4.186  -2.227  1.00 87.94           O  
ATOM   3856  CG  ARG A 480     -12.148  -3.081  -4.965  1.00 87.94           C  
ATOM   3857  CD  ARG A 480     -11.340  -3.177  -6.251  1.00 87.94           C  
ATOM   3858  NE  ARG A 480     -10.729  -1.897  -6.601  1.00 87.94           N  
ATOM   3859  NH1 ARG A 480      -9.208  -2.795  -8.090  1.00 87.94           N  
ATOM   3860  NH2 ARG A 480      -9.251  -0.534  -7.710  1.00 87.94           N  
ATOM   3861  CZ  ARG A 480      -9.731  -1.745  -7.466  1.00 87.94           C  
ATOM   3862  N   GLU A 481     -11.648  -4.517  -1.443  1.00 84.83           N  
ATOM   3863  CA  GLU A 481     -11.921  -5.891  -1.032  1.00 84.83           C  
ATOM   3864  C   GLU A 481     -12.780  -5.929   0.229  1.00 84.83           C  
ATOM   3865  CB  GLU A 481     -10.614  -6.654  -0.803  1.00 84.83           C  
ATOM   3866  O   GLU A 481     -13.725  -6.715   0.318  1.00 84.83           O  
ATOM   3867  CG  GLU A 481     -10.811  -8.131  -0.494  1.00 84.83           C  
ATOM   3868  CD  GLU A 481      -9.504  -8.884  -0.307  1.00 84.83           C  
ATOM   3869  OE1 GLU A 481      -9.539 -10.075   0.079  1.00 84.83           O  
ATOM   3870  OE2 GLU A 481      -8.435  -8.278  -0.547  1.00 84.83           O  
ATOM   3871  N   LYS A 482     -12.491  -5.033   1.175  1.00 83.08           N  
ATOM   3872  CA  LYS A 482     -13.095  -5.144   2.499  1.00 83.08           C  
ATOM   3873  C   LYS A 482     -14.205  -4.113   2.685  1.00 83.08           C  
ATOM   3874  CB  LYS A 482     -12.036  -4.977   3.589  1.00 83.08           C  
ATOM   3875  O   LYS A 482     -15.007  -4.218   3.616  1.00 83.08           O  
ATOM   3876  CG  LYS A 482     -10.979  -6.072   3.598  1.00 83.08           C  
ATOM   3877  CD  LYS A 482     -10.007  -5.901   4.759  1.00 83.08           C  
ATOM   3878  CE  LYS A 482      -8.937  -6.984   4.757  1.00 83.08           C  
ATOM   3879  NZ  LYS A 482      -7.992  -6.831   5.903  1.00 83.08           N  
ATOM   3880  N   GLY A 483     -14.300  -3.169   1.818  1.00 83.73           N  
ATOM   3881  CA  GLY A 483     -15.292  -2.113   1.940  1.00 83.73           C  
ATOM   3882  C   GLY A 483     -14.771  -0.883   2.659  1.00 83.73           C  
ATOM   3883  O   GLY A 483     -13.637  -0.875   3.143  1.00 83.73           O  
ATOM   3884  N   VAL A 484     -15.566   0.219   2.799  1.00 84.37           N  
ATOM   3885  CA  VAL A 484     -15.151   1.544   3.249  1.00 84.37           C  
ATOM   3886  C   VAL A 484     -15.093   1.577   4.775  1.00 84.37           C  
ATOM   3887  CB  VAL A 484     -16.102   2.644   2.728  1.00 84.37           C  
ATOM   3888  O   VAL A 484     -14.505   2.489   5.360  1.00 84.37           O  
ATOM   3889  CG1 VAL A 484     -15.972   2.798   1.214  1.00 84.37           C  
ATOM   3890  CG2 VAL A 484     -17.546   2.328   3.114  1.00 84.37           C  
ATOM   3891  N   ASP A 485     -15.571   0.526   5.424  1.00 79.89           N  
ATOM   3892  CA  ASP A 485     -15.558   0.504   6.883  1.00 79.89           C  
ATOM   3893  C   ASP A 485     -14.368  -0.296   7.409  1.00 79.89           C  
ATOM   3894  CB  ASP A 485     -16.865  -0.081   7.423  1.00 79.89           C  
ATOM   3895  O   ASP A 485     -14.256  -0.532   8.614  1.00 79.89           O  
ATOM   3896  CG  ASP A 485     -17.955   0.962   7.593  1.00 79.89           C  
ATOM   3897  OD1 ASP A 485     -17.655   2.174   7.535  1.00 79.89           O  
ATOM   3898  OD2 ASP A 485     -19.125   0.569   7.790  1.00 79.89           O  
ATOM   3899  N   CYS A 486     -13.518  -0.548   6.578  1.00 83.68           N  
ATOM   3900  CA  CYS A 486     -12.343  -1.294   7.011  1.00 83.68           C  
ATOM   3901  C   CYS A 486     -11.293  -0.362   7.606  1.00 83.68           C  
ATOM   3902  CB  CYS A 486     -11.742  -2.074   5.842  1.00 83.68           C  
ATOM   3903  O   CYS A 486     -11.338   0.849   7.387  1.00 83.68           O  
ATOM   3904  SG  CYS A 486     -10.918  -1.032   4.618  1.00 83.68           S  
ATOM   3905  N   ASP A 487     -10.437  -0.971   8.400  1.00 84.92           N  
ATOM   3906  CA  ASP A 487      -9.315  -0.232   8.971  1.00 84.92           C  
ATOM   3907  C   ASP A 487      -8.135  -0.191   8.004  1.00 84.92           C  
ATOM   3908  CB  ASP A 487      -8.884  -0.854  10.301  1.00 84.92           C  
ATOM   3909  O   ASP A 487      -7.773  -1.212   7.414  1.00 84.92           O  
ATOM   3910  CG  ASP A 487      -9.900  -0.644  11.411  1.00 84.92           C  
ATOM   3911  OD1 ASP A 487     -10.682   0.328  11.346  1.00 84.92           O  
ATOM   3912  OD2 ASP A 487      -9.915  -1.457  12.360  1.00 84.92           O  
ATOM   3913  N   ILE A 488      -7.635   1.069   7.856  1.00 91.00           N  
ATOM   3914  CA  ILE A 488      -6.427   1.219   7.051  1.00 91.00           C  
ATOM   3915  C   ILE A 488      -5.338   1.900   7.878  1.00 91.00           C  
ATOM   3916  CB  ILE A 488      -6.703   2.023   5.761  1.00 91.00           C  
ATOM   3917  O   ILE A 488      -5.633   2.592   8.855  1.00 91.00           O  
ATOM   3918  CG1 ILE A 488      -7.211   3.428   6.106  1.00 91.00           C  
ATOM   3919  CG2 ILE A 488      -7.701   1.283   4.867  1.00 91.00           C  
ATOM   3920  CD1 ILE A 488      -7.319   4.359   4.906  1.00 91.00           C  
ATOM   3921  N   ASP A 489      -4.075   1.571   7.484  1.00 92.14           N  
ATOM   3922  CA  ASP A 489      -2.923   2.138   8.178  1.00 92.14           C  
ATOM   3923  C   ASP A 489      -1.846   2.576   7.188  1.00 92.14           C  
ATOM   3924  CB  ASP A 489      -2.345   1.129   9.173  1.00 92.14           C  
ATOM   3925  O   ASP A 489      -1.039   1.759   6.739  1.00 92.14           O  
ATOM   3926  CG  ASP A 489      -1.357   1.752  10.143  1.00 92.14           C  
ATOM   3927  OD1 ASP A 489      -0.690   2.745   9.781  1.00 92.14           O  
ATOM   3928  OD2 ASP A 489      -1.243   1.244  11.280  1.00 92.14           O  
ATOM   3929  N   VAL A 490      -1.832   3.878   6.914  1.00 95.00           N  
ATOM   3930  CA  VAL A 490      -0.956   4.403   5.872  1.00 95.00           C  
ATOM   3931  C   VAL A 490       0.502   4.268   6.306  1.00 95.00           C  
ATOM   3932  CB  VAL A 490      -1.281   5.878   5.547  1.00 95.00           C  
ATOM   3933  O   VAL A 490       1.325   3.711   5.575  1.00 95.00           O  
ATOM   3934  CG1 VAL A 490      -0.239   6.463   4.595  1.00 95.00           C  
ATOM   3935  CG2 VAL A 490      -2.682   5.996   4.948  1.00 95.00           C  
ATOM   3936  N   PRO A 491       0.892   4.717   7.559  1.00 93.30           N  
ATOM   3937  CA  PRO A 491       2.287   4.592   7.987  1.00 93.30           C  
ATOM   3938  C   PRO A 491       2.770   3.143   8.007  1.00 93.30           C  
ATOM   3939  CB  PRO A 491       2.277   5.183   9.399  1.00 93.30           C  
ATOM   3940  O   PRO A 491       3.892   2.857   7.581  1.00 93.30           O  
ATOM   3941  CG  PRO A 491       1.152   6.167   9.393  1.00 93.30           C  
ATOM   3942  CD  PRO A 491       0.039   5.614   8.550  1.00 93.30           C  
ATOM   3943  N   LYS A 492       1.936   2.310   8.514  1.00 90.88           N  
ATOM   3944  CA  LYS A 492       2.307   0.900   8.583  1.00 90.88           C  
ATOM   3945  C   LYS A 492       2.501   0.313   7.187  1.00 90.88           C  
ATOM   3946  CB  LYS A 492       1.248   0.102   9.344  1.00 90.88           C  
ATOM   3947  O   LYS A 492       3.394  -0.509   6.972  1.00 90.88           O  
ATOM   3948  CG  LYS A 492       1.660  -1.328   9.663  1.00 90.88           C  
ATOM   3949  CD  LYS A 492       0.673  -1.995  10.613  1.00 90.88           C  
ATOM   3950  CE  LYS A 492       1.111  -3.408  10.974  1.00 90.88           C  
ATOM   3951  NZ  LYS A 492       0.177  -4.046  11.948  1.00 90.88           N  
ATOM   3952  N   THR A 493       1.641   0.632   6.248  1.00 94.87           N  
ATOM   3953  CA  THR A 493       1.777   0.176   4.869  1.00 94.87           C  
ATOM   3954  C   THR A 493       3.094   0.659   4.267  1.00 94.87           C  
ATOM   3955  CB  THR A 493       0.603   0.666   4.001  1.00 94.87           C  
ATOM   3956  O   THR A 493       3.785  -0.100   3.584  1.00 94.87           O  
ATOM   3957  CG2 THR A 493       0.711   0.130   2.577  1.00 94.87           C  
ATOM   3958  OG1 THR A 493      -0.629   0.216   4.577  1.00 94.87           O  
ATOM   3959  N   ILE A 494       3.454   1.872   4.532  1.00 95.75           N  
ATOM   3960  CA  ILE A 494       4.713   2.428   4.049  1.00 95.75           C  
ATOM   3961  C   ILE A 494       5.884   1.686   4.690  1.00 95.75           C  
ATOM   3962  CB  ILE A 494       4.813   3.941   4.342  1.00 95.75           C  
ATOM   3963  O   ILE A 494       6.858   1.347   4.014  1.00 95.75           O  
ATOM   3964  CG1 ILE A 494       3.771   4.713   3.523  1.00 95.75           C  
ATOM   3965  CG2 ILE A 494       6.226   4.456   4.054  1.00 95.75           C  
ATOM   3966  CD1 ILE A 494       3.701   6.198   3.852  1.00 95.75           C  
ATOM   3967  N   GLN A 495       5.812   1.480   5.973  1.00 92.31           N  
ATOM   3968  CA  GLN A 495       6.848   0.720   6.664  1.00 92.31           C  
ATOM   3969  C   GLN A 495       7.031  -0.659   6.036  1.00 92.31           C  
ATOM   3970  CB  GLN A 495       6.512   0.580   8.149  1.00 92.31           C  
ATOM   3971  O   GLN A 495       8.158  -1.135   5.887  1.00 92.31           O  
ATOM   3972  CG  GLN A 495       6.711   1.862   8.948  1.00 92.31           C  
ATOM   3973  CD  GLN A 495       6.286   1.722  10.397  1.00 92.31           C  
ATOM   3974  NE2 GLN A 495       6.713   2.661  11.234  1.00 92.31           N  
ATOM   3975  OE1 GLN A 495       5.579   0.777  10.762  1.00 92.31           O  
ATOM   3976  N   MET A 496       5.895  -1.228   5.720  1.00 92.95           N  
ATOM   3977  CA  MET A 496       5.922  -2.544   5.089  1.00 92.95           C  
ATOM   3978  C   MET A 496       6.681  -2.499   3.767  1.00 92.95           C  
ATOM   3979  CB  MET A 496       4.500  -3.059   4.858  1.00 92.95           C  
ATOM   3980  O   MET A 496       7.547  -3.339   3.514  1.00 92.95           O  
ATOM   3981  CG  MET A 496       4.443  -4.405   4.153  1.00 92.95           C  
ATOM   3982  SD  MET A 496       4.108  -4.243   2.356  1.00 92.95           S  
ATOM   3983  CE  MET A 496       2.458  -3.489   2.405  1.00 92.95           C  
ATOM   3984  N   VAL A 497       6.389  -1.595   2.922  1.00 95.44           N  
ATOM   3985  CA  VAL A 497       7.059  -1.521   1.628  1.00 95.44           C  
ATOM   3986  C   VAL A 497       8.518  -1.114   1.823  1.00 95.44           C  
ATOM   3987  CB  VAL A 497       6.351  -0.529   0.679  1.00 95.44           C  
ATOM   3988  O   VAL A 497       9.400  -1.579   1.098  1.00 95.44           O  
ATOM   3989  CG1 VAL A 497       4.947  -1.022   0.331  1.00 95.44           C  
ATOM   3990  CG2 VAL A 497       6.291   0.861   1.309  1.00 95.44           C  
ATOM   3991  N   ARG A 498       8.863  -0.284   2.868  1.00 94.67           N  
ATOM   3992  CA  ARG A 498      10.230   0.144   3.148  1.00 94.67           C  
ATOM   3993  C   ARG A 498      11.073  -1.017   3.665  1.00 94.67           C  
ATOM   3994  CB  ARG A 498      10.237   1.289   4.164  1.00 94.67           C  
ATOM   3995  O   ARG A 498      12.299  -1.002   3.543  1.00 94.67           O  
ATOM   3996  CG  ARG A 498       9.877   2.642   3.569  1.00 94.67           C  
ATOM   3997  CD  ARG A 498      10.021   3.762   4.590  1.00 94.67           C  
ATOM   3998  NE  ARG A 498       9.910   5.078   3.965  1.00 94.67           N  
ATOM   3999  NH1 ARG A 498      10.206   6.262   5.926  1.00 94.67           N  
ATOM   4000  NH2 ARG A 498       9.886   7.374   3.947  1.00 94.67           N  
ATOM   4001  CZ  ARG A 498      10.001   6.235   4.614  1.00 94.67           C  
ATOM   4002  N   SER A 499      10.405  -1.975   4.253  1.00 93.18           N  
ATOM   4003  CA  SER A 499      11.134  -3.143   4.738  1.00 93.18           C  
ATOM   4004  C   SER A 499      11.590  -4.029   3.584  1.00 93.18           C  
ATOM   4005  CB  SER A 499      10.267  -3.953   5.703  1.00 93.18           C  
ATOM   4006  O   SER A 499      12.452  -4.892   3.761  1.00 93.18           O  
ATOM   4007  OG  SER A 499       9.244  -4.641   5.003  1.00 93.18           O  
ATOM   4008  N   GLN A 500      11.024  -3.884   2.446  1.00 95.04           N  
ATOM   4009  CA  GLN A 500      11.340  -4.697   1.277  1.00 95.04           C  
ATOM   4010  C   GLN A 500      12.202  -3.922   0.284  1.00 95.04           C  
ATOM   4011  CB  GLN A 500      10.059  -5.180   0.595  1.00 95.04           C  
ATOM   4012  O   GLN A 500      12.973  -4.515  -0.472  1.00 95.04           O  
ATOM   4013  CG  GLN A 500       9.193  -6.071   1.475  1.00 95.04           C  
ATOM   4014  CD  GLN A 500       7.930  -6.537   0.775  1.00 95.04           C  
ATOM   4015  NE2 GLN A 500       6.787  -6.010   1.201  1.00 95.04           N  
ATOM   4016  OE1 GLN A 500       7.981  -7.363  -0.142  1.00 95.04           O  
ATOM   4017  N   ARG A 501      12.144  -2.617   0.256  1.00 95.25           N  
ATOM   4018  CA  ARG A 501      13.008  -1.727  -0.513  1.00 95.25           C  
ATOM   4019  C   ARG A 501      13.206  -0.398   0.209  1.00 95.25           C  
ATOM   4020  CB  ARG A 501      12.426  -1.485  -1.907  1.00 95.25           C  
ATOM   4021  O   ARG A 501      12.235   0.288   0.533  1.00 95.25           O  
ATOM   4022  CG  ARG A 501      13.293  -0.603  -2.792  1.00 95.25           C  
ATOM   4023  CD  ARG A 501      12.729  -0.491  -4.201  1.00 95.25           C  
ATOM   4024  NE  ARG A 501      13.559   0.362  -5.048  1.00 95.25           N  
ATOM   4025  NH1 ARG A 501      15.161  -1.251  -5.458  1.00 95.25           N  
ATOM   4026  NH2 ARG A 501      15.371   0.839  -6.375  1.00 95.25           N  
ATOM   4027  CZ  ARG A 501      14.695  -0.019  -5.625  1.00 95.25           C  
ATOM   4028  N   SER A 502      14.317  -0.039   0.407  1.00 91.44           N  
ATOM   4029  CA  SER A 502      14.682   1.110   1.230  1.00 91.44           C  
ATOM   4030  C   SER A 502      14.271   2.419   0.564  1.00 91.44           C  
ATOM   4031  CB  SER A 502      16.187   1.118   1.503  1.00 91.44           C  
ATOM   4032  O   SER A 502      14.402   2.571  -0.652  1.00 91.44           O  
ATOM   4033  OG  SER A 502      16.556   2.264   2.250  1.00 91.44           O  
ATOM   4034  N   GLY A 503      13.717   3.314   1.357  1.00 91.16           N  
ATOM   4035  CA  GLY A 503      13.558   4.697   0.935  1.00 91.16           C  
ATOM   4036  C   GLY A 503      12.266   4.945   0.180  1.00 91.16           C  
ATOM   4037  O   GLY A 503      12.111   5.979  -0.473  1.00 91.16           O  
ATOM   4038  N   MET A 504      11.317   3.902   0.215  1.00 95.49           N  
ATOM   4039  CA  MET A 504      10.035   4.050  -0.468  1.00 95.49           C  
ATOM   4040  C   MET A 504       9.241   5.216   0.112  1.00 95.49           C  
ATOM   4041  CB  MET A 504       9.219   2.760  -0.366  1.00 95.49           C  
ATOM   4042  O   MET A 504       9.213   5.409   1.328  1.00 95.49           O  
ATOM   4043  CG  MET A 504       9.874   1.565  -1.039  1.00 95.49           C  
ATOM   4044  SD  MET A 504       9.938   1.734  -2.865  1.00 95.49           S  
ATOM   4045  CE  MET A 504       8.183   1.512  -3.268  1.00 95.49           C  
ATOM   4046  N   VAL A 505       8.702   6.104  -0.780  1.00 95.64           N  
ATOM   4047  CA  VAL A 505       8.046   7.357  -0.421  1.00 95.64           C  
ATOM   4048  C   VAL A 505       9.051   8.296   0.242  1.00 95.64           C  
ATOM   4049  CB  VAL A 505       6.841   7.118   0.517  1.00 95.64           C  
ATOM   4050  O   VAL A 505       9.338   8.167   1.434  1.00 95.64           O  
ATOM   4051  CG1 VAL A 505       6.112   8.429   0.804  1.00 95.64           C  
ATOM   4052  CG2 VAL A 505       5.886   6.094  -0.094  1.00 95.64           C  
ATOM   4053  N   GLN A 506       9.479   9.373  -0.463  1.00 92.18           N  
ATOM   4054  CA  GLN A 506      10.722  10.057  -0.121  1.00 92.18           C  
ATOM   4055  C   GLN A 506      10.445  11.407   0.533  1.00 92.18           C  
ATOM   4056  CB  GLN A 506      11.592  10.245  -1.365  1.00 92.18           C  
ATOM   4057  O   GLN A 506      11.272  11.916   1.293  1.00 92.18           O  
ATOM   4058  CG  GLN A 506      12.237   8.959  -1.865  1.00 92.18           C  
ATOM   4059  CD  GLN A 506      13.221   9.196  -2.995  1.00 92.18           C  
ATOM   4060  NE2 GLN A 506      14.443   8.703  -2.830  1.00 92.18           N  
ATOM   4061  OE1 GLN A 506      12.885   9.817  -4.008  1.00 92.18           O  
ATOM   4062  N   THR A 507       9.297  11.945   0.206  1.00 92.97           N  
ATOM   4063  CA  THR A 507       9.055  13.295   0.702  1.00 92.97           C  
ATOM   4064  C   THR A 507       7.742  13.360   1.475  1.00 92.97           C  
ATOM   4065  CB  THR A 507       9.026  14.316  -0.451  1.00 92.97           C  
ATOM   4066  O   THR A 507       6.885  12.485   1.329  1.00 92.97           O  
ATOM   4067  CG2 THR A 507      10.265  14.188  -1.330  1.00 92.97           C  
ATOM   4068  OG1 THR A 507       7.860  14.091  -1.252  1.00 92.97           O  
ATOM   4069  N   GLU A 508       7.656  14.346   2.328  1.00 92.81           N  
ATOM   4070  CA  GLU A 508       6.421  14.602   3.063  1.00 92.81           C  
ATOM   4071  C   GLU A 508       5.252  14.842   2.112  1.00 92.81           C  
ATOM   4072  CB  GLU A 508       6.591  15.801   4.000  1.00 92.81           C  
ATOM   4073  O   GLU A 508       4.125  14.423   2.387  1.00 92.81           O  
ATOM   4074  CG  GLU A 508       5.349  16.122   4.819  1.00 92.81           C  
ATOM   4075  CD  GLU A 508       4.780  17.502   4.530  1.00 92.81           C  
ATOM   4076  OE1 GLU A 508       3.562  17.710   4.732  1.00 92.81           O  
ATOM   4077  OE2 GLU A 508       5.558  18.381   4.096  1.00 92.81           O  
ATOM   4078  N   ALA A 509       5.511  15.514   1.025  1.00 92.57           N  
ATOM   4079  CA  ALA A 509       4.478  15.799   0.032  1.00 92.57           C  
ATOM   4080  C   ALA A 509       3.879  14.509  -0.522  1.00 92.57           C  
ATOM   4081  CB  ALA A 509       5.049  16.647  -1.101  1.00 92.57           C  
ATOM   4082  O   ALA A 509       2.665  14.412  -0.711  1.00 92.57           O  
ATOM   4083  N   GLN A 510       4.666  13.542  -0.768  1.00 94.92           N  
ATOM   4084  CA  GLN A 510       4.203  12.243  -1.242  1.00 94.92           C  
ATOM   4085  C   GLN A 510       3.381  11.527  -0.174  1.00 94.92           C  
ATOM   4086  CB  GLN A 510       5.387  11.372  -1.665  1.00 94.92           C  
ATOM   4087  O   GLN A 510       2.352  10.920  -0.477  1.00 94.92           O  
ATOM   4088  CG  GLN A 510       6.112  11.879  -2.904  1.00 94.92           C  
ATOM   4089  CD  GLN A 510       7.428  11.164  -3.149  1.00 94.92           C  
ATOM   4090  NE2 GLN A 510       7.929  11.248  -4.376  1.00 94.92           N  
ATOM   4091  OE1 GLN A 510       7.989  10.542  -2.241  1.00 94.92           O  
ATOM   4092  N   TYR A 511       3.889  11.591   0.995  1.00 95.63           N  
ATOM   4093  CA  TYR A 511       3.176  11.040   2.142  1.00 95.63           C  
ATOM   4094  C   TYR A 511       1.785  11.651   2.264  1.00 95.63           C  
ATOM   4095  CB  TYR A 511       3.966  11.279   3.432  1.00 95.63           C  
ATOM   4096  O   TYR A 511       0.790  10.930   2.371  1.00 95.63           O  
ATOM   4097  CG  TYR A 511       3.286  10.741   4.668  1.00 95.63           C  
ATOM   4098  CD1 TYR A 511       2.688  11.600   5.588  1.00 95.63           C  
ATOM   4099  CD2 TYR A 511       3.242   9.374   4.920  1.00 95.63           C  
ATOM   4100  CE1 TYR A 511       2.063  11.109   6.729  1.00 95.63           C  
ATOM   4101  CE2 TYR A 511       2.619   8.872   6.058  1.00 95.63           C  
ATOM   4102  OH  TYR A 511       1.415   9.254   8.083  1.00 95.63           O  
ATOM   4103  CZ  TYR A 511       2.033   9.746   6.955  1.00 95.63           C  
ATOM   4104  N   ARG A 512       1.704  12.904   2.251  1.00 94.13           N  
ATOM   4105  CA  ARG A 512       0.436  13.625   2.298  1.00 94.13           C  
ATOM   4106  C   ARG A 512      -0.450  13.253   1.114  1.00 94.13           C  
ATOM   4107  CB  ARG A 512       0.678  15.136   2.317  1.00 94.13           C  
ATOM   4108  O   ARG A 512      -1.652  13.035   1.276  1.00 94.13           O  
ATOM   4109  CG  ARG A 512      -0.595  15.963   2.405  1.00 94.13           C  
ATOM   4110  CD  ARG A 512      -0.299  17.456   2.406  1.00 94.13           C  
ATOM   4111  NE  ARG A 512      -1.522  18.248   2.305  1.00 94.13           N  
ATOM   4112  NH1 ARG A 512      -0.576  20.192   3.119  1.00 94.13           N  
ATOM   4113  NH2 ARG A 512      -2.787  20.153   2.514  1.00 94.13           N  
ATOM   4114  CZ  ARG A 512      -1.625  19.529   2.646  1.00 94.13           C  
ATOM   4115  N   PHE A 513       0.146  13.116  -0.000  1.00 95.43           N  
ATOM   4116  CA  PHE A 513      -0.581  12.809  -1.226  1.00 95.43           C  
ATOM   4117  C   PHE A 513      -1.272  11.454  -1.120  1.00 95.43           C  
ATOM   4118  CB  PHE A 513       0.364  12.823  -2.431  1.00 95.43           C  
ATOM   4119  O   PHE A 513      -2.372  11.270  -1.644  1.00 95.43           O  
ATOM   4120  CG  PHE A 513      -0.332  12.630  -3.751  1.00 95.43           C  
ATOM   4121  CD1 PHE A 513      -0.238  11.423  -4.433  1.00 95.43           C  
ATOM   4122  CD2 PHE A 513      -1.081  13.657  -4.310  1.00 95.43           C  
ATOM   4123  CE1 PHE A 513      -0.882  11.242  -5.655  1.00 95.43           C  
ATOM   4124  CE2 PHE A 513      -1.727  13.484  -5.531  1.00 95.43           C  
ATOM   4125  CZ  PHE A 513      -1.625  12.276  -6.202  1.00 95.43           C  
ATOM   4126  N   ILE A 514      -0.681  10.507  -0.504  1.00 97.23           N  
ATOM   4127  CA  ILE A 514      -1.277   9.191  -0.303  1.00 97.23           C  
ATOM   4128  C   ILE A 514      -2.607   9.334   0.434  1.00 97.23           C  
ATOM   4129  CB  ILE A 514      -0.329   8.254   0.480  1.00 97.23           C  
ATOM   4130  O   ILE A 514      -3.614   8.746   0.031  1.00 97.23           O  
ATOM   4131  CG1 ILE A 514       0.904   7.915  -0.365  1.00 97.23           C  
ATOM   4132  CG2 ILE A 514      -1.064   6.982   0.914  1.00 97.23           C  
ATOM   4133  CD1 ILE A 514       2.032   7.261   0.420  1.00 97.23           C  
ATOM   4134  N   TYR A 515      -2.655  10.139   1.478  1.00 96.03           N  
ATOM   4135  CA  TYR A 515      -3.882  10.383   2.229  1.00 96.03           C  
ATOM   4136  C   TYR A 515      -4.942  11.032   1.348  1.00 96.03           C  
ATOM   4137  CB  TYR A 515      -3.600  11.269   3.446  1.00 96.03           C  
ATOM   4138  O   TYR A 515      -6.109  10.633   1.374  1.00 96.03           O  
ATOM   4139  CG  TYR A 515      -3.023  10.520   4.623  1.00 96.03           C  
ATOM   4140  CD1 TYR A 515      -3.853   9.974   5.600  1.00 96.03           C  
ATOM   4141  CD2 TYR A 515      -1.649  10.357   4.761  1.00 96.03           C  
ATOM   4142  CE1 TYR A 515      -3.326   9.285   6.687  1.00 96.03           C  
ATOM   4143  CE2 TYR A 515      -1.111   9.670   5.843  1.00 96.03           C  
ATOM   4144  OH  TYR A 515      -1.429   8.456   7.874  1.00 96.03           O  
ATOM   4145  CZ  TYR A 515      -1.956   9.137   6.800  1.00 96.03           C  
ATOM   4146  N   MET A 516      -4.488  11.980   0.630  1.00 94.81           N  
ATOM   4147  CA  MET A 516      -5.403  12.709  -0.244  1.00 94.81           C  
ATOM   4148  C   MET A 516      -5.996  11.786  -1.303  1.00 94.81           C  
ATOM   4149  CB  MET A 516      -4.686  13.882  -0.915  1.00 94.81           C  
ATOM   4150  O   MET A 516      -7.189  11.867  -1.604  1.00 94.81           O  
ATOM   4151  CG  MET A 516      -4.307  14.999   0.043  1.00 94.81           C  
ATOM   4152  SD  MET A 516      -3.368  16.344  -0.780  1.00 94.81           S  
ATOM   4153  CE  MET A 516      -4.632  16.959  -1.928  1.00 94.81           C  
ATOM   4154  N   ALA A 517      -5.165  10.969  -1.858  1.00 96.27           N  
ATOM   4155  CA  ALA A 517      -5.614  10.038  -2.891  1.00 96.27           C  
ATOM   4156  C   ALA A 517      -6.640   9.055  -2.334  1.00 96.27           C  
ATOM   4157  CB  ALA A 517      -4.425   9.284  -3.481  1.00 96.27           C  
ATOM   4158  O   ALA A 517      -7.677   8.812  -2.955  1.00 96.27           O  
ATOM   4159  N   VAL A 518      -6.365   8.525  -1.193  1.00 96.20           N  
ATOM   4160  CA  VAL A 518      -7.274   7.574  -0.562  1.00 96.20           C  
ATOM   4161  C   VAL A 518      -8.587   8.271  -0.211  1.00 96.20           C  
ATOM   4162  CB  VAL A 518      -6.649   6.945   0.703  1.00 96.20           C  
ATOM   4163  O   VAL A 518      -9.667   7.712  -0.414  1.00 96.20           O  
ATOM   4164  CG1 VAL A 518      -7.669   6.073   1.433  1.00 96.20           C  
ATOM   4165  CG2 VAL A 518      -5.410   6.131   0.337  1.00 96.20           C  
ATOM   4166  N   GLN A 519      -8.481   9.435   0.346  1.00 94.92           N  
ATOM   4167  CA  GLN A 519      -9.662  10.235   0.650  1.00 94.92           C  
ATOM   4168  C   GLN A 519     -10.522  10.443  -0.593  1.00 94.92           C  
ATOM   4169  CB  GLN A 519      -9.258  11.587   1.241  1.00 94.92           C  
ATOM   4170  O   GLN A 519     -11.739  10.251  -0.552  1.00 94.92           O  
ATOM   4171  CG  GLN A 519     -10.435  12.512   1.523  1.00 94.92           C  
ATOM   4172  CD  GLN A 519     -10.001  13.901   1.949  1.00 94.92           C  
ATOM   4173  NE2 GLN A 519     -10.968  14.747   2.288  1.00 94.92           N  
ATOM   4174  OE1 GLN A 519      -8.805  14.212   1.974  1.00 94.92           O  
ATOM   4175  N   HIS A 520      -9.873  10.878  -1.662  1.00 94.39           N  
ATOM   4176  CA  HIS A 520     -10.581  11.110  -2.916  1.00 94.39           C  
ATOM   4177  C   HIS A 520     -11.247   9.833  -3.417  1.00 94.39           C  
ATOM   4178  CB  HIS A 520      -9.624  11.656  -3.978  1.00 94.39           C  
ATOM   4179  O   HIS A 520     -12.386   9.866  -3.889  1.00 94.39           O  
ATOM   4180  CG  HIS A 520     -10.317  12.196  -5.188  1.00 94.39           C  
ATOM   4181  CD2 HIS A 520     -11.107  11.590  -6.105  1.00 94.39           C  
ATOM   4182  ND1 HIS A 520     -10.229  13.518  -5.567  1.00 94.39           N  
ATOM   4183  CE1 HIS A 520     -10.938  13.702  -6.668  1.00 94.39           C  
ATOM   4184  NE2 HIS A 520     -11.481  12.548  -7.015  1.00 94.39           N  
ATOM   4185  N   TYR A 521     -10.556   8.750  -3.357  1.00 94.47           N  
ATOM   4186  CA  TYR A 521     -11.108   7.465  -3.771  1.00 94.47           C  
ATOM   4187  C   TYR A 521     -12.369   7.133  -2.981  1.00 94.47           C  
ATOM   4188  CB  TYR A 521     -10.071   6.352  -3.592  1.00 94.47           C  
ATOM   4189  O   TYR A 521     -13.387   6.745  -3.560  1.00 94.47           O  
ATOM   4190  CG  TYR A 521     -10.594   4.977  -3.929  1.00 94.47           C  
ATOM   4191  CD1 TYR A 521     -10.985   4.094  -2.924  1.00 94.47           C  
ATOM   4192  CD2 TYR A 521     -10.697   4.556  -5.250  1.00 94.47           C  
ATOM   4193  CE1 TYR A 521     -11.465   2.825  -3.229  1.00 94.47           C  
ATOM   4194  CE2 TYR A 521     -11.175   3.289  -5.567  1.00 94.47           C  
ATOM   4195  OH  TYR A 521     -12.032   1.176  -4.858  1.00 94.47           O  
ATOM   4196  CZ  TYR A 521     -11.557   2.432  -4.551  1.00 94.47           C  
ATOM   4197  N   ILE A 522     -12.345   7.234  -1.698  1.00 91.36           N  
ATOM   4198  CA  ILE A 522     -13.462   6.907  -0.819  1.00 91.36           C  
ATOM   4199  C   ILE A 522     -14.650   7.812  -1.135  1.00 91.36           C  
ATOM   4200  CB  ILE A 522     -13.067   7.041   0.669  1.00 91.36           C  
ATOM   4201  O   ILE A 522     -15.790   7.348  -1.207  1.00 91.36           O  
ATOM   4202  CG1 ILE A 522     -12.079   5.937   1.061  1.00 91.36           C  
ATOM   4203  CG2 ILE A 522     -14.310   7.007   1.563  1.00 91.36           C  
ATOM   4204  CD1 ILE A 522     -11.491   6.099   2.456  1.00 91.36           C  
ATOM   4205  N   GLU A 523     -14.398   9.066  -1.304  1.00 90.73           N  
ATOM   4206  CA  GLU A 523     -15.451  10.020  -1.640  1.00 90.73           C  
ATOM   4207  C   GLU A 523     -16.162   9.626  -2.931  1.00 90.73           C  
ATOM   4208  CB  GLU A 523     -14.876  11.433  -1.766  1.00 90.73           C  
ATOM   4209  O   GLU A 523     -17.390   9.686  -3.013  1.00 90.73           O  
ATOM   4210  CG  GLU A 523     -14.512  12.071  -0.433  1.00 90.73           C  
ATOM   4211  CD  GLU A 523     -13.780  13.395  -0.580  1.00 90.73           C  
ATOM   4212  OE1 GLU A 523     -13.435  14.016   0.450  1.00 90.73           O  
ATOM   4213  OE2 GLU A 523     -13.551  13.815  -1.736  1.00 90.73           O  
ATOM   4214  N   THR A 524     -15.336   9.268  -3.883  1.00 89.77           N  
ATOM   4215  CA  THR A 524     -15.890   8.864  -5.171  1.00 89.77           C  
ATOM   4216  C   THR A 524     -16.716   7.589  -5.028  1.00 89.77           C  
ATOM   4217  CB  THR A 524     -14.778   8.643  -6.213  1.00 89.77           C  
ATOM   4218  O   THR A 524     -17.793   7.472  -5.617  1.00 89.77           O  
ATOM   4219  CG2 THR A 524     -15.363   8.270  -7.571  1.00 89.77           C  
ATOM   4220  OG1 THR A 524     -14.013   9.848  -6.349  1.00 89.77           O  
ATOM   4221  N   LEU A 525     -16.250   6.669  -4.285  1.00 85.92           N  
ATOM   4222  CA  LEU A 525     -16.944   5.409  -4.044  1.00 85.92           C  
ATOM   4223  C   LEU A 525     -18.265   5.645  -3.320  1.00 85.92           C  
ATOM   4224  CB  LEU A 525     -16.064   4.459  -3.228  1.00 85.92           C  
ATOM   4225  O   LEU A 525     -19.289   5.060  -3.680  1.00 85.92           O  
ATOM   4226  CG  LEU A 525     -16.622   3.055  -2.987  1.00 85.92           C  
ATOM   4227  CD1 LEU A 525     -16.914   2.366  -4.316  1.00 85.92           C  
ATOM   4228  CD2 LEU A 525     -15.650   2.229  -2.152  1.00 85.92           C  
ATOM   4229  N   GLN A 526     -18.255   6.403  -2.322  1.00 83.44           N  
ATOM   4230  CA  GLN A 526     -19.455   6.712  -1.552  1.00 83.44           C  
ATOM   4231  C   GLN A 526     -20.515   7.375  -2.427  1.00 83.44           C  
ATOM   4232  CB  GLN A 526     -19.114   7.615  -0.365  1.00 83.44           C  
ATOM   4233  O   GLN A 526     -21.702   7.056  -2.323  1.00 83.44           O  
ATOM   4234  CG  GLN A 526     -18.442   6.884   0.790  1.00 83.44           C  
ATOM   4235  CD  GLN A 526     -18.010   7.819   1.904  1.00 83.44           C  
ATOM   4236  NE2 GLN A 526     -17.824   7.271   3.099  1.00 83.44           N  
ATOM   4237  OE1 GLN A 526     -17.844   9.025   1.691  1.00 83.44           O  
ATOM   4238  N   ARG A 527     -20.092   8.302  -3.226  1.00 86.43           N  
ATOM   4239  CA  ARG A 527     -20.999   8.980  -4.147  1.00 86.43           C  
ATOM   4240  C   ARG A 527     -21.639   7.990  -5.114  1.00 86.43           C  
ATOM   4241  CB  ARG A 527     -20.260  10.070  -4.925  1.00 86.43           C  
ATOM   4242  O   ARG A 527     -22.839   8.066  -5.386  1.00 86.43           O  
ATOM   4243  CG  ARG A 527     -21.179  11.031  -5.663  1.00 86.43           C  
ATOM   4244  CD  ARG A 527     -20.409  12.195  -6.270  1.00 86.43           C  
ATOM   4245  NE  ARG A 527     -19.259  11.736  -7.043  1.00 86.43           N  
ATOM   4246  NH1 ARG A 527     -17.967  13.604  -6.620  1.00 86.43           N  
ATOM   4247  NH2 ARG A 527     -17.142  11.904  -7.917  1.00 86.43           N  
ATOM   4248  CZ  ARG A 527     -18.125  12.416  -7.192  1.00 86.43           C  
ATOM   4249  N   ARG A 528     -20.843   7.072  -5.629  1.00 84.58           N  
ATOM   4250  CA  ARG A 528     -21.330   6.049  -6.548  1.00 84.58           C  
ATOM   4251  C   ARG A 528     -22.377   5.165  -5.879  1.00 84.58           C  
ATOM   4252  CB  ARG A 528     -20.171   5.192  -7.062  1.00 84.58           C  
ATOM   4253  O   ARG A 528     -23.410   4.855  -6.477  1.00 84.58           O  
ATOM   4254  CG  ARG A 528     -19.407   5.817  -8.218  1.00 84.58           C  
ATOM   4255  CD  ARG A 528     -18.345   4.876  -8.767  1.00 84.58           C  
ATOM   4256  NE  ARG A 528     -17.252   5.608  -9.402  1.00 84.58           N  
ATOM   4257  NH1 ARG A 528     -16.076   3.720 -10.027  1.00 84.58           N  
ATOM   4258  NH2 ARG A 528     -15.263   5.803 -10.533  1.00 84.58           N  
ATOM   4259  CZ  ARG A 528     -16.199   5.042  -9.986  1.00 84.58           C  
ATOM   4260  N   ILE A 529     -22.123   4.808  -4.662  1.00 79.04           N  
ATOM   4261  CA  ILE A 529     -23.025   3.949  -3.901  1.00 79.04           C  
ATOM   4262  C   ILE A 529     -24.343   4.679  -3.652  1.00 79.04           C  
ATOM   4263  CB  ILE A 529     -22.393   3.511  -2.561  1.00 79.04           C  
ATOM   4264  O   ILE A 529     -25.420   4.098  -3.808  1.00 79.04           O  
ATOM   4265  CG1 ILE A 529     -21.218   2.558  -2.811  1.00 79.04           C  
ATOM   4266  CG2 ILE A 529     -23.443   2.861  -1.656  1.00 79.04           C  
ATOM   4267  CD1 ILE A 529     -20.388   2.261  -1.570  1.00 79.04           C  
ATOM   4268  N   GLU A 530     -24.282   5.917  -3.277  1.00 79.96           N  
ATOM   4269  CA  GLU A 530     -25.465   6.728  -3.005  1.00 79.96           C  
ATOM   4270  C   GLU A 530     -26.331   6.877  -4.253  1.00 79.96           C  
ATOM   4271  CB  GLU A 530     -25.062   8.107  -2.476  1.00 79.96           C  
ATOM   4272  O   GLU A 530     -27.558   6.799  -4.176  1.00 79.96           O  
ATOM   4273  CG  GLU A 530     -24.529   8.087  -1.051  1.00 79.96           C  
ATOM   4274  CD  GLU A 530     -23.933   9.416  -0.615  1.00 79.96           C  
ATOM   4275  OE1 GLU A 530     -23.410   9.504   0.519  1.00 79.96           O  
ATOM   4276  OE2 GLU A 530     -23.990  10.378  -1.413  1.00 79.96           O  
ATOM   4277  N   GLU A 531     -25.687   7.094  -5.348  1.00 80.80           N  
ATOM   4278  CA  GLU A 531     -26.396   7.259  -6.613  1.00 80.80           C  
ATOM   4279  C   GLU A 531     -27.078   5.961  -7.037  1.00 80.80           C  
ATOM   4280  CB  GLU A 531     -25.438   7.732  -7.709  1.00 80.80           C  
ATOM   4281  O   GLU A 531     -28.189   5.983  -7.572  1.00 80.80           O  
ATOM   4282  CG  GLU A 531     -24.979   9.174  -7.544  1.00 80.80           C  
ATOM   4283  CD  GLU A 531     -23.921   9.586  -8.555  1.00 80.80           C  
ATOM   4284  OE1 GLU A 531     -23.543  10.779  -8.586  1.00 80.80           O  
ATOM   4285  OE2 GLU A 531     -23.467   8.708  -9.323  1.00 80.80           O  
ATOM   4286  N   GLU A 532     -26.451   4.872  -6.893  1.00 78.31           N  
ATOM   4287  CA  GLU A 532     -27.018   3.564  -7.207  1.00 78.31           C  
ATOM   4288  C   GLU A 532     -28.245   3.273  -6.349  1.00 78.31           C  
ATOM   4289  CB  GLU A 532     -25.970   2.464  -7.017  1.00 78.31           C  
ATOM   4290  O   GLU A 532     -29.230   2.713  -6.834  1.00 78.31           O  
ATOM   4291  CG  GLU A 532     -24.953   2.381  -8.145  1.00 78.31           C  
ATOM   4292  CD  GLU A 532     -23.877   1.333  -7.908  1.00 78.31           C  
ATOM   4293  OE1 GLU A 532     -22.982   1.177  -8.769  1.00 78.31           O  
ATOM   4294  OE2 GLU A 532     -23.931   0.662  -6.854  1.00 78.31           O  
ATOM   4295  N   GLN A 533     -28.213   3.705  -5.195  1.00 71.82           N  
ATOM   4296  CA  GLN A 533     -29.329   3.498  -4.277  1.00 71.82           C  
ATOM   4297  C   GLN A 533     -30.513   4.390  -4.641  1.00 71.82           C  
ATOM   4298  CB  GLN A 533     -28.895   3.764  -2.835  1.00 71.82           C  
ATOM   4299  O   GLN A 533     -31.667   3.967  -4.546  1.00 71.82           O  
ATOM   4300  CG  GLN A 533     -27.999   2.679  -2.253  1.00 71.82           C  
ATOM   4301  CD  GLN A 533     -28.256   2.435  -0.777  1.00 71.82           C  
ATOM   4302  NE2 GLN A 533     -27.991   1.215  -0.323  1.00 71.82           N  
ATOM   4303  OE1 GLN A 533     -28.689   3.336  -0.052  1.00 71.82           O  
ATOM   4304  N   LYS A 534     -30.141   5.618  -4.930  1.00 76.84           N  
ATOM   4305  CA  LYS A 534     -31.185   6.541  -5.365  1.00 76.84           C  
ATOM   4306  C   LYS A 534     -31.896   6.019  -6.611  1.00 76.84           C  
ATOM   4307  CB  LYS A 534     -30.597   7.926  -5.639  1.00 76.84           C  
ATOM   4308  O   LYS A 534     -33.116   6.145  -6.735  1.00 76.84           O  
ATOM   4309  CG  LYS A 534     -30.361   8.757  -4.386  1.00 76.84           C  
ATOM   4310  CD  LYS A 534     -29.846  10.149  -4.726  1.00 76.84           C  
ATOM   4311  CE  LYS A 534     -29.482  10.934  -3.473  1.00 76.84           C  
ATOM   4312  NZ  LYS A 534     -28.965  12.296  -3.803  1.00 76.84           N  
ATOM   4313  N   SER A 535     -31.147   5.436  -7.500  1.00 74.23           N  
ATOM   4314  CA  SER A 535     -31.699   4.883  -8.732  1.00 74.23           C  
ATOM   4315  C   SER A 535     -32.592   3.680  -8.446  1.00 74.23           C  
ATOM   4316  CB  SER A 535     -30.577   4.479  -9.689  1.00 74.23           C  
ATOM   4317  O   SER A 535     -33.622   3.496  -9.098  1.00 74.23           O  
ATOM   4318  OG  SER A 535     -31.108   3.952 -10.893  1.00 74.23           O  
ATOM   4319  N   LYS A 536     -32.284   2.857  -7.530  1.00 67.57           N  
ATOM   4320  CA  LYS A 536     -33.048   1.672  -7.151  1.00 67.57           C  
ATOM   4321  C   LYS A 536     -34.335   2.056  -6.427  1.00 67.57           C  
ATOM   4322  CB  LYS A 536     -32.205   0.750  -6.268  1.00 67.57           C  
ATOM   4323  O   LYS A 536     -35.366   1.401  -6.594  1.00 67.57           O  
ATOM   4324  CG  LYS A 536     -31.155  -0.046  -7.029  1.00 67.57           C  
ATOM   4325  CD  LYS A 536     -30.425  -1.023  -6.116  1.00 67.57           C  
ATOM   4326  CE  LYS A 536     -29.329  -1.773  -6.862  1.00 67.57           C  
ATOM   4327  NZ  LYS A 536     -28.585  -2.705  -5.962  1.00 67.57           N  
ATOM   4328  N   ARG A 537     -34.344   3.119  -5.642  1.00 64.03           N  
ATOM   4329  CA  ARG A 537     -35.506   3.644  -4.931  1.00 64.03           C  
ATOM   4330  C   ARG A 537     -36.490   4.296  -5.897  1.00 64.03           C  
ATOM   4331  CB  ARG A 537     -35.074   4.651  -3.863  1.00 64.03           C  
ATOM   4332  O   ARG A 537     -37.705   4.172  -5.731  1.00 64.03           O  
ATOM   4333  CG  ARG A 537     -34.487   4.011  -2.615  1.00 64.03           C  
ATOM   4334  CD  ARG A 537     -34.142   5.051  -1.558  1.00 64.03           C  
ATOM   4335  NE  ARG A 537     -33.431   4.457  -0.429  1.00 64.03           N  
ATOM   4336  NH1 ARG A 537     -33.335   6.407   0.804  1.00 64.03           N  
ATOM   4337  NH2 ARG A 537     -32.421   4.476   1.633  1.00 64.03           N  
ATOM   4338  CZ  ARG A 537     -33.064   5.115   0.667  1.00 64.03           C  
ATOM   4339  N   LYS A 538     -36.014   4.936  -6.913  1.00 57.08           N  
ATOM   4340  CA  LYS A 538     -36.832   5.579  -7.938  1.00 57.08           C  
ATOM   4341  C   LYS A 538     -37.445   4.546  -8.880  1.00 57.08           C  
ATOM   4342  CB  LYS A 538     -36.001   6.586  -8.735  1.00 57.08           C  
ATOM   4343  O   LYS A 538     -38.558   4.733  -9.374  1.00 57.08           O  
ATOM   4344  CG  LYS A 538     -35.918   7.964  -8.095  1.00 57.08           C  
ATOM   4345  CD  LYS A 538     -35.169   8.949  -8.983  1.00 57.08           C  
ATOM   4346  CE  LYS A 538     -35.002  10.301  -8.303  1.00 57.08           C  
ATOM   4347  NZ  LYS A 538     -34.292  11.278  -9.181  1.00 57.08           N  
ATOM   4348  N   GLY A 539     -36.880   3.416  -9.147  1.00 50.51           N  
ATOM   4349  CA  GLY A 539     -37.398   2.301  -9.924  1.00 50.51           C  
ATOM   4350  C   GLY A 539     -38.497   1.537  -9.211  1.00 50.51           C  
ATOM   4351  O   GLY A 539     -39.401   0.997  -9.853  1.00 50.51           O  
ATOM   4352  N   HIS A 540     -38.610   1.605  -7.819  1.00 46.54           N  
ATOM   4353  CA  HIS A 540     -39.659   1.008  -7.001  1.00 46.54           C  
ATOM   4354  C   HIS A 540     -40.856   1.943  -6.871  1.00 46.54           C  
ATOM   4355  CB  HIS A 540     -39.119   0.651  -5.615  1.00 46.54           C  
ATOM   4356  O   HIS A 540     -41.954   1.507  -6.516  1.00 46.54           O  
ATOM   4357  CG  HIS A 540     -38.237  -0.558  -5.607  1.00 46.54           C  
ATOM   4358  CD2 HIS A 540     -36.889  -0.675  -5.658  1.00 46.54           C  
ATOM   4359  ND1 HIS A 540     -38.734  -1.841  -5.544  1.00 46.54           N  
ATOM   4360  CE1 HIS A 540     -37.727  -2.698  -5.555  1.00 46.54           C  
ATOM   4361  NE2 HIS A 540     -36.597  -2.016  -5.624  1.00 46.54           N  
ATOM   4362  N   GLU A 541     -40.731   3.282  -7.128  1.00 38.61           N  
ATOM   4363  CA  GLU A 541     -41.814   4.255  -7.030  1.00 38.61           C  
ATOM   4364  C   GLU A 541     -42.685   4.239  -8.283  1.00 38.61           C  
ATOM   4365  CB  GLU A 541     -41.256   5.660  -6.795  1.00 38.61           C  
ATOM   4366  O   GLU A 541     -43.857   4.620  -8.236  1.00 38.61           O  
ATOM   4367  CG  GLU A 541     -41.236   6.078  -5.332  1.00 38.61           C  
ATOM   4368  CD  GLU A 541     -40.722   7.493  -5.118  1.00 38.61           C  
ATOM   4369  OE1 GLU A 541     -40.691   7.959  -3.957  1.00 38.61           O  
ATOM   4370  OE2 GLU A 541     -40.349   8.141  -6.121  1.00 38.61           O  
ATOM   4371  N   TYR A 542     -42.360   3.501  -9.414  1.00 41.56           N  
ATOM   4372  CA  TYR A 542     -43.201   3.409 -10.602  1.00 41.56           C  
ATOM   4373  C   TYR A 542     -43.876   2.045 -10.688  1.00 41.56           C  
ATOM   4374  CB  TYR A 542     -42.375   3.663 -11.867  1.00 41.56           C  
ATOM   4375  O   TYR A 542     -44.605   1.766 -11.643  1.00 41.56           O  
ATOM   4376  CG  TYR A 542     -42.010   5.113 -12.072  1.00 41.56           C  
ATOM   4377  CD1 TYR A 542     -42.903   5.998 -12.673  1.00 41.56           C  
ATOM   4378  CD2 TYR A 542     -40.772   5.601 -11.667  1.00 41.56           C  
ATOM   4379  CE1 TYR A 542     -42.570   7.335 -12.866  1.00 41.56           C  
ATOM   4380  CE2 TYR A 542     -40.429   6.936 -11.855  1.00 41.56           C  
ATOM   4381  OH  TYR A 542     -40.999   9.116 -12.642  1.00 41.56           O  
ATOM   4382  CZ  TYR A 542     -41.333   7.794 -12.454  1.00 41.56           C  
ATOM   4383  N   THR A 543     -43.880   1.216  -9.584  1.00 35.41           N  
ATOM   4384  CA  THR A 543     -44.596  -0.055  -9.603  1.00 35.41           C  
ATOM   4385  C   THR A 543     -45.791  -0.016  -8.655  1.00 35.41           C  
ATOM   4386  CB  THR A 543     -43.670  -1.223  -9.218  1.00 35.41           C  
ATOM   4387  O   THR A 543     -46.567  -0.971  -8.586  1.00 35.41           O  
ATOM   4388  CG2 THR A 543     -42.737  -1.587 -10.368  1.00 35.41           C  
ATOM   4389  OG1 THR A 543     -42.884  -0.848  -8.080  1.00 35.41           O  
ATOM   4390  N   ASN A 544     -46.255   1.210  -8.225  1.00 33.22           N  
ATOM   4391  CA  ASN A 544     -47.490   1.239  -7.448  1.00 33.22           C  
ATOM   4392  C   ASN A 544     -48.575   2.050  -8.150  1.00 33.22           C  
ATOM   4393  CB  ASN A 544     -47.231   1.799  -6.048  1.00 33.22           C  
ATOM   4394  O   ASN A 544     -49.551   2.465  -7.522  1.00 33.22           O  
ATOM   4395  CG  ASN A 544     -46.333   0.902  -5.217  1.00 33.22           C  
ATOM   4396  ND2 ASN A 544     -45.586   1.500  -4.297  1.00 33.22           N  
ATOM   4397  OD1 ASN A 544     -46.312  -0.318  -5.402  1.00 33.22           O  
ATOM   4398  N   ILE A 545     -48.814   1.945  -9.468  1.00 35.50           N  
ATOM   4399  CA  ILE A 545     -50.140   2.320  -9.947  1.00 35.50           C  
ATOM   4400  C   ILE A 545     -50.922   1.068 -10.336  1.00 35.50           C  
ATOM   4401  CB  ILE A 545     -50.055   3.293 -11.144  1.00 35.50           C  
ATOM   4402  O   ILE A 545     -50.480   0.291 -11.186  1.00 35.50           O  
ATOM   4403  CG1 ILE A 545     -49.267   4.549 -10.757  1.00 35.50           C  
ATOM   4404  CG2 ILE A 545     -51.456   3.657 -11.645  1.00 35.50           C  
ATOM   4405  CD1 ILE A 545     -49.007   5.500 -11.917  1.00 35.50           C  
ATOM   4406  N   LYS A 546     -51.424   0.300  -9.396  1.00 30.19           N  
ATOM   4407  CA  LYS A 546     -52.546  -0.624  -9.535  1.00 30.19           C  
ATOM   4408  C   LYS A 546     -53.733   0.052 -10.216  1.00 30.19           C  
ATOM   4409  CB  LYS A 546     -52.966  -1.168  -8.168  1.00 30.19           C  
ATOM   4410  O   LYS A 546     -54.225   1.078  -9.742  1.00 30.19           O  
ATOM   4411  CG  LYS A 546     -52.381  -2.533  -7.839  1.00 30.19           C  
ATOM   4412  CD  LYS A 546     -52.919  -3.068  -6.518  1.00 30.19           C  
ATOM   4413  CE  LYS A 546     -52.302  -4.415  -6.167  1.00 30.19           C  
ATOM   4414  NZ  LYS A 546     -52.835  -4.949  -4.878  1.00 30.19           N  
ATOM   4415  N   TYR A 547     -53.833   0.072 -11.536  1.00 27.11           N  
ATOM   4416  CA  TYR A 547     -55.138   0.301 -12.145  1.00 27.11           C  
ATOM   4417  C   TYR A 547     -56.123  -0.793 -11.750  1.00 27.11           C  
ATOM   4418  CB  TYR A 547     -55.016   0.367 -13.670  1.00 27.11           C  
ATOM   4419  O   TYR A 547     -55.843  -1.981 -11.922  1.00 27.11           O  
ATOM   4420  CG  TYR A 547     -54.589   1.720 -14.187  1.00 27.11           C  
ATOM   4421  CD1 TYR A 547     -55.521   2.735 -14.390  1.00 27.11           C  
ATOM   4422  CD2 TYR A 547     -53.254   1.985 -14.473  1.00 27.11           C  
ATOM   4423  CE1 TYR A 547     -55.133   3.983 -14.868  1.00 27.11           C  
ATOM   4424  CE2 TYR A 547     -52.855   3.229 -14.951  1.00 27.11           C  
ATOM   4425  OH  TYR A 547     -53.410   5.453 -15.617  1.00 27.11           O  
ATOM   4426  CZ  TYR A 547     -53.800   4.220 -15.144  1.00 27.11           C  
ATOM   4427  N   SER A 548     -56.804  -0.623 -10.625  1.00 35.68           N  
ATOM   4428  CA  SER A 548     -58.115  -1.211 -10.367  1.00 35.68           C  
ATOM   4429  C   SER A 548     -59.191  -0.563 -11.232  1.00 35.68           C  
ATOM   4430  CB  SER A 548     -58.484  -1.070  -8.889  1.00 35.68           C  
ATOM   4431  O   SER A 548     -59.313   0.663 -11.265  1.00 35.68           O  
ATOM   4432  OG  SER A 548     -58.372   0.278  -8.469  1.00 35.68           O  
ATOM   4433  N   LEU A 549     -59.696  -1.261 -12.320  1.00 30.28           N  
ATOM   4434  CA  LEU A 549     -61.142  -1.256 -12.508  1.00 30.28           C  
ATOM   4435  C   LEU A 549     -61.579  -2.414 -13.399  1.00 30.28           C  
ATOM   4436  CB  LEU A 549     -61.600   0.072 -13.117  1.00 30.28           C  
ATOM   4437  O   LEU A 549     -61.064  -2.579 -14.508  1.00 30.28           O  
ATOM   4438  CG  LEU A 549     -61.707   1.257 -12.156  1.00 30.28           C  
ATOM   4439  CD1 LEU A 549     -61.545   2.570 -12.913  1.00 30.28           C  
ATOM   4440  CD2 LEU A 549     -63.037   1.223 -11.411  1.00 30.28           C  
ATOM   4441  N   ALA A 550     -62.105  -3.556 -12.821  1.00 32.24           N  
ATOM   4442  CA  ALA A 550     -63.269  -4.400 -13.080  1.00 32.24           C  
ATOM   4443  C   ALA A 550     -64.480  -3.558 -13.473  1.00 32.24           C  
ATOM   4444  CB  ALA A 550     -63.593  -5.251 -11.854  1.00 32.24           C  
ATOM   4445  O   ALA A 550     -64.768  -2.540 -12.840  1.00 32.24           O  
ATOM   4446  N   ASP A 551     -65.095  -3.715 -14.697  1.00 31.01           N  
ATOM   4447  CA  ASP A 551     -66.275  -4.267 -15.355  1.00 31.01           C  
ATOM   4448  C   ASP A 551     -67.250  -3.161 -15.753  1.00 31.01           C  
ATOM   4449  CB  ASP A 551     -66.973  -5.281 -14.446  1.00 31.01           C  
ATOM   4450  O   ASP A 551     -67.594  -2.306 -14.934  1.00 31.01           O  
ATOM   4451  CG  ASP A 551     -66.917  -6.699 -14.986  1.00 31.01           C  
ATOM   4452  OD1 ASP A 551     -66.359  -6.912 -16.084  1.00 31.01           O  
ATOM   4453  OD2 ASP A 551     -67.439  -7.611 -14.309  1.00 31.01           O  
ATOM   4454  N   GLN A 552     -67.684  -3.031 -17.098  1.00 30.57           N  
ATOM   4455  CA  GLN A 552     -68.985  -3.171 -17.744  1.00 30.57           C  
ATOM   4456  C   GLN A 552     -69.084  -2.280 -18.980  1.00 30.57           C  
ATOM   4457  CB  GLN A 552     -70.110  -2.836 -16.764  1.00 30.57           C  
ATOM   4458  O   GLN A 552     -68.695  -1.111 -18.942  1.00 30.57           O  
ATOM   4459  CG  GLN A 552     -70.527  -4.006 -15.884  1.00 30.57           C  
ATOM   4460  CD  GLN A 552     -71.745  -3.696 -15.034  1.00 30.57           C  
ATOM   4461  NE2 GLN A 552     -71.868  -4.382 -13.902  1.00 30.57           N  
ATOM   4462  OE1 GLN A 552     -72.568  -2.847 -15.390  1.00 30.57           O  
ATOM   4463  N   THR A 553     -69.322  -2.871 -20.220  1.00 29.89           N  
ATOM   4464  CA  THR A 553     -70.367  -3.081 -21.216  1.00 29.89           C  
ATOM   4465  C   THR A 553     -70.216  -2.098 -22.373  1.00 29.89           C  
ATOM   4466  CB  THR A 553     -71.768  -2.936 -20.594  1.00 29.89           C  
ATOM   4467  O   THR A 553     -69.927  -0.919 -22.159  1.00 29.89           O  
ATOM   4468  CG2 THR A 553     -72.148  -4.180 -19.798  1.00 29.89           C  
ATOM   4469  OG1 THR A 553     -71.781  -1.800 -19.720  1.00 29.89           O  
ATOM   4470  N   SER A 554     -70.059  -2.598 -23.638  1.00 28.49           N  
ATOM   4471  CA  SER A 554     -70.832  -2.608 -24.876  1.00 28.49           C  
ATOM   4472  C   SER A 554     -70.081  -1.904 -26.002  1.00 28.49           C  
ATOM   4473  CB  SER A 554     -72.192  -1.942 -24.665  1.00 28.49           C  
ATOM   4474  O   SER A 554     -69.466  -0.858 -25.785  1.00 28.49           O  
ATOM   4475  OG  SER A 554     -72.069  -0.800 -23.835  1.00 28.49           O  
ATOM   4476  N   GLY A 555     -69.727  -2.620 -27.087  1.00 28.49           N  
ATOM   4477  CA  GLY A 555     -70.072  -2.712 -28.497  1.00 28.49           C  
ATOM   4478  C   GLY A 555     -69.348  -1.693 -29.356  1.00 28.49           C  
ATOM   4479  O   GLY A 555     -69.213  -0.530 -28.969  1.00 28.49           O  
ATOM   4480  N   ASP A 556     -68.501  -2.153 -30.348  1.00 29.00           N  
ATOM   4481  CA  ASP A 556     -68.529  -2.096 -31.806  1.00 29.00           C  
ATOM   4482  C   ASP A 556     -67.287  -1.394 -32.352  1.00 29.00           C  
ATOM   4483  CB  ASP A 556     -69.792  -1.382 -32.291  1.00 29.00           C  
ATOM   4484  O   ASP A 556     -66.937  -0.301 -31.902  1.00 29.00           O  
ATOM   4485  CG  ASP A 556     -70.550  -2.169 -33.346  1.00 29.00           C  
ATOM   4486  OD1 ASP A 556     -70.138  -3.302 -33.675  1.00 29.00           O  
ATOM   4487  OD2 ASP A 556     -71.568  -1.650 -33.854  1.00 29.00           O  
ATOM   4488  N   GLN A 557     -66.429  -2.086 -33.218  1.00 29.86           N  
ATOM   4489  CA  GLN A 557     -65.995  -2.265 -34.600  1.00 29.86           C  
ATOM   4490  C   GLN A 557     -64.761  -1.419 -34.902  1.00 29.86           C  
ATOM   4491  CB  GLN A 557     -67.124  -1.911 -35.569  1.00 29.86           C  
ATOM   4492  O   GLN A 557     -64.777  -0.200 -34.717  1.00 29.86           O  
ATOM   4493  CG  GLN A 557     -68.033  -3.085 -35.909  1.00 29.86           C  
ATOM   4494  CD  GLN A 557     -69.080  -2.734 -36.949  1.00 29.86           C  
ATOM   4495  NE2 GLN A 557     -69.998  -3.661 -37.202  1.00 29.86           N  
ATOM   4496  OE1 GLN A 557     -69.064  -1.639 -37.520  1.00 29.86           O  
ATOM   4497  N   SER A 558     -63.614  -2.023 -35.189  1.00 32.70           N  
ATOM   4498  CA  SER A 558     -62.674  -2.483 -36.206  1.00 32.70           C  
ATOM   4499  C   SER A 558     -61.396  -1.651 -36.196  1.00 32.70           C  
ATOM   4500  CB  SER A 558     -63.316  -2.430 -37.593  1.00 32.70           C  
ATOM   4501  O   SER A 558     -61.433  -0.451 -35.915  1.00 32.70           O  
ATOM   4502  OG  SER A 558     -64.261  -3.475 -37.750  1.00 32.70           O  
ATOM   4503  N   PRO A 559     -60.244  -2.082 -37.085  1.00 41.50           N  
ATOM   4504  CA  PRO A 559     -59.055  -2.934 -37.163  1.00 41.50           C  
ATOM   4505  C   PRO A 559     -57.790  -2.152 -37.508  1.00 41.50           C  
ATOM   4506  CB  PRO A 559     -59.404  -3.926 -38.275  1.00 41.50           C  
ATOM   4507  O   PRO A 559     -57.872  -1.004 -37.953  1.00 41.50           O  
ATOM   4508  CG  PRO A 559     -60.232  -3.142 -39.241  1.00 41.50           C  
ATOM   4509  CD  PRO A 559     -60.471  -1.776 -38.665  1.00 41.50           C  
ATOM   4510  N   LEU A 560     -56.703  -2.505 -36.851  1.00 34.68           N  
ATOM   4511  CA  LEU A 560     -55.251  -2.431 -36.977  1.00 34.68           C  
ATOM   4512  C   LEU A 560     -54.846  -2.064 -38.400  1.00 34.68           C  
ATOM   4513  CB  LEU A 560     -54.610  -3.763 -36.578  1.00 34.68           C  
ATOM   4514  O   LEU A 560     -55.505  -2.469 -39.361  1.00 34.68           O  
ATOM   4515  CG  LEU A 560     -54.578  -4.079 -35.082  1.00 34.68           C  
ATOM   4516  CD1 LEU A 560     -54.464  -5.584 -34.861  1.00 34.68           C  
ATOM   4517  CD2 LEU A 560     -53.425  -3.345 -34.405  1.00 34.68           C  
ATOM   4518  N   PRO A 561     -53.611  -1.468 -38.621  1.00 33.01           N  
ATOM   4519  CA  PRO A 561     -52.486  -2.273 -39.102  1.00 33.01           C  
ATOM   4520  C   PRO A 561     -51.136  -1.751 -38.615  1.00 33.01           C  
ATOM   4521  CB  PRO A 561     -52.597  -2.160 -40.625  1.00 33.01           C  
ATOM   4522  O   PRO A 561     -51.056  -0.647 -38.071  1.00 33.01           O  
ATOM   4523  CG  PRO A 561     -53.141  -0.789 -40.868  1.00 33.01           C  
ATOM   4524  CD  PRO A 561     -53.444  -0.154 -39.541  1.00 33.01           C  
ATOM   4525  N   PRO A 562     -50.083  -2.702 -38.842  1.00 35.49           N  
ATOM   4526  CA  PRO A 562     -48.763  -3.212 -38.462  1.00 35.49           C  
ATOM   4527  C   PRO A 562     -47.623  -2.484 -39.171  1.00 35.49           C  
ATOM   4528  CB  PRO A 562     -48.818  -4.682 -38.885  1.00 35.49           C  
ATOM   4529  O   PRO A 562     -47.836  -1.867 -40.218  1.00 35.49           O  
ATOM   4530  CG  PRO A 562     -49.807  -4.721 -40.005  1.00 35.49           C  
ATOM   4531  CD  PRO A 562     -50.347  -3.335 -40.213  1.00 35.49           C  
ATOM   4532  N   CYS A 563     -46.463  -2.385 -38.505  1.00 29.48           N  
ATOM   4533  CA  CYS A 563     -45.027  -2.638 -38.482  1.00 29.48           C  
ATOM   4534  C   CYS A 563     -44.415  -2.434 -39.863  1.00 29.48           C  
ATOM   4535  CB  CYS A 563     -44.740  -4.057 -37.991  1.00 29.48           C  
ATOM   4536  O   CYS A 563     -44.965  -2.895 -40.864  1.00 29.48           O  
ATOM   4537  SG  CYS A 563     -44.362  -4.155 -36.228  1.00 29.48           S  
ATOM   4538  N   THR A 564     -43.346  -1.762 -40.028  1.00 28.39           N  
ATOM   4539  CA  THR A 564     -41.976  -2.061 -40.432  1.00 28.39           C  
ATOM   4540  C   THR A 564     -41.214  -0.778 -40.751  1.00 28.39           C  
ATOM   4541  CB  THR A 564     -41.946  -2.997 -41.655  1.00 28.39           C  
ATOM   4542  O   THR A 564     -41.793   0.184 -41.260  1.00 28.39           O  
ATOM   4543  CG2 THR A 564     -42.209  -4.443 -41.247  1.00 28.39           C  
ATOM   4544  OG1 THR A 564     -42.951  -2.585 -42.589  1.00 28.39           O  
ATOM   4545  N   PRO A 565     -39.849  -0.944 -40.756  1.00 37.36           N  
ATOM   4546  CA  PRO A 565     -38.417  -0.713 -40.555  1.00 37.36           C  
ATOM   4547  C   PRO A 565     -37.742  -0.090 -41.774  1.00 37.36           C  
ATOM   4548  CB  PRO A 565     -37.868  -2.116 -40.284  1.00 37.36           C  
ATOM   4549  O   PRO A 565     -38.308  -0.100 -42.870  1.00 37.36           O  
ATOM   4550  CG  PRO A 565     -38.714  -3.025 -41.116  1.00 37.36           C  
ATOM   4551  CD  PRO A 565     -39.788  -2.206 -41.775  1.00 37.36           C  
ATOM   4552  N   THR A 566     -36.705   0.711 -41.473  1.00 35.61           N  
ATOM   4553  CA  THR A 566     -35.449   1.320 -41.895  1.00 35.61           C  
ATOM   4554  C   THR A 566     -35.439   1.548 -43.404  1.00 35.61           C  
ATOM   4555  CB  THR A 566     -34.244   0.449 -41.497  1.00 35.61           C  
ATOM   4556  O   THR A 566     -35.936   0.716 -44.166  1.00 35.61           O  
ATOM   4557  CG2 THR A 566     -33.307   1.202 -40.558  1.00 35.61           C  
ATOM   4558  OG1 THR A 566     -34.714  -0.733 -40.837  1.00 35.61           O  
ATOM   4559  N   PRO A 567     -34.652   2.532 -43.901  1.00 29.98           N  
ATOM   4560  CA  PRO A 567     -33.734   2.208 -44.995  1.00 29.98           C  
ATOM   4561  C   PRO A 567     -32.398   2.939 -44.881  1.00 29.98           C  
ATOM   4562  CB  PRO A 567     -34.498   2.659 -46.242  1.00 29.98           C  
ATOM   4563  O   PRO A 567     -32.255   3.846 -44.056  1.00 29.98           O  
ATOM   4564  CG  PRO A 567     -35.330   3.813 -45.784  1.00 29.98           C  
ATOM   4565  CD  PRO A 567     -35.133   3.986 -44.305  1.00 29.98           C  
ATOM   4566  N   PRO A 568     -31.415   2.419 -45.835  1.00 36.23           N  
ATOM   4567  CA  PRO A 568     -30.011   2.134 -46.140  1.00 36.23           C  
ATOM   4568  C   PRO A 568     -29.326   3.274 -46.889  1.00 36.23           C  
ATOM   4569  CB  PRO A 568     -30.088   0.877 -47.010  1.00 36.23           C  
ATOM   4570  O   PRO A 568     -29.999   4.167 -47.411  1.00 36.23           O  
ATOM   4571  CG  PRO A 568     -31.346   1.037 -47.802  1.00 36.23           C  
ATOM   4572  CD  PRO A 568     -32.051   2.277 -47.332  1.00 36.23           C  
ATOM   4573  N   CYS A 569     -27.950   3.399 -46.764  1.00 32.87           N  
ATOM   4574  CA  CYS A 569     -26.635   3.821 -47.232  1.00 32.87           C  
ATOM   4575  C   CYS A 569     -26.659   4.127 -48.724  1.00 32.87           C  
ATOM   4576  CB  CYS A 569     -25.590   2.745 -46.939  1.00 32.87           C  
ATOM   4577  O   CYS A 569     -27.168   3.332 -49.517  1.00 32.87           O  
ATOM   4578  SG  CYS A 569     -24.159   3.350 -46.018  1.00 32.87           S  
ATOM   4579  N   ALA A 570     -26.109   5.308 -49.282  1.00 28.26           N  
ATOM   4580  CA  ALA A 570     -25.203   5.487 -50.413  1.00 28.26           C  
ATOM   4581  C   ALA A 570     -24.859   6.960 -50.613  1.00 28.26           C  
ATOM   4582  CB  ALA A 570     -25.819   4.909 -51.685  1.00 28.26           C  
ATOM   4583  O   ALA A 570     -25.732   7.826 -50.518  1.00 28.26           O  
ATOM   4584  N   GLU A 571     -23.566   7.334 -50.696  1.00 29.45           N  
ATOM   4585  CA  GLU A 571     -22.440   7.948 -51.392  1.00 29.45           C  
ATOM   4586  C   GLU A 571     -22.908   9.063 -52.323  1.00 29.45           C  
ATOM   4587  CB  GLU A 571     -21.659   6.896 -52.184  1.00 29.45           C  
ATOM   4588  O   GLU A 571     -23.877   8.893 -53.065  1.00 29.45           O  
ATOM   4589  CG  GLU A 571     -20.596   6.175 -51.368  1.00 29.45           C  
ATOM   4590  CD  GLU A 571     -19.677   5.307 -52.213  1.00 29.45           C  
ATOM   4591  OE1 GLU A 571     -18.676   4.781 -51.675  1.00 29.45           O  
ATOM   4592  OE2 GLU A 571     -19.960   5.152 -53.422  1.00 29.45           O  
ATOM   4593  N   MET A 572     -22.303  10.302 -52.338  1.00 26.89           N  
ATOM   4594  CA  MET A 572     -21.687  11.138 -53.364  1.00 26.89           C  
ATOM   4595  C   MET A 572     -21.656  12.599 -52.929  1.00 26.89           C  
ATOM   4596  CB  MET A 572     -22.436  11.002 -54.691  1.00 26.89           C  
ATOM   4597  O   MET A 572     -22.658  13.128 -52.443  1.00 26.89           O  
ATOM   4598  CG  MET A 572     -21.952   9.848 -55.553  1.00 26.89           C  
ATOM   4599  SD  MET A 572     -22.324  10.095 -57.333  1.00 26.89           S  
ATOM   4600  CE  MET A 572     -20.784  10.886 -57.876  1.00 26.89           C  
ATOM   4601  N   ARG A 573     -20.462  13.263 -52.848  1.00 26.90           N  
ATOM   4602  CA  ARG A 573     -19.632  14.233 -53.555  1.00 26.90           C  
ATOM   4603  C   ARG A 573     -20.188  15.645 -53.401  1.00 26.90           C  
ATOM   4604  CB  ARG A 573     -19.525  13.871 -55.038  1.00 26.90           C  
ATOM   4605  O   ARG A 573     -21.394  15.861 -53.533  1.00 26.90           O  
ATOM   4606  CG  ARG A 573     -18.293  13.051 -55.384  1.00 26.90           C  
ATOM   4607  CD  ARG A 573     -18.115  12.910 -56.890  1.00 26.90           C  
ATOM   4608  NE  ARG A 573     -16.938  12.111 -57.221  1.00 26.90           N  
ATOM   4609  NH1 ARG A 573     -16.966  12.626 -59.473  1.00 26.90           N  
ATOM   4610  NH2 ARG A 573     -15.346  11.241 -58.629  1.00 26.90           N  
ATOM   4611  CZ  ARG A 573     -16.420  11.994 -58.440  1.00 26.90           C  
ATOM   4612  N   GLU A 574     -19.322  16.634 -52.978  1.00 30.30           N  
ATOM   4613  CA  GLU A 574     -18.657  17.928 -53.090  1.00 30.30           C  
ATOM   4614  C   GLU A 574     -19.503  18.917 -53.886  1.00 30.30           C  
ATOM   4615  CB  GLU A 574     -17.280  17.771 -53.741  1.00 30.30           C  
ATOM   4616  O   GLU A 574     -20.015  18.583 -54.957  1.00 30.30           O  
ATOM   4617  CG  GLU A 574     -16.124  17.816 -52.753  1.00 30.30           C  
ATOM   4618  CD  GLU A 574     -14.760  17.730 -53.420  1.00 30.30           C  
ATOM   4619  OE1 GLU A 574     -13.732  17.804 -52.710  1.00 30.30           O  
ATOM   4620  OE2 GLU A 574     -14.721  17.589 -54.663  1.00 30.30           O  
ATOM   4621  N   ASP A 575     -19.727  20.149 -53.382  1.00 26.52           N  
ATOM   4622  CA  ASP A 575     -19.579  21.491 -53.938  1.00 26.52           C  
ATOM   4623  C   ASP A 575     -20.441  22.498 -53.179  1.00 26.52           C  
ATOM   4624  CB  ASP A 575     -19.944  21.501 -55.424  1.00 26.52           C  
ATOM   4625  O   ASP A 575     -21.636  22.272 -52.977  1.00 26.52           O  
ATOM   4626  CG  ASP A 575     -18.766  21.835 -56.321  1.00 26.52           C  
ATOM   4627  OD1 ASP A 575     -17.675  22.157 -55.802  1.00 26.52           O  
ATOM   4628  OD2 ASP A 575     -18.930  21.779 -57.559  1.00 26.52           O  
ATOM   4629  N   SER A 576     -19.773  23.542 -52.615  1.00 26.85           N  
ATOM   4630  CA  SER A 576     -19.469  24.969 -52.666  1.00 26.85           C  
ATOM   4631  C   SER A 576     -20.743  25.802 -52.757  1.00 26.85           C  
ATOM   4632  CB  SER A 576     -18.559  25.281 -53.854  1.00 26.85           C  
ATOM   4633  O   SER A 576     -21.672  25.448 -53.486  1.00 26.85           O  
ATOM   4634  OG  SER A 576     -18.306  24.113 -54.615  1.00 26.85           O  
ATOM   4635  N   ALA A 577     -20.918  26.792 -51.834  1.00 28.73           N  
ATOM   4636  CA  ALA A 577     -20.997  28.249 -51.897  1.00 28.73           C  
ATOM   4637  C   ALA A 577     -22.362  28.745 -51.427  1.00 28.73           C  
ATOM   4638  CB  ALA A 577     -20.718  28.736 -53.317  1.00 28.73           C  
ATOM   4639  O   ALA A 577     -23.397  28.224 -51.848  1.00 28.73           O  
ATOM   4640  N   ARG A 578     -22.336  29.547 -50.360  1.00 30.18           N  
ATOM   4641  CA  ARG A 578     -22.602  30.977 -50.241  1.00 30.18           C  
ATOM   4642  C   ARG A 578     -23.665  31.250 -49.182  1.00 30.18           C  
ATOM   4643  CB  ARG A 578     -23.042  31.556 -51.587  1.00 30.18           C  
ATOM   4644  O   ARG A 578     -24.733  30.634 -49.194  1.00 30.18           O  
ATOM   4645  CG  ARG A 578     -21.888  31.928 -52.505  1.00 30.18           C  
ATOM   4646  CD  ARG A 578     -22.371  32.658 -53.750  1.00 30.18           C  
ATOM   4647  NE  ARG A 578     -21.258  33.045 -54.613  1.00 30.18           N  
ATOM   4648  NH1 ARG A 578     -22.585  33.999 -56.245  1.00 30.18           N  
ATOM   4649  NH2 ARG A 578     -20.305  33.978 -56.483  1.00 30.18           N  
ATOM   4650  CZ  ARG A 578     -21.385  33.673 -55.779  1.00 30.18           C  
ATOM   4651  N   VAL A 579     -23.257  32.023 -48.102  1.00 28.54           N  
ATOM   4652  CA  VAL A 579     -23.225  33.433 -47.727  1.00 28.54           C  
ATOM   4653  C   VAL A 579     -24.432  33.763 -46.852  1.00 28.54           C  
ATOM   4654  CB  VAL A 579     -23.201  34.351 -48.970  1.00 28.54           C  
ATOM   4655  O   VAL A 579     -25.570  33.443 -47.206  1.00 28.54           O  
ATOM   4656  CG1 VAL A 579     -23.156  35.820 -48.555  1.00 28.54           C  
ATOM   4657  CG2 VAL A 579     -22.010  34.008 -49.863  1.00 28.54           C  
ATOM   4658  N   TYR A 580     -24.145  34.318 -45.639  1.00 29.10           N  
ATOM   4659  CA  TYR A 580     -23.990  35.522 -44.832  1.00 29.10           C  
ATOM   4660  C   TYR A 580     -25.118  35.646 -43.814  1.00 29.10           C  
ATOM   4661  CB  TYR A 580     -23.953  36.767 -45.724  1.00 29.10           C  
ATOM   4662  O   TYR A 580     -26.293  35.497 -44.159  1.00 29.10           O  
ATOM   4663  CG  TYR A 580     -22.561  37.176 -46.139  1.00 29.10           C  
ATOM   4664  CD1 TYR A 580     -21.774  37.975 -45.313  1.00 29.10           C  
ATOM   4665  CD2 TYR A 580     -22.030  36.765 -47.357  1.00 29.10           C  
ATOM   4666  CE1 TYR A 580     -20.491  38.356 -45.691  1.00 29.10           C  
ATOM   4667  CE2 TYR A 580     -20.748  37.140 -47.745  1.00 29.10           C  
ATOM   4668  OH  TYR A 580     -18.717  38.308 -47.287  1.00 29.10           O  
ATOM   4669  CZ  TYR A 580     -19.987  37.934 -46.907  1.00 29.10           C  
ATOM   4670  N   GLU A 581     -24.687  35.927 -42.515  1.00 27.83           N  
ATOM   4671  CA  GLU A 581     -24.391  37.050 -41.630  1.00 27.83           C  
ATOM   4672  C   GLU A 581     -25.482  37.227 -40.578  1.00 27.83           C  
ATOM   4673  CB  GLU A 581     -24.224  38.340 -42.437  1.00 27.83           C  
ATOM   4674  O   GLU A 581     -26.669  37.267 -40.908  1.00 27.83           O  
ATOM   4675  CG  GLU A 581     -22.785  38.827 -42.528  1.00 27.83           C  
ATOM   4676  CD  GLU A 581     -22.636  40.117 -43.320  1.00 27.83           C  
ATOM   4677  OE1 GLU A 581     -21.494  40.607 -43.473  1.00 27.83           O  
ATOM   4678  OE2 GLU A 581     -23.670  40.641 -43.790  1.00 27.83           O  
ATOM   4679  N   ASN A 582     -25.054  37.324 -39.294  1.00 27.27           N  
ATOM   4680  CA  ASN A 582     -24.589  38.162 -38.194  1.00 27.27           C  
ATOM   4681  C   ASN A 582     -25.730  38.535 -37.252  1.00 27.27           C  
ATOM   4682  CB  ASN A 582     -23.909  39.423 -38.730  1.00 27.27           C  
ATOM   4683  O   ASN A 582     -26.823  38.883 -37.701  1.00 27.27           O  
ATOM   4684  CG  ASN A 582     -22.432  39.219 -39.005  1.00 27.27           C  
ATOM   4685  ND2 ASN A 582     -21.862  40.072 -39.848  1.00 27.27           N  
ATOM   4686  OD1 ASN A 582     -21.809  38.301 -38.466  1.00 27.27           O  
ATOM   4687  N   VAL A 583     -25.470  38.413 -35.923  1.00 30.15           N  
ATOM   4688  CA  VAL A 583     -25.357  39.471 -34.923  1.00 30.15           C  
ATOM   4689  C   VAL A 583     -25.281  38.856 -33.527  1.00 30.15           C  
ATOM   4690  CB  VAL A 583     -26.541  40.460 -35.006  1.00 30.15           C  
ATOM   4691  O   VAL A 583     -26.162  38.090 -33.131  1.00 30.15           O  
ATOM   4692  CG1 VAL A 583     -26.332  41.634 -34.053  1.00 30.15           C  
ATOM   4693  CG2 VAL A 583     -26.721  40.957 -36.440  1.00 30.15           C  
ATOM   4694  N   GLY A 584     -24.054  39.005 -32.782  1.00 24.91           N  
ATOM   4695  CA  GLY A 584     -23.226  39.743 -31.842  1.00 24.91           C  
ATOM   4696  C   GLY A 584     -24.010  40.311 -30.674  1.00 24.91           C  
ATOM   4697  O   GLY A 584     -25.125  40.807 -30.850  1.00 24.91           O  
ATOM   4698  N   LEU A 585     -23.524  40.017 -29.411  1.00 27.89           N  
ATOM   4699  CA  LEU A 585     -23.015  41.013 -28.475  1.00 27.89           C  
ATOM   4700  C   LEU A 585     -22.385  40.344 -27.258  1.00 27.89           C  
ATOM   4701  CB  LEU A 585     -24.138  41.954 -28.031  1.00 27.89           C  
ATOM   4702  O   LEU A 585     -23.041  39.563 -26.565  1.00 27.89           O  
ATOM   4703  CG  LEU A 585     -24.325  43.226 -28.860  1.00 27.89           C  
ATOM   4704  CD1 LEU A 585     -25.796  43.623 -28.897  1.00 27.89           C  
ATOM   4705  CD2 LEU A 585     -23.473  44.360 -28.300  1.00 27.89           C  
ATOM   4706  N   MET A 586     -21.014  40.387 -27.099  1.00 28.94           N  
ATOM   4707  CA  MET A 586     -19.879  40.661 -26.222  1.00 28.94           C  
ATOM   4708  C   MET A 586     -19.964  42.071 -25.647  1.00 28.94           C  
ATOM   4709  CB  MET A 586     -18.560  40.482 -26.976  1.00 28.94           C  
ATOM   4710  O   MET A 586     -20.290  43.019 -26.363  1.00 28.94           O  
ATOM   4711  CG  MET A 586     -17.876  39.151 -26.707  1.00 28.94           C  
ATOM   4712  SD  MET A 586     -16.193  39.067 -27.432  1.00 28.94           S  
ATOM   4713  CE  MET A 586     -15.217  38.742 -25.937  1.00 28.94           C  
ATOM   4714  N   GLN A 587     -19.803  42.236 -24.332  1.00 28.46           N  
ATOM   4715  CA  GLN A 587     -19.127  43.360 -23.692  1.00 28.46           C  
ATOM   4716  C   GLN A 587     -18.158  42.879 -22.616  1.00 28.46           C  
ATOM   4717  CB  GLN A 587     -20.146  44.327 -23.088  1.00 28.46           C  
ATOM   4718  O   GLN A 587     -18.545  42.131 -21.715  1.00 28.46           O  
ATOM   4719  CG  GLN A 587     -19.921  45.781 -23.478  1.00 28.46           C  
ATOM   4720  CD  GLN A 587     -21.094  46.674 -23.118  1.00 28.46           C  
ATOM   4721  NE2 GLN A 587     -21.153  47.851 -23.731  1.00 28.46           N  
ATOM   4722  OE1 GLN A 587     -21.941  46.308 -22.296  1.00 28.46           O  
ATOM   4723  N   GLN A 588     -16.793  43.059 -22.802  1.00 30.11           N  
ATOM   4724  CA  GLN A 588     -15.455  43.576 -22.538  1.00 30.11           C  
ATOM   4725  C   GLN A 588     -15.452  44.500 -21.324  1.00 30.11           C  
ATOM   4726  CB  GLN A 588     -14.913  44.316 -23.762  1.00 30.11           C  
ATOM   4727  O   GLN A 588     -16.342  45.341 -21.175  1.00 30.11           O  
ATOM   4728  CG  GLN A 588     -14.169  43.419 -24.743  1.00 30.11           C  
ATOM   4729  CD  GLN A 588     -13.460  44.202 -25.832  1.00 30.11           C  
ATOM   4730  NE2 GLN A 588     -12.599  43.525 -26.584  1.00 30.11           N  
ATOM   4731  OE1 GLN A 588     -13.685  45.405 -25.997  1.00 30.11           O  
ATOM   4732  N   GLN A 589     -14.525  44.306 -20.334  1.00 31.35           N  
ATOM   4733  CA  GLN A 589     -13.344  44.649 -19.548  1.00 31.35           C  
ATOM   4734  C   GLN A 589     -12.825  46.037 -19.913  1.00 31.35           C  
ATOM   4735  CB  GLN A 589     -12.243  43.607 -19.750  1.00 31.35           C  
ATOM   4736  O   GLN A 589     -12.643  46.348 -21.092  1.00 31.35           O  
ATOM   4737  CG  GLN A 589     -12.193  42.545 -18.659  1.00 31.35           C  
ATOM   4738  CD  GLN A 589     -11.081  41.536 -18.873  1.00 31.35           C  
ATOM   4739  NE2 GLN A 589     -10.773  40.765 -17.836  1.00 31.35           N  
ATOM   4740  OE1 GLN A 589     -10.503  41.450 -19.961  1.00 31.35           O  
ATOM   4741  N   LYS A 590     -12.823  46.955 -19.029  1.00 33.46           N  
ATOM   4742  CA  LYS A 590     -12.083  48.208 -18.914  1.00 33.46           C  
ATOM   4743  C   LYS A 590     -11.070  48.146 -17.774  1.00 33.46           C  
ATOM   4744  CB  LYS A 590     -13.041  49.381 -18.700  1.00 33.46           C  
ATOM   4745  O   LYS A 590     -11.411  47.758 -16.655  1.00 33.46           O  
ATOM   4746  CG  LYS A 590     -13.514  50.037 -19.989  1.00 33.46           C  
ATOM   4747  CD  LYS A 590     -14.355  51.276 -19.710  1.00 33.46           C  
ATOM   4748  CE  LYS A 590     -14.885  51.895 -20.996  1.00 33.46           C  
ATOM   4749  NZ  LYS A 590     -15.702  53.116 -20.728  1.00 33.46           N  
ATOM   4750  N   SER A 591      -9.708  48.260 -18.019  1.00 29.87           N  
ATOM   4751  CA  SER A 591      -8.423  48.784 -17.571  1.00 29.87           C  
ATOM   4752  C   SER A 591      -8.354  50.298 -17.741  1.00 29.87           C  
ATOM   4753  CB  SER A 591      -7.277  48.124 -18.339  1.00 29.87           C  
ATOM   4754  O   SER A 591      -8.787  50.834 -18.763  1.00 29.87           O  
ATOM   4755  OG  SER A 591      -6.033  48.705 -17.985  1.00 29.87           O  
ATOM   4756  N   PHE A 592      -8.097  51.047 -16.701  1.00 41.28           N  
ATOM   4757  CA  PHE A 592      -7.511  52.382 -16.688  1.00 41.28           C  
ATOM   4758  C   PHE A 592      -6.189  52.386 -15.928  1.00 41.28           C  
ATOM   4759  CB  PHE A 592      -8.479  53.390 -16.061  1.00 41.28           C  
ATOM   4760  O   PHE A 592      -6.061  51.729 -14.893  1.00 41.28           O  
ATOM   4761  CG  PHE A 592      -9.421  54.023 -17.050  1.00 41.28           C  
ATOM   4762  CD1 PHE A 592      -9.019  55.111 -17.815  1.00 41.28           C  
ATOM   4763  CD2 PHE A 592     -10.708  53.529 -17.215  1.00 41.28           C  
ATOM   4764  CE1 PHE A 592      -9.889  55.698 -18.732  1.00 41.28           C  
ATOM   4765  CE2 PHE A 592     -11.583  54.110 -18.129  1.00 41.28           C  
ATOM   4766  CZ  PHE A 592     -11.171  55.196 -18.885  1.00 41.28           C  
ATOM   4767  N   ARG A 593      -5.095  52.823 -16.599  1.00 45.20           N  
ATOM   4768  CA  ARG A 593      -3.947  53.722 -16.545  1.00 45.20           C  
ATOM   4769  C   ARG A 593      -3.412  53.842 -15.121  1.00 45.20           C  
ATOM   4770  CB  ARG A 593      -4.321  55.105 -17.082  1.00 45.20           C  
ATOM   4771  O   ARG A 593      -4.183  54.015 -14.175  1.00 45.20           O  
ATOM   4772  CG  ARG A 593      -3.947  55.321 -18.540  1.00 45.20           C  
ATOM   4773  CD  ARG A 593      -4.220  56.751 -18.986  1.00 45.20           C  
ATOM   4774  NE  ARG A 593      -3.934  56.936 -20.406  1.00 45.20           N  
ATOM   4775  NH1 ARG A 593      -4.303  59.216 -20.395  1.00 45.20           N  
ATOM   4776  NH2 ARG A 593      -3.702  58.157 -22.337  1.00 45.20           N  
ATOM   4777  CZ  ARG A 593      -3.981  58.103 -21.043  1.00 45.20           C  
TER    4778      ARG A 593
ENDMDL
END
