# Supplementary material for: A hotspot phosphorylation site on SHP2 drives oncoprotein activation and drug resistance
Source: Nat Commun. 2026 Mar 3;17:3383. doi: 10.1038/s41467-026-70060-8 (PMC13066003; doi:10.1038/s41467-026-70060-8)
Supplement: Supplementary file 2 — Supplementary Data 1- 4 [file 41467_2026_70060_MOESM2_ESM.zip › Supplementary Data/SD4-Predicted AlphaFold2 models/rank_3_model_4_ptm_seed_0_unrelaxed.pdb]

MODEL     1
ATOM      1  N   MET A   1     -10.752  -1.444  29.525  1.00 45.74           N  
ATOM      2  CA  MET A   1     -11.177  -0.275  28.761  1.00 45.74           C  
ATOM      3  C   MET A   1     -11.241  -0.592  27.271  1.00 45.74           C  
ATOM      4  CB  MET A   1     -10.229   0.901  29.005  1.00 45.74           C  
ATOM      5  O   MET A   1     -12.028   0.008  26.537  1.00 45.74           O  
ATOM      6  CG  MET A   1     -10.430   1.581  30.350  1.00 45.74           C  
ATOM      7  SD  MET A   1      -9.768   3.293  30.378  1.00 45.74           S  
ATOM      8  CE  MET A   1      -8.939   3.289  31.991  1.00 45.74           C  
ATOM      9  N   THR A   2     -10.409  -1.719  26.850  1.00 36.10           N  
ATOM     10  CA  THR A   2     -10.420  -2.257  25.495  1.00 36.10           C  
ATOM     11  C   THR A   2     -11.701  -3.045  25.236  1.00 36.10           C  
ATOM     12  CB  THR A   2      -9.199  -3.161  25.242  1.00 36.10           C  
ATOM     13  O   THR A   2     -12.013  -3.375  24.090  1.00 36.10           O  
ATOM     14  CG2 THR A   2      -7.962  -2.333  24.909  1.00 36.10           C  
ATOM     15  OG1 THR A   2      -8.937  -3.939  26.417  1.00 36.10           O  
ATOM     16  N   SER A   3     -12.509  -3.122  26.330  1.00 48.70           N  
ATOM     17  CA  SER A   3     -13.724  -3.904  26.129  1.00 48.70           C  
ATOM     18  C   SER A   3     -14.839  -3.050  25.534  1.00 48.70           C  
ATOM     19  CB  SER A   3     -14.191  -4.518  27.450  1.00 48.70           C  
ATOM     20  O   SER A   3     -15.726  -3.567  24.852  1.00 48.70           O  
ATOM     21  OG  SER A   3     -14.660  -3.513  28.333  1.00 48.70           O  
ATOM     22  N   ARG A   4     -14.527  -1.650  25.680  1.00 65.75           N  
ATOM     23  CA  ARG A   4     -15.585  -0.795  25.151  1.00 65.75           C  
ATOM     24  C   ARG A   4     -15.240  -0.299  23.751  1.00 65.75           C  
ATOM     25  CB  ARG A   4     -15.832   0.393  26.082  1.00 65.75           C  
ATOM     26  O   ARG A   4     -14.189   0.312  23.545  1.00 65.75           O  
ATOM     27  CG  ARG A   4     -16.278  -0.002  27.481  1.00 65.75           C  
ATOM     28  CD  ARG A   4     -17.691  -0.567  27.483  1.00 65.75           C  
ATOM     29  NE  ARG A   4     -18.153  -0.859  28.837  1.00 65.75           N  
ATOM     30  NH1 ARG A   4     -20.167  -1.776  28.176  1.00 65.75           N  
ATOM     31  NH2 ARG A   4     -19.638  -1.647  30.402  1.00 65.75           N  
ATOM     32  CZ  ARG A   4     -19.318  -1.427  29.135  1.00 65.75           C  
ATOM     33  N   ARG A   5     -16.086  -0.569  22.736  1.00 74.09           N  
ATOM     34  CA  ARG A   5     -15.847  -0.452  21.302  1.00 74.09           C  
ATOM     35  C   ARG A   5     -15.762   1.010  20.877  1.00 74.09           C  
ATOM     36  CB  ARG A   5     -16.948  -1.164  20.513  1.00 74.09           C  
ATOM     37  O   ARG A   5     -15.152   1.331  19.856  1.00 74.09           O  
ATOM     38  CG  ARG A   5     -16.944  -2.676  20.676  1.00 74.09           C  
ATOM     39  CD  ARG A   5     -17.933  -3.347  19.734  1.00 74.09           C  
ATOM     40  NE  ARG A   5     -18.043  -4.779  19.999  1.00 74.09           N  
ATOM     41  NH1 ARG A   5     -19.360  -5.229  18.155  1.00 74.09           N  
ATOM     42  NH2 ARG A   5     -18.752  -6.922  19.576  1.00 74.09           N  
ATOM     43  CZ  ARG A   5     -18.718  -5.640  19.243  1.00 74.09           C  
ATOM     44  N   TRP A   6     -16.318   1.979  21.769  1.00 84.06           N  
ATOM     45  CA  TRP A   6     -16.244   3.394  21.422  1.00 84.06           C  
ATOM     46  C   TRP A   6     -14.897   3.985  21.825  1.00 84.06           C  
ATOM     47  CB  TRP A   6     -17.379   4.172  22.093  1.00 84.06           C  
ATOM     48  O   TRP A   6     -14.603   5.142  21.517  1.00 84.06           O  
ATOM     49  CG  TRP A   6     -17.603   3.805  23.529  1.00 84.06           C  
ATOM     50  CD1 TRP A   6     -18.560   2.964  24.025  1.00 84.06           C  
ATOM     51  CD2 TRP A   6     -16.857   4.272  24.657  1.00 84.06           C  
ATOM     52  CE2 TRP A   6     -17.417   3.672  25.806  1.00 84.06           C  
ATOM     53  CE3 TRP A   6     -15.767   5.141  24.807  1.00 84.06           C  
ATOM     54  NE1 TRP A   6     -18.453   2.879  25.393  1.00 84.06           N  
ATOM     55  CH2 TRP A   6     -15.856   4.766  27.209  1.00 84.06           C  
ATOM     56  CZ2 TRP A   6     -16.922   3.913  27.090  1.00 84.06           C  
ATOM     57  CZ3 TRP A   6     -15.277   5.379  26.086  1.00 84.06           C  
ATOM     58  N   PHE A   7     -14.098   3.196  22.527  1.00 82.46           N  
ATOM     59  CA  PHE A   7     -12.789   3.670  22.959  1.00 82.46           C  
ATOM     60  C   PHE A   7     -11.721   3.328  21.928  1.00 82.46           C  
ATOM     61  CB  PHE A   7     -12.419   3.067  24.318  1.00 82.46           C  
ATOM     62  O   PHE A   7     -11.504   2.155  21.616  1.00 82.46           O  
ATOM     63  CG  PHE A   7     -11.109   3.565  24.867  1.00 82.46           C  
ATOM     64  CD1 PHE A   7      -9.985   2.749  24.870  1.00 82.46           C  
ATOM     65  CD2 PHE A   7     -11.002   4.851  25.381  1.00 82.46           C  
ATOM     66  CE1 PHE A   7      -8.771   3.207  25.378  1.00 82.46           C  
ATOM     67  CE2 PHE A   7      -9.793   5.317  25.890  1.00 82.46           C  
ATOM     68  CZ  PHE A   7      -8.679   4.493  25.888  1.00 82.46           C  
ATOM     69  N   HIS A   8     -11.126   4.334  21.398  1.00 81.68           N  
ATOM     70  CA  HIS A   8     -10.057   4.251  20.410  1.00 81.68           C  
ATOM     71  C   HIS A   8      -8.697   4.518  21.046  1.00 81.68           C  
ATOM     72  CB  HIS A   8     -10.306   5.239  19.268  1.00 81.68           C  
ATOM     73  O   HIS A   8      -8.340   5.672  21.297  1.00 81.68           O  
ATOM     74  CG  HIS A   8     -11.541   4.944  18.478  1.00 81.68           C  
ATOM     75  CD2 HIS A   8     -12.851   5.066  18.797  1.00 81.68           C  
ATOM     76  ND1 HIS A   8     -11.501   4.455  17.190  1.00 81.68           N  
ATOM     77  CE1 HIS A   8     -12.737   4.291  16.749  1.00 81.68           C  
ATOM     78  NE2 HIS A   8     -13.575   4.654  17.705  1.00 81.68           N  
ATOM     79  N   PRO A   9      -7.910   3.431  21.276  1.00 74.40           N  
ATOM     80  CA  PRO A   9      -6.699   3.559  22.090  1.00 74.40           C  
ATOM     81  C   PRO A   9      -5.544   4.206  21.331  1.00 74.40           C  
ATOM     82  CB  PRO A   9      -6.368   2.110  22.458  1.00 74.40           C  
ATOM     83  O   PRO A   9      -4.613   4.732  21.947  1.00 74.40           O  
ATOM     84  CG  PRO A   9      -7.035   1.286  21.404  1.00 74.40           C  
ATOM     85  CD  PRO A   9      -8.270   2.008  20.945  1.00 74.40           C  
ATOM     86  N   ASN A  10      -5.676   4.252  19.995  1.00 71.11           N  
ATOM     87  CA  ASN A  10      -4.456   4.601  19.276  1.00 71.11           C  
ATOM     88  C   ASN A  10      -4.710   5.684  18.232  1.00 71.11           C  
ATOM     89  CB  ASN A  10      -3.847   3.361  18.617  1.00 71.11           C  
ATOM     90  O   ASN A  10      -4.010   5.754  17.220  1.00 71.11           O  
ATOM     91  CG  ASN A  10      -3.481   2.287  19.622  1.00 71.11           C  
ATOM     92  ND2 ASN A  10      -3.894   1.054  19.350  1.00 71.11           N  
ATOM     93  OD1 ASN A  10      -2.832   2.562  20.635  1.00 71.11           O  
ATOM     94  N   ILE A  11      -5.723   6.475  18.455  1.00 75.72           N  
ATOM     95  CA  ILE A  11      -5.971   7.492  17.438  1.00 75.72           C  
ATOM     96  C   ILE A  11      -5.700   8.878  18.018  1.00 75.72           C  
ATOM     97  CB  ILE A  11      -7.417   7.410  16.899  1.00 75.72           C  
ATOM     98  O   ILE A  11      -5.820   9.087  19.227  1.00 75.72           O  
ATOM     99  CG1 ILE A  11      -8.421   7.738  18.010  1.00 75.72           C  
ATOM    100  CG2 ILE A  11      -7.694   6.027  16.303  1.00 75.72           C  
ATOM    101  CD1 ILE A  11      -9.856   7.886  17.524  1.00 75.72           C  
ATOM    102  N   THR A  12      -5.247   9.887  17.099  1.00 77.19           N  
ATOM    103  CA  THR A  12      -5.027  11.284  17.453  1.00 77.19           C  
ATOM    104  C   THR A  12      -6.321  12.084  17.331  1.00 77.19           C  
ATOM    105  CB  THR A  12      -3.941  11.921  16.565  1.00 77.19           C  
ATOM    106  O   THR A  12      -7.342  11.557  16.884  1.00 77.19           O  
ATOM    107  CG2 THR A  12      -2.663  11.090  16.578  1.00 77.19           C  
ATOM    108  OG1 THR A  12      -4.426  12.012  15.220  1.00 77.19           O  
ATOM    109  N   GLY A  13      -6.256  13.339  17.841  1.00 79.27           N  
ATOM    110  CA  GLY A  13      -7.388  14.237  17.677  1.00 79.27           C  
ATOM    111  C   GLY A  13      -7.758  14.471  16.225  1.00 79.27           C  
ATOM    112  O   GLY A  13      -8.940  14.475  15.872  1.00 79.27           O  
ATOM    113  N   VAL A  14      -6.795  14.629  15.364  1.00 75.80           N  
ATOM    114  CA  VAL A  14      -7.003  14.842  13.936  1.00 75.80           C  
ATOM    115  C   VAL A  14      -7.634  13.598  13.314  1.00 75.80           C  
ATOM    116  CB  VAL A  14      -5.680  15.186  13.215  1.00 75.80           C  
ATOM    117  O   VAL A  14      -8.573  13.701  12.522  1.00 75.80           O  
ATOM    118  CG1 VAL A  14      -5.886  15.238  11.703  1.00 75.80           C  
ATOM    119  CG2 VAL A  14      -5.122  16.512  13.728  1.00 75.80           C  
ATOM    120  N   GLU A  15      -7.130  12.379  13.671  1.00 74.32           N  
ATOM    121  CA  GLU A  15      -7.668  11.106  13.200  1.00 74.32           C  
ATOM    122  C   GLU A  15      -9.111  10.914  13.657  1.00 74.32           C  
ATOM    123  CB  GLU A  15      -6.802   9.942  13.689  1.00 74.32           C  
ATOM    124  O   GLU A  15      -9.951  10.432  12.894  1.00 74.32           O  
ATOM    125  CG  GLU A  15      -5.428   9.883  13.039  1.00 74.32           C  
ATOM    126  CD  GLU A  15      -4.485   8.901  13.716  1.00 74.32           C  
ATOM    127  OE1 GLU A  15      -3.489   8.481  13.085  1.00 74.32           O  
ATOM    128  OE2 GLU A  15      -4.746   8.548  14.888  1.00 74.32           O  
ATOM    129  N   ALA A  16      -9.321  11.292  14.907  1.00 81.39           N  
ATOM    130  CA  ALA A  16     -10.681  11.220  15.435  1.00 81.39           C  
ATOM    131  C   ALA A  16     -11.628  12.107  14.632  1.00 81.39           C  
ATOM    132  CB  ALA A  16     -10.701  11.622  16.908  1.00 81.39           C  
ATOM    133  O   ALA A  16     -12.742  11.695  14.299  1.00 81.39           O  
ATOM    134  N   GLU A  17     -11.165  13.315  14.293  1.00 83.28           N  
ATOM    135  CA  GLU A  17     -11.972  14.236  13.499  1.00 83.28           C  
ATOM    136  C   GLU A  17     -12.304  13.642  12.133  1.00 83.28           C  
ATOM    137  CB  GLU A  17     -11.250  15.575  13.328  1.00 83.28           C  
ATOM    138  O   GLU A  17     -13.456  13.685  11.695  1.00 83.28           O  
ATOM    139  CG  GLU A  17     -11.217  16.421  14.593  1.00 83.28           C  
ATOM    140  CD  GLU A  17     -10.533  17.765  14.397  1.00 83.28           C  
ATOM    141  OE1 GLU A  17     -10.354  18.505  15.391  1.00 83.28           O  
ATOM    142  OE2 GLU A  17     -10.173  18.081  13.241  1.00 83.28           O  
ATOM    143  N   ASN A  18     -11.291  13.136  11.516  1.00 73.58           N  
ATOM    144  CA  ASN A  18     -11.480  12.515  10.209  1.00 73.58           C  
ATOM    145  C   ASN A  18     -12.477  11.363  10.275  1.00 73.58           C  
ATOM    146  CB  ASN A  18     -10.142  12.028   9.648  1.00 73.58           C  
ATOM    147  O   ASN A  18     -13.376  11.265   9.438  1.00 73.58           O  
ATOM    148  CG  ASN A  18      -9.298  13.157   9.090  1.00 73.58           C  
ATOM    149  ND2 ASN A  18      -7.986  12.953   9.051  1.00 73.58           N  
ATOM    150  OD1 ASN A  18      -9.819  14.204   8.697  1.00 73.58           O  
ATOM    151  N   LEU A  19     -12.334  10.496  11.343  1.00 78.21           N  
ATOM    152  CA  LEU A  19     -13.225   9.352  11.504  1.00 78.21           C  
ATOM    153  C   LEU A  19     -14.663   9.809  11.722  1.00 78.21           C  
ATOM    154  CB  LEU A  19     -12.771   8.480  12.678  1.00 78.21           C  
ATOM    155  O   LEU A  19     -15.587   9.289  11.092  1.00 78.21           O  
ATOM    156  CG  LEU A  19     -11.559   7.581  12.426  1.00 78.21           C  
ATOM    157  CD1 LEU A  19     -11.137   6.887  13.716  1.00 78.21           C  
ATOM    158  CD2 LEU A  19     -11.869   6.558  11.338  1.00 78.21           C  
ATOM    159  N   LEU A  20     -14.804  10.786  12.548  1.00 82.74           N  
ATOM    160  CA  LEU A  20     -16.139  11.255  12.901  1.00 82.74           C  
ATOM    161  C   LEU A  20     -16.792  11.971  11.723  1.00 82.74           C  
ATOM    162  CB  LEU A  20     -16.077  12.191  14.111  1.00 82.74           C  
ATOM    163  O   LEU A  20     -17.985  11.791  11.465  1.00 82.74           O  
ATOM    164  CG  LEU A  20     -15.912  11.523  15.477  1.00 82.74           C  
ATOM    165  CD1 LEU A  20     -15.473  12.547  16.518  1.00 82.74           C  
ATOM    166  CD2 LEU A  20     -17.210  10.844  15.901  1.00 82.74           C  
ATOM    167  N   LEU A  21     -16.016  12.731  10.954  1.00 79.60           N  
ATOM    168  CA  LEU A  21     -16.559  13.511   9.847  1.00 79.60           C  
ATOM    169  C   LEU A  21     -16.855  12.618   8.647  1.00 79.60           C  
ATOM    170  CB  LEU A  21     -15.584  14.621   9.444  1.00 79.60           C  
ATOM    171  O   LEU A  21     -17.783  12.888   7.881  1.00 79.60           O  
ATOM    172  CG  LEU A  21     -15.476  15.809  10.401  1.00 79.60           C  
ATOM    173  CD1 LEU A  21     -14.345  16.737   9.970  1.00 79.60           C  
ATOM    174  CD2 LEU A  21     -16.799  16.565  10.466  1.00 79.60           C  
ATOM    175  N   THR A  22     -16.070  11.555   8.561  1.00 72.66           N  
ATOM    176  CA  THR A  22     -16.233  10.703   7.388  1.00 72.66           C  
ATOM    177  C   THR A  22     -17.220   9.575   7.673  1.00 72.66           C  
ATOM    178  CB  THR A  22     -14.886  10.109   6.938  1.00 72.66           C  
ATOM    179  O   THR A  22     -17.962   9.153   6.783  1.00 72.66           O  
ATOM    180  CG2 THR A  22     -13.932  11.202   6.467  1.00 72.66           C  
ATOM    181  OG1 THR A  22     -14.288   9.409   8.036  1.00 72.66           O  
ATOM    182  N   ARG A  23     -17.315   9.111   8.901  1.00 75.52           N  
ATOM    183  CA  ARG A  23     -18.091   7.913   9.202  1.00 75.52           C  
ATOM    184  C   ARG A  23     -19.238   8.229  10.157  1.00 75.52           C  
ATOM    185  CB  ARG A  23     -17.194   6.828   9.801  1.00 75.52           C  
ATOM    186  O   ARG A  23     -20.142   7.412  10.340  1.00 75.52           O  
ATOM    187  CG  ARG A  23     -16.155   6.284   8.834  1.00 75.52           C  
ATOM    188  CD  ARG A  23     -15.157   5.371   9.532  1.00 75.52           C  
ATOM    189  NE  ARG A  23     -15.814   4.212  10.131  1.00 75.52           N  
ATOM    190  NH1 ARG A  23     -13.955   3.507  11.308  1.00 75.52           N  
ATOM    191  NH2 ARG A  23     -15.919   2.333  11.447  1.00 75.52           N  
ATOM    192  CZ  ARG A  23     -15.228   3.353  10.960  1.00 75.52           C  
ATOM    193  N   GLY A  24     -19.116   9.316  10.780  1.00 77.08           N  
ATOM    194  CA  GLY A  24     -20.086   9.615  11.822  1.00 77.08           C  
ATOM    195  C   GLY A  24     -21.164  10.584  11.375  1.00 77.08           C  
ATOM    196  O   GLY A  24     -21.145  11.059  10.237  1.00 77.08           O  
ATOM    197  N   VAL A  25     -22.241  10.766  12.202  1.00 82.11           N  
ATOM    198  CA  VAL A  25     -23.277  11.788  12.097  1.00 82.11           C  
ATOM    199  C   VAL A  25     -23.304  12.630  13.370  1.00 82.11           C  
ATOM    200  CB  VAL A  25     -24.667  11.163  11.841  1.00 82.11           C  
ATOM    201  O   VAL A  25     -22.623  12.311  14.347  1.00 82.11           O  
ATOM    202  CG1 VAL A  25     -24.703  10.461  10.485  1.00 82.11           C  
ATOM    203  CG2 VAL A  25     -25.027  10.188  12.961  1.00 82.11           C  
ATOM    204  N   ASP A  26     -24.041  13.776  13.215  1.00 85.38           N  
ATOM    205  CA  ASP A  26     -24.148  14.596  14.418  1.00 85.38           C  
ATOM    206  C   ASP A  26     -24.601  13.761  15.614  1.00 85.38           C  
ATOM    207  CB  ASP A  26     -25.117  15.758  14.190  1.00 85.38           C  
ATOM    208  O   ASP A  26     -25.580  13.017  15.523  1.00 85.38           O  
ATOM    209  CG  ASP A  26     -24.541  16.845  13.299  1.00 85.38           C  
ATOM    210  OD1 ASP A  26     -23.351  16.762  12.928  1.00 85.38           O  
ATOM    211  OD2 ASP A  26     -25.284  17.794  12.969  1.00 85.38           O  
ATOM    212  N   GLY A  27     -23.767  13.844  16.718  1.00 86.37           N  
ATOM    213  CA  GLY A  27     -24.041  13.050  17.906  1.00 86.37           C  
ATOM    214  C   GLY A  27     -23.109  11.863  18.058  1.00 86.37           C  
ATOM    215  O   GLY A  27     -23.063  11.236  19.118  1.00 86.37           O  
ATOM    216  N   SER A  28     -22.402  11.483  16.865  1.00 89.22           N  
ATOM    217  CA  SER A  28     -21.404  10.422  16.938  1.00 89.22           C  
ATOM    218  C   SER A  28     -20.241  10.817  17.842  1.00 89.22           C  
ATOM    219  CB  SER A  28     -20.881  10.080  15.542  1.00 89.22           C  
ATOM    220  O   SER A  28     -19.850  11.986  17.884  1.00 89.22           O  
ATOM    221  OG  SER A  28     -21.916   9.547  14.734  1.00 89.22           O  
ATOM    222  N   PHE A  29     -19.778   9.782  18.567  1.00 93.32           N  
ATOM    223  CA  PHE A  29     -18.697  10.104  19.492  1.00 93.32           C  
ATOM    224  C   PHE A  29     -17.724   8.938  19.614  1.00 93.32           C  
ATOM    225  CB  PHE A  29     -19.258  10.466  20.871  1.00 93.32           C  
ATOM    226  O   PHE A  29     -18.055   7.806  19.257  1.00 93.32           O  
ATOM    227  CG  PHE A  29     -19.868   9.301  21.603  1.00 93.32           C  
ATOM    228  CD1 PHE A  29     -21.198   8.955  21.402  1.00 93.32           C  
ATOM    229  CD2 PHE A  29     -19.110   8.552  22.494  1.00 93.32           C  
ATOM    230  CE1 PHE A  29     -21.765   7.877  22.078  1.00 93.32           C  
ATOM    231  CE2 PHE A  29     -19.669   7.474  23.173  1.00 93.32           C  
ATOM    232  CZ  PHE A  29     -20.997   7.139  22.965  1.00 93.32           C  
ATOM    233  N   LEU A  30     -16.522   9.200  19.996  1.00 91.80           N  
ATOM    234  CA  LEU A  30     -15.509   8.227  20.390  1.00 91.80           C  
ATOM    235  C   LEU A  30     -14.625   8.782  21.503  1.00 91.80           C  
ATOM    236  CB  LEU A  30     -14.647   7.834  19.187  1.00 91.80           C  
ATOM    237  O   LEU A  30     -14.549   9.998  21.693  1.00 91.80           O  
ATOM    238  CG  LEU A  30     -13.871   8.965  18.510  1.00 91.80           C  
ATOM    239  CD1 LEU A  30     -12.591   9.266  19.282  1.00 91.80           C  
ATOM    240  CD2 LEU A  30     -13.556   8.606  17.062  1.00 91.80           C  
ATOM    241  N   ALA A  31     -14.140   7.929  22.307  1.00 91.44           N  
ATOM    242  CA  ALA A  31     -13.187   8.296  23.351  1.00 91.44           C  
ATOM    243  C   ALA A  31     -11.779   7.823  22.999  1.00 91.44           C  
ATOM    244  CB  ALA A  31     -13.620   7.716  24.695  1.00 91.44           C  
ATOM    245  O   ALA A  31     -11.611   6.813  22.311  1.00 91.44           O  
ATOM    246  N   ARG A  32     -10.815   8.625  23.408  1.00 89.94           N  
ATOM    247  CA  ARG A  32      -9.415   8.357  23.092  1.00 89.94           C  
ATOM    248  C   ARG A  32      -8.495   8.907  24.177  1.00 89.94           C  
ATOM    249  CB  ARG A  32      -9.045   8.960  21.735  1.00 89.94           C  
ATOM    250  O   ARG A  32      -8.876   9.812  24.922  1.00 89.94           O  
ATOM    251  CG  ARG A  32      -9.213  10.469  21.665  1.00 89.94           C  
ATOM    252  CD  ARG A  32      -8.776  11.024  20.317  1.00 89.94           C  
ATOM    253  NE  ARG A  32      -9.007  12.463  20.225  1.00 89.94           N  
ATOM    254  NH1 ARG A  32      -7.135  13.051  21.444  1.00 89.94           N  
ATOM    255  NH2 ARG A  32      -8.527  14.674  20.617  1.00 89.94           N  
ATOM    256  CZ  ARG A  32      -8.223  13.392  20.762  1.00 89.94           C  
ATOM    257  N   PRO A  33      -7.274   8.309  24.228  1.00 84.28           N  
ATOM    258  CA  PRO A  33      -6.295   8.924  25.127  1.00 84.28           C  
ATOM    259  C   PRO A  33      -5.917  10.343  24.707  1.00 84.28           C  
ATOM    260  CB  PRO A  33      -5.088   7.986  25.030  1.00 84.28           C  
ATOM    261  O   PRO A  33      -5.884  10.649  23.513  1.00 84.28           O  
ATOM    262  CG  PRO A  33      -5.659   6.673  24.600  1.00 84.28           C  
ATOM    263  CD  PRO A  33      -6.827   6.935  23.693  1.00 84.28           C  
ATOM    264  N   SER A  34      -5.715  11.184  25.736  1.00 83.87           N  
ATOM    265  CA  SER A  34      -5.310  12.560  25.465  1.00 83.87           C  
ATOM    266  C   SER A  34      -3.832  12.639  25.099  1.00 83.87           C  
ATOM    267  CB  SER A  34      -5.592  13.450  26.676  1.00 83.87           C  
ATOM    268  O   SER A  34      -2.977  12.141  25.834  1.00 83.87           O  
ATOM    269  OG  SER A  34      -5.110  14.765  26.457  1.00 83.87           O  
ATOM    270  N   LYS A  35      -3.586  13.348  23.923  1.00 77.07           N  
ATOM    271  CA  LYS A  35      -2.192  13.510  23.520  1.00 77.07           C  
ATOM    272  C   LYS A  35      -1.545  14.690  24.239  1.00 77.07           C  
ATOM    273  CB  LYS A  35      -2.090  13.700  22.006  1.00 77.07           C  
ATOM    274  O   LYS A  35      -0.338  14.686  24.489  1.00 77.07           O  
ATOM    275  CG  LYS A  35      -2.265  12.416  21.208  1.00 77.07           C  
ATOM    276  CD  LYS A  35      -1.182  12.264  20.148  1.00 77.07           C  
ATOM    277  CE  LYS A  35      -1.328  10.956  19.381  1.00 77.07           C  
ATOM    278  NZ  LYS A  35      -0.280  10.812  18.327  1.00 77.07           N  
ATOM    279  N   SER A  36      -2.373  15.679  24.578  1.00 79.88           N  
ATOM    280  CA  SER A  36      -1.862  16.886  25.218  1.00 79.88           C  
ATOM    281  C   SER A  36      -1.601  16.657  26.703  1.00 79.88           C  
ATOM    282  CB  SER A  36      -2.843  18.046  25.038  1.00 79.88           C  
ATOM    283  O   SER A  36      -0.722  17.291  27.290  1.00 79.88           O  
ATOM    284  OG  SER A  36      -4.131  17.693  25.511  1.00 79.88           O  
ATOM    285  N   ASN A  37      -2.364  15.766  27.356  1.00 82.49           N  
ATOM    286  CA  ASN A  37      -2.205  15.437  28.768  1.00 82.49           C  
ATOM    287  C   ASN A  37      -2.164  13.928  28.991  1.00 82.49           C  
ATOM    288  CB  ASN A  37      -3.329  16.065  29.595  1.00 82.49           C  
ATOM    289  O   ASN A  37      -3.207  13.286  29.122  1.00 82.49           O  
ATOM    290  CG  ASN A  37      -3.273  17.580  29.602  1.00 82.49           C  
ATOM    291  ND2 ASN A  37      -4.434  18.216  29.703  1.00 82.49           N  
ATOM    292  OD1 ASN A  37      -2.195  18.173  29.516  1.00 82.49           O  
ATOM    293  N   PRO A  38      -0.983  13.447  29.021  1.00 79.03           N  
ATOM    294  CA  PRO A  38      -0.822  12.004  29.209  1.00 79.03           C  
ATOM    295  C   PRO A  38      -1.499  11.494  30.479  1.00 79.03           C  
ATOM    296  CB  PRO A  38       0.697  11.826  29.291  1.00 79.03           C  
ATOM    297  O   PRO A  38      -1.358  12.101  31.544  1.00 79.03           O  
ATOM    298  CG  PRO A  38       1.258  12.989  28.539  1.00 79.03           C  
ATOM    299  CD  PRO A  38       0.351  14.169  28.737  1.00 79.03           C  
ATOM    300  N   GLY A  39      -2.348  10.373  30.347  1.00 80.76           N  
ATOM    301  CA  GLY A  39      -3.152   9.778  31.402  1.00 80.76           C  
ATOM    302  C   GLY A  39      -4.611  10.190  31.346  1.00 80.76           C  
ATOM    303  O   GLY A  39      -5.488   9.453  31.801  1.00 80.76           O  
ATOM    304  N   ASP A  40      -4.834  11.304  30.746  1.00 89.21           N  
ATOM    305  CA  ASP A  40      -6.203  11.779  30.572  1.00 89.21           C  
ATOM    306  C   ASP A  40      -6.808  11.246  29.275  1.00 89.21           C  
ATOM    307  CB  ASP A  40      -6.247  13.308  30.584  1.00 89.21           C  
ATOM    308  O   ASP A  40      -6.126  10.581  28.493  1.00 89.21           O  
ATOM    309  CG  ASP A  40      -5.929  13.900  31.946  1.00 89.21           C  
ATOM    310  OD1 ASP A  40      -5.754  13.134  32.918  1.00 89.21           O  
ATOM    311  OD2 ASP A  40      -5.856  15.143  32.049  1.00 89.21           O  
ATOM    312  N   PHE A  41      -8.056  11.503  29.166  1.00 92.17           N  
ATOM    313  CA  PHE A  41      -8.777  11.054  27.981  1.00 92.17           C  
ATOM    314  C   PHE A  41      -9.510  12.216  27.321  1.00 92.17           C  
ATOM    315  CB  PHE A  41      -9.769   9.944  28.342  1.00 92.17           C  
ATOM    316  O   PHE A  41      -9.645  13.289  27.914  1.00 92.17           O  
ATOM    317  CG  PHE A  41      -9.126   8.735  28.965  1.00 92.17           C  
ATOM    318  CD1 PHE A  41      -8.584   7.732  28.171  1.00 92.17           C  
ATOM    319  CD2 PHE A  41      -9.064   8.601  30.346  1.00 92.17           C  
ATOM    320  CE1 PHE A  41      -7.989   6.611  28.745  1.00 92.17           C  
ATOM    321  CE2 PHE A  41      -8.471   7.484  30.927  1.00 92.17           C  
ATOM    322  CZ  PHE A  41      -7.935   6.490  30.125  1.00 92.17           C  
ATOM    323  N   THR A  42      -9.710  12.002  26.077  1.00 92.96           N  
ATOM    324  CA  THR A  42     -10.494  12.978  25.329  1.00 92.96           C  
ATOM    325  C   THR A  42     -11.729  12.325  24.715  1.00 92.96           C  
ATOM    326  CB  THR A  42      -9.654  13.638  24.220  1.00 92.96           C  
ATOM    327  O   THR A  42     -11.640  11.243  24.132  1.00 92.96           O  
ATOM    328  CG2 THR A  42     -10.465  14.686  23.465  1.00 92.96           C  
ATOM    329  OG1 THR A  42      -8.508  14.268  24.807  1.00 92.96           O  
ATOM    330  N   LEU A  43     -12.883  12.977  24.943  1.00 93.86           N  
ATOM    331  CA  LEU A  43     -14.132  12.621  24.277  1.00 93.86           C  
ATOM    332  C   LEU A  43     -14.370  13.506  23.058  1.00 93.86           C  
ATOM    333  CB  LEU A  43     -15.309  12.741  25.248  1.00 93.86           C  
ATOM    334  O   LEU A  43     -14.538  14.720  23.191  1.00 93.86           O  
ATOM    335  CG  LEU A  43     -16.664  12.249  24.735  1.00 93.86           C  
ATOM    336  CD1 LEU A  43     -16.608  10.754  24.440  1.00 93.86           C  
ATOM    337  CD2 LEU A  43     -17.763  12.560  25.744  1.00 93.86           C  
ATOM    338  N   SER A  44     -14.329  12.893  21.875  1.00 94.30           N  
ATOM    339  CA  SER A  44     -14.556  13.595  20.615  1.00 94.30           C  
ATOM    340  C   SER A  44     -15.969  13.353  20.095  1.00 94.30           C  
ATOM    341  CB  SER A  44     -13.535  13.155  19.565  1.00 94.30           C  
ATOM    342  O   SER A  44     -16.414  12.208  20.000  1.00 94.30           O  
ATOM    343  OG  SER A  44     -12.213  13.403  20.014  1.00 94.30           O  
ATOM    344  N   VAL A  45     -16.590  14.471  19.775  1.00 94.07           N  
ATOM    345  CA  VAL A  45     -17.999  14.379  19.405  1.00 94.07           C  
ATOM    346  C   VAL A  45     -18.257  15.198  18.142  1.00 94.07           C  
ATOM    347  CB  VAL A  45     -18.918  14.860  20.550  1.00 94.07           C  
ATOM    348  O   VAL A  45     -17.818  16.346  18.039  1.00 94.07           O  
ATOM    349  CG1 VAL A  45     -20.385  14.606  20.207  1.00 94.07           C  
ATOM    350  CG2 VAL A  45     -18.545  14.170  21.860  1.00 94.07           C  
ATOM    351  N   ARG A  46     -18.931  14.548  17.151  1.00 91.09           N  
ATOM    352  CA  ARG A  46     -19.358  15.281  15.963  1.00 91.09           C  
ATOM    353  C   ARG A  46     -20.661  16.029  16.220  1.00 91.09           C  
ATOM    354  CB  ARG A  46     -19.524  14.331  14.776  1.00 91.09           C  
ATOM    355  O   ARG A  46     -21.644  15.438  16.673  1.00 91.09           O  
ATOM    356  CG  ARG A  46     -19.917  15.025  13.481  1.00 91.09           C  
ATOM    357  CD  ARG A  46     -19.967  14.051  12.312  1.00 91.09           C  
ATOM    358  NE  ARG A  46     -20.353  14.718  11.072  1.00 91.09           N  
ATOM    359  NH1 ARG A  46     -20.085  12.849   9.741  1.00 91.09           N  
ATOM    360  NH2 ARG A  46     -20.766  14.833   8.815  1.00 91.09           N  
ATOM    361  CZ  ARG A  46     -20.400  14.132   9.879  1.00 91.09           C  
ATOM    362  N   ARG A  47     -20.632  17.313  15.853  1.00 87.57           N  
ATOM    363  CA  ARG A  47     -21.812  18.161  15.994  1.00 87.57           C  
ATOM    364  C   ARG A  47     -21.758  19.337  15.025  1.00 87.57           C  
ATOM    365  CB  ARG A  47     -21.940  18.670  17.431  1.00 87.57           C  
ATOM    366  O   ARG A  47     -20.709  19.961  14.855  1.00 87.57           O  
ATOM    367  CG  ARG A  47     -20.780  19.543  17.881  1.00 87.57           C  
ATOM    368  CD  ARG A  47     -21.011  20.116  19.272  1.00 87.57           C  
ATOM    369  NE  ARG A  47     -20.018  21.132  19.609  1.00 87.57           N  
ATOM    370  NH1 ARG A  47     -21.207  21.999  21.390  1.00 87.57           N  
ATOM    371  NH2 ARG A  47     -19.170  22.886  20.825  1.00 87.57           N  
ATOM    372  CZ  ARG A  47     -20.134  22.003  20.607  1.00 87.57           C  
ATOM    373  N   ASN A  48     -22.876  19.636  14.432  1.00 83.44           N  
ATOM    374  CA  ASN A  48     -23.068  20.743  13.502  1.00 83.44           C  
ATOM    375  C   ASN A  48     -21.975  20.778  12.438  1.00 83.44           C  
ATOM    376  CB  ASN A  48     -23.118  22.074  14.255  1.00 83.44           C  
ATOM    377  O   ASN A  48     -21.411  21.836  12.155  1.00 83.44           O  
ATOM    378  CG  ASN A  48     -24.278  22.151  15.229  1.00 83.44           C  
ATOM    379  ND2 ASN A  48     -24.056  22.803  16.364  1.00 83.44           N  
ATOM    380  OD1 ASN A  48     -25.363  21.628  14.963  1.00 83.44           O  
ATOM    381  N   GLY A  49     -21.610  19.604  11.925  1.00 79.03           N  
ATOM    382  CA  GLY A  49     -20.647  19.502  10.840  1.00 79.03           C  
ATOM    383  C   GLY A  49     -19.211  19.674  11.298  1.00 79.03           C  
ATOM    384  O   GLY A  49     -18.299  19.769  10.474  1.00 79.03           O  
ATOM    385  N   ALA A  50     -18.981  19.770  12.645  1.00 83.79           N  
ATOM    386  CA  ALA A  50     -17.644  19.903  13.216  1.00 83.79           C  
ATOM    387  C   ALA A  50     -17.450  18.943  14.387  1.00 83.79           C  
ATOM    388  CB  ALA A  50     -17.397  21.341  13.665  1.00 83.79           C  
ATOM    389  O   ALA A  50     -18.405  18.315  14.847  1.00 83.79           O  
ATOM    390  N   VAL A  51     -16.170  18.751  14.746  1.00 87.75           N  
ATOM    391  CA  VAL A  51     -15.851  17.850  15.848  1.00 87.75           C  
ATOM    392  C   VAL A  51     -15.384  18.657  17.057  1.00 87.75           C  
ATOM    393  CB  VAL A  51     -14.771  16.821  15.445  1.00 87.75           C  
ATOM    394  O   VAL A  51     -14.555  19.561  16.926  1.00 87.75           O  
ATOM    395  CG1 VAL A  51     -14.379  15.953  16.640  1.00 87.75           C  
ATOM    396  CG2 VAL A  51     -15.267  15.952  14.290  1.00 87.75           C  
ATOM    397  N   THR A  52     -15.973  18.385  18.208  1.00 90.20           N  
ATOM    398  CA  THR A  52     -15.582  18.965  19.488  1.00 90.20           C  
ATOM    399  C   THR A  52     -14.830  17.945  20.338  1.00 90.20           C  
ATOM    400  CB  THR A  52     -16.807  19.480  20.265  1.00 90.20           C  
ATOM    401  O   THR A  52     -15.244  16.788  20.440  1.00 90.20           O  
ATOM    402  CG2 THR A  52     -16.392  20.119  21.586  1.00 90.20           C  
ATOM    403  OG1 THR A  52     -17.495  20.455  19.471  1.00 90.20           O  
ATOM    404  N   HIS A  53     -13.788  18.409  20.941  1.00 91.28           N  
ATOM    405  CA  HIS A  53     -12.977  17.562  21.808  1.00 91.28           C  
ATOM    406  C   HIS A  53     -13.125  17.969  23.270  1.00 91.28           C  
ATOM    407  CB  HIS A  53     -11.506  17.623  21.393  1.00 91.28           C  
ATOM    408  O   HIS A  53     -12.856  19.117  23.630  1.00 91.28           O  
ATOM    409  CG  HIS A  53     -11.274  17.289  19.954  1.00 91.28           C  
ATOM    410  CD2 HIS A  53     -11.066  18.085  18.879  1.00 91.28           C  
ATOM    411  ND1 HIS A  53     -11.243  15.993  19.487  1.00 91.28           N  
ATOM    412  CE1 HIS A  53     -11.023  16.006  18.182  1.00 91.28           C  
ATOM    413  NE2 HIS A  53     -10.913  17.264  17.789  1.00 91.28           N  
ATOM    414  N   ILE A  54     -13.581  16.993  24.096  1.00 91.36           N  
ATOM    415  CA  ILE A  54     -13.808  17.237  25.516  1.00 91.36           C  
ATOM    416  C   ILE A  54     -12.761  16.492  26.341  1.00 91.36           C  
ATOM    417  CB  ILE A  54     -15.230  16.809  25.943  1.00 91.36           C  
ATOM    418  O   ILE A  54     -12.660  15.265  26.266  1.00 91.36           O  
ATOM    419  CG1 ILE A  54     -16.280  17.482  25.051  1.00 91.36           C  
ATOM    420  CG2 ILE A  54     -15.473  17.138  27.419  1.00 91.36           C  
ATOM    421  CD1 ILE A  54     -17.666  16.859  25.148  1.00 91.36           C  
ATOM    422  N   LYS A  55     -12.107  17.233  27.160  1.00 91.14           N  
ATOM    423  CA  LYS A  55     -11.044  16.650  27.974  1.00 91.14           C  
ATOM    424  C   LYS A  55     -11.618  15.919  29.185  1.00 91.14           C  
ATOM    425  CB  LYS A  55     -10.064  17.732  28.432  1.00 91.14           C  
ATOM    426  O   LYS A  55     -12.528  16.421  29.846  1.00 91.14           O  
ATOM    427  CG  LYS A  55      -9.226  18.322  27.308  1.00 91.14           C  
ATOM    428  CD  LYS A  55      -8.206  19.323  27.837  1.00 91.14           C  
ATOM    429  CE  LYS A  55      -7.374  19.923  26.712  1.00 91.14           C  
ATOM    430  NZ  LYS A  55      -6.370  20.901  27.227  1.00 91.14           N  
ATOM    431  N   ILE A  56     -11.109  14.749  29.374  1.00 90.93           N  
ATOM    432  CA  ILE A  56     -11.475  13.952  30.540  1.00 90.93           C  
ATOM    433  C   ILE A  56     -10.252  13.752  31.433  1.00 90.93           C  
ATOM    434  CB  ILE A  56     -12.066  12.585  30.127  1.00 90.93           C  
ATOM    435  O   ILE A  56      -9.237  13.206  30.993  1.00 90.93           O  
ATOM    436  CG1 ILE A  56     -13.291  12.784  29.227  1.00 90.93           C  
ATOM    437  CG2 ILE A  56     -12.423  11.755  31.363  1.00 90.93           C  
ATOM    438  CD1 ILE A  56     -13.769  11.511  28.542  1.00 90.93           C  
ATOM    439  N   GLN A  57     -10.426  14.231  32.626  1.00 90.21           N  
ATOM    440  CA  GLN A  57      -9.339  14.136  33.595  1.00 90.21           C  
ATOM    441  C   GLN A  57      -9.388  12.809  34.347  1.00 90.21           C  
ATOM    442  CB  GLN A  57      -9.397  15.301  34.583  1.00 90.21           C  
ATOM    443  O   GLN A  57     -10.457  12.374  34.780  1.00 90.21           O  
ATOM    444  CG  GLN A  57      -8.236  15.331  35.568  1.00 90.21           C  
ATOM    445  CD  GLN A  57      -8.332  16.479  36.555  1.00 90.21           C  
ATOM    446  NE2 GLN A  57      -7.183  16.996  36.977  1.00 90.21           N  
ATOM    447  OE1 GLN A  57      -9.429  16.899  36.934  1.00 90.21           O  
ATOM    448  N   ASN A  58      -8.290  12.166  34.328  1.00 87.21           N  
ATOM    449  CA  ASN A  58      -8.047  10.998  35.168  1.00 87.21           C  
ATOM    450  C   ASN A  58      -7.256  11.363  36.421  1.00 87.21           C  
ATOM    451  CB  ASN A  58      -7.318   9.911  34.377  1.00 87.21           C  
ATOM    452  O   ASN A  58      -6.053  11.620  36.348  1.00 87.21           O  
ATOM    453  CG  ASN A  58      -7.116   8.641  35.180  1.00 87.21           C  
ATOM    454  ND2 ASN A  58      -6.530   7.628  34.552  1.00 87.21           N  
ATOM    455  OD1 ASN A  58      -7.483   8.570  36.356  1.00 87.21           O  
ATOM    456  N   THR A  59      -7.894  11.403  37.627  1.00 84.52           N  
ATOM    457  CA  THR A  59      -7.272  11.806  38.883  1.00 84.52           C  
ATOM    458  C   THR A  59      -6.602  10.615  39.562  1.00 84.52           C  
ATOM    459  CB  THR A  59      -8.301  12.434  39.840  1.00 84.52           C  
ATOM    460  O   THR A  59      -5.929  10.773  40.582  1.00 84.52           O  
ATOM    461  CG2 THR A  59      -8.922  13.689  39.234  1.00 84.52           C  
ATOM    462  OG1 THR A  59      -9.339  11.483  40.108  1.00 84.52           O  
ATOM    463  N   GLY A  60      -6.684   9.478  38.998  1.00 76.31           N  
ATOM    464  CA  GLY A  60      -6.196   8.264  39.633  1.00 76.31           C  
ATOM    465  C   GLY A  60      -7.282   7.494  40.362  1.00 76.31           C  
ATOM    466  O   GLY A  60      -7.260   6.262  40.395  1.00 76.31           O  
ATOM    467  N   ASP A  61      -8.274   8.189  41.017  1.00 78.17           N  
ATOM    468  CA  ASP A  61      -9.362   7.573  41.770  1.00 78.17           C  
ATOM    469  C   ASP A  61     -10.679   7.662  41.002  1.00 78.17           C  
ATOM    470  CB  ASP A  61      -9.508   8.235  43.142  1.00 78.17           C  
ATOM    471  O   ASP A  61     -11.540   6.788  41.131  1.00 78.17           O  
ATOM    472  CG  ASP A  61      -8.321   7.975  44.054  1.00 78.17           C  
ATOM    473  OD1 ASP A  61      -7.732   6.875  43.990  1.00 78.17           O  
ATOM    474  OD2 ASP A  61      -7.974   8.879  44.845  1.00 78.17           O  
ATOM    475  N   ASP A  62     -10.749   8.739  40.228  1.00 85.57           N  
ATOM    476  CA  ASP A  62     -11.989   8.994  39.502  1.00 85.57           C  
ATOM    477  C   ASP A  62     -11.714   9.694  38.173  1.00 85.57           C  
ATOM    478  CB  ASP A  62     -12.946   9.834  40.351  1.00 85.57           C  
ATOM    479  O   ASP A  62     -10.576  10.076  37.891  1.00 85.57           O  
ATOM    480  CG  ASP A  62     -12.299  11.092  40.904  1.00 85.57           C  
ATOM    481  OD1 ASP A  62     -11.359  11.622  40.273  1.00 85.57           O  
ATOM    482  OD2 ASP A  62     -12.731  11.555  41.981  1.00 85.57           O  
ATOM    483  N   TYR A  63     -12.823   9.735  37.374  1.00 86.63           N  
ATOM    484  CA  TYR A  63     -12.817  10.434  36.094  1.00 86.63           C  
ATOM    485  C   TYR A  63     -13.831  11.571  36.089  1.00 86.63           C  
ATOM    486  CB  TYR A  63     -13.117   9.462  34.949  1.00 86.63           C  
ATOM    487  O   TYR A  63     -14.935  11.429  36.619  1.00 86.63           O  
ATOM    488  CG  TYR A  63     -12.129   8.325  34.843  1.00 86.63           C  
ATOM    489  CD1 TYR A  63     -11.089   8.364  33.917  1.00 86.63           C  
ATOM    490  CD2 TYR A  63     -12.234   7.210  35.668  1.00 86.63           C  
ATOM    491  CE1 TYR A  63     -10.178   7.319  33.815  1.00 86.63           C  
ATOM    492  CE2 TYR A  63     -11.328   6.158  35.574  1.00 86.63           C  
ATOM    493  OH  TYR A  63      -9.405   5.184  34.549  1.00 86.63           O  
ATOM    494  CZ  TYR A  63     -10.305   6.222  34.646  1.00 86.63           C  
ATOM    495  N   ASP A  64     -13.407  12.732  35.606  1.00 89.39           N  
ATOM    496  CA  ASP A  64     -14.350  13.842  35.498  1.00 89.39           C  
ATOM    497  C   ASP A  64     -13.969  14.776  34.352  1.00 89.39           C  
ATOM    498  CB  ASP A  64     -14.413  14.621  36.813  1.00 89.39           C  
ATOM    499  O   ASP A  64     -12.959  14.562  33.679  1.00 89.39           O  
ATOM    500  CG  ASP A  64     -13.140  15.396  37.106  1.00 89.39           C  
ATOM    501  OD1 ASP A  64     -12.119  15.172  36.421  1.00 89.39           O  
ATOM    502  OD2 ASP A  64     -13.158  16.236  38.032  1.00 89.39           O  
ATOM    503  N   LEU A  65     -14.885  15.739  33.965  1.00 86.82           N  
ATOM    504  CA  LEU A  65     -14.661  16.722  32.911  1.00 86.82           C  
ATOM    505  C   LEU A  65     -14.067  18.005  33.481  1.00 86.82           C  
ATOM    506  CB  LEU A  65     -15.971  17.032  32.181  1.00 86.82           C  
ATOM    507  O   LEU A  65     -14.618  19.091  33.284  1.00 86.82           O  
ATOM    508  CG  LEU A  65     -16.689  15.842  31.541  1.00 86.82           C  
ATOM    509  CD1 LEU A  65     -17.997  16.295  30.901  1.00 86.82           C  
ATOM    510  CD2 LEU A  65     -15.790  15.166  30.511  1.00 86.82           C  
ATOM    511  N   TYR A  66     -12.918  17.956  34.352  1.00 79.47           N  
ATOM    512  CA  TYR A  66     -12.177  19.059  34.954  1.00 79.47           C  
ATOM    513  C   TYR A  66     -13.105  19.972  35.747  1.00 79.47           C  
ATOM    514  CB  TYR A  66     -11.445  19.866  33.878  1.00 79.47           C  
ATOM    515  O   TYR A  66     -13.228  21.160  35.440  1.00 79.47           O  
ATOM    516  CG  TYR A  66     -10.204  19.188  33.350  1.00 79.47           C  
ATOM    517  CD1 TYR A  66      -8.949  19.474  33.884  1.00 79.47           C  
ATOM    518  CD2 TYR A  66     -10.282  18.260  32.317  1.00 79.47           C  
ATOM    519  CE1 TYR A  66      -7.803  18.854  33.400  1.00 79.47           C  
ATOM    520  CE2 TYR A  66      -9.142  17.634  31.825  1.00 79.47           C  
ATOM    521  OH  TYR A  66      -6.777  17.318  31.888  1.00 79.47           O  
ATOM    522  CZ  TYR A  66      -7.909  17.936  32.372  1.00 79.47           C  
ATOM    523  N   GLY A  67     -13.753  19.327  36.847  1.00 74.90           N  
ATOM    524  CA  GLY A  67     -14.602  20.041  37.788  1.00 74.90           C  
ATOM    525  C   GLY A  67     -16.043  19.570  37.768  1.00 74.90           C  
ATOM    526  O   GLY A  67     -16.908  20.174  38.405  1.00 74.90           O  
ATOM    527  N   GLY A  68     -16.346  18.550  37.028  1.00 77.15           N  
ATOM    528  CA  GLY A  68     -17.689  17.997  36.957  1.00 77.15           C  
ATOM    529  C   GLY A  68     -17.896  16.813  37.884  1.00 77.15           C  
ATOM    530  O   GLY A  68     -17.156  16.642  38.855  1.00 77.15           O  
ATOM    531  N   GLU A  69     -19.032  16.166  37.662  1.00 84.73           N  
ATOM    532  CA  GLU A  69     -19.362  14.944  38.391  1.00 84.73           C  
ATOM    533  C   GLU A  69     -18.249  13.908  38.263  1.00 84.73           C  
ATOM    534  CB  GLU A  69     -20.685  14.360  37.889  1.00 84.73           C  
ATOM    535  O   GLU A  69     -17.633  13.777  37.203  1.00 84.73           O  
ATOM    536  CG  GLU A  69     -21.908  15.165  38.302  1.00 84.73           C  
ATOM    537  CD  GLU A  69     -23.218  14.435  38.054  1.00 84.73           C  
ATOM    538  OE1 GLU A  69     -24.230  14.761  38.715  1.00 84.73           O  
ATOM    539  OE2 GLU A  69     -23.233  13.528  37.191  1.00 84.73           O  
ATOM    540  N   LYS A  70     -17.971  13.302  39.394  1.00 87.46           N  
ATOM    541  CA  LYS A  70     -16.893  12.319  39.430  1.00 87.46           C  
ATOM    542  C   LYS A  70     -17.428  10.907  39.211  1.00 87.46           C  
ATOM    543  CB  LYS A  70     -16.142  12.394  40.760  1.00 87.46           C  
ATOM    544  O   LYS A  70     -18.492  10.554  39.724  1.00 87.46           O  
ATOM    545  CG  LYS A  70     -15.444  13.724  41.003  1.00 87.46           C  
ATOM    546  CD  LYS A  70     -14.665  13.716  42.312  1.00 87.46           C  
ATOM    547  CE  LYS A  70     -13.950  15.039  42.546  1.00 87.46           C  
ATOM    548  NZ  LYS A  70     -13.200  15.043  43.838  1.00 87.46           N  
ATOM    549  N   PHE A  71     -16.686  10.215  38.332  1.00 87.39           N  
ATOM    550  CA  PHE A  71     -17.071   8.846  38.009  1.00 87.39           C  
ATOM    551  C   PHE A  71     -15.928   7.880  38.297  1.00 87.39           C  
ATOM    552  CB  PHE A  71     -17.492   8.737  36.540  1.00 87.39           C  
ATOM    553  O   PHE A  71     -14.756   8.254  38.211  1.00 87.39           O  
ATOM    554  CG  PHE A  71     -18.620   9.659  36.162  1.00 87.39           C  
ATOM    555  CD1 PHE A  71     -19.941   9.241  36.260  1.00 87.39           C  
ATOM    556  CD2 PHE A  71     -18.358  10.945  35.708  1.00 87.39           C  
ATOM    557  CE1 PHE A  71     -20.987  10.093  35.911  1.00 87.39           C  
ATOM    558  CE2 PHE A  71     -19.397  11.802  35.357  1.00 87.39           C  
ATOM    559  CZ  PHE A  71     -20.711  11.374  35.459  1.00 87.39           C  
ATOM    560  N   ALA A  72     -16.329   6.674  38.714  1.00 79.89           N  
ATOM    561  CA  ALA A  72     -15.345   5.657  39.078  1.00 79.89           C  
ATOM    562  C   ALA A  72     -14.566   5.184  37.854  1.00 79.89           C  
ATOM    563  CB  ALA A  72     -16.030   4.475  39.759  1.00 79.89           C  
ATOM    564  O   ALA A  72     -13.369   4.900  37.944  1.00 79.89           O  
ATOM    565  N   THR A  73     -15.335   5.012  36.739  1.00 82.53           N  
ATOM    566  CA  THR A  73     -14.687   4.536  35.523  1.00 82.53           C  
ATOM    567  C   THR A  73     -15.033   5.433  34.338  1.00 82.53           C  
ATOM    568  CB  THR A  73     -15.092   3.084  35.206  1.00 82.53           C  
ATOM    569  O   THR A  73     -16.022   6.168  34.377  1.00 82.53           O  
ATOM    570  CG2 THR A  73     -14.851   2.172  36.404  1.00 82.53           C  
ATOM    571  OG1 THR A  73     -16.482   3.046  34.862  1.00 82.53           O  
ATOM    572  N   LEU A  74     -14.150   5.491  33.366  1.00 82.30           N  
ATOM    573  CA  LEU A  74     -14.422   6.205  32.123  1.00 82.30           C  
ATOM    574  C   LEU A  74     -15.732   5.734  31.500  1.00 82.30           C  
ATOM    575  CB  LEU A  74     -13.272   6.010  31.130  1.00 82.30           C  
ATOM    576  O   LEU A  74     -16.518   6.547  31.008  1.00 82.30           O  
ATOM    577  CG  LEU A  74     -13.405   6.732  29.789  1.00 82.30           C  
ATOM    578  CD1 LEU A  74     -13.530   8.236  30.007  1.00 82.30           C  
ATOM    579  CD2 LEU A  74     -12.215   6.414  28.890  1.00 82.30           C  
ATOM    580  N   ALA A  75     -16.016   4.499  31.517  1.00 80.42           N  
ATOM    581  CA  ALA A  75     -17.226   3.898  30.962  1.00 80.42           C  
ATOM    582  C   ALA A  75     -18.476   4.463  31.631  1.00 80.42           C  
ATOM    583  CB  ALA A  75     -17.185   2.380  31.115  1.00 80.42           C  
ATOM    584  O   ALA A  75     -19.460   4.778  30.957  1.00 80.42           O  
ATOM    585  N   GLU A  76     -18.366   4.546  32.921  1.00 82.55           N  
ATOM    586  CA  GLU A  76     -19.494   5.096  33.668  1.00 82.55           C  
ATOM    587  C   GLU A  76     -19.750   6.551  33.286  1.00 82.55           C  
ATOM    588  CB  GLU A  76     -19.248   4.983  35.174  1.00 82.55           C  
ATOM    589  O   GLU A  76     -20.902   6.972  33.162  1.00 82.55           O  
ATOM    590  CG  GLU A  76     -19.419   3.573  35.721  1.00 82.55           C  
ATOM    591  CD  GLU A  76     -19.170   3.475  37.218  1.00 82.55           C  
ATOM    592  OE1 GLU A  76     -19.355   2.379  37.794  1.00 82.55           O  
ATOM    593  OE2 GLU A  76     -18.786   4.503  37.819  1.00 82.55           O  
ATOM    594  N   LEU A  77     -18.644   7.260  33.157  1.00 88.56           N  
ATOM    595  CA  LEU A  77     -18.744   8.658  32.752  1.00 88.56           C  
ATOM    596  C   LEU A  77     -19.449   8.786  31.406  1.00 88.56           C  
ATOM    597  CB  LEU A  77     -17.354   9.295  32.677  1.00 88.56           C  
ATOM    598  O   LEU A  77     -20.402   9.557  31.270  1.00 88.56           O  
ATOM    599  CG  LEU A  77     -17.309  10.785  32.335  1.00 88.56           C  
ATOM    600  CD1 LEU A  77     -16.074  11.433  32.952  1.00 88.56           C  
ATOM    601  CD2 LEU A  77     -17.326  10.988  30.823  1.00 88.56           C  
ATOM    602  N   VAL A  78     -18.991   8.029  30.425  1.00 87.00           N  
ATOM    603  CA  VAL A  78     -19.538   8.097  29.074  1.00 87.00           C  
ATOM    604  C   VAL A  78     -20.993   7.632  29.082  1.00 87.00           C  
ATOM    605  CB  VAL A  78     -18.712   7.246  28.084  1.00 87.00           C  
ATOM    606  O   VAL A  78     -21.859   8.272  28.480  1.00 87.00           O  
ATOM    607  CG1 VAL A  78     -19.403   7.178  26.723  1.00 87.00           C  
ATOM    608  CG2 VAL A  78     -17.301   7.813  27.942  1.00 87.00           C  
ATOM    609  N   GLN A  79     -21.252   6.586  29.781  1.00 83.26           N  
ATOM    610  CA  GLN A  79     -22.608   6.058  29.879  1.00 83.26           C  
ATOM    611  C   GLN A  79     -23.554   7.082  30.501  1.00 83.26           C  
ATOM    612  CB  GLN A  79     -22.624   4.765  30.697  1.00 83.26           C  
ATOM    613  O   GLN A  79     -24.687   7.247  30.044  1.00 83.26           O  
ATOM    614  CG  GLN A  79     -23.993   4.103  30.773  1.00 83.26           C  
ATOM    615  CD  GLN A  79     -24.461   3.565  29.433  1.00 83.26           C  
ATOM    616  NE2 GLN A  79     -25.773   3.443  29.269  1.00 83.26           N  
ATOM    617  OE1 GLN A  79     -23.648   3.264  28.553  1.00 83.26           O  
ATOM    618  N   TYR A  80     -23.115   7.692  31.586  1.00 86.33           N  
ATOM    619  CA  TYR A  80     -23.906   8.717  32.259  1.00 86.33           C  
ATOM    620  C   TYR A  80     -24.350   9.795  31.277  1.00 86.33           C  
ATOM    621  CB  TYR A  80     -23.108   9.349  33.403  1.00 86.33           C  
ATOM    622  O   TYR A  80     -25.532  10.141  31.218  1.00 86.33           O  
ATOM    623  CG  TYR A  80     -23.833  10.474  34.100  1.00 86.33           C  
ATOM    624  CD1 TYR A  80     -23.640  11.799  33.713  1.00 86.33           C  
ATOM    625  CD2 TYR A  80     -24.711  10.216  35.147  1.00 86.33           C  
ATOM    626  CE1 TYR A  80     -24.304  12.839  34.353  1.00 86.33           C  
ATOM    627  CE2 TYR A  80     -25.381  11.249  35.795  1.00 86.33           C  
ATOM    628  OH  TYR A  80     -25.832  13.581  36.029  1.00 86.33           O  
ATOM    629  CZ  TYR A  80     -25.171  12.555  35.391  1.00 86.33           C  
ATOM    630  N   TYR A  81     -23.410  10.268  30.431  1.00 89.35           N  
ATOM    631  CA  TYR A  81     -23.722  11.373  29.531  1.00 89.35           C  
ATOM    632  C   TYR A  81     -24.462  10.878  28.294  1.00 89.35           C  
ATOM    633  CB  TYR A  81     -22.442  12.105  29.115  1.00 89.35           C  
ATOM    634  O   TYR A  81     -25.138  11.654  27.615  1.00 89.35           O  
ATOM    635  CG  TYR A  81     -21.889  13.016  30.184  1.00 89.35           C  
ATOM    636  CD1 TYR A  81     -22.573  14.168  30.567  1.00 89.35           C  
ATOM    637  CD2 TYR A  81     -20.683  12.728  30.813  1.00 89.35           C  
ATOM    638  CE1 TYR A  81     -22.067  15.012  31.550  1.00 89.35           C  
ATOM    639  CE2 TYR A  81     -20.167  13.565  31.797  1.00 89.35           C  
ATOM    640  OH  TYR A  81     -20.360  15.534  33.133  1.00 89.35           O  
ATOM    641  CZ  TYR A  81     -20.866  14.702  32.159  1.00 89.35           C  
ATOM    642  N   MET A  82     -24.389   9.638  28.029  1.00 84.84           N  
ATOM    643  CA  MET A  82     -25.202   9.041  26.973  1.00 84.84           C  
ATOM    644  C   MET A  82     -26.666   8.965  27.391  1.00 84.84           C  
ATOM    645  CB  MET A  82     -24.685   7.646  26.619  1.00 84.84           C  
ATOM    646  O   MET A  82     -27.562   9.175  26.571  1.00 84.84           O  
ATOM    647  CG  MET A  82     -23.400   7.655  25.807  1.00 84.84           C  
ATOM    648  SD  MET A  82     -22.783   5.965  25.447  1.00 84.84           S  
ATOM    649  CE  MET A  82     -24.091   5.378  24.334  1.00 84.84           C  
ATOM    650  N   GLU A  83     -26.945   8.717  28.711  1.00 84.71           N  
ATOM    651  CA  GLU A  83     -28.290   8.454  29.215  1.00 84.71           C  
ATOM    652  C   GLU A  83     -28.948   9.732  29.727  1.00 84.71           C  
ATOM    653  CB  GLU A  83     -28.250   7.401  30.326  1.00 84.71           C  
ATOM    654  O   GLU A  83     -30.175   9.811  29.817  1.00 84.71           O  
ATOM    655  CG  GLU A  83     -27.906   6.002  29.836  1.00 84.71           C  
ATOM    656  CD  GLU A  83     -27.710   5.002  30.965  1.00 84.71           C  
ATOM    657  OE1 GLU A  83     -27.464   3.808  30.682  1.00 84.71           O  
ATOM    658  OE2 GLU A  83     -27.805   5.417  32.142  1.00 84.71           O  
ATOM    659  N   HIS A  84     -28.131  10.708  30.086  1.00 84.29           N  
ATOM    660  CA  HIS A  84     -28.654  11.965  30.608  1.00 84.29           C  
ATOM    661  C   HIS A  84     -28.480  13.095  29.599  1.00 84.29           C  
ATOM    662  CB  HIS A  84     -27.964  12.327  31.924  1.00 84.29           C  
ATOM    663  O   HIS A  84     -27.547  13.894  29.709  1.00 84.29           O  
ATOM    664  CG  HIS A  84     -28.237  11.359  33.031  1.00 84.29           C  
ATOM    665  CD2 HIS A  84     -29.186  11.357  33.997  1.00 84.29           C  
ATOM    666  ND1 HIS A  84     -27.478  10.226  33.233  1.00 84.29           N  
ATOM    667  CE1 HIS A  84     -27.950   9.568  34.279  1.00 84.29           C  
ATOM    668  NE2 HIS A  84     -28.987  10.233  34.760  1.00 84.29           N  
ATOM    669  N   HIS A  85     -29.424  13.194  28.671  1.00 78.85           N  
ATOM    670  CA  HIS A  85     -29.394  14.179  27.595  1.00 78.85           C  
ATOM    671  C   HIS A  85     -29.522  15.596  28.142  1.00 78.85           C  
ATOM    672  CB  HIS A  85     -30.509  13.903  26.585  1.00 78.85           C  
ATOM    673  O   HIS A  85     -30.279  15.836  29.086  1.00 78.85           O  
ATOM    674  CG  HIS A  85     -30.485  12.516  26.027  1.00 78.85           C  
ATOM    675  CD2 HIS A  85     -31.305  11.459  26.235  1.00 78.85           C  
ATOM    676  ND1 HIS A  85     -29.521  12.087  25.140  1.00 78.85           N  
ATOM    677  CE1 HIS A  85     -29.752  10.824  24.825  1.00 78.85           C  
ATOM    678  NE2 HIS A  85     -30.829  10.419  25.475  1.00 78.85           N  
ATOM    679  N   GLY A  86     -28.571  16.504  27.729  1.00 82.17           N  
ATOM    680  CA  GLY A  86     -28.673  17.907  28.096  1.00 82.17           C  
ATOM    681  C   GLY A  86     -27.696  18.313  29.183  1.00 82.17           C  
ATOM    682  O   GLY A  86     -27.557  19.499  29.489  1.00 82.17           O  
ATOM    683  N   GLN A  87     -27.044  17.402  29.792  1.00 85.40           N  
ATOM    684  CA  GLN A  87     -26.158  17.695  30.914  1.00 85.40           C  
ATOM    685  C   GLN A  87     -24.773  18.110  30.428  1.00 85.40           C  
ATOM    686  CB  GLN A  87     -26.048  16.484  31.842  1.00 85.40           C  
ATOM    687  O   GLN A  87     -24.045  18.810  31.134  1.00 85.40           O  
ATOM    688  CG  GLN A  87     -27.325  16.185  32.617  1.00 85.40           C  
ATOM    689  CD  GLN A  87     -27.644  17.244  33.655  1.00 85.40           C  
ATOM    690  NE2 GLN A  87     -28.931  17.482  33.884  1.00 85.40           N  
ATOM    691  OE1 GLN A  87     -26.740  17.843  34.248  1.00 85.40           O  
ATOM    692  N   LEU A  88     -24.418  17.624  29.286  1.00 85.15           N  
ATOM    693  CA  LEU A  88     -23.134  18.022  28.720  1.00 85.15           C  
ATOM    694  C   LEU A  88     -23.291  19.241  27.817  1.00 85.15           C  
ATOM    695  CB  LEU A  88     -22.514  16.865  27.931  1.00 85.15           C  
ATOM    696  O   LEU A  88     -23.861  19.142  26.728  1.00 85.15           O  
ATOM    697  CG  LEU A  88     -21.051  17.032  27.519  1.00 85.15           C  
ATOM    698  CD1 LEU A  88     -20.163  17.150  28.753  1.00 85.15           C  
ATOM    699  CD2 LEU A  88     -20.605  15.866  26.642  1.00 85.15           C  
ATOM    700  N   LYS A  89     -22.749  20.455  28.430  1.00 85.83           N  
ATOM    701  CA  LYS A  89     -22.948  21.723  27.734  1.00 85.83           C  
ATOM    702  C   LYS A  89     -21.632  22.483  27.589  1.00 85.83           C  
ATOM    703  CB  LYS A  89     -23.972  22.586  28.472  1.00 85.83           C  
ATOM    704  O   LYS A  89     -20.737  22.351  28.427  1.00 85.83           O  
ATOM    705  CG  LYS A  89     -25.348  21.947  28.592  1.00 85.83           C  
ATOM    706  CD  LYS A  89     -26.307  22.828  29.381  1.00 85.83           C  
ATOM    707  CE  LYS A  89     -27.663  22.160  29.560  1.00 85.83           C  
ATOM    708  NZ  LYS A  89     -28.609  23.022  30.331  1.00 85.83           N  
ATOM    709  N   GLU A  90     -21.547  23.240  26.539  1.00 80.03           N  
ATOM    710  CA  GLU A  90     -20.446  24.185  26.373  1.00 80.03           C  
ATOM    711  C   GLU A  90     -20.665  25.440  27.213  1.00 80.03           C  
ATOM    712  CB  GLU A  90     -20.277  24.561  24.899  1.00 80.03           C  
ATOM    713  O   GLU A  90     -21.717  25.601  27.836  1.00 80.03           O  
ATOM    714  CG  GLU A  90     -19.632  23.471  24.056  1.00 80.03           C  
ATOM    715  CD  GLU A  90     -19.056  23.986  22.747  1.00 80.03           C  
ATOM    716  OE1 GLU A  90     -18.052  23.418  22.261  1.00 80.03           O  
ATOM    717  OE2 GLU A  90     -19.612  24.966  22.204  1.00 80.03           O  
ATOM    718  N   LYS A  91     -19.622  26.236  27.192  1.00 78.40           N  
ATOM    719  CA  LYS A  91     -19.684  27.493  27.931  1.00 78.40           C  
ATOM    720  C   LYS A  91     -20.781  28.401  27.382  1.00 78.40           C  
ATOM    721  CB  LYS A  91     -18.335  28.212  27.882  1.00 78.40           C  
ATOM    722  O   LYS A  91     -21.416  29.142  28.136  1.00 78.40           O  
ATOM    723  CG  LYS A  91     -17.254  27.560  28.731  1.00 78.40           C  
ATOM    724  CD  LYS A  91     -15.972  28.382  28.733  1.00 78.40           C  
ATOM    725  CE  LYS A  91     -14.880  27.715  29.558  1.00 78.40           C  
ATOM    726  NZ  LYS A  91     -13.614  28.507  29.545  1.00 78.40           N  
ATOM    727  N   ASN A  92     -21.062  28.259  26.112  1.00 80.21           N  
ATOM    728  CA  ASN A  92     -22.087  29.096  25.497  1.00 80.21           C  
ATOM    729  C   ASN A  92     -23.480  28.503  25.683  1.00 80.21           C  
ATOM    730  CB  ASN A  92     -21.791  29.302  24.010  1.00 80.21           C  
ATOM    731  O   ASN A  92     -24.471  29.084  25.237  1.00 80.21           O  
ATOM    732  CG  ASN A  92     -21.780  28.001  23.232  1.00 80.21           C  
ATOM    733  ND2 ASN A  92     -21.472  28.084  21.943  1.00 80.21           N  
ATOM    734  OD1 ASN A  92     -22.047  26.930  23.784  1.00 80.21           O  
ATOM    735  N   GLY A  93     -23.620  27.327  26.360  1.00 80.27           N  
ATOM    736  CA  GLY A  93     -24.911  26.724  26.648  1.00 80.27           C  
ATOM    737  C   GLY A  93     -25.312  25.664  25.640  1.00 80.27           C  
ATOM    738  O   GLY A  93     -26.330  24.990  25.812  1.00 80.27           O  
ATOM    739  N   ASP A  94     -24.568  25.475  24.603  1.00 81.84           N  
ATOM    740  CA  ASP A  94     -24.886  24.473  23.591  1.00 81.84           C  
ATOM    741  C   ASP A  94     -24.752  23.060  24.154  1.00 81.84           C  
ATOM    742  CB  ASP A  94     -23.982  24.639  22.367  1.00 81.84           C  
ATOM    743  O   ASP A  94     -23.742  22.730  24.780  1.00 81.84           O  
ATOM    744  CG  ASP A  94     -24.306  25.881  21.556  1.00 81.84           C  
ATOM    745  OD1 ASP A  94     -25.436  26.404  21.664  1.00 81.84           O  
ATOM    746  OD2 ASP A  94     -23.423  26.340  20.798  1.00 81.84           O  
ATOM    747  N   VAL A  95     -25.770  22.258  23.882  1.00 86.87           N  
ATOM    748  CA  VAL A  95     -25.812  20.897  24.407  1.00 86.87           C  
ATOM    749  C   VAL A  95     -24.989  19.973  23.512  1.00 86.87           C  
ATOM    750  CB  VAL A  95     -27.262  20.377  24.521  1.00 86.87           C  
ATOM    751  O   VAL A  95     -25.109  20.019  22.285  1.00 86.87           O  
ATOM    752  CG1 VAL A  95     -27.279  18.928  25.004  1.00 86.87           C  
ATOM    753  CG2 VAL A  95     -28.075  21.266  25.461  1.00 86.87           C  
ATOM    754  N   ILE A  96     -24.150  19.204  24.179  1.00 86.73           N  
ATOM    755  CA  ILE A  96     -23.387  18.172  23.487  1.00 86.73           C  
ATOM    756  C   ILE A  96     -24.033  16.808  23.720  1.00 86.73           C  
ATOM    757  CB  ILE A  96     -21.913  18.153  23.950  1.00 86.73           C  
ATOM    758  O   ILE A  96     -24.061  16.313  24.849  1.00 86.73           O  
ATOM    759  CG1 ILE A  96     -21.273  19.532  23.751  1.00 86.73           C  
ATOM    760  CG2 ILE A  96     -21.126  17.071  23.205  1.00 86.73           C  
ATOM    761  CD1 ILE A  96     -19.876  19.657  24.343  1.00 86.73           C  
ATOM    762  N   GLU A  97     -24.502  16.218  22.580  1.00 89.43           N  
ATOM    763  CA  GLU A  97     -25.205  14.943  22.692  1.00 89.43           C  
ATOM    764  C   GLU A  97     -24.309  13.781  22.275  1.00 89.43           C  
ATOM    765  CB  GLU A  97     -26.479  14.955  21.845  1.00 89.43           C  
ATOM    766  O   GLU A  97     -23.729  13.796  21.187  1.00 89.43           O  
ATOM    767  CG  GLU A  97     -27.539  15.929  22.341  1.00 89.43           C  
ATOM    768  CD  GLU A  97     -28.832  15.866  21.544  1.00 89.43           C  
ATOM    769  OE1 GLU A  97     -29.887  16.293  22.065  1.00 89.43           O  
ATOM    770  OE2 GLU A  97     -28.790  15.385  20.390  1.00 89.43           O  
ATOM    771  N   LEU A  98     -24.221  12.814  23.200  1.00 88.26           N  
ATOM    772  CA  LEU A  98     -23.570  11.547  22.886  1.00 88.26           C  
ATOM    773  C   LEU A  98     -24.597  10.494  22.481  1.00 88.26           C  
ATOM    774  CB  LEU A  98     -22.757  11.049  24.084  1.00 88.26           C  
ATOM    775  O   LEU A  98     -25.126   9.777  23.334  1.00 88.26           O  
ATOM    776  CG  LEU A  98     -21.776  12.049  24.699  1.00 88.26           C  
ATOM    777  CD1 LEU A  98     -21.010  11.401  25.848  1.00 88.26           C  
ATOM    778  CD2 LEU A  98     -20.815  12.577  23.640  1.00 88.26           C  
ATOM    779  N   LYS A  99     -24.812  10.380  21.157  1.00 85.15           N  
ATOM    780  CA  LYS A  99     -25.917   9.545  20.696  1.00 85.15           C  
ATOM    781  C   LYS A  99     -25.407   8.232  20.110  1.00 85.15           C  
ATOM    782  CB  LYS A  99     -26.757  10.291  19.658  1.00 85.15           C  
ATOM    783  O   LYS A  99     -25.872   7.154  20.488  1.00 85.15           O  
ATOM    784  CG  LYS A  99     -27.519  11.483  20.219  1.00 85.15           C  
ATOM    785  CD  LYS A  99     -28.379  12.149  19.153  1.00 85.15           C  
ATOM    786  CE  LYS A  99     -29.134  13.347  19.710  1.00 85.15           C  
ATOM    787  NZ  LYS A  99     -29.993  13.993  18.673  1.00 85.15           N  
ATOM    788  N   TYR A 100     -24.374   8.341  19.318  1.00 85.35           N  
ATOM    789  CA  TYR A 100     -23.923   7.191  18.543  1.00 85.35           C  
ATOM    790  C   TYR A 100     -22.426   6.968  18.718  1.00 85.35           C  
ATOM    791  CB  TYR A 100     -24.253   7.380  17.059  1.00 85.35           C  
ATOM    792  O   TYR A 100     -21.613   7.731  18.190  1.00 85.35           O  
ATOM    793  CG  TYR A 100     -25.664   7.853  16.806  1.00 85.35           C  
ATOM    794  CD1 TYR A 100     -26.748   6.994  16.969  1.00 85.35           C  
ATOM    795  CD2 TYR A 100     -25.916   9.160  16.403  1.00 85.35           C  
ATOM    796  CE1 TYR A 100     -28.049   7.425  16.736  1.00 85.35           C  
ATOM    797  CE2 TYR A 100     -27.213   9.603  16.166  1.00 85.35           C  
ATOM    798  OH  TYR A 100     -29.558   9.162  16.103  1.00 85.35           O  
ATOM    799  CZ  TYR A 100     -28.272   8.730  16.336  1.00 85.35           C  
ATOM    800  N   PRO A 101     -22.121   5.818  19.502  1.00 86.03           N  
ATOM    801  CA  PRO A 101     -20.693   5.512  19.618  1.00 86.03           C  
ATOM    802  C   PRO A 101     -20.061   5.127  18.282  1.00 86.03           C  
ATOM    803  CB  PRO A 101     -20.663   4.334  20.596  1.00 86.03           C  
ATOM    804  O   PRO A 101     -20.658   4.375  17.507  1.00 86.03           O  
ATOM    805  CG  PRO A 101     -22.010   3.698  20.469  1.00 86.03           C  
ATOM    806  CD  PRO A 101     -22.998   4.752  20.056  1.00 86.03           C  
ATOM    807  N   LEU A 102     -18.959   5.757  17.951  1.00 81.65           N  
ATOM    808  CA  LEU A 102     -18.143   5.289  16.836  1.00 81.65           C  
ATOM    809  C   LEU A 102     -17.121   4.258  17.304  1.00 81.65           C  
ATOM    810  CB  LEU A 102     -17.429   6.464  16.164  1.00 81.65           C  
ATOM    811  O   LEU A 102     -16.098   4.616  17.893  1.00 81.65           O  
ATOM    812  CG  LEU A 102     -16.833   6.195  14.781  1.00 81.65           C  
ATOM    813  CD1 LEU A 102     -17.940   5.884  13.779  1.00 81.65           C  
ATOM    814  CD2 LEU A 102     -16.002   7.386  14.315  1.00 81.65           C  
ATOM    815  N   ASN A 103     -17.462   3.003  17.013  1.00 80.27           N  
ATOM    816  CA  ASN A 103     -16.741   1.874  17.592  1.00 80.27           C  
ATOM    817  C   ASN A 103     -15.426   1.616  16.862  1.00 80.27           C  
ATOM    818  CB  ASN A 103     -17.613   0.617  17.577  1.00 80.27           C  
ATOM    819  O   ASN A 103     -15.323   1.853  15.657  1.00 80.27           O  
ATOM    820  CG  ASN A 103     -18.846   0.751  18.450  1.00 80.27           C  
ATOM    821  ND2 ASN A 103     -19.918   0.067  18.069  1.00 80.27           N  
ATOM    822  OD1 ASN A 103     -18.834   1.464  19.456  1.00 80.27           O  
ATOM    823  N   CYS A 104     -14.381   1.291  17.602  1.00 71.15           N  
ATOM    824  CA  CYS A 104     -13.052   1.020  17.066  1.00 71.15           C  
ATOM    825  C   CYS A 104     -12.966  -0.398  16.515  1.00 71.15           C  
ATOM    826  CB  CYS A 104     -11.988   1.223  18.144  1.00 71.15           C  
ATOM    827  O   CYS A 104     -12.034  -0.727  15.778  1.00 71.15           O  
ATOM    828  SG  CYS A 104     -12.123   0.070  19.528  1.00 71.15           S  
ATOM    829  N   ALA A 105     -13.906  -1.302  16.880  1.00 67.00           N  
ATOM    830  CA  ALA A 105     -13.918  -2.690  16.425  1.00 67.00           C  
ATOM    831  C   ALA A 105     -15.276  -3.064  15.839  1.00 67.00           C  
ATOM    832  CB  ALA A 105     -13.561  -3.630  17.575  1.00 67.00           C  
ATOM    833  O   ALA A 105     -16.305  -2.519  16.245  1.00 67.00           O  
ATOM    834  N   ASP A 106     -15.142  -3.978  14.836  1.00 75.94           N  
ATOM    835  CA  ASP A 106     -16.366  -4.509  14.246  1.00 75.94           C  
ATOM    836  C   ASP A 106     -17.139  -5.357  15.254  1.00 75.94           C  
ATOM    837  CB  ASP A 106     -16.047  -5.336  12.999  1.00 75.94           C  
ATOM    838  O   ASP A 106     -16.547  -5.936  16.168  1.00 75.94           O  
ATOM    839  CG  ASP A 106     -15.574  -4.488  11.831  1.00 75.94           C  
ATOM    840  OD1 ASP A 106     -15.778  -3.255  11.850  1.00 75.94           O  
ATOM    841  OD2 ASP A 106     -14.994  -5.059  10.882  1.00 75.94           O  
ATOM    842  N   PRO A 107     -18.534  -5.315  15.124  1.00 79.36           N  
ATOM    843  CA  PRO A 107     -19.349  -6.093  16.060  1.00 79.36           C  
ATOM    844  C   PRO A 107     -19.155  -7.599  15.899  1.00 79.36           C  
ATOM    845  CB  PRO A 107     -20.780  -5.686  15.703  1.00 79.36           C  
ATOM    846  O   PRO A 107     -19.550  -8.373  16.775  1.00 79.36           O  
ATOM    847  CG  PRO A 107     -20.706  -5.233  14.281  1.00 79.36           C  
ATOM    848  CD  PRO A 107     -19.367  -4.591  14.055  1.00 79.36           C  
ATOM    849  N   THR A 108     -18.592  -7.993  14.808  1.00 78.20           N  
ATOM    850  CA  THR A 108     -18.321  -9.394  14.508  1.00 78.20           C  
ATOM    851  C   THR A 108     -17.081  -9.530  13.629  1.00 78.20           C  
ATOM    852  CB  THR A 108     -19.523 -10.058  13.810  1.00 78.20           C  
ATOM    853  O   THR A 108     -16.702  -8.586  12.932  1.00 78.20           O  
ATOM    854  CG2 THR A 108     -19.827  -9.383  12.477  1.00 78.20           C  
ATOM    855  OG1 THR A 108     -19.228 -11.441  13.577  1.00 78.20           O  
ATOM    856  N   SER A 109     -16.448 -10.672  13.719  1.00 74.82           N  
ATOM    857  CA  SER A 109     -15.307 -10.972  12.861  1.00 74.82           C  
ATOM    858  C   SER A 109     -15.739 -11.730  11.610  1.00 74.82           C  
ATOM    859  CB  SER A 109     -14.261 -11.786  13.624  1.00 74.82           C  
ATOM    860  O   SER A 109     -14.901 -12.129  10.799  1.00 74.82           O  
ATOM    861  OG  SER A 109     -14.815 -13.003  14.092  1.00 74.82           O  
ATOM    862  N   GLU A 110     -17.145 -11.911  11.543  1.00 83.98           N  
ATOM    863  CA  GLU A 110     -17.655 -12.659  10.398  1.00 83.98           C  
ATOM    864  C   GLU A 110     -17.443 -11.888   9.098  1.00 83.98           C  
ATOM    865  CB  GLU A 110     -19.140 -12.980  10.582  1.00 83.98           C  
ATOM    866  O   GLU A 110     -17.586 -10.664   9.065  1.00 83.98           O  
ATOM    867  CG  GLU A 110     -19.431 -13.881  11.773  1.00 83.98           C  
ATOM    868  CD  GLU A 110     -18.953 -15.311  11.575  1.00 83.98           C  
ATOM    869  OE1 GLU A 110     -18.660 -15.998  12.579  1.00 83.98           O  
ATOM    870  OE2 GLU A 110     -18.870 -15.747  10.405  1.00 83.98           O  
ATOM    871  N   ARG A 111     -17.228 -12.547   7.944  1.00 87.20           N  
ATOM    872  CA  ARG A 111     -16.842 -11.943   6.672  1.00 87.20           C  
ATOM    873  C   ARG A 111     -18.061 -11.412   5.925  1.00 87.20           C  
ATOM    874  CB  ARG A 111     -16.092 -12.954   5.802  1.00 87.20           C  
ATOM    875  O   ARG A 111     -17.929 -10.595   5.012  1.00 87.20           O  
ATOM    876  CG  ARG A 111     -14.718 -13.327   6.335  1.00 87.20           C  
ATOM    877  CD  ARG A 111     -14.055 -14.399   5.482  1.00 87.20           C  
ATOM    878  NE  ARG A 111     -13.803 -13.928   4.123  1.00 87.20           N  
ATOM    879  NH1 ARG A 111     -13.543 -16.038   3.219  1.00 87.20           N  
ATOM    880  NH2 ARG A 111     -13.349 -14.183   1.887  1.00 87.20           N  
ATOM    881  CZ  ARG A 111     -13.565 -14.718   3.079  1.00 87.20           C  
ATOM    882  N   TRP A 112     -19.231 -11.946   6.316  1.00 91.35           N  
ATOM    883  CA  TRP A 112     -20.422 -11.403   5.670  1.00 91.35           C  
ATOM    884  C   TRP A 112     -20.714  -9.990   6.166  1.00 91.35           C  
ATOM    885  CB  TRP A 112     -21.631 -12.307   5.924  1.00 91.35           C  
ATOM    886  O   TRP A 112     -21.619  -9.323   5.659  1.00 91.35           O  
ATOM    887  CG  TRP A 112     -21.755 -12.774   7.343  1.00 91.35           C  
ATOM    888  CD1 TRP A 112     -21.399 -13.996   7.842  1.00 91.35           C  
ATOM    889  CD2 TRP A 112     -22.277 -12.026   8.446  1.00 91.35           C  
ATOM    890  CE2 TRP A 112     -22.206 -12.858   9.586  1.00 91.35           C  
ATOM    891  CE3 TRP A 112     -22.796 -10.732   8.582  1.00 91.35           C  
ATOM    892  NE1 TRP A 112     -21.667 -14.053   9.191  1.00 91.35           N  
ATOM    893  CH2 TRP A 112     -23.141 -11.166  10.951  1.00 91.35           C  
ATOM    894  CZ2 TRP A 112     -22.636 -12.436  10.846  1.00 91.35           C  
ATOM    895  CZ3 TRP A 112     -23.224 -10.314   9.837  1.00 91.35           C  
ATOM    896  N   PHE A 113     -19.920  -9.518   7.158  1.00 89.87           N  
ATOM    897  CA  PHE A 113     -20.068  -8.154   7.651  1.00 89.87           C  
ATOM    898  C   PHE A 113     -19.180  -7.195   6.867  1.00 89.87           C  
ATOM    899  CB  PHE A 113     -19.731  -8.080   9.143  1.00 89.87           C  
ATOM    900  O   PHE A 113     -17.953  -7.318   6.890  1.00 89.87           O  
ATOM    901  CG  PHE A 113     -19.894  -6.707   9.736  1.00 89.87           C  
ATOM    902  CD1 PHE A 113     -18.785  -5.972  10.137  1.00 89.87           C  
ATOM    903  CD2 PHE A 113     -21.157  -6.150   9.891  1.00 89.87           C  
ATOM    904  CE1 PHE A 113     -18.933  -4.700  10.686  1.00 89.87           C  
ATOM    905  CE2 PHE A 113     -21.312  -4.880  10.438  1.00 89.87           C  
ATOM    906  CZ  PHE A 113     -20.199  -4.157  10.836  1.00 89.87           C  
ATOM    907  N   HIS A 114     -19.720  -6.189   6.276  1.00 89.19           N  
ATOM    908  CA  HIS A 114     -19.018  -5.313   5.345  1.00 89.19           C  
ATOM    909  C   HIS A 114     -18.803  -3.929   5.947  1.00 89.19           C  
ATOM    910  CB  HIS A 114     -19.791  -5.200   4.030  1.00 89.19           C  
ATOM    911  O   HIS A 114     -18.280  -3.032   5.281  1.00 89.19           O  
ATOM    912  CG  HIS A 114     -19.676  -6.410   3.160  1.00 89.19           C  
ATOM    913  CD2 HIS A 114     -19.988  -7.707   3.394  1.00 89.19           C  
ATOM    914  ND1 HIS A 114     -19.183  -6.358   1.874  1.00 89.19           N  
ATOM    915  CE1 HIS A 114     -19.198  -7.574   1.353  1.00 89.19           C  
ATOM    916  NE2 HIS A 114     -19.682  -8.410   2.255  1.00 89.19           N  
ATOM    917  N   GLY A 115     -19.068  -3.761   7.222  1.00 84.95           N  
ATOM    918  CA  GLY A 115     -18.841  -2.488   7.887  1.00 84.95           C  
ATOM    919  C   GLY A 115     -19.586  -1.336   7.241  1.00 84.95           C  
ATOM    920  O   GLY A 115     -20.792  -1.425   7.003  1.00 84.95           O  
ATOM    921  N   HIS A 116     -18.862  -0.225   6.925  1.00 81.64           N  
ATOM    922  CA  HIS A 116     -19.426   0.990   6.348  1.00 81.64           C  
ATOM    923  C   HIS A 116     -19.608   0.852   4.840  1.00 81.64           C  
ATOM    924  CB  HIS A 116     -18.536   2.195   6.661  1.00 81.64           C  
ATOM    925  O   HIS A 116     -18.688   1.140   4.071  1.00 81.64           O  
ATOM    926  CG  HIS A 116     -19.210   3.512   6.442  1.00 81.64           C  
ATOM    927  CD2 HIS A 116     -18.961   4.501   5.552  1.00 81.64           C  
ATOM    928  ND1 HIS A 116     -20.282   3.934   7.198  1.00 81.64           N  
ATOM    929  CE1 HIS A 116     -20.664   5.129   6.781  1.00 81.64           C  
ATOM    930  NE2 HIS A 116     -19.879   5.496   5.783  1.00 81.64           N  
ATOM    931  N   LEU A 117     -20.644   0.246   4.300  1.00 86.24           N  
ATOM    932  CA  LEU A 117     -21.062   0.013   2.922  1.00 86.24           C  
ATOM    933  C   LEU A 117     -22.442   0.610   2.664  1.00 86.24           C  
ATOM    934  CB  LEU A 117     -21.076  -1.486   2.612  1.00 86.24           C  
ATOM    935  O   LEU A 117     -23.389   0.337   3.405  1.00 86.24           O  
ATOM    936  CG  LEU A 117     -21.193  -1.873   1.137  1.00 86.24           C  
ATOM    937  CD1 LEU A 117     -19.879  -1.603   0.412  1.00 86.24           C  
ATOM    938  CD2 LEU A 117     -21.596  -3.337   0.997  1.00 86.24           C  
ATOM    939  N   SER A 118     -22.455   1.520   1.622  1.00 88.07           N  
ATOM    940  CA  SER A 118     -23.744   2.138   1.325  1.00 88.07           C  
ATOM    941  C   SER A 118     -24.723   1.123   0.746  1.00 88.07           C  
ATOM    942  CB  SER A 118     -23.568   3.303   0.351  1.00 88.07           C  
ATOM    943  O   SER A 118     -24.316   0.062   0.267  1.00 88.07           O  
ATOM    944  OG  SER A 118     -23.247   2.830  -0.946  1.00 88.07           O  
ATOM    945  N   GLY A 119     -25.985   1.465   0.887  1.00 89.31           N  
ATOM    946  CA  GLY A 119     -27.017   0.638   0.283  1.00 89.31           C  
ATOM    947  C   GLY A 119     -26.818   0.429  -1.206  1.00 89.31           C  
ATOM    948  O   GLY A 119     -26.965  -0.688  -1.706  1.00 89.31           O  
ATOM    949  N   LYS A 120     -26.416   1.439  -1.928  1.00 89.02           N  
ATOM    950  CA  LYS A 120     -26.165   1.374  -3.365  1.00 89.02           C  
ATOM    951  C   LYS A 120     -24.984   0.458  -3.676  1.00 89.02           C  
ATOM    952  CB  LYS A 120     -25.905   2.772  -3.929  1.00 89.02           C  
ATOM    953  O   LYS A 120     -25.039  -0.337  -4.616  1.00 89.02           O  
ATOM    954  CG  LYS A 120     -27.152   3.637  -4.036  1.00 89.02           C  
ATOM    955  CD  LYS A 120     -26.848   4.976  -4.696  1.00 89.02           C  
ATOM    956  CE  LYS A 120     -28.076   5.876  -4.727  1.00 89.02           C  
ATOM    957  NZ  LYS A 120     -27.770   7.209  -5.328  1.00 89.02           N  
ATOM    958  N   GLU A 121     -23.907   0.591  -2.907  1.00 89.50           N  
ATOM    959  CA  GLU A 121     -22.730  -0.256  -3.070  1.00 89.50           C  
ATOM    960  C   GLU A 121     -23.064  -1.722  -2.807  1.00 89.50           C  
ATOM    961  CB  GLU A 121     -21.604   0.203  -2.140  1.00 89.50           C  
ATOM    962  O   GLU A 121     -22.595  -2.609  -3.523  1.00 89.50           O  
ATOM    963  CG  GLU A 121     -20.979   1.531  -2.540  1.00 89.50           C  
ATOM    964  CD  GLU A 121     -20.037   2.092  -1.487  1.00 89.50           C  
ATOM    965  OE1 GLU A 121     -19.027   2.733  -1.855  1.00 89.50           O  
ATOM    966  OE2 GLU A 121     -20.311   1.889  -0.283  1.00 89.50           O  
ATOM    967  N   ALA A 122     -23.865  -1.889  -1.740  1.00 91.59           N  
ATOM    968  CA  ALA A 122     -24.289  -3.247  -1.410  1.00 91.59           C  
ATOM    969  C   ALA A 122     -25.084  -3.867  -2.556  1.00 91.59           C  
ATOM    970  CB  ALA A 122     -25.118  -3.250  -0.128  1.00 91.59           C  
ATOM    971  O   ALA A 122     -24.871  -5.028  -2.911  1.00 91.59           O  
ATOM    972  N   GLU A 123     -25.946  -3.109  -3.140  1.00 92.43           N  
ATOM    973  CA  GLU A 123     -26.751  -3.581  -4.262  1.00 92.43           C  
ATOM    974  C   GLU A 123     -25.873  -3.957  -5.452  1.00 92.43           C  
ATOM    975  CB  GLU A 123     -27.771  -2.518  -4.677  1.00 92.43           C  
ATOM    976  O   GLU A 123     -26.083  -4.996  -6.081  1.00 92.43           O  
ATOM    977  CG  GLU A 123     -28.897  -2.320  -3.673  1.00 92.43           C  
ATOM    978  CD  GLU A 123     -29.887  -1.242  -4.085  1.00 92.43           C  
ATOM    979  OE1 GLU A 123     -30.841  -0.970  -3.321  1.00 92.43           O  
ATOM    980  OE2 GLU A 123     -29.707  -0.665  -5.180  1.00 92.43           O  
ATOM    981  N   LYS A 124     -24.988  -3.111  -5.731  1.00 89.66           N  
ATOM    982  CA  LYS A 124     -24.058  -3.363  -6.828  1.00 89.66           C  
ATOM    983  C   LYS A 124     -23.266  -4.646  -6.593  1.00 89.66           C  
ATOM    984  CB  LYS A 124     -23.102  -2.182  -7.003  1.00 89.66           C  
ATOM    985  O   LYS A 124     -23.153  -5.485  -7.489  1.00 89.66           O  
ATOM    986  CG  LYS A 124     -22.158  -2.320  -8.189  1.00 89.66           C  
ATOM    987  CD  LYS A 124     -21.242  -1.110  -8.318  1.00 89.66           C  
ATOM    988  CE  LYS A 124     -20.239  -1.286  -9.450  1.00 89.66           C  
ATOM    989  NZ  LYS A 124     -19.269  -0.152  -9.512  1.00 89.66           N  
ATOM    990  N   LEU A 125     -22.751  -4.845  -5.368  1.00 89.49           N  
ATOM    991  CA  LEU A 125     -21.958  -6.019  -5.022  1.00 89.49           C  
ATOM    992  C   LEU A 125     -22.789  -7.292  -5.147  1.00 89.49           C  
ATOM    993  CB  LEU A 125     -21.405  -5.893  -3.600  1.00 89.49           C  
ATOM    994  O   LEU A 125     -22.337  -8.279  -5.732  1.00 89.49           O  
ATOM    995  CG  LEU A 125     -20.228  -4.935  -3.412  1.00 89.49           C  
ATOM    996  CD1 LEU A 125     -19.888  -4.797  -1.932  1.00 89.49           C  
ATOM    997  CD2 LEU A 125     -19.016  -5.416  -4.202  1.00 89.49           C  
ATOM    998  N   LEU A 126     -23.939  -7.238  -4.614  1.00 91.23           N  
ATOM    999  CA  LEU A 126     -24.797  -8.418  -4.605  1.00 91.23           C  
ATOM   1000  C   LEU A 126     -25.256  -8.767  -6.017  1.00 91.23           C  
ATOM   1001  CB  LEU A 126     -26.012  -8.191  -3.702  1.00 91.23           C  
ATOM   1002  O   LEU A 126     -25.346  -9.944  -6.372  1.00 91.23           O  
ATOM   1003  CG  LEU A 126     -25.773  -8.328  -2.198  1.00 91.23           C  
ATOM   1004  CD1 LEU A 126     -26.924  -7.699  -1.419  1.00 91.23           C  
ATOM   1005  CD2 LEU A 126     -25.600  -9.794  -1.815  1.00 91.23           C  
ATOM   1006  N   THR A 127     -25.475  -7.771  -6.780  1.00 88.90           N  
ATOM   1007  CA  THR A 127     -25.928  -7.977  -8.151  1.00 88.90           C  
ATOM   1008  C   THR A 127     -24.796  -8.519  -9.020  1.00 88.90           C  
ATOM   1009  CB  THR A 127     -26.468  -6.671  -8.763  1.00 88.90           C  
ATOM   1010  O   THR A 127     -25.009  -9.416  -9.838  1.00 88.90           O  
ATOM   1011  CG2 THR A 127     -26.981  -6.899 -10.181  1.00 88.90           C  
ATOM   1012  OG1 THR A 127     -27.541  -6.178  -7.952  1.00 88.90           O  
ATOM   1013  N   GLU A 128     -23.592  -8.056  -8.755  1.00 85.39           N  
ATOM   1014  CA  GLU A 128     -22.459  -8.404  -9.608  1.00 85.39           C  
ATOM   1015  C   GLU A 128     -21.819  -9.717  -9.167  1.00 85.39           C  
ATOM   1016  CB  GLU A 128     -21.417  -7.283  -9.603  1.00 85.39           C  
ATOM   1017  O   GLU A 128     -21.407 -10.524 -10.003  1.00 85.39           O  
ATOM   1018  CG  GLU A 128     -21.845  -6.042 -10.374  1.00 85.39           C  
ATOM   1019  CD  GLU A 128     -20.823  -4.918 -10.316  1.00 85.39           C  
ATOM   1020  OE1 GLU A 128     -21.019  -3.883 -10.993  1.00 85.39           O  
ATOM   1021  OE2 GLU A 128     -19.817  -5.073  -9.587  1.00 85.39           O  
ATOM   1022  N   LYS A 129     -21.805  -9.961  -7.892  1.00 84.72           N  
ATOM   1023  CA  LYS A 129     -21.007 -11.076  -7.389  1.00 84.72           C  
ATOM   1024  C   LYS A 129     -21.885 -12.109  -6.689  1.00 84.72           C  
ATOM   1025  CB  LYS A 129     -19.925 -10.574  -6.433  1.00 84.72           C  
ATOM   1026  O   LYS A 129     -21.425 -13.205  -6.364  1.00 84.72           O  
ATOM   1027  CG  LYS A 129     -18.892  -9.668  -7.087  1.00 84.72           C  
ATOM   1028  CD  LYS A 129     -17.794  -9.274  -6.107  1.00 84.72           C  
ATOM   1029  CE  LYS A 129     -16.744  -8.392  -6.769  1.00 84.72           C  
ATOM   1030  NZ  LYS A 129     -15.624  -8.068  -5.835  1.00 84.72           N  
ATOM   1031  N   GLY A 130     -23.036 -11.727  -6.450  1.00 85.54           N  
ATOM   1032  CA  GLY A 130     -23.877 -12.606  -5.654  1.00 85.54           C  
ATOM   1033  C   GLY A 130     -24.848 -13.420  -6.489  1.00 85.54           C  
ATOM   1034  O   GLY A 130     -24.969 -13.204  -7.696  1.00 85.54           O  
ATOM   1035  N   LYS A 131     -25.411 -14.441  -5.886  1.00 89.21           N  
ATOM   1036  CA  LYS A 131     -26.501 -15.263  -6.402  1.00 89.21           C  
ATOM   1037  C   LYS A 131     -27.749 -15.129  -5.534  1.00 89.21           C  
ATOM   1038  CB  LYS A 131     -26.076 -16.729  -6.485  1.00 89.21           C  
ATOM   1039  O   LYS A 131     -27.713 -14.489  -4.481  1.00 89.21           O  
ATOM   1040  CG  LYS A 131     -24.846 -16.969  -7.348  1.00 89.21           C  
ATOM   1041  CD  LYS A 131     -24.429 -18.434  -7.333  1.00 89.21           C  
ATOM   1042  CE  LYS A 131     -23.172 -18.667  -8.160  1.00 89.21           C  
ATOM   1043  NZ  LYS A 131     -22.741 -20.097  -8.122  1.00 89.21           N  
ATOM   1044  N   HIS A 132     -28.806 -15.631  -6.156  1.00 89.08           N  
ATOM   1045  CA  HIS A 132     -30.032 -15.640  -5.366  1.00 89.08           C  
ATOM   1046  C   HIS A 132     -29.786 -16.206  -3.972  1.00 89.08           C  
ATOM   1047  CB  HIS A 132     -31.121 -16.447  -6.076  1.00 89.08           C  
ATOM   1048  O   HIS A 132     -29.225 -17.295  -3.830  1.00 89.08           O  
ATOM   1049  CG  HIS A 132     -32.361 -16.629  -5.259  1.00 89.08           C  
ATOM   1050  CD2 HIS A 132     -32.799 -17.683  -4.532  1.00 89.08           C  
ATOM   1051  ND1 HIS A 132     -33.319 -15.647  -5.131  1.00 89.08           N  
ATOM   1052  CE1 HIS A 132     -34.295 -16.090  -4.357  1.00 89.08           C  
ATOM   1053  NE2 HIS A 132     -34.003 -17.324  -3.980  1.00 89.08           N  
ATOM   1054  N   GLY A 133     -30.133 -15.356  -2.955  1.00 90.46           N  
ATOM   1055  CA  GLY A 133     -29.952 -15.803  -1.583  1.00 90.46           C  
ATOM   1056  C   GLY A 133     -28.657 -15.313  -0.962  1.00 90.46           C  
ATOM   1057  O   GLY A 133     -28.417 -15.519   0.230  1.00 90.46           O  
ATOM   1058  N   SER A 134     -27.782 -14.669  -1.885  1.00 93.95           N  
ATOM   1059  CA  SER A 134     -26.569 -14.064  -1.344  1.00 93.95           C  
ATOM   1060  C   SER A 134     -26.899 -12.910  -0.403  1.00 93.95           C  
ATOM   1061  CB  SER A 134     -25.666 -13.569  -2.474  1.00 93.95           C  
ATOM   1062  O   SER A 134     -27.862 -12.174  -0.629  1.00 93.95           O  
ATOM   1063  OG  SER A 134     -25.203 -14.655  -3.260  1.00 93.95           O  
ATOM   1064  N   PHE A 135     -26.086 -12.867   0.663  1.00 95.37           N  
ATOM   1065  CA  PHE A 135     -26.397 -11.829   1.638  1.00 95.37           C  
ATOM   1066  C   PHE A 135     -25.121 -11.227   2.215  1.00 95.37           C  
ATOM   1067  CB  PHE A 135     -27.268 -12.392   2.765  1.00 95.37           C  
ATOM   1068  O   PHE A 135     -24.045 -11.818   2.104  1.00 95.37           O  
ATOM   1069  CG  PHE A 135     -26.556 -13.384   3.645  1.00 95.37           C  
ATOM   1070  CD1 PHE A 135     -26.519 -14.732   3.309  1.00 95.37           C  
ATOM   1071  CD2 PHE A 135     -25.922 -12.968   4.808  1.00 95.37           C  
ATOM   1072  CE1 PHE A 135     -25.861 -15.652   4.121  1.00 95.37           C  
ATOM   1073  CE2 PHE A 135     -25.261 -13.882   5.625  1.00 95.37           C  
ATOM   1074  CZ  PHE A 135     -25.233 -15.223   5.280  1.00 95.37           C  
ATOM   1075  N   LEU A 136     -25.255 -10.008   2.716  1.00 96.31           N  
ATOM   1076  CA  LEU A 136     -24.223  -9.329   3.493  1.00 96.31           C  
ATOM   1077  C   LEU A 136     -24.847  -8.408   4.537  1.00 96.31           C  
ATOM   1078  CB  LEU A 136     -23.301  -8.526   2.572  1.00 96.31           C  
ATOM   1079  O   LEU A 136     -26.029  -8.070   4.445  1.00 96.31           O  
ATOM   1080  CG  LEU A 136     -23.962  -7.425   1.742  1.00 96.31           C  
ATOM   1081  CD1 LEU A 136     -24.146  -6.165   2.582  1.00 96.31           C  
ATOM   1082  CD2 LEU A 136     -23.137  -7.126   0.495  1.00 96.31           C  
ATOM   1083  N   VAL A 137     -24.062  -8.124   5.599  1.00 95.57           N  
ATOM   1084  CA  VAL A 137     -24.495  -7.218   6.659  1.00 95.57           C  
ATOM   1085  C   VAL A 137     -23.615  -5.970   6.663  1.00 95.57           C  
ATOM   1086  CB  VAL A 137     -24.455  -7.904   8.043  1.00 95.57           C  
ATOM   1087  O   VAL A 137     -22.404  -6.056   6.447  1.00 95.57           O  
ATOM   1088  CG1 VAL A 137     -24.807  -6.910   9.148  1.00 95.57           C  
ATOM   1089  CG2 VAL A 137     -25.405  -9.099   8.073  1.00 95.57           C  
ATOM   1090  N   ARG A 138     -24.280  -4.813   6.815  1.00 93.67           N  
ATOM   1091  CA  ARG A 138     -23.586  -3.530   6.807  1.00 93.67           C  
ATOM   1092  C   ARG A 138     -24.147  -2.597   7.875  1.00 93.67           C  
ATOM   1093  CB  ARG A 138     -23.689  -2.871   5.430  1.00 93.67           C  
ATOM   1094  O   ARG A 138     -25.253  -2.812   8.376  1.00 93.67           O  
ATOM   1095  CG  ARG A 138     -25.114  -2.561   5.000  1.00 93.67           C  
ATOM   1096  CD  ARG A 138     -25.161  -1.927   3.617  1.00 93.67           C  
ATOM   1097  NE  ARG A 138     -26.532  -1.661   3.192  1.00 93.67           N  
ATOM   1098  NH1 ARG A 138     -26.735   0.315   4.371  1.00 93.67           N  
ATOM   1099  NH2 ARG A 138     -28.488  -0.460   3.113  1.00 93.67           N  
ATOM   1100  CZ  ARG A 138     -27.249  -0.603   3.559  1.00 93.67           C  
ATOM   1101  N   GLU A 139     -23.317  -1.529   8.149  1.00 89.24           N  
ATOM   1102  CA  GLU A 139     -23.809  -0.482   9.040  1.00 89.24           C  
ATOM   1103  C   GLU A 139     -24.883   0.362   8.359  1.00 89.24           C  
ATOM   1104  CB  GLU A 139     -22.657   0.411   9.508  1.00 89.24           C  
ATOM   1105  O   GLU A 139     -24.796   0.638   7.160  1.00 89.24           O  
ATOM   1106  CG  GLU A 139     -21.665  -0.294  10.421  1.00 89.24           C  
ATOM   1107  CD  GLU A 139     -20.552   0.617  10.914  1.00 89.24           C  
ATOM   1108  OE1 GLU A 139     -19.692   0.155  11.699  1.00 89.24           O  
ATOM   1109  OE2 GLU A 139     -20.539   1.802  10.514  1.00 89.24           O  
ATOM   1110  N   SER A 140     -25.862   0.653   9.202  1.00 87.69           N  
ATOM   1111  CA  SER A 140     -26.897   1.525   8.655  1.00 87.69           C  
ATOM   1112  C   SER A 140     -26.393   2.957   8.511  1.00 87.69           C  
ATOM   1113  CB  SER A 140     -28.142   1.501   9.542  1.00 87.69           C  
ATOM   1114  O   SER A 140     -25.849   3.528   9.458  1.00 87.69           O  
ATOM   1115  OG  SER A 140     -29.106   2.433   9.082  1.00 87.69           O  
ATOM   1116  N   GLN A 141     -26.657   3.517   7.271  1.00 84.75           N  
ATOM   1117  CA  GLN A 141     -26.249   4.904   7.076  1.00 84.75           C  
ATOM   1118  C   GLN A 141     -27.350   5.868   7.509  1.00 84.75           C  
ATOM   1119  CB  GLN A 141     -25.877   5.155   5.614  1.00 84.75           C  
ATOM   1120  O   GLN A 141     -27.073   7.016   7.865  1.00 84.75           O  
ATOM   1121  CG  GLN A 141     -24.553   4.527   5.199  1.00 84.75           C  
ATOM   1122  CD  GLN A 141     -24.154   4.882   3.780  1.00 84.75           C  
ATOM   1123  NE2 GLN A 141     -22.851   4.972   3.535  1.00 84.75           N  
ATOM   1124  OE1 GLN A 141     -25.009   5.074   2.910  1.00 84.75           O  
ATOM   1125  N   SER A 142     -28.554   5.386   7.597  1.00 83.02           N  
ATOM   1126  CA  SER A 142     -29.693   6.227   7.949  1.00 83.02           C  
ATOM   1127  C   SER A 142     -29.966   6.191   9.449  1.00 83.02           C  
ATOM   1128  CB  SER A 142     -30.942   5.785   7.185  1.00 83.02           C  
ATOM   1129  O   SER A 142     -30.558   7.121  10.000  1.00 83.02           O  
ATOM   1130  OG  SER A 142     -31.220   4.416   7.423  1.00 83.02           O  
ATOM   1131  N   HIS A 143     -29.636   5.081  10.118  1.00 83.18           N  
ATOM   1132  CA  HIS A 143     -29.811   4.940  11.559  1.00 83.18           C  
ATOM   1133  C   HIS A 143     -28.516   4.493  12.230  1.00 83.18           C  
ATOM   1134  CB  HIS A 143     -30.933   3.948  11.868  1.00 83.18           C  
ATOM   1135  O   HIS A 143     -28.280   3.294  12.395  1.00 83.18           O  
ATOM   1136  CG  HIS A 143     -32.274   4.384  11.371  1.00 83.18           C  
ATOM   1137  CD2 HIS A 143     -33.292   5.017  12.000  1.00 83.18           C  
ATOM   1138  ND1 HIS A 143     -32.691   4.174  10.075  1.00 83.18           N  
ATOM   1139  CE1 HIS A 143     -33.912   4.662   9.927  1.00 83.18           C  
ATOM   1140  NE2 HIS A 143     -34.300   5.178  11.081  1.00 83.18           N  
ATOM   1141  N   PRO A 144     -27.660   5.496  12.547  1.00 77.49           N  
ATOM   1142  CA  PRO A 144     -26.377   5.196  13.186  1.00 77.49           C  
ATOM   1143  C   PRO A 144     -26.525   4.305  14.417  1.00 77.49           C  
ATOM   1144  CB  PRO A 144     -25.844   6.578  13.572  1.00 77.49           C  
ATOM   1145  O   PRO A 144     -27.401   4.542  15.253  1.00 77.49           O  
ATOM   1146  CG  PRO A 144     -26.477   7.518  12.598  1.00 77.49           C  
ATOM   1147  CD  PRO A 144     -27.847   7.003  12.260  1.00 77.49           C  
ATOM   1148  N   GLY A 145     -25.665   3.202  14.511  1.00 77.58           N  
ATOM   1149  CA  GLY A 145     -25.717   2.207  15.571  1.00 77.58           C  
ATOM   1150  C   GLY A 145     -26.472   0.952  15.174  1.00 77.58           C  
ATOM   1151  O   GLY A 145     -26.285  -0.108  15.776  1.00 77.58           O  
ATOM   1152  N   ASP A 146     -27.300   1.082  14.168  1.00 88.75           N  
ATOM   1153  CA  ASP A 146     -28.048  -0.056  13.643  1.00 88.75           C  
ATOM   1154  C   ASP A 146     -27.352  -0.656  12.423  1.00 88.75           C  
ATOM   1155  CB  ASP A 146     -29.475   0.361  13.282  1.00 88.75           C  
ATOM   1156  O   ASP A 146     -26.376  -0.095  11.921  1.00 88.75           O  
ATOM   1157  CG  ASP A 146     -30.298   0.769  14.492  1.00 88.75           C  
ATOM   1158  OD1 ASP A 146     -29.914   0.431  15.632  1.00 88.75           O  
ATOM   1159  OD2 ASP A 146     -31.340   1.432  14.302  1.00 88.75           O  
ATOM   1160  N   PHE A 147     -27.906  -1.798  12.025  1.00 93.94           N  
ATOM   1161  CA  PHE A 147     -27.300  -2.521  10.913  1.00 93.94           C  
ATOM   1162  C   PHE A 147     -28.349  -2.889   9.871  1.00 93.94           C  
ATOM   1163  CB  PHE A 147     -26.591  -3.783  11.413  1.00 93.94           C  
ATOM   1164  O   PHE A 147     -29.549  -2.739  10.110  1.00 93.94           O  
ATOM   1165  CG  PHE A 147     -25.565  -3.520  12.482  1.00 93.94           C  
ATOM   1166  CD1 PHE A 147     -24.256  -3.196  12.145  1.00 93.94           C  
ATOM   1167  CD2 PHE A 147     -25.909  -3.596  13.825  1.00 93.94           C  
ATOM   1168  CE1 PHE A 147     -23.305  -2.952  13.132  1.00 93.94           C  
ATOM   1169  CE2 PHE A 147     -24.964  -3.353  14.818  1.00 93.94           C  
ATOM   1170  CZ  PHE A 147     -23.662  -3.032  14.469  1.00 93.94           C  
ATOM   1171  N   VAL A 148     -27.804  -3.215   8.723  1.00 95.91           N  
ATOM   1172  CA  VAL A 148     -28.712  -3.595   7.646  1.00 95.91           C  
ATOM   1173  C   VAL A 148     -28.286  -4.940   7.062  1.00 95.91           C  
ATOM   1174  CB  VAL A 148     -28.756  -2.522   6.536  1.00 95.91           C  
ATOM   1175  O   VAL A 148     -27.109  -5.148   6.760  1.00 95.91           O  
ATOM   1176  CG1 VAL A 148     -29.689  -2.953   5.405  1.00 95.91           C  
ATOM   1177  CG2 VAL A 148     -29.195  -1.177   7.111  1.00 95.91           C  
ATOM   1178  N   LEU A 149     -29.267  -5.926   6.988  1.00 95.97           N  
ATOM   1179  CA  LEU A 149     -29.115  -7.177   6.254  1.00 95.97           C  
ATOM   1180  C   LEU A 149     -29.609  -7.030   4.819  1.00 95.97           C  
ATOM   1181  CB  LEU A 149     -29.876  -8.306   6.955  1.00 95.97           C  
ATOM   1182  O   LEU A 149     -30.802  -6.820   4.588  1.00 95.97           O  
ATOM   1183  CG  LEU A 149     -29.870  -9.665   6.255  1.00 95.97           C  
ATOM   1184  CD1 LEU A 149     -28.448 -10.210   6.167  1.00 95.97           C  
ATOM   1185  CD2 LEU A 149     -30.780 -10.647   6.985  1.00 95.97           C  
ATOM   1186  N   SER A 150     -28.675  -7.098   3.870  1.00 95.52           N  
ATOM   1187  CA  SER A 150     -28.996  -6.992   2.450  1.00 95.52           C  
ATOM   1188  C   SER A 150     -28.982  -8.361   1.777  1.00 95.52           C  
ATOM   1189  CB  SER A 150     -28.011  -6.059   1.746  1.00 95.52           C  
ATOM   1190  O   SER A 150     -28.006  -9.105   1.892  1.00 95.52           O  
ATOM   1191  OG  SER A 150     -28.040  -4.766   2.326  1.00 95.52           O  
ATOM   1192  N   VAL A 151     -30.080  -8.615   1.085  1.00 94.47           N  
ATOM   1193  CA  VAL A 151     -30.243  -9.953   0.525  1.00 94.47           C  
ATOM   1194  C   VAL A 151     -30.657  -9.852  -0.941  1.00 94.47           C  
ATOM   1195  CB  VAL A 151     -31.282 -10.777   1.317  1.00 94.47           C  
ATOM   1196  O   VAL A 151     -31.566  -9.092  -1.285  1.00 94.47           O  
ATOM   1197  CG1 VAL A 151     -31.322 -12.220   0.816  1.00 94.47           C  
ATOM   1198  CG2 VAL A 151     -30.968 -10.736   2.812  1.00 94.47           C  
ATOM   1199  N   ARG A 152     -29.971 -10.640  -1.747  1.00 91.51           N  
ATOM   1200  CA  ARG A 152     -30.378 -10.728  -3.145  1.00 91.51           C  
ATOM   1201  C   ARG A 152     -31.569 -11.666  -3.311  1.00 91.51           C  
ATOM   1202  CB  ARG A 152     -29.212 -11.202  -4.016  1.00 91.51           C  
ATOM   1203  O   ARG A 152     -31.483 -12.851  -2.982  1.00 91.51           O  
ATOM   1204  CG  ARG A 152     -29.518 -11.206  -5.505  1.00 91.51           C  
ATOM   1205  CD  ARG A 152     -28.279 -11.516  -6.334  1.00 91.51           C  
ATOM   1206  NE  ARG A 152     -28.565 -11.479  -7.765  1.00 91.51           N  
ATOM   1207  NH1 ARG A 152     -26.435 -12.093  -8.417  1.00 91.51           N  
ATOM   1208  NH2 ARG A 152     -28.050 -11.690  -9.994  1.00 91.51           N  
ATOM   1209  CZ  ARG A 152     -27.683 -11.754  -8.722  1.00 91.51           C  
ATOM   1210  N   THR A 153     -32.751 -11.169  -3.757  1.00 86.64           N  
ATOM   1211  CA  THR A 153     -33.991 -11.934  -3.823  1.00 86.64           C  
ATOM   1212  C   THR A 153     -34.310 -12.323  -5.264  1.00 86.64           C  
ATOM   1213  CB  THR A 153     -35.170 -11.140  -3.230  1.00 86.64           C  
ATOM   1214  O   THR A 153     -35.100 -13.238  -5.505  1.00 86.64           O  
ATOM   1215  CG2 THR A 153     -34.984 -10.916  -1.733  1.00 86.64           C  
ATOM   1216  OG1 THR A 153     -35.260  -9.869  -3.885  1.00 86.64           O  
ATOM   1217  N   GLY A 154     -33.690 -11.790  -6.307  1.00 73.83           N  
ATOM   1218  CA  GLY A 154     -33.991 -12.049  -7.706  1.00 73.83           C  
ATOM   1219  C   GLY A 154     -32.965 -12.939  -8.382  1.00 73.83           C  
ATOM   1220  O   GLY A 154     -31.846 -13.091  -7.888  1.00 73.83           O  
ATOM   1221  N   ASP A 155     -33.529 -13.889  -9.355  1.00 63.70           N  
ATOM   1222  CA  ASP A 155     -32.721 -14.795 -10.166  1.00 63.70           C  
ATOM   1223  C   ASP A 155     -32.195 -14.091 -11.415  1.00 63.70           C  
ATOM   1224  CB  ASP A 155     -33.532 -16.031 -10.560  1.00 63.70           C  
ATOM   1225  O   ASP A 155     -32.769 -13.096 -11.862  1.00 63.70           O  
ATOM   1226  CG  ASP A 155     -33.761 -16.984  -9.400  1.00 63.70           C  
ATOM   1227  OD1 ASP A 155     -33.008 -16.926  -8.404  1.00 63.70           O  
ATOM   1228  OD2 ASP A 155     -34.702 -17.802  -9.484  1.00 63.70           O  
ATOM   1229  N   ASP A 156     -30.818 -14.328 -11.760  1.00 59.33           N  
ATOM   1230  CA  ASP A 156     -30.123 -13.884 -12.965  1.00 59.33           C  
ATOM   1231  C   ASP A 156     -30.900 -14.273 -14.221  1.00 59.33           C  
ATOM   1232  CB  ASP A 156     -28.711 -14.472 -13.017  1.00 59.33           C  
ATOM   1233  O   ASP A 156     -30.897 -13.538 -15.211  1.00 59.33           O  
ATOM   1234  CG  ASP A 156     -27.725 -13.724 -12.136  1.00 59.33           C  
ATOM   1235  OD1 ASP A 156     -28.016 -12.578 -11.731  1.00 59.33           O  
ATOM   1236  OD2 ASP A 156     -26.646 -14.286 -11.847  1.00 59.33           O  
ATOM   1237  N   LYS A 157     -31.979 -15.090 -14.113  1.00 52.09           N  
ATOM   1238  CA  LYS A 157     -32.578 -15.549 -15.364  1.00 52.09           C  
ATOM   1239  C   LYS A 157     -34.090 -15.346 -15.356  1.00 52.09           C  
ATOM   1240  CB  LYS A 157     -32.248 -17.022 -15.608  1.00 52.09           C  
ATOM   1241  O   LYS A 157     -34.822 -16.066 -16.038  1.00 52.09           O  
ATOM   1242  CG  LYS A 157     -30.791 -17.279 -15.963  1.00 52.09           C  
ATOM   1243  CD  LYS A 157     -30.596 -18.670 -16.553  1.00 52.09           C  
ATOM   1244  CE  LYS A 157     -29.139 -18.929 -16.908  1.00 52.09           C  
ATOM   1245  NZ  LYS A 157     -28.939 -20.301 -17.463  1.00 52.09           N  
ATOM   1246  N   GLY A 158     -34.649 -14.102 -15.061  1.00 51.48           N  
ATOM   1247  CA  GLY A 158     -36.083 -14.003 -15.276  1.00 51.48           C  
ATOM   1248  C   GLY A 158     -36.529 -12.616 -15.699  1.00 51.48           C  
ATOM   1249  O   GLY A 158     -36.007 -11.613 -15.207  1.00 51.48           O  
ATOM   1250  N   GLU A 159     -36.540 -12.400 -17.081  1.00 47.10           N  
ATOM   1251  CA  GLU A 159     -37.430 -11.585 -17.903  1.00 47.10           C  
ATOM   1252  C   GLU A 159     -38.606 -11.056 -17.086  1.00 47.10           C  
ATOM   1253  CB  GLU A 159     -37.941 -12.388 -19.102  1.00 47.10           C  
ATOM   1254  O   GLU A 159     -39.680 -11.661 -17.072  1.00 47.10           O  
ATOM   1255  CG  GLU A 159     -36.979 -12.414 -20.280  1.00 47.10           C  
ATOM   1256  CD  GLU A 159     -37.547 -13.116 -21.503  1.00 47.10           C  
ATOM   1257  OE1 GLU A 159     -36.862 -13.160 -22.550  1.00 47.10           O  
ATOM   1258  OE2 GLU A 159     -38.686 -13.627 -21.413  1.00 47.10           O  
ATOM   1259  N   SER A 160     -38.339 -10.470 -15.850  1.00 52.27           N  
ATOM   1260  CA  SER A 160     -39.392  -9.601 -15.334  1.00 52.27           C  
ATOM   1261  C   SER A 160     -39.396  -8.254 -16.050  1.00 52.27           C  
ATOM   1262  CB  SER A 160     -39.223  -9.388 -13.829  1.00 52.27           C  
ATOM   1263  O   SER A 160     -38.374  -7.831 -16.594  1.00 52.27           O  
ATOM   1264  OG  SER A 160     -37.949  -8.837 -13.539  1.00 52.27           O  
ATOM   1265  N   ASN A 161     -40.364  -7.918 -16.825  1.00 48.24           N  
ATOM   1266  CA  ASN A 161     -40.758  -6.710 -17.542  1.00 48.24           C  
ATOM   1267  C   ASN A 161     -40.294  -5.450 -16.817  1.00 48.24           C  
ATOM   1268  CB  ASN A 161     -42.275  -6.677 -17.745  1.00 48.24           C  
ATOM   1269  O   ASN A 161     -40.172  -4.387 -17.428  1.00 48.24           O  
ATOM   1270  CG  ASN A 161     -42.710  -7.383 -19.014  1.00 48.24           C  
ATOM   1271  ND2 ASN A 161     -44.009  -7.623 -19.144  1.00 48.24           N  
ATOM   1272  OD1 ASN A 161     -41.884  -7.712 -19.870  1.00 48.24           O  
ATOM   1273  N   ASP A 162     -39.345  -5.524 -15.719  1.00 53.50           N  
ATOM   1274  CA  ASP A 162     -38.730  -4.272 -15.290  1.00 53.50           C  
ATOM   1275  C   ASP A 162     -37.249  -4.468 -14.973  1.00 53.50           C  
ATOM   1276  CB  ASP A 162     -39.459  -3.706 -14.070  1.00 53.50           C  
ATOM   1277  O   ASP A 162     -36.565  -3.525 -14.571  1.00 53.50           O  
ATOM   1278  CG  ASP A 162     -39.337  -2.197 -13.953  1.00 53.50           C  
ATOM   1279  OD1 ASP A 162     -39.095  -1.523 -14.978  1.00 53.50           O  
ATOM   1280  OD2 ASP A 162     -39.480  -1.677 -12.826  1.00 53.50           O  
ATOM   1281  N   GLY A 163     -36.579  -5.599 -15.535  1.00 49.37           N  
ATOM   1282  CA  GLY A 163     -35.154  -5.830 -15.714  1.00 49.37           C  
ATOM   1283  C   GLY A 163     -34.318  -5.341 -14.546  1.00 49.37           C  
ATOM   1284  O   GLY A 163     -33.091  -5.270 -14.641  1.00 49.37           O  
ATOM   1285  N   LYS A 164     -34.730  -5.356 -13.148  1.00 53.25           N  
ATOM   1286  CA  LYS A 164     -33.751  -4.988 -12.129  1.00 53.25           C  
ATOM   1287  C   LYS A 164     -33.650  -6.062 -11.050  1.00 53.25           C  
ATOM   1288  CB  LYS A 164     -34.114  -3.643 -11.497  1.00 53.25           C  
ATOM   1289  O   LYS A 164     -34.662  -6.630 -10.635  1.00 53.25           O  
ATOM   1290  CG  LYS A 164     -33.747  -2.438 -12.351  1.00 53.25           C  
ATOM   1291  CD  LYS A 164     -34.041  -1.130 -11.628  1.00 53.25           C  
ATOM   1292  CE  LYS A 164     -33.807   0.074 -12.530  1.00 53.25           C  
ATOM   1293  NZ  LYS A 164     -34.128   1.357 -11.837  1.00 53.25           N  
ATOM   1294  N   SER A 165     -32.723  -7.061 -11.083  1.00 56.79           N  
ATOM   1295  CA  SER A 165     -32.178  -7.716  -9.898  1.00 56.79           C  
ATOM   1296  C   SER A 165     -32.538  -6.953  -8.629  1.00 56.79           C  
ATOM   1297  CB  SER A 165     -30.658  -7.847 -10.010  1.00 56.79           C  
ATOM   1298  O   SER A 165     -32.356  -5.736  -8.557  1.00 56.79           O  
ATOM   1299  OG  SER A 165     -30.137  -8.594  -8.924  1.00 56.79           O  
ATOM   1300  N   LYS A 166     -33.405  -7.624  -7.779  1.00 81.67           N  
ATOM   1301  CA  LYS A 166     -33.992  -7.004  -6.594  1.00 81.67           C  
ATOM   1302  C   LYS A 166     -33.247  -7.420  -5.330  1.00 81.67           C  
ATOM   1303  CB  LYS A 166     -35.472  -7.370  -6.474  1.00 81.67           C  
ATOM   1304  O   LYS A 166     -32.942  -8.600  -5.142  1.00 81.67           O  
ATOM   1305  CG  LYS A 166     -36.247  -6.501  -5.494  1.00 81.67           C  
ATOM   1306  CD  LYS A 166     -37.727  -6.859  -5.478  1.00 81.67           C  
ATOM   1307  CE  LYS A 166     -38.488  -6.052  -4.435  1.00 81.67           C  
ATOM   1308  NZ  LYS A 166     -39.940  -6.400  -4.417  1.00 81.67           N  
ATOM   1309  N   VAL A 167     -32.536  -6.472  -4.768  1.00 89.80           N  
ATOM   1310  CA  VAL A 167     -31.896  -6.539  -3.459  1.00 89.80           C  
ATOM   1311  C   VAL A 167     -32.836  -5.979  -2.394  1.00 89.80           C  
ATOM   1312  CB  VAL A 167     -30.555  -5.771  -3.442  1.00 89.80           C  
ATOM   1313  O   VAL A 167     -33.398  -4.894  -2.561  1.00 89.80           O  
ATOM   1314  CG1 VAL A 167     -29.940  -5.787  -2.044  1.00 89.80           C  
ATOM   1315  CG2 VAL A 167     -29.587  -6.368  -4.462  1.00 89.80           C  
ATOM   1316  N   THR A 168     -33.058  -6.825  -1.354  1.00 91.20           N  
ATOM   1317  CA  THR A 168     -33.881  -6.403  -0.226  1.00 91.20           C  
ATOM   1318  C   THR A 168     -33.010  -6.053   0.977  1.00 91.20           C  
ATOM   1319  CB  THR A 168     -34.891  -7.496   0.169  1.00 91.20           C  
ATOM   1320  O   THR A 168     -32.075  -6.786   1.307  1.00 91.20           O  
ATOM   1321  CG2 THR A 168     -35.779  -7.035   1.320  1.00 91.20           C  
ATOM   1322  OG1 THR A 168     -35.715  -7.807  -0.961  1.00 91.20           O  
ATOM   1323  N   HIS A 169     -33.365  -4.969   1.589  1.00 92.49           N  
ATOM   1324  CA  HIS A 169     -32.634  -4.489   2.757  1.00 92.49           C  
ATOM   1325  C   HIS A 169     -33.482  -4.596   4.020  1.00 92.49           C  
ATOM   1326  CB  HIS A 169     -32.183  -3.042   2.548  1.00 92.49           C  
ATOM   1327  O   HIS A 169     -34.585  -4.049   4.080  1.00 92.49           O  
ATOM   1328  CG  HIS A 169     -31.408  -2.831   1.286  1.00 92.49           C  
ATOM   1329  CD2 HIS A 169     -31.784  -2.335   0.084  1.00 92.49           C  
ATOM   1330  ND1 HIS A 169     -30.073  -3.152   1.171  1.00 92.49           N  
ATOM   1331  CE1 HIS A 169     -29.660  -2.859  -0.051  1.00 92.49           C  
ATOM   1332  NE2 HIS A 169     -30.679  -2.362  -0.730  1.00 92.49           N  
ATOM   1333  N   VAL A 170     -32.937  -5.363   5.001  1.00 92.52           N  
ATOM   1334  CA  VAL A 170     -33.627  -5.562   6.271  1.00 92.52           C  
ATOM   1335  C   VAL A 170     -32.875  -4.840   7.387  1.00 92.52           C  
ATOM   1336  CB  VAL A 170     -33.771  -7.063   6.610  1.00 92.52           C  
ATOM   1337  O   VAL A 170     -31.693  -5.104   7.620  1.00 92.52           O  
ATOM   1338  CG1 VAL A 170     -34.536  -7.250   7.919  1.00 92.52           C  
ATOM   1339  CG2 VAL A 170     -34.468  -7.802   5.470  1.00 92.52           C  
ATOM   1340  N   MET A 171     -33.628  -4.004   8.116  1.00 93.70           N  
ATOM   1341  CA  MET A 171     -33.024  -3.250   9.211  1.00 93.70           C  
ATOM   1342  C   MET A 171     -32.811  -4.139  10.432  1.00 93.70           C  
ATOM   1343  CB  MET A 171     -33.895  -2.050   9.583  1.00 93.70           C  
ATOM   1344  O   MET A 171     -33.701  -4.904  10.810  1.00 93.70           O  
ATOM   1345  CG  MET A 171     -33.304  -1.180  10.680  1.00 93.70           C  
ATOM   1346  SD  MET A 171     -31.790  -0.297  10.137  1.00 93.70           S  
ATOM   1347  CE  MET A 171     -32.501   0.829   8.904  1.00 93.70           C  
ATOM   1348  N   ILE A 172     -31.604  -4.062  10.940  1.00 93.76           N  
ATOM   1349  CA  ILE A 172     -31.261  -4.712  12.200  1.00 93.76           C  
ATOM   1350  C   ILE A 172     -31.086  -3.659  13.292  1.00 93.76           C  
ATOM   1351  CB  ILE A 172     -29.979  -5.564  12.067  1.00 93.76           C  
ATOM   1352  O   ILE A 172     -30.158  -2.850  13.240  1.00 93.76           O  
ATOM   1353  CG1 ILE A 172     -30.126  -6.574  10.923  1.00 93.76           C  
ATOM   1354  CG2 ILE A 172     -29.663  -6.273  13.386  1.00 93.76           C  
ATOM   1355  CD1 ILE A 172     -28.827  -7.269  10.540  1.00 93.76           C  
ATOM   1356  N   ARG A 173     -32.004  -3.699  14.312  1.00 90.63           N  
ATOM   1357  CA  ARG A 173     -31.958  -2.729  15.401  1.00 90.63           C  
ATOM   1358  C   ARG A 173     -31.098  -3.239  16.553  1.00 90.63           C  
ATOM   1359  CB  ARG A 173     -33.369  -2.414  15.901  1.00 90.63           C  
ATOM   1360  O   ARG A 173     -31.159  -4.418  16.905  1.00 90.63           O  
ATOM   1361  CG  ARG A 173     -34.264  -1.769  14.854  1.00 90.63           C  
ATOM   1362  CD  ARG A 173     -35.704  -1.656  15.335  1.00 90.63           C  
ATOM   1363  NE  ARG A 173     -36.609  -1.299  14.246  1.00 90.63           N  
ATOM   1364  NH1 ARG A 173     -38.527  -1.406  15.530  1.00 90.63           N  
ATOM   1365  NH2 ARG A 173     -38.658  -0.858  13.308  1.00 90.63           N  
ATOM   1366  CZ  ARG A 173     -37.929  -1.189  14.364  1.00 90.63           C  
ATOM   1367  N   CYS A 174     -30.252  -2.394  16.944  1.00 83.12           N  
ATOM   1368  CA  CYS A 174     -29.454  -2.682  18.131  1.00 83.12           C  
ATOM   1369  C   CYS A 174     -29.913  -1.838  19.314  1.00 83.12           C  
ATOM   1370  CB  CYS A 174     -27.973  -2.428  17.855  1.00 83.12           C  
ATOM   1371  O   CYS A 174     -29.705  -0.623  19.333  1.00 83.12           O  
ATOM   1372  SG  CYS A 174     -26.903  -2.746  19.276  1.00 83.12           S  
ATOM   1373  N   GLN A 175     -30.599  -2.512  20.226  1.00 80.75           N  
ATOM   1374  CA  GLN A 175     -31.072  -1.877  21.452  1.00 80.75           C  
ATOM   1375  C   GLN A 175     -30.585  -2.631  22.686  1.00 80.75           C  
ATOM   1376  CB  GLN A 175     -32.599  -1.792  21.458  1.00 80.75           C  
ATOM   1377  O   GLN A 175     -30.693  -3.858  22.753  1.00 80.75           O  
ATOM   1378  CG  GLN A 175     -33.169  -0.883  20.376  1.00 80.75           C  
ATOM   1379  CD  GLN A 175     -34.685  -0.902  20.333  1.00 80.75           C  
ATOM   1380  NE2 GLN A 175     -35.263  -0.091  19.453  1.00 80.75           N  
ATOM   1381  OE1 GLN A 175     -35.332  -1.639  21.083  1.00 80.75           O  
ATOM   1382  N   GLU A 176     -30.014  -1.934  23.679  1.00 76.61           N  
ATOM   1383  CA  GLU A 176     -29.502  -2.521  24.913  1.00 76.61           C  
ATOM   1384  C   GLU A 176     -28.516  -3.649  24.620  1.00 76.61           C  
ATOM   1385  CB  GLU A 176     -30.652  -3.040  25.780  1.00 76.61           C  
ATOM   1386  O   GLU A 176     -28.579  -4.712  25.240  1.00 76.61           O  
ATOM   1387  CG  GLU A 176     -31.620  -1.956  26.230  1.00 76.61           C  
ATOM   1388  CD  GLU A 176     -32.744  -2.483  27.109  1.00 76.61           C  
ATOM   1389  OE1 GLU A 176     -33.612  -1.684  27.528  1.00 76.61           O  
ATOM   1390  OE2 GLU A 176     -32.755  -3.704  27.382  1.00 76.61           O  
ATOM   1391  N   LEU A 177     -27.779  -3.613  23.555  1.00 74.21           N  
ATOM   1392  CA  LEU A 177     -26.712  -4.522  23.152  1.00 74.21           C  
ATOM   1393  C   LEU A 177     -27.286  -5.824  22.603  1.00 74.21           C  
ATOM   1394  CB  LEU A 177     -25.785  -4.818  24.333  1.00 74.21           C  
ATOM   1395  O   LEU A 177     -26.627  -6.866  22.647  1.00 74.21           O  
ATOM   1396  CG  LEU A 177     -24.991  -3.633  24.886  1.00 74.21           C  
ATOM   1397  CD1 LEU A 177     -24.180  -4.060  26.105  1.00 74.21           C  
ATOM   1398  CD2 LEU A 177     -24.081  -3.051  23.810  1.00 74.21           C  
ATOM   1399  N   LYS A 178     -28.579  -5.788  22.299  1.00 82.65           N  
ATOM   1400  CA  LYS A 178     -29.221  -6.917  21.632  1.00 82.65           C  
ATOM   1401  C   LYS A 178     -29.698  -6.530  20.235  1.00 82.65           C  
ATOM   1402  CB  LYS A 178     -30.397  -7.434  22.462  1.00 82.65           C  
ATOM   1403  O   LYS A 178     -29.951  -5.355  19.963  1.00 82.65           O  
ATOM   1404  CG  LYS A 178     -29.991  -8.063  23.786  1.00 82.65           C  
ATOM   1405  CD  LYS A 178     -31.145  -8.831  24.418  1.00 82.65           C  
ATOM   1406  CE  LYS A 178     -30.701  -9.584  25.665  1.00 82.65           C  
ATOM   1407  NZ  LYS A 178     -31.812 -10.394  26.247  1.00 82.65           N  
ATOM   1408  N   TYR A 179     -29.760  -7.618  19.373  1.00 90.31           N  
ATOM   1409  CA  TYR A 179     -30.055  -7.371  17.966  1.00 90.31           C  
ATOM   1410  C   TYR A 179     -31.382  -8.007  17.567  1.00 90.31           C  
ATOM   1411  CB  TYR A 179     -28.930  -7.911  17.077  1.00 90.31           C  
ATOM   1412  O   TYR A 179     -31.689  -9.128  17.980  1.00 90.31           O  
ATOM   1413  CG  TYR A 179     -27.569  -7.355  17.416  1.00 90.31           C  
ATOM   1414  CD1 TYR A 179     -27.079  -6.219  16.775  1.00 90.31           C  
ATOM   1415  CD2 TYR A 179     -26.769  -7.963  18.378  1.00 90.31           C  
ATOM   1416  CE1 TYR A 179     -25.825  -5.703  17.083  1.00 90.31           C  
ATOM   1417  CE2 TYR A 179     -25.512  -7.456  18.693  1.00 90.31           C  
ATOM   1418  OH  TYR A 179     -23.807  -5.822  18.351  1.00 90.31           O  
ATOM   1419  CZ  TYR A 179     -25.050  -6.328  18.042  1.00 90.31           C  
ATOM   1420  N   ASP A 180     -32.177  -7.232  16.794  1.00 92.24           N  
ATOM   1421  CA  ASP A 180     -33.440  -7.785  16.314  1.00 92.24           C  
ATOM   1422  C   ASP A 180     -33.828  -7.179  14.967  1.00 92.24           C  
ATOM   1423  CB  ASP A 180     -34.553  -7.549  17.337  1.00 92.24           C  
ATOM   1424  O   ASP A 180     -33.347  -6.104  14.603  1.00 92.24           O  
ATOM   1425  CG  ASP A 180     -35.035  -6.110  17.367  1.00 92.24           C  
ATOM   1426  OD1 ASP A 180     -36.022  -5.783  16.672  1.00 92.24           O  
ATOM   1427  OD2 ASP A 180     -34.422  -5.295  18.090  1.00 92.24           O  
ATOM   1428  N   VAL A 181     -34.541  -7.889  14.142  1.00 89.22           N  
ATOM   1429  CA  VAL A 181     -35.008  -7.438  12.835  1.00 89.22           C  
ATOM   1430  C   VAL A 181     -36.505  -7.143  12.895  1.00 89.22           C  
ATOM   1431  CB  VAL A 181     -34.713  -8.483  11.736  1.00 89.22           C  
ATOM   1432  O   VAL A 181     -37.143  -6.928  11.861  1.00 89.22           O  
ATOM   1433  CG1 VAL A 181     -33.208  -8.626  11.516  1.00 89.22           C  
ATOM   1434  CG2 VAL A 181     -35.334  -9.830  12.101  1.00 89.22           C  
ATOM   1435  N   GLY A 182     -37.053  -7.086  14.188  1.00 82.82           N  
ATOM   1436  CA  GLY A 182     -38.502  -7.024  14.297  1.00 82.82           C  
ATOM   1437  C   GLY A 182     -39.152  -8.391  14.403  1.00 82.82           C  
ATOM   1438  O   GLY A 182     -38.461  -9.412  14.421  1.00 82.82           O  
ATOM   1439  N   GLY A 183     -40.376  -8.558  15.152  1.00 77.00           N  
ATOM   1440  CA  GLY A 183     -41.089  -9.821  15.263  1.00 77.00           C  
ATOM   1441  C   GLY A 183     -40.976 -10.451  16.638  1.00 77.00           C  
ATOM   1442  O   GLY A 183     -41.356 -11.608  16.829  1.00 77.00           O  
ATOM   1443  N   GLY A 184     -40.217  -9.810  17.592  1.00 80.64           N  
ATOM   1444  CA  GLY A 184     -40.252 -10.240  18.981  1.00 80.64           C  
ATOM   1445  C   GLY A 184     -38.978 -10.936  19.422  1.00 80.64           C  
ATOM   1446  O   GLY A 184     -38.598 -10.862  20.592  1.00 80.64           O  
ATOM   1447  N   GLU A 185     -38.143 -11.572  18.449  1.00 89.19           N  
ATOM   1448  CA  GLU A 185     -36.930 -12.273  18.860  1.00 89.19           C  
ATOM   1449  C   GLU A 185     -35.737 -11.323  18.919  1.00 89.19           C  
ATOM   1450  CB  GLU A 185     -36.631 -13.435  17.909  1.00 89.19           C  
ATOM   1451  O   GLU A 185     -35.549 -10.499  18.022  1.00 89.19           O  
ATOM   1452  CG  GLU A 185     -37.665 -14.551  17.958  1.00 89.19           C  
ATOM   1453  CD  GLU A 185     -37.254 -15.784  17.170  1.00 89.19           C  
ATOM   1454  OE1 GLU A 185     -37.237 -16.895  17.746  1.00 89.19           O  
ATOM   1455  OE2 GLU A 185     -36.944 -15.637  15.966  1.00 89.19           O  
ATOM   1456  N   ARG A 186     -35.003 -11.467  20.016  1.00 92.26           N  
ATOM   1457  CA  ARG A 186     -33.799 -10.668  20.219  1.00 92.26           C  
ATOM   1458  C   ARG A 186     -32.570 -11.559  20.371  1.00 92.26           C  
ATOM   1459  CB  ARG A 186     -33.950  -9.770  21.449  1.00 92.26           C  
ATOM   1460  O   ARG A 186     -32.661 -12.664  20.911  1.00 92.26           O  
ATOM   1461  CG  ARG A 186     -35.103  -8.783  21.353  1.00 92.26           C  
ATOM   1462  CD  ARG A 186     -35.215  -7.924  22.604  1.00 92.26           C  
ATOM   1463  NE  ARG A 186     -34.229  -6.847  22.609  1.00 92.26           N  
ATOM   1464  NH1 ARG A 186     -34.762  -6.088  24.725  1.00 92.26           N  
ATOM   1465  NH2 ARG A 186     -33.111  -5.057  23.514  1.00 92.26           N  
ATOM   1466  CZ  ARG A 186     -34.036  -6.000  23.616  1.00 92.26           C  
ATOM   1467  N   PHE A 187     -31.442 -11.107  19.786  1.00 90.75           N  
ATOM   1468  CA  PHE A 187     -30.229 -11.915  19.768  1.00 90.75           C  
ATOM   1469  C   PHE A 187     -29.078 -11.179  20.442  1.00 90.75           C  
ATOM   1470  CB  PHE A 187     -29.847 -12.283  18.331  1.00 90.75           C  
ATOM   1471  O   PHE A 187     -29.029  -9.947  20.428  1.00 90.75           O  
ATOM   1472  CG  PHE A 187     -30.935 -13.002  17.579  1.00 90.75           C  
ATOM   1473  CD1 PHE A 187     -31.013 -14.389  17.599  1.00 90.75           C  
ATOM   1474  CD2 PHE A 187     -31.879 -12.289  16.852  1.00 90.75           C  
ATOM   1475  CE1 PHE A 187     -32.018 -15.057  16.904  1.00 90.75           C  
ATOM   1476  CE2 PHE A 187     -32.887 -12.950  16.154  1.00 90.75           C  
ATOM   1477  CZ  PHE A 187     -32.954 -14.334  16.181  1.00 90.75           C  
ATOM   1478  N   ASP A 188     -28.118 -12.002  21.054  1.00 88.50           N  
ATOM   1479  CA  ASP A 188     -26.981 -11.456  21.789  1.00 88.50           C  
ATOM   1480  C   ASP A 188     -25.911 -10.930  20.834  1.00 88.50           C  
ATOM   1481  CB  ASP A 188     -26.383 -12.515  22.717  1.00 88.50           C  
ATOM   1482  O   ASP A 188     -25.104 -10.076  21.207  1.00 88.50           O  
ATOM   1483  CG  ASP A 188     -27.298 -12.875  23.873  1.00 88.50           C  
ATOM   1484  OD1 ASP A 188     -28.034 -11.993  24.367  1.00 88.50           O  
ATOM   1485  OD2 ASP A 188     -27.282 -14.051  24.297  1.00 88.50           O  
ATOM   1486  N   SER A 189     -25.891 -11.505  19.602  1.00 87.37           N  
ATOM   1487  CA  SER A 189     -24.890 -11.091  18.624  1.00 87.37           C  
ATOM   1488  C   SER A 189     -25.452 -11.130  17.207  1.00 87.37           C  
ATOM   1489  CB  SER A 189     -23.651 -11.982  18.715  1.00 87.37           C  
ATOM   1490  O   SER A 189     -26.461 -11.791  16.952  1.00 87.37           O  
ATOM   1491  OG  SER A 189     -23.916 -13.268  18.182  1.00 87.37           O  
ATOM   1492  N   LEU A 190     -24.815 -10.381  16.335  1.00 90.29           N  
ATOM   1493  CA  LEU A 190     -25.190 -10.414  14.925  1.00 90.29           C  
ATOM   1494  C   LEU A 190     -25.043 -11.821  14.356  1.00 90.29           C  
ATOM   1495  CB  LEU A 190     -24.334  -9.433  14.120  1.00 90.29           C  
ATOM   1496  O   LEU A 190     -25.856 -12.251  13.535  1.00 90.29           O  
ATOM   1497  CG  LEU A 190     -24.675  -7.950  14.275  1.00 90.29           C  
ATOM   1498  CD1 LEU A 190     -23.649  -7.091  13.545  1.00 90.29           C  
ATOM   1499  CD2 LEU A 190     -26.082  -7.667  13.758  1.00 90.29           C  
ATOM   1500  N   THR A 191     -24.048 -12.538  14.819  1.00 89.82           N  
ATOM   1501  CA  THR A 191     -23.792 -13.899  14.360  1.00 89.82           C  
ATOM   1502  C   THR A 191     -24.969 -14.812  14.691  1.00 89.82           C  
ATOM   1503  CB  THR A 191     -22.505 -14.467  14.987  1.00 89.82           C  
ATOM   1504  O   THR A 191     -25.433 -15.570  13.837  1.00 89.82           O  
ATOM   1505  CG2 THR A 191     -22.229 -15.881  14.488  1.00 89.82           C  
ATOM   1506  OG1 THR A 191     -21.399 -13.625  14.640  1.00 89.82           O  
ATOM   1507  N   ASP A 192     -25.472 -14.695  15.920  1.00 91.70           N  
ATOM   1508  CA  ASP A 192     -26.619 -15.491  16.345  1.00 91.70           C  
ATOM   1509  C   ASP A 192     -27.853 -15.167  15.507  1.00 91.70           C  
ATOM   1510  CB  ASP A 192     -26.914 -15.258  17.828  1.00 91.70           C  
ATOM   1511  O   ASP A 192     -28.606 -16.067  15.127  1.00 91.70           O  
ATOM   1512  CG  ASP A 192     -25.848 -15.835  18.743  1.00 91.70           C  
ATOM   1513  OD1 ASP A 192     -25.063 -16.698  18.295  1.00 91.70           O  
ATOM   1514  OD2 ASP A 192     -25.794 -15.424  19.922  1.00 91.70           O  
ATOM   1515  N   LEU A 193     -28.013 -13.856  15.261  1.00 94.38           N  
ATOM   1516  CA  LEU A 193     -29.140 -13.406  14.451  1.00 94.38           C  
ATOM   1517  C   LEU A 193     -29.073 -14.000  13.048  1.00 94.38           C  
ATOM   1518  CB  LEU A 193     -29.165 -11.878  14.370  1.00 94.38           C  
ATOM   1519  O   LEU A 193     -30.049 -14.579  12.568  1.00 94.38           O  
ATOM   1520  CG  LEU A 193     -30.343 -11.258  13.617  1.00 94.38           C  
ATOM   1521  CD1 LEU A 193     -30.708  -9.907  14.223  1.00 94.38           C  
ATOM   1522  CD2 LEU A 193     -30.015 -11.115  12.135  1.00 94.38           C  
ATOM   1523  N   VAL A 194     -27.949 -13.907  12.391  1.00 93.35           N  
ATOM   1524  CA  VAL A 194     -27.778 -14.376  11.020  1.00 93.35           C  
ATOM   1525  C   VAL A 194     -27.938 -15.894  10.969  1.00 93.35           C  
ATOM   1526  CB  VAL A 194     -26.402 -13.966  10.447  1.00 93.35           C  
ATOM   1527  O   VAL A 194     -28.613 -16.424  10.082  1.00 93.35           O  
ATOM   1528  CG1 VAL A 194     -26.125 -14.697   9.134  1.00 93.35           C  
ATOM   1529  CG2 VAL A 194     -26.339 -12.454  10.244  1.00 93.35           C  
ATOM   1530  N   GLU A 195     -27.388 -16.632  11.932  1.00 92.47           N  
ATOM   1531  CA  GLU A 195     -27.492 -18.088  11.972  1.00 92.47           C  
ATOM   1532  C   GLU A 195     -28.944 -18.533  12.126  1.00 92.47           C  
ATOM   1533  CB  GLU A 195     -26.644 -18.657  13.112  1.00 92.47           C  
ATOM   1534  O   GLU A 195     -29.368 -19.511  11.506  1.00 92.47           O  
ATOM   1535  CG  GLU A 195     -25.146 -18.607  12.848  1.00 92.47           C  
ATOM   1536  CD  GLU A 195     -24.738 -19.321  11.569  1.00 92.47           C  
ATOM   1537  OE1 GLU A 195     -23.885 -18.789  10.822  1.00 92.47           O  
ATOM   1538  OE2 GLU A 195     -25.275 -20.421  11.312  1.00 92.47           O  
ATOM   1539  N   HIS A 196     -29.607 -17.816  12.932  1.00 92.98           N  
ATOM   1540  CA  HIS A 196     -31.022 -18.108  13.134  1.00 92.98           C  
ATOM   1541  C   HIS A 196     -31.803 -17.978  11.830  1.00 92.98           C  
ATOM   1542  CB  HIS A 196     -31.615 -17.179  14.195  1.00 92.98           C  
ATOM   1543  O   HIS A 196     -32.572 -18.873  11.472  1.00 92.98           O  
ATOM   1544  CG  HIS A 196     -33.085 -17.363  14.400  1.00 92.98           C  
ATOM   1545  CD2 HIS A 196     -33.771 -18.135  15.275  1.00 92.98           C  
ATOM   1546  ND1 HIS A 196     -34.029 -16.703  13.644  1.00 92.98           N  
ATOM   1547  CE1 HIS A 196     -35.237 -17.063  14.047  1.00 92.98           C  
ATOM   1548  NE2 HIS A 196     -35.107 -17.931  15.036  1.00 92.98           N  
ATOM   1549  N   TYR A 197     -31.548 -16.909  11.060  1.00 92.73           N  
ATOM   1550  CA  TYR A 197     -32.368 -16.634   9.885  1.00 92.73           C  
ATOM   1551  C   TYR A 197     -31.834 -17.371   8.663  1.00 92.73           C  
ATOM   1552  CB  TYR A 197     -32.418 -15.128   9.606  1.00 92.73           C  
ATOM   1553  O   TYR A 197     -32.493 -17.418   7.622  1.00 92.73           O  
ATOM   1554  CG  TYR A 197     -33.378 -14.378  10.497  1.00 92.73           C  
ATOM   1555  CD1 TYR A 197     -34.754 -14.572  10.391  1.00 92.73           C  
ATOM   1556  CD2 TYR A 197     -32.913 -13.472  11.444  1.00 92.73           C  
ATOM   1557  CE1 TYR A 197     -35.643 -13.881  11.208  1.00 92.73           C  
ATOM   1558  CE2 TYR A 197     -33.793 -12.776  12.266  1.00 92.73           C  
ATOM   1559  OH  TYR A 197     -36.029 -12.300  12.953  1.00 92.73           O  
ATOM   1560  CZ  TYR A 197     -35.153 -12.987  12.141  1.00 92.73           C  
ATOM   1561  N   LYS A 198     -30.662 -17.917   8.814  1.00 91.45           N  
ATOM   1562  CA  LYS A 198     -30.224 -18.892   7.820  1.00 91.45           C  
ATOM   1563  C   LYS A 198     -31.104 -20.139   7.849  1.00 91.45           C  
ATOM   1564  CB  LYS A 198     -28.762 -19.277   8.052  1.00 91.45           C  
ATOM   1565  O   LYS A 198     -31.367 -20.744   6.807  1.00 91.45           O  
ATOM   1566  CG  LYS A 198     -27.763 -18.267   7.507  1.00 91.45           C  
ATOM   1567  CD  LYS A 198     -26.331 -18.769   7.645  1.00 91.45           C  
ATOM   1568  CE  LYS A 198     -25.341 -17.828   6.972  1.00 91.45           C  
ATOM   1569  NZ  LYS A 198     -23.937 -18.325   7.088  1.00 91.45           N  
ATOM   1570  N   LYS A 199     -31.591 -20.510   9.030  1.00 91.09           N  
ATOM   1571  CA  LYS A 199     -32.387 -21.716   9.238  1.00 91.09           C  
ATOM   1572  C   LYS A 199     -33.880 -21.407   9.173  1.00 91.09           C  
ATOM   1573  CB  LYS A 199     -32.043 -22.362  10.581  1.00 91.09           C  
ATOM   1574  O   LYS A 199     -34.685 -22.278   8.836  1.00 91.09           O  
ATOM   1575  CG  LYS A 199     -30.623 -22.901  10.663  1.00 91.09           C  
ATOM   1576  CD  LYS A 199     -30.332 -23.504  12.031  1.00 91.09           C  
ATOM   1577  CE  LYS A 199     -28.888 -23.975  12.140  1.00 91.09           C  
ATOM   1578  NZ  LYS A 199     -28.573 -24.485  13.508  1.00 91.09           N  
ATOM   1579  N   ASN A 200     -34.159 -20.166   9.442  1.00 90.42           N  
ATOM   1580  CA  ASN A 200     -35.552 -19.733   9.485  1.00 90.42           C  
ATOM   1581  C   ASN A 200     -35.793 -18.531   8.576  1.00 90.42           C  
ATOM   1582  CB  ASN A 200     -35.968 -19.405  10.921  1.00 90.42           C  
ATOM   1583  O   ASN A 200     -35.620 -17.386   8.995  1.00 90.42           O  
ATOM   1584  CG  ASN A 200     -35.749 -20.565  11.872  1.00 90.42           C  
ATOM   1585  ND2 ASN A 200     -34.751 -20.442  12.738  1.00 90.42           N  
ATOM   1586  OD1 ASN A 200     -36.471 -21.564  11.828  1.00 90.42           O  
ATOM   1587  N   PRO A 201     -36.187 -18.802   7.296  1.00 87.16           N  
ATOM   1588  CA  PRO A 201     -36.343 -17.713   6.328  1.00 87.16           C  
ATOM   1589  C   PRO A 201     -37.409 -16.701   6.745  1.00 87.16           C  
ATOM   1590  CB  PRO A 201     -36.751 -18.438   5.044  1.00 87.16           C  
ATOM   1591  O   PRO A 201     -38.382 -17.064   7.411  1.00 87.16           O  
ATOM   1592  CG  PRO A 201     -36.281 -19.844   5.233  1.00 87.16           C  
ATOM   1593  CD  PRO A 201     -36.291 -20.156   6.702  1.00 87.16           C  
ATOM   1594  N   MET A 202     -37.099 -15.433   6.401  1.00 86.59           N  
ATOM   1595  CA  MET A 202     -38.020 -14.321   6.619  1.00 86.59           C  
ATOM   1596  C   MET A 202     -38.941 -14.135   5.418  1.00 86.59           C  
ATOM   1597  CB  MET A 202     -37.248 -13.029   6.891  1.00 86.59           C  
ATOM   1598  O   MET A 202     -38.597 -14.521   4.300  1.00 86.59           O  
ATOM   1599  CG  MET A 202     -36.292 -13.122   8.069  1.00 86.59           C  
ATOM   1600  SD  MET A 202     -35.215 -11.644   8.219  1.00 86.59           S  
ATOM   1601  CE  MET A 202     -36.390 -10.463   8.937  1.00 86.59           C  
ATOM   1602  N   VAL A 203     -40.137 -13.636   5.750  1.00 83.38           N  
ATOM   1603  CA  VAL A 203     -41.068 -13.333   4.668  1.00 83.38           C  
ATOM   1604  C   VAL A 203     -41.423 -11.848   4.693  1.00 83.38           C  
ATOM   1605  CB  VAL A 203     -42.351 -14.189   4.767  1.00 83.38           C  
ATOM   1606  O   VAL A 203     -41.802 -11.311   5.736  1.00 83.38           O  
ATOM   1607  CG1 VAL A 203     -43.285 -13.898   3.594  1.00 83.38           C  
ATOM   1608  CG2 VAL A 203     -41.997 -15.674   4.817  1.00 83.38           C  
ATOM   1609  N   GLU A 204     -41.187 -11.230   3.462  1.00 76.08           N  
ATOM   1610  CA  GLU A 204     -41.552  -9.829   3.281  1.00 76.08           C  
ATOM   1611  C   GLU A 204     -43.067  -9.653   3.249  1.00 76.08           C  
ATOM   1612  CB  GLU A 204     -40.931  -9.273   1.997  1.00 76.08           C  
ATOM   1613  O   GLU A 204     -43.804 -10.610   3.000  1.00 76.08           O  
ATOM   1614  CG  GLU A 204     -41.050  -7.762   1.860  1.00 76.08           C  
ATOM   1615  CD  GLU A 204     -40.469  -7.229   0.560  1.00 76.08           C  
ATOM   1616  OE1 GLU A 204     -39.982  -6.075   0.540  1.00 76.08           O  
ATOM   1617  OE2 GLU A 204     -40.501  -7.971  -0.447  1.00 76.08           O  
ATOM   1618  N   THR A 205     -43.610  -8.420   3.598  1.00 74.77           N  
ATOM   1619  CA  THR A 205     -45.031  -8.092   3.617  1.00 74.77           C  
ATOM   1620  C   THR A 205     -45.687  -8.448   2.286  1.00 74.77           C  
ATOM   1621  CB  THR A 205     -45.256  -6.598   3.919  1.00 74.77           C  
ATOM   1622  O   THR A 205     -46.833  -8.902   2.254  1.00 74.77           O  
ATOM   1623  CG2 THR A 205     -46.716  -6.319   4.257  1.00 74.77           C  
ATOM   1624  OG1 THR A 205     -44.437  -6.213   5.031  1.00 74.77           O  
ATOM   1625  N   LEU A 206     -44.883  -8.347   1.199  1.00 73.18           N  
ATOM   1626  CA  LEU A 206     -45.417  -8.629  -0.129  1.00 73.18           C  
ATOM   1627  C   LEU A 206     -45.285 -10.111  -0.464  1.00 73.18           C  
ATOM   1628  CB  LEU A 206     -44.696  -7.789  -1.187  1.00 73.18           C  
ATOM   1629  O   LEU A 206     -45.675 -10.543  -1.551  1.00 73.18           O  
ATOM   1630  CG  LEU A 206     -44.885  -6.274  -1.093  1.00 73.18           C  
ATOM   1631  CD1 LEU A 206     -43.954  -5.563  -2.069  1.00 73.18           C  
ATOM   1632  CD2 LEU A 206     -46.338  -5.899  -1.362  1.00 73.18           C  
ATOM   1633  N   GLY A 207     -44.774 -10.927   0.511  1.00 75.61           N  
ATOM   1634  CA  GLY A 207     -44.749 -12.367   0.314  1.00 75.61           C  
ATOM   1635  C   GLY A 207     -43.403 -12.880  -0.165  1.00 75.61           C  
ATOM   1636  O   GLY A 207     -43.226 -14.084  -0.360  1.00 75.61           O  
ATOM   1637  N   THR A 208     -42.438 -12.019  -0.469  1.00 78.84           N  
ATOM   1638  CA  THR A 208     -41.113 -12.454  -0.896  1.00 78.84           C  
ATOM   1639  C   THR A 208     -40.369 -13.129   0.254  1.00 78.84           C  
ATOM   1640  CB  THR A 208     -40.281 -11.272  -1.426  1.00 78.84           C  
ATOM   1641  O   THR A 208     -40.264 -12.567   1.346  1.00 78.84           O  
ATOM   1642  CG2 THR A 208     -38.953 -11.750  -2.005  1.00 78.84           C  
ATOM   1643  OG1 THR A 208     -41.021 -10.596  -2.450  1.00 78.84           O  
ATOM   1644  N   VAL A 209     -39.950 -14.367   0.003  1.00 84.47           N  
ATOM   1645  CA  VAL A 209     -39.218 -15.124   1.013  1.00 84.47           C  
ATOM   1646  C   VAL A 209     -37.736 -14.761   0.958  1.00 84.47           C  
ATOM   1647  CB  VAL A 209     -39.401 -16.647   0.823  1.00 84.47           C  
ATOM   1648  O   VAL A 209     -37.108 -14.845  -0.100  1.00 84.47           O  
ATOM   1649  CG1 VAL A 209     -38.617 -17.421   1.882  1.00 84.47           C  
ATOM   1650  CG2 VAL A 209     -40.882 -17.016   0.874  1.00 84.47           C  
ATOM   1651  N   LEU A 210     -37.249 -14.332   2.055  1.00 86.93           N  
ATOM   1652  CA  LEU A 210     -35.832 -14.002   2.162  1.00 86.93           C  
ATOM   1653  C   LEU A 210     -35.037 -15.186   2.703  1.00 86.93           C  
ATOM   1654  CB  LEU A 210     -35.632 -12.782   3.065  1.00 86.93           C  
ATOM   1655  O   LEU A 210     -35.029 -15.433   3.911  1.00 86.93           O  
ATOM   1656  CG  LEU A 210     -36.268 -11.475   2.590  1.00 86.93           C  
ATOM   1657  CD1 LEU A 210     -36.218 -10.428   3.698  1.00 86.93           C  
ATOM   1658  CD2 LEU A 210     -35.569 -10.965   1.334  1.00 86.93           C  
ATOM   1659  N   GLN A 211     -34.380 -15.800   1.779  1.00 89.13           N  
ATOM   1660  CA  GLN A 211     -33.563 -16.944   2.170  1.00 89.13           C  
ATOM   1661  C   GLN A 211     -32.081 -16.581   2.186  1.00 89.13           C  
ATOM   1662  CB  GLN A 211     -33.804 -18.124   1.228  1.00 89.13           C  
ATOM   1663  O   GLN A 211     -31.521 -16.189   1.160  1.00 89.13           O  
ATOM   1664  CG  GLN A 211     -35.194 -18.734   1.349  1.00 89.13           C  
ATOM   1665  CD  GLN A 211     -35.370 -19.971   0.489  1.00 89.13           C  
ATOM   1666  NE2 GLN A 211     -36.363 -20.789   0.822  1.00 89.13           N  
ATOM   1667  OE1 GLN A 211     -34.620 -20.190  -0.467  1.00 89.13           O  
ATOM   1668  N   LEU A 212     -31.478 -16.750   3.433  1.00 92.43           N  
ATOM   1669  CA  LEU A 212     -30.037 -16.544   3.532  1.00 92.43           C  
ATOM   1670  C   LEU A 212     -29.280 -17.817   3.169  1.00 92.43           C  
ATOM   1671  CB  LEU A 212     -29.655 -16.094   4.944  1.00 92.43           C  
ATOM   1672  O   LEU A 212     -29.097 -18.698   4.012  1.00 92.43           O  
ATOM   1673  CG  LEU A 212     -30.432 -14.905   5.510  1.00 92.43           C  
ATOM   1674  CD1 LEU A 212     -29.870 -14.504   6.870  1.00 92.43           C  
ATOM   1675  CD2 LEU A 212     -30.391 -13.729   4.541  1.00 92.43           C  
ATOM   1676  N   LYS A 213     -28.849 -17.924   1.931  1.00 90.89           N  
ATOM   1677  CA  LYS A 213     -28.248 -19.157   1.430  1.00 90.89           C  
ATOM   1678  C   LYS A 213     -26.727 -19.112   1.542  1.00 90.89           C  
ATOM   1679  CB  LYS A 213     -28.659 -19.403  -0.022  1.00 90.89           C  
ATOM   1680  O   LYS A 213     -26.126 -19.931   2.240  1.00 90.89           O  
ATOM   1681  CG  LYS A 213     -30.141 -19.695  -0.205  1.00 90.89           C  
ATOM   1682  CD  LYS A 213     -30.465 -20.067  -1.646  1.00 90.89           C  
ATOM   1683  CE  LYS A 213     -31.937 -20.417  -1.818  1.00 90.89           C  
ATOM   1684  NZ  LYS A 213     -32.253 -20.806  -3.224  1.00 90.89           N  
ATOM   1685  N   GLN A 214     -26.181 -17.997   0.996  1.00 91.00           N  
ATOM   1686  CA  GLN A 214     -24.726 -17.894   1.036  1.00 91.00           C  
ATOM   1687  C   GLN A 214     -24.283 -16.461   1.321  1.00 91.00           C  
ATOM   1688  CB  GLN A 214     -24.116 -18.380  -0.280  1.00 91.00           C  
ATOM   1689  O   GLN A 214     -24.813 -15.514   0.736  1.00 91.00           O  
ATOM   1690  CG  GLN A 214     -24.494 -17.528  -1.484  1.00 91.00           C  
ATOM   1691  CD  GLN A 214     -25.775 -17.991  -2.152  1.00 91.00           C  
ATOM   1692  NE2 GLN A 214     -26.048 -17.464  -3.341  1.00 91.00           N  
ATOM   1693  OE1 GLN A 214     -26.513 -18.817  -1.605  1.00 91.00           O  
ATOM   1694  N   PRO A 215     -23.300 -16.419   2.212  1.00 92.97           N  
ATOM   1695  CA  PRO A 215     -22.783 -15.079   2.501  1.00 92.97           C  
ATOM   1696  C   PRO A 215     -21.894 -14.536   1.384  1.00 92.97           C  
ATOM   1697  CB  PRO A 215     -21.980 -15.281   3.788  1.00 92.97           C  
ATOM   1698  O   PRO A 215     -21.179 -15.302   0.731  1.00 92.97           O  
ATOM   1699  CG  PRO A 215     -21.526 -16.704   3.736  1.00 92.97           C  
ATOM   1700  CD  PRO A 215     -22.583 -17.517   3.044  1.00 92.97           C  
ATOM   1701  N   LEU A 216     -22.152 -13.257   1.069  1.00 89.61           N  
ATOM   1702  CA  LEU A 216     -21.151 -12.555   0.273  1.00 89.61           C  
ATOM   1703  C   LEU A 216     -20.051 -11.986   1.163  1.00 89.61           C  
ATOM   1704  CB  LEU A 216     -21.801 -11.430  -0.537  1.00 89.61           C  
ATOM   1705  O   LEU A 216     -20.239 -10.950   1.805  1.00 89.61           O  
ATOM   1706  CG  LEU A 216     -20.923 -10.762  -1.595  1.00 89.61           C  
ATOM   1707  CD1 LEU A 216     -20.521 -11.771  -2.665  1.00 89.61           C  
ATOM   1708  CD2 LEU A 216     -21.647  -9.574  -2.219  1.00 89.61           C  
ATOM   1709  N   ASN A 217     -18.902 -12.654   1.203  1.00 88.05           N  
ATOM   1710  CA  ASN A 217     -17.835 -12.368   2.156  1.00 88.05           C  
ATOM   1711  C   ASN A 217     -16.926 -11.247   1.659  1.00 88.05           C  
ATOM   1712  CB  ASN A 217     -17.017 -13.629   2.440  1.00 88.05           C  
ATOM   1713  O   ASN A 217     -16.667 -11.138   0.459  1.00 88.05           O  
ATOM   1714  CG  ASN A 217     -17.783 -14.650   3.258  1.00 88.05           C  
ATOM   1715  ND2 ASN A 217     -17.420 -15.919   3.114  1.00 88.05           N  
ATOM   1716  OD1 ASN A 217     -18.695 -14.301   4.013  1.00 88.05           O  
ATOM   1717  N   THR A 218     -16.565 -10.372   2.653  1.00 86.13           N  
ATOM   1718  CA  THR A 218     -15.645  -9.268   2.403  1.00 86.13           C  
ATOM   1719  C   THR A 218     -14.204  -9.692   2.674  1.00 86.13           C  
ATOM   1720  CB  THR A 218     -15.994  -8.043   3.268  1.00 86.13           C  
ATOM   1721  O   THR A 218     -13.958 -10.593   3.478  1.00 86.13           O  
ATOM   1722  CG2 THR A 218     -15.859  -8.363   4.753  1.00 86.13           C  
ATOM   1723  OG1 THR A 218     -15.107  -6.966   2.941  1.00 86.13           O  
ATOM   1724  N   THR A 219     -13.303  -9.131   1.897  1.00 85.67           N  
ATOM   1725  CA  THR A 219     -11.885  -9.356   2.152  1.00 85.67           C  
ATOM   1726  C   THR A 219     -11.320  -8.271   3.064  1.00 85.67           C  
ATOM   1727  CB  THR A 219     -11.081  -9.396   0.839  1.00 85.67           C  
ATOM   1728  O   THR A 219     -10.137  -8.295   3.407  1.00 85.67           O  
ATOM   1729  CG2 THR A 219     -11.516 -10.566  -0.037  1.00 85.67           C  
ATOM   1730  OG1 THR A 219     -11.288  -8.173   0.121  1.00 85.67           O  
ATOM   1731  N   ARG A 220     -12.111  -7.314   3.441  1.00 87.08           N  
ATOM   1732  CA  ARG A 220     -11.759  -6.223   4.346  1.00 87.08           C  
ATOM   1733  C   ARG A 220     -11.495  -6.744   5.755  1.00 87.08           C  
ATOM   1734  CB  ARG A 220     -12.869  -5.170   4.375  1.00 87.08           C  
ATOM   1735  O   ARG A 220     -12.221  -7.610   6.248  1.00 87.08           O  
ATOM   1736  CG  ARG A 220     -12.601  -4.020   5.332  1.00 87.08           C  
ATOM   1737  CD  ARG A 220     -13.879  -3.276   5.692  1.00 87.08           C  
ATOM   1738  NE  ARG A 220     -14.077  -3.211   7.137  1.00 87.08           N  
ATOM   1739  NH1 ARG A 220     -13.896  -0.912   7.268  1.00 87.08           N  
ATOM   1740  NH2 ARG A 220     -14.269  -2.147   9.163  1.00 87.08           N  
ATOM   1741  CZ  ARG A 220     -14.080  -2.090   7.853  1.00 87.08           C  
ATOM   1742  N   ILE A 221     -10.334  -6.164   6.319  1.00 88.14           N  
ATOM   1743  CA  ILE A 221     -10.008  -6.565   7.683  1.00 88.14           C  
ATOM   1744  C   ILE A 221      -9.623  -5.337   8.505  1.00 88.14           C  
ATOM   1745  CB  ILE A 221      -8.868  -7.607   7.709  1.00 88.14           C  
ATOM   1746  O   ILE A 221      -9.053  -4.381   7.973  1.00 88.14           O  
ATOM   1747  CG1 ILE A 221      -7.609  -7.038   7.044  1.00 88.14           C  
ATOM   1748  CG2 ILE A 221      -9.307  -8.906   7.028  1.00 88.14           C  
ATOM   1749  CD1 ILE A 221      -6.405  -7.967   7.101  1.00 88.14           C  
ATOM   1750  N   ASN A 222     -10.115  -5.326   9.747  1.00 84.83           N  
ATOM   1751  CA  ASN A 222      -9.500  -4.392  10.685  1.00 84.83           C  
ATOM   1752  C   ASN A 222      -8.039  -4.743  10.949  1.00 84.83           C  
ATOM   1753  CB  ASN A 222     -10.283  -4.357  11.999  1.00 84.83           C  
ATOM   1754  O   ASN A 222      -7.723  -5.882  11.299  1.00 84.83           O  
ATOM   1755  CG  ASN A 222      -9.798  -3.271  12.939  1.00 84.83           C  
ATOM   1756  ND2 ASN A 222     -10.623  -2.251  13.143  1.00 84.83           N  
ATOM   1757  OD1 ASN A 222      -8.690  -3.348  13.476  1.00 84.83           O  
ATOM   1758  N   ALA A 223      -7.170  -3.730  10.752  1.00 87.44           N  
ATOM   1759  CA  ALA A 223      -5.733  -3.975  10.830  1.00 87.44           C  
ATOM   1760  C   ALA A 223      -5.358  -4.628  12.158  1.00 87.44           C  
ATOM   1761  CB  ALA A 223      -4.960  -2.672  10.644  1.00 87.44           C  
ATOM   1762  O   ALA A 223      -4.468  -5.480  12.209  1.00 87.44           O  
ATOM   1763  N   ALA A 224      -6.015  -4.247  13.228  1.00 84.17           N  
ATOM   1764  CA  ALA A 224      -5.728  -4.769  14.562  1.00 84.17           C  
ATOM   1765  C   ALA A 224      -6.057  -6.256  14.652  1.00 84.17           C  
ATOM   1766  CB  ALA A 224      -6.508  -3.989  15.618  1.00 84.17           C  
ATOM   1767  O   ALA A 224      -5.568  -6.954  15.543  1.00 84.17           O  
ATOM   1768  N   GLU A 225      -6.857  -6.787  13.740  1.00 85.95           N  
ATOM   1769  CA  GLU A 225      -7.314  -8.172  13.797  1.00 85.95           C  
ATOM   1770  C   GLU A 225      -6.629  -9.024  12.732  1.00 85.95           C  
ATOM   1771  CB  GLU A 225      -8.834  -8.244  13.631  1.00 85.95           C  
ATOM   1772  O   GLU A 225      -7.093 -10.121  12.414  1.00 85.95           O  
ATOM   1773  CG  GLU A 225      -9.608  -7.551  14.742  1.00 85.95           C  
ATOM   1774  CD  GLU A 225     -11.108  -7.789  14.668  1.00 85.95           C  
ATOM   1775  OE1 GLU A 225     -11.848  -7.279  15.539  1.00 85.95           O  
ATOM   1776  OE2 GLU A 225     -11.547  -8.492  13.731  1.00 85.95           O  
ATOM   1777  N   ILE A 226      -5.621  -8.524  12.207  1.00 90.41           N  
ATOM   1778  CA  ILE A 226      -4.977  -9.190  11.080  1.00 90.41           C  
ATOM   1779  C   ILE A 226      -4.439 -10.549  11.523  1.00 90.41           C  
ATOM   1780  CB  ILE A 226      -3.837  -8.329  10.492  1.00 90.41           C  
ATOM   1781  O   ILE A 226      -4.402 -11.496  10.733  1.00 90.41           O  
ATOM   1782  CG1 ILE A 226      -3.390  -8.888   9.136  1.00 90.41           C  
ATOM   1783  CG2 ILE A 226      -2.659  -8.252  11.468  1.00 90.41           C  
ATOM   1784  CD1 ILE A 226      -2.548  -7.921   8.315  1.00 90.41           C  
ATOM   1785  N   GLU A 227      -4.020 -10.705  12.751  1.00 90.30           N  
ATOM   1786  CA  GLU A 227      -3.521 -11.975  13.270  1.00 90.30           C  
ATOM   1787  C   GLU A 227      -4.576 -13.071  13.157  1.00 90.30           C  
ATOM   1788  CB  GLU A 227      -3.074 -11.823  14.726  1.00 90.30           C  
ATOM   1789  O   GLU A 227      -4.279 -14.184  12.718  1.00 90.30           O  
ATOM   1790  CG  GLU A 227      -2.488 -13.093  15.326  1.00 90.30           C  
ATOM   1791  CD  GLU A 227      -2.009 -12.915  16.758  1.00 90.30           C  
ATOM   1792  OE1 GLU A 227      -1.421 -13.864  17.323  1.00 90.30           O  
ATOM   1793  OE2 GLU A 227      -2.225 -11.818  17.319  1.00 90.30           O  
ATOM   1794  N   SER A 228      -5.726 -12.767  13.593  1.00 87.33           N  
ATOM   1795  CA  SER A 228      -6.827 -13.721  13.507  1.00 87.33           C  
ATOM   1796  C   SER A 228      -7.095 -14.128  12.062  1.00 87.33           C  
ATOM   1797  CB  SER A 228      -8.096 -13.132  14.124  1.00 87.33           C  
ATOM   1798  O   SER A 228      -7.345 -15.301  11.779  1.00 87.33           O  
ATOM   1799  OG  SER A 228      -9.172 -14.050  14.033  1.00 87.33           O  
ATOM   1800  N   ARG A 229      -6.973 -13.171  11.193  1.00 87.75           N  
ATOM   1801  CA  ARG A 229      -7.181 -13.438   9.773  1.00 87.75           C  
ATOM   1802  C   ARG A 229      -6.097 -14.359   9.225  1.00 87.75           C  
ATOM   1803  CB  ARG A 229      -7.208 -12.130   8.979  1.00 87.75           C  
ATOM   1804  O   ARG A 229      -6.389 -15.296   8.478  1.00 87.75           O  
ATOM   1805  CG  ARG A 229      -7.445 -12.320   7.489  1.00 87.75           C  
ATOM   1806  CD  ARG A 229      -8.793 -12.971   7.210  1.00 87.75           C  
ATOM   1807  NE  ARG A 229      -9.081 -13.024   5.780  1.00 87.75           N  
ATOM   1808  NH1 ARG A 229      -9.759 -15.232   5.788  1.00 87.75           N  
ATOM   1809  NH2 ARG A 229      -9.761 -14.034   3.833  1.00 87.75           N  
ATOM   1810  CZ  ARG A 229      -9.533 -14.097   5.137  1.00 87.75           C  
ATOM   1811  N   VAL A 230      -4.925 -14.113   9.520  1.00 90.84           N  
ATOM   1812  CA  VAL A 230      -3.812 -14.949   9.082  1.00 90.84           C  
ATOM   1813  C   VAL A 230      -3.997 -16.371   9.605  1.00 90.84           C  
ATOM   1814  CB  VAL A 230      -2.455 -14.379   9.554  1.00 90.84           C  
ATOM   1815  O   VAL A 230      -3.814 -17.341   8.865  1.00 90.84           O  
ATOM   1816  CG1 VAL A 230      -1.329 -15.377   9.288  1.00 90.84           C  
ATOM   1817  CG2 VAL A 230      -2.167 -13.047   8.864  1.00 90.84           C  
ATOM   1818  N   ARG A 231      -4.354 -16.547  10.823  1.00 89.09           N  
ATOM   1819  CA  ARG A 231      -4.588 -17.858  11.419  1.00 89.09           C  
ATOM   1820  C   ARG A 231      -5.718 -18.591  10.704  1.00 89.09           C  
ATOM   1821  CB  ARG A 231      -4.913 -17.722  12.908  1.00 89.09           C  
ATOM   1822  O   ARG A 231      -5.610 -19.788  10.426  1.00 89.09           O  
ATOM   1823  CG  ARG A 231      -4.932 -19.044  13.659  1.00 89.09           C  
ATOM   1824  CD  ARG A 231      -5.247 -18.850  15.135  1.00 89.09           C  
ATOM   1825  NE  ARG A 231      -4.219 -18.061  15.807  1.00 89.09           N  
ATOM   1826  NH1 ARG A 231      -5.627 -17.236  17.442  1.00 89.09           N  
ATOM   1827  NH2 ARG A 231      -3.415 -16.634  17.417  1.00 89.09           N  
ATOM   1828  CZ  ARG A 231      -4.422 -17.312  16.887  1.00 89.09           C  
ATOM   1829  N   GLU A 232      -6.759 -17.843  10.453  1.00 86.27           N  
ATOM   1830  CA  GLU A 232      -7.904 -18.403   9.741  1.00 86.27           C  
ATOM   1831  C   GLU A 232      -7.498 -18.917   8.362  1.00 86.27           C  
ATOM   1832  CB  GLU A 232      -9.017 -17.361   9.607  1.00 86.27           C  
ATOM   1833  O   GLU A 232      -7.831 -20.045   7.992  1.00 86.27           O  
ATOM   1834  CG  GLU A 232     -10.241 -17.861   8.854  1.00 86.27           C  
ATOM   1835  CD  GLU A 232     -11.249 -16.764   8.550  1.00 86.27           C  
ATOM   1836  OE1 GLU A 232     -12.239 -17.031   7.833  1.00 86.27           O  
ATOM   1837  OE2 GLU A 232     -11.045 -15.628   9.033  1.00 86.27           O  
ATOM   1838  N   LEU A 233      -6.816 -18.120   7.607  1.00 86.44           N  
ATOM   1839  CA  LEU A 233      -6.422 -18.480   6.250  1.00 86.44           C  
ATOM   1840  C   LEU A 233      -5.432 -19.640   6.261  1.00 86.44           C  
ATOM   1841  CB  LEU A 233      -5.806 -17.275   5.533  1.00 86.44           C  
ATOM   1842  O   LEU A 233      -5.458 -20.492   5.370  1.00 86.44           O  
ATOM   1843  CG  LEU A 233      -6.762 -16.133   5.184  1.00 86.44           C  
ATOM   1844  CD1 LEU A 233      -5.990 -14.958   4.594  1.00 86.44           C  
ATOM   1845  CD2 LEU A 233      -7.838 -16.612   4.216  1.00 86.44           C  
ATOM   1846  N   SER A 234      -4.622 -19.681   7.238  1.00 86.40           N  
ATOM   1847  CA  SER A 234      -3.647 -20.759   7.358  1.00 86.40           C  
ATOM   1848  C   SER A 234      -4.324 -22.080   7.711  1.00 86.40           C  
ATOM   1849  CB  SER A 234      -2.597 -20.417   8.416  1.00 86.40           C  
ATOM   1850  O   SER A 234      -3.961 -23.131   7.178  1.00 86.40           O  
ATOM   1851  OG  SER A 234      -1.833 -19.291   8.020  1.00 86.40           O  
ATOM   1852  N   LYS A 235      -5.277 -22.089   8.652  1.00 83.29           N  
ATOM   1853  CA  LYS A 235      -6.011 -23.274   9.087  1.00 83.29           C  
ATOM   1854  C   LYS A 235      -6.809 -23.879   7.936  1.00 83.29           C  
ATOM   1855  CB  LYS A 235      -6.945 -22.931  10.249  1.00 83.29           C  
ATOM   1856  O   LYS A 235      -6.859 -25.102   7.783  1.00 83.29           O  
ATOM   1857  CG  LYS A 235      -7.583 -24.145  10.909  1.00 83.29           C  
ATOM   1858  CD  LYS A 235      -8.465 -23.742  12.084  1.00 83.29           C  
ATOM   1859  CE  LYS A 235      -9.159 -24.949  12.702  1.00 83.29           C  
ATOM   1860  NZ  LYS A 235     -10.012 -24.562  13.866  1.00 83.29           N  
ATOM   1861  N   LEU A 236      -7.435 -23.078   7.168  1.00 76.21           N  
ATOM   1862  CA  LEU A 236      -8.247 -23.531   6.044  1.00 76.21           C  
ATOM   1863  C   LEU A 236      -7.395 -24.274   5.021  1.00 76.21           C  
ATOM   1864  CB  LEU A 236      -8.949 -22.345   5.377  1.00 76.21           C  
ATOM   1865  O   LEU A 236      -7.872 -25.205   4.368  1.00 76.21           O  
ATOM   1866  CG  LEU A 236     -10.157 -21.768   6.117  1.00 76.21           C  
ATOM   1867  CD1 LEU A 236     -10.578 -20.443   5.491  1.00 76.21           C  
ATOM   1868  CD2 LEU A 236     -11.314 -22.761   6.109  1.00 76.21           C  
ATOM   1869  N   ALA A 237      -6.171 -23.928   4.959  1.00 70.68           N  
ATOM   1870  CA  ALA A 237      -5.238 -24.569   4.037  1.00 70.68           C  
ATOM   1871  C   ALA A 237      -4.868 -25.970   4.517  1.00 70.68           C  
ATOM   1872  CB  ALA A 237      -3.981 -23.717   3.874  1.00 70.68           C  
ATOM   1873  O   ALA A 237      -4.639 -26.870   3.706  1.00 70.68           O  
ATOM   1874  N   GLU A 238      -4.979 -26.255   5.866  1.00 73.91           N  
ATOM   1875  CA  GLU A 238      -4.537 -27.506   6.475  1.00 73.91           C  
ATOM   1876  C   GLU A 238      -5.687 -28.502   6.588  1.00 73.91           C  
ATOM   1877  CB  GLU A 238      -3.928 -27.246   7.855  1.00 73.91           C  
ATOM   1878  O   GLU A 238      -5.476 -29.713   6.507  1.00 73.91           O  
ATOM   1879  CG  GLU A 238      -2.597 -26.509   7.812  1.00 73.91           C  
ATOM   1880  CD  GLU A 238      -2.060 -26.158   9.190  1.00 73.91           C  
ATOM   1881  OE1 GLU A 238      -0.998 -25.502   9.279  1.00 73.91           O  
ATOM   1882  OE2 GLU A 238      -2.707 -26.543  10.190  1.00 73.91           O  
ATOM   1883  N   THR A 239      -6.975 -28.120   6.869  1.00 62.97           N  
ATOM   1884  CA  THR A 239      -8.121 -28.907   7.309  1.00 62.97           C  
ATOM   1885  C   THR A 239      -8.900 -29.445   6.113  1.00 62.97           C  
ATOM   1886  CB  THR A 239      -9.059 -28.076   8.204  1.00 62.97           C  
ATOM   1887  O   THR A 239      -9.536 -30.498   6.202  1.00 62.97           O  
ATOM   1888  CG2 THR A 239      -8.389 -27.724   9.528  1.00 62.97           C  
ATOM   1889  OG1 THR A 239      -9.410 -26.865   7.523  1.00 62.97           O  
ATOM   1890  N   THR A 240      -8.713 -28.987   4.927  1.00 58.47           N  
ATOM   1891  CA  THR A 240      -9.531 -29.456   3.814  1.00 58.47           C  
ATOM   1892  C   THR A 240      -8.677 -30.197   2.789  1.00 58.47           C  
ATOM   1893  CB  THR A 240     -10.263 -28.288   3.128  1.00 58.47           C  
ATOM   1894  O   THR A 240      -7.494 -29.892   2.623  1.00 58.47           O  
ATOM   1895  CG2 THR A 240     -11.499 -28.777   2.379  1.00 58.47           C  
ATOM   1896  OG1 THR A 240     -10.665 -27.335   4.119  1.00 58.47           O  
ATOM   1897  N   ASP A 241      -8.952 -31.521   2.585  1.00 61.48           N  
ATOM   1898  CA  ASP A 241      -8.320 -32.303   1.527  1.00 61.48           C  
ATOM   1899  C   ASP A 241      -8.346 -31.550   0.198  1.00 61.48           C  
ATOM   1900  CB  ASP A 241      -9.012 -33.659   1.376  1.00 61.48           C  
ATOM   1901  O   ASP A 241      -7.682 -31.949  -0.760  1.00 61.48           O  
ATOM   1902  CG  ASP A 241      -8.424 -34.728   2.280  1.00 61.48           C  
ATOM   1903  OD1 ASP A 241      -7.267 -34.578   2.730  1.00 61.48           O  
ATOM   1904  OD2 ASP A 241      -9.122 -35.731   2.542  1.00 61.48           O  
ATOM   1905  N   LYS A 242      -9.007 -30.347   0.152  1.00 56.13           N  
ATOM   1906  CA  LYS A 242      -9.057 -29.565  -1.081  1.00 56.13           C  
ATOM   1907  C   LYS A 242      -7.874 -28.605  -1.171  1.00 56.13           C  
ATOM   1908  CB  LYS A 242     -10.371 -28.788  -1.171  1.00 56.13           C  
ATOM   1909  O   LYS A 242      -7.599 -27.861  -0.227  1.00 56.13           O  
ATOM   1910  CG  LYS A 242     -11.596 -29.666  -1.379  1.00 56.13           C  
ATOM   1911  CD  LYS A 242     -12.852 -28.832  -1.593  1.00 56.13           C  
ATOM   1912  CE  LYS A 242     -14.089 -29.708  -1.736  1.00 56.13           C  
ATOM   1913  NZ  LYS A 242     -15.319 -28.895  -1.973  1.00 56.13           N  
ATOM   1914  N   VAL A 243      -6.727 -28.936  -1.669  1.00 58.12           N  
ATOM   1915  CA  VAL A 243      -5.429 -28.322  -1.928  1.00 58.12           C  
ATOM   1916  C   VAL A 243      -5.617 -26.851  -2.293  1.00 58.12           C  
ATOM   1917  CB  VAL A 243      -4.668 -29.057  -3.054  1.00 58.12           C  
ATOM   1918  O   VAL A 243      -4.775 -26.012  -1.965  1.00 58.12           O  
ATOM   1919  CG1 VAL A 243      -3.334 -28.371  -3.342  1.00 58.12           C  
ATOM   1920  CG2 VAL A 243      -4.449 -30.522  -2.681  1.00 58.12           C  
ATOM   1921  N   LYS A 244      -6.882 -26.256  -2.285  1.00 66.94           N  
ATOM   1922  CA  LYS A 244      -6.958 -24.908  -2.840  1.00 66.94           C  
ATOM   1923  C   LYS A 244      -7.848 -24.011  -1.983  1.00 66.94           C  
ATOM   1924  CB  LYS A 244      -7.482 -24.947  -4.276  1.00 66.94           C  
ATOM   1925  O   LYS A 244      -8.792 -23.401  -2.488  1.00 66.94           O  
ATOM   1926  CG  LYS A 244      -6.542 -25.628  -5.259  1.00 66.94           C  
ATOM   1927  CD  LYS A 244      -7.066 -25.541  -6.687  1.00 66.94           C  
ATOM   1928  CE  LYS A 244      -6.117 -26.206  -7.674  1.00 66.94           C  
ATOM   1929  NZ  LYS A 244      -6.629 -26.126  -9.075  1.00 66.94           N  
ATOM   1930  N   GLN A 245      -7.787 -23.939  -0.615  1.00 77.63           N  
ATOM   1931  CA  GLN A 245      -8.512 -23.043   0.280  1.00 77.63           C  
ATOM   1932  C   GLN A 245      -7.556 -22.100   1.006  1.00 77.63           C  
ATOM   1933  CB  GLN A 245      -9.332 -23.842   1.293  1.00 77.63           C  
ATOM   1934  O   GLN A 245      -6.341 -22.170   0.813  1.00 77.63           O  
ATOM   1935  CG  GLN A 245     -10.544 -24.540   0.689  1.00 77.63           C  
ATOM   1936  CD  GLN A 245     -11.464 -25.132   1.740  1.00 77.63           C  
ATOM   1937  NE2 GLN A 245     -12.499 -25.835   1.294  1.00 77.63           N  
ATOM   1938  OE1 GLN A 245     -11.247 -24.959   2.944  1.00 77.63           O  
ATOM   1939  N   GLY A 246      -8.083 -21.052   1.696  1.00 83.78           N  
ATOM   1940  CA  GLY A 246      -7.315 -20.075   2.452  1.00 83.78           C  
ATOM   1941  C   GLY A 246      -6.685 -19.006   1.579  1.00 83.78           C  
ATOM   1942  O   GLY A 246      -7.368 -18.378   0.768  1.00 83.78           O  
ATOM   1943  N   PHE A 247      -5.334 -18.904   1.695  1.00 88.30           N  
ATOM   1944  CA  PHE A 247      -4.573 -17.917   0.939  1.00 88.30           C  
ATOM   1945  C   PHE A 247      -4.657 -18.196  -0.557  1.00 88.30           C  
ATOM   1946  CB  PHE A 247      -3.109 -17.905   1.390  1.00 88.30           C  
ATOM   1947  O   PHE A 247      -4.803 -17.272  -1.359  1.00 88.30           O  
ATOM   1948  CG  PHE A 247      -2.886 -17.224   2.713  1.00 88.30           C  
ATOM   1949  CD1 PHE A 247      -2.924 -15.838   2.812  1.00 88.30           C  
ATOM   1950  CD2 PHE A 247      -2.638 -17.969   3.858  1.00 88.30           C  
ATOM   1951  CE1 PHE A 247      -2.718 -15.205   4.035  1.00 88.30           C  
ATOM   1952  CE2 PHE A 247      -2.432 -17.343   5.084  1.00 88.30           C  
ATOM   1953  CZ  PHE A 247      -2.471 -15.961   5.170  1.00 88.30           C  
ATOM   1954  N   TRP A 248      -4.611 -19.482  -0.884  1.00 85.33           N  
ATOM   1955  CA  TRP A 248      -4.623 -19.867  -2.291  1.00 85.33           C  
ATOM   1956  C   TRP A 248      -5.931 -19.454  -2.958  1.00 85.33           C  
ATOM   1957  CB  TRP A 248      -4.415 -21.377  -2.437  1.00 85.33           C  
ATOM   1958  O   TRP A 248      -5.926 -18.915  -4.067  1.00 85.33           O  
ATOM   1959  CG  TRP A 248      -4.286 -21.839  -3.858  1.00 85.33           C  
ATOM   1960  CD1 TRP A 248      -5.291 -22.273  -4.677  1.00 85.33           C  
ATOM   1961  CD2 TRP A 248      -3.081 -21.917  -4.625  1.00 85.33           C  
ATOM   1962  CE2 TRP A 248      -3.430 -22.408  -5.903  1.00 85.33           C  
ATOM   1963  CE3 TRP A 248      -1.738 -21.620  -4.356  1.00 85.33           C  
ATOM   1964  NE1 TRP A 248      -4.783 -22.616  -5.909  1.00 85.33           N  
ATOM   1965  CH2 TRP A 248      -1.177 -22.307  -6.621  1.00 85.33           C  
ATOM   1966  CZ2 TRP A 248      -2.483 -22.607  -6.910  1.00 85.33           C  
ATOM   1967  CZ3 TRP A 248      -0.798 -21.818  -5.360  1.00 85.33           C  
ATOM   1968  N   GLU A 249      -6.994 -19.699  -2.341  1.00 83.81           N  
ATOM   1969  CA  GLU A 249      -8.302 -19.344  -2.884  1.00 83.81           C  
ATOM   1970  C   GLU A 249      -8.395 -17.846  -3.161  1.00 83.81           C  
ATOM   1971  CB  GLU A 249      -9.416 -19.771  -1.925  1.00 83.81           C  
ATOM   1972  O   GLU A 249      -8.834 -17.435  -4.238  1.00 83.81           O  
ATOM   1973  CG  GLU A 249     -10.817 -19.463  -2.434  1.00 83.81           C  
ATOM   1974  CD  GLU A 249     -11.906 -19.771  -1.418  1.00 83.81           C  
ATOM   1975  OE1 GLU A 249     -13.104 -19.695  -1.772  1.00 83.81           O  
ATOM   1976  OE2 GLU A 249     -11.557 -20.090  -0.260  1.00 83.81           O  
ATOM   1977  N   GLU A 250      -8.021 -17.120  -2.159  1.00 87.25           N  
ATOM   1978  CA  GLU A 250      -8.066 -15.672  -2.342  1.00 87.25           C  
ATOM   1979  C   GLU A 250      -7.152 -15.232  -3.483  1.00 87.25           C  
ATOM   1980  CB  GLU A 250      -7.675 -14.954  -1.048  1.00 87.25           C  
ATOM   1981  O   GLU A 250      -7.532 -14.391  -4.300  1.00 87.25           O  
ATOM   1982  CG  GLU A 250      -8.763 -14.967   0.016  1.00 87.25           C  
ATOM   1983  CD  GLU A 250      -8.485 -14.018   1.171  1.00 87.25           C  
ATOM   1984  OE1 GLU A 250      -9.342 -13.895   2.075  1.00 87.25           O  
ATOM   1985  OE2 GLU A 250      -7.401 -13.392   1.171  1.00 87.25           O  
ATOM   1986  N   PHE A 251      -5.978 -15.774  -3.449  1.00 87.72           N  
ATOM   1987  CA  PHE A 251      -5.012 -15.434  -4.487  1.00 87.72           C  
ATOM   1988  C   PHE A 251      -5.529 -15.839  -5.862  1.00 87.72           C  
ATOM   1989  CB  PHE A 251      -3.666 -16.110  -4.212  1.00 87.72           C  
ATOM   1990  O   PHE A 251      -5.383 -15.091  -6.831  1.00 87.72           O  
ATOM   1991  CG  PHE A 251      -2.587 -15.735  -5.192  1.00 87.72           C  
ATOM   1992  CD1 PHE A 251      -2.045 -16.685  -6.048  1.00 87.72           C  
ATOM   1993  CD2 PHE A 251      -2.114 -14.430  -5.256  1.00 87.72           C  
ATOM   1994  CE1 PHE A 251      -1.046 -16.340  -6.956  1.00 87.72           C  
ATOM   1995  CE2 PHE A 251      -1.117 -14.078  -6.161  1.00 87.72           C  
ATOM   1996  CZ  PHE A 251      -0.583 -15.035  -7.009  1.00 87.72           C  
ATOM   1997  N   GLU A 252      -6.126 -17.021  -6.013  1.00 84.57           N  
ATOM   1998  CA  GLU A 252      -6.683 -17.488  -7.279  1.00 84.57           C  
ATOM   1999  C   GLU A 252      -7.794 -16.564  -7.769  1.00 84.57           C  
ATOM   2000  CB  GLU A 252      -7.213 -18.918  -7.139  1.00 84.57           C  
ATOM   2001  O   GLU A 252      -7.897 -16.288  -8.966  1.00 84.57           O  
ATOM   2002  CG  GLU A 252      -7.733 -19.512  -8.440  1.00 84.57           C  
ATOM   2003  CD  GLU A 252      -6.653 -19.676  -9.498  1.00 84.57           C  
ATOM   2004  OE1 GLU A 252      -6.992 -19.804 -10.696  1.00 84.57           O  
ATOM   2005  OE2 GLU A 252      -5.459 -19.678  -9.125  1.00 84.57           O  
ATOM   2006  N   THR A 253      -8.626 -16.136  -6.866  1.00 83.49           N  
ATOM   2007  CA  THR A 253      -9.673 -15.179  -7.204  1.00 83.49           C  
ATOM   2008  C   THR A 253      -9.073 -13.910  -7.802  1.00 83.49           C  
ATOM   2009  CB  THR A 253     -10.520 -14.817  -5.970  1.00 83.49           C  
ATOM   2010  O   THR A 253      -9.598 -13.367  -8.776  1.00 83.49           O  
ATOM   2011  CG2 THR A 253     -11.598 -13.797  -6.321  1.00 83.49           C  
ATOM   2012  OG1 THR A 253     -11.146 -16.002  -5.463  1.00 83.49           O  
ATOM   2013  N   LEU A 254      -8.014 -13.456  -7.225  1.00 82.89           N  
ATOM   2014  CA  LEU A 254      -7.314 -12.282  -7.734  1.00 82.89           C  
ATOM   2015  C   LEU A 254      -6.803 -12.525  -9.150  1.00 82.89           C  
ATOM   2016  CB  LEU A 254      -6.147 -11.913  -6.813  1.00 82.89           C  
ATOM   2017  O   LEU A 254      -6.904 -11.648 -10.010  1.00 82.89           O  
ATOM   2018  CG  LEU A 254      -6.509 -11.183  -5.519  1.00 82.89           C  
ATOM   2019  CD1 LEU A 254      -5.283 -11.056  -4.621  1.00 82.89           C  
ATOM   2020  CD2 LEU A 254      -7.097  -9.810  -5.827  1.00 82.89           C  
ATOM   2021  N   GLN A 255      -6.303 -13.697  -9.370  1.00 81.10           N  
ATOM   2022  CA  GLN A 255      -5.771 -14.040 -10.685  1.00 81.10           C  
ATOM   2023  C   GLN A 255      -6.870 -14.030 -11.743  1.00 81.10           C  
ATOM   2024  CB  GLN A 255      -5.089 -15.408 -10.648  1.00 81.10           C  
ATOM   2025  O   GLN A 255      -6.658 -13.554 -12.861  1.00 81.10           O  
ATOM   2026  CG  GLN A 255      -3.805 -15.434  -9.830  1.00 81.10           C  
ATOM   2027  CD  GLN A 255      -2.723 -14.540 -10.407  1.00 81.10           C  
ATOM   2028  NE2 GLN A 255      -1.495 -15.045 -10.446  1.00 81.10           N  
ATOM   2029  OE1 GLN A 255      -2.989 -13.405 -10.814  1.00 81.10           O  
ATOM   2030  N   GLN A 256      -8.010 -14.421 -11.384  1.00 76.62           N  
ATOM   2031  CA  GLN A 256      -9.137 -14.505 -12.307  1.00 76.62           C  
ATOM   2032  C   GLN A 256      -9.679 -13.119 -12.642  1.00 76.62           C  
ATOM   2033  CB  GLN A 256     -10.248 -15.376 -11.720  1.00 76.62           C  
ATOM   2034  O   GLN A 256     -10.206 -12.899 -13.734  1.00 76.62           O  
ATOM   2035  CG  GLN A 256      -9.902 -16.858 -11.659  1.00 76.62           C  
ATOM   2036  CD  GLN A 256     -10.953 -17.677 -10.935  1.00 76.62           C  
ATOM   2037  NE2 GLN A 256     -10.741 -18.987 -10.867  1.00 76.62           N  
ATOM   2038  OE1 GLN A 256     -11.947 -17.137 -10.439  1.00 76.62           O  
ATOM   2039  N   GLN A 257      -9.602 -12.228 -11.732  1.00 72.04           N  
ATOM   2040  CA  GLN A 257     -10.088 -10.867 -11.929  1.00 72.04           C  
ATOM   2041  C   GLN A 257      -9.185 -10.094 -12.887  1.00 72.04           C  
ATOM   2042  CB  GLN A 257     -10.185 -10.132 -10.591  1.00 72.04           C  
ATOM   2043  O   GLN A 257      -9.638  -9.170 -13.565  1.00 72.04           O  
ATOM   2044  CG  GLN A 257     -11.321 -10.621  -9.703  1.00 72.04           C  
ATOM   2045  CD  GLN A 257     -11.349  -9.930  -8.352  1.00 72.04           C  
ATOM   2046  NE2 GLN A 257     -12.474 -10.038  -7.654  1.00 72.04           N  
ATOM   2047  OE1 GLN A 257     -10.367  -9.305  -7.940  1.00 72.04           O  
ATOM   2048  N   GLU A 258      -7.894 -10.410 -12.906  1.00 66.23           N  
ATOM   2049  CA  GLU A 258      -6.929  -9.770 -13.794  1.00 66.23           C  
ATOM   2050  C   GLU A 258      -7.310  -9.967 -15.259  1.00 66.23           C  
ATOM   2051  CB  GLU A 258      -5.521 -10.313 -13.540  1.00 66.23           C  
ATOM   2052  O   GLU A 258      -7.094  -9.080 -16.087  1.00 66.23           O  
ATOM   2053  CG  GLU A 258      -4.746  -9.543 -12.480  1.00 66.23           C  
ATOM   2054  CD  GLU A 258      -3.315 -10.028 -12.312  1.00 66.23           C  
ATOM   2055  OE1 GLU A 258      -2.574  -9.455 -11.481  1.00 66.23           O  
ATOM   2056  OE2 GLU A 258      -2.931 -10.987 -13.018  1.00 66.23           O  
ATOM   2057  N   CYS A 259      -8.011 -11.077 -15.587  1.00 56.60           N  
ATOM   2058  CA  CYS A 259      -8.391 -11.393 -16.959  1.00 56.60           C  
ATOM   2059  C   CYS A 259      -9.495 -10.463 -17.448  1.00 56.60           C  
ATOM   2060  CB  CYS A 259      -8.852 -12.847 -17.067  1.00 56.60           C  
ATOM   2061  O   CYS A 259      -9.652 -10.258 -18.653  1.00 56.60           O  
ATOM   2062  SG  CYS A 259      -7.530 -14.050 -16.812  1.00 56.60           S  
ATOM   2063  N   LYS A 260      -9.961  -9.570 -16.531  1.00 57.87           N  
ATOM   2064  CA  LYS A 260     -11.082  -8.714 -16.908  1.00 57.87           C  
ATOM   2065  C   LYS A 260     -10.605  -7.308 -17.263  1.00 57.87           C  
ATOM   2066  CB  LYS A 260     -12.111  -8.648 -15.779  1.00 57.87           C  
ATOM   2067  O   LYS A 260     -11.338  -6.537 -17.885  1.00 57.87           O  
ATOM   2068  CG  LYS A 260     -12.832  -9.963 -15.521  1.00 57.87           C  
ATOM   2069  CD  LYS A 260     -13.906  -9.812 -14.451  1.00 57.87           C  
ATOM   2070  CE  LYS A 260     -14.600 -11.136 -14.163  1.00 57.87           C  
ATOM   2071  NZ  LYS A 260     -15.640 -10.996 -13.101  1.00 57.87           N  
ATOM   2072  N   LEU A 261      -9.371  -7.022 -16.920  1.00 61.75           N  
ATOM   2073  CA  LEU A 261      -8.831  -5.688 -17.159  1.00 61.75           C  
ATOM   2074  C   LEU A 261      -7.962  -5.670 -18.413  1.00 61.75           C  
ATOM   2075  CB  LEU A 261      -8.016  -5.216 -15.952  1.00 61.75           C  
ATOM   2076  O   LEU A 261      -6.868  -6.240 -18.423  1.00 61.75           O  
ATOM   2077  CG  LEU A 261      -8.780  -5.062 -14.636  1.00 61.75           C  
ATOM   2078  CD1 LEU A 261      -7.810  -4.810 -13.487  1.00 61.75           C  
ATOM   2079  CD2 LEU A 261      -9.801  -3.934 -14.739  1.00 61.75           C  
ATOM   2080  N   LEU A 262      -8.591  -5.417 -19.611  1.00 70.50           N  
ATOM   2081  CA  LEU A 262      -7.880  -5.407 -20.885  1.00 70.50           C  
ATOM   2082  C   LEU A 262      -7.306  -4.025 -21.177  1.00 70.50           C  
ATOM   2083  CB  LEU A 262      -8.812  -5.836 -22.022  1.00 70.50           C  
ATOM   2084  O   LEU A 262      -7.877  -3.263 -21.960  1.00 70.50           O  
ATOM   2085  CG  LEU A 262      -9.390  -7.249 -21.930  1.00 70.50           C  
ATOM   2086  CD1 LEU A 262     -10.448  -7.460 -23.007  1.00 70.50           C  
ATOM   2087  CD2 LEU A 262      -8.281  -8.289 -22.051  1.00 70.50           C  
ATOM   2088  N   TYR A 263      -6.383  -3.627 -20.365  1.00 86.56           N  
ATOM   2089  CA  TYR A 263      -5.783  -2.331 -20.659  1.00 86.56           C  
ATOM   2090  C   TYR A 263      -4.774  -2.443 -21.797  1.00 86.56           C  
ATOM   2091  CB  TYR A 263      -5.102  -1.758 -19.413  1.00 86.56           C  
ATOM   2092  O   TYR A 263      -4.192  -3.508 -22.015  1.00 86.56           O  
ATOM   2093  CG  TYR A 263      -6.052  -1.489 -18.272  1.00 86.56           C  
ATOM   2094  CD1 TYR A 263      -7.094  -0.574 -18.408  1.00 86.56           C  
ATOM   2095  CD2 TYR A 263      -5.911  -2.148 -17.055  1.00 86.56           C  
ATOM   2096  CE1 TYR A 263      -7.971  -0.322 -17.358  1.00 86.56           C  
ATOM   2097  CE2 TYR A 263      -6.782  -1.904 -15.999  1.00 86.56           C  
ATOM   2098  OH  TYR A 263      -8.673  -0.745 -15.117  1.00 86.56           O  
ATOM   2099  CZ  TYR A 263      -7.808  -0.991 -16.160  1.00 86.56           C  
ATOM   2100  N   SER A 264      -4.711  -1.408 -22.580  1.00 91.94           N  
ATOM   2101  CA  SER A 264      -3.850  -1.365 -23.757  1.00 91.94           C  
ATOM   2102  C   SER A 264      -2.380  -1.499 -23.371  1.00 91.94           C  
ATOM   2103  CB  SER A 264      -4.065  -0.064 -24.532  1.00 91.94           C  
ATOM   2104  O   SER A 264      -1.933  -0.898 -22.393  1.00 91.94           O  
ATOM   2105  OG  SER A 264      -3.173   0.021 -25.630  1.00 91.94           O  
ATOM   2106  N   ARG A 265      -1.585  -2.278 -24.203  1.00 93.35           N  
ATOM   2107  CA  ARG A 265      -0.139  -2.447 -24.105  1.00 93.35           C  
ATOM   2108  C   ARG A 265       0.532  -2.215 -25.454  1.00 93.35           C  
ATOM   2109  CB  ARG A 265       0.205  -3.844 -23.581  1.00 93.35           C  
ATOM   2110  O   ARG A 265       1.534  -2.859 -25.774  1.00 93.35           O  
ATOM   2111  CG  ARG A 265      -0.311  -4.120 -22.178  1.00 93.35           C  
ATOM   2112  CD  ARG A 265      -0.266  -5.604 -21.843  1.00 93.35           C  
ATOM   2113  NE  ARG A 265      -0.991  -5.900 -20.610  1.00 93.35           N  
ATOM   2114  NH1 ARG A 265      -0.467  -8.150 -20.599  1.00 93.35           N  
ATOM   2115  NH2 ARG A 265      -1.756  -7.260 -18.925  1.00 93.35           N  
ATOM   2116  CZ  ARG A 265      -1.069  -7.103 -20.048  1.00 93.35           C  
ATOM   2117  N   LYS A 266      -0.039  -1.476 -26.238  1.00 93.87           N  
ATOM   2118  CA  LYS A 266       0.337  -1.293 -27.637  1.00 93.87           C  
ATOM   2119  C   LYS A 266       1.760  -0.755 -27.758  1.00 93.87           C  
ATOM   2120  CB  LYS A 266      -0.642  -0.349 -28.337  1.00 93.87           C  
ATOM   2121  O   LYS A 266       2.530  -1.208 -28.607  1.00 93.87           O  
ATOM   2122  CG  LYS A 266      -2.016  -0.954 -28.585  1.00 93.87           C  
ATOM   2123  CD  LYS A 266      -2.922   0.009 -29.341  1.00 93.87           C  
ATOM   2124  CE  LYS A 266      -4.304  -0.588 -29.573  1.00 93.87           C  
ATOM   2125  NZ  LYS A 266      -5.213   0.372 -30.267  1.00 93.87           N  
ATOM   2126  N   GLU A 267       2.098   0.200 -26.856  1.00 94.88           N  
ATOM   2127  CA  GLU A 267       3.424   0.805 -26.934  1.00 94.88           C  
ATOM   2128  C   GLU A 267       4.517  -0.226 -26.673  1.00 94.88           C  
ATOM   2129  CB  GLU A 267       3.545   1.964 -25.942  1.00 94.88           C  
ATOM   2130  O   GLU A 267       5.542  -0.240 -27.358  1.00 94.88           O  
ATOM   2131  CG  GLU A 267       2.640   3.145 -26.261  1.00 94.88           C  
ATOM   2132  CD  GLU A 267       2.850   3.701 -27.661  1.00 94.88           C  
ATOM   2133  OE1 GLU A 267       1.850   3.959 -28.368  1.00 94.88           O  
ATOM   2134  OE2 GLU A 267       4.025   3.880 -28.053  1.00 94.88           O  
ATOM   2135  N   GLY A 268       4.314  -1.050 -25.611  1.00 94.05           N  
ATOM   2136  CA  GLY A 268       5.270  -2.097 -25.289  1.00 94.05           C  
ATOM   2137  C   GLY A 268       5.339  -3.186 -26.343  1.00 94.05           C  
ATOM   2138  O   GLY A 268       6.358  -3.868 -26.473  1.00 94.05           O  
ATOM   2139  N   GLN A 269       4.279  -3.356 -27.261  1.00 94.79           N  
ATOM   2140  CA  GLN A 269       4.186  -4.411 -28.264  1.00 94.79           C  
ATOM   2141  C   GLN A 269       4.777  -3.958 -29.596  1.00 94.79           C  
ATOM   2142  CB  GLN A 269       2.731  -4.844 -28.455  1.00 94.79           C  
ATOM   2143  O   GLN A 269       4.907  -4.755 -30.527  1.00 94.79           O  
ATOM   2144  CG  GLN A 269       2.173  -5.654 -27.293  1.00 94.79           C  
ATOM   2145  CD  GLN A 269       0.682  -5.905 -27.416  1.00 94.79           C  
ATOM   2146  NE2 GLN A 269       0.223  -7.030 -26.876  1.00 94.79           N  
ATOM   2147  OE1 GLN A 269      -0.053  -5.095 -27.990  1.00 94.79           O  
ATOM   2148  N   ARG A 270       5.132  -2.754 -29.690  1.00 94.64           N  
ATOM   2149  CA  ARG A 270       5.726  -2.255 -30.926  1.00 94.64           C  
ATOM   2150  C   ARG A 270       7.026  -2.987 -31.243  1.00 94.64           C  
ATOM   2151  CB  ARG A 270       5.982  -0.750 -30.831  1.00 94.64           C  
ATOM   2152  O   ARG A 270       7.803  -3.302 -30.339  1.00 94.64           O  
ATOM   2153  CG  ARG A 270       4.715   0.091 -30.829  1.00 94.64           C  
ATOM   2154  CD  ARG A 270       5.027   1.581 -30.801  1.00 94.64           C  
ATOM   2155  NE  ARG A 270       3.833   2.386 -31.041  1.00 94.64           N  
ATOM   2156  NH1 ARG A 270       4.971   4.386 -31.245  1.00 94.64           N  
ATOM   2157  NH2 ARG A 270       2.689   4.334 -31.454  1.00 94.64           N  
ATOM   2158  CZ  ARG A 270       3.834   3.701 -31.246  1.00 94.64           C  
ATOM   2159  N   GLN A 271       7.189  -3.259 -32.506  1.00 93.73           N  
ATOM   2160  CA  GLN A 271       8.367  -3.983 -32.973  1.00 93.73           C  
ATOM   2161  C   GLN A 271       9.651  -3.275 -32.549  1.00 93.73           C  
ATOM   2162  CB  GLN A 271       8.332  -4.141 -34.494  1.00 93.73           C  
ATOM   2163  O   GLN A 271      10.615  -3.922 -32.135  1.00 93.73           O  
ATOM   2164  CG  GLN A 271       9.433  -5.038 -35.044  1.00 93.73           C  
ATOM   2165  CD  GLN A 271       9.364  -6.452 -34.500  1.00 93.73           C  
ATOM   2166  NE2 GLN A 271      10.522  -7.086 -34.350  1.00 93.73           N  
ATOM   2167  OE1 GLN A 271       8.280  -6.971 -34.217  1.00 93.73           O  
ATOM   2168  N   GLU A 272       9.628  -1.980 -32.497  1.00 92.56           N  
ATOM   2169  CA  GLU A 272      10.795  -1.155 -32.200  1.00 92.56           C  
ATOM   2170  C   GLU A 272      11.141  -1.204 -30.715  1.00 92.56           C  
ATOM   2171  CB  GLU A 272      10.555   0.292 -32.637  1.00 92.56           C  
ATOM   2172  O   GLU A 272      12.276  -0.919 -30.327  1.00 92.56           O  
ATOM   2173  CG  GLU A 272      10.335   0.455 -34.134  1.00 92.56           C  
ATOM   2174  CD  GLU A 272       8.888   0.251 -34.553  1.00 92.56           C  
ATOM   2175  OE1 GLU A 272       8.566   0.459 -35.745  1.00 92.56           O  
ATOM   2176  OE2 GLU A 272       8.069  -0.119 -33.682  1.00 92.56           O  
ATOM   2177  N   ASN A 273      10.163  -1.563 -29.823  1.00 95.05           N  
ATOM   2178  CA  ASN A 273      10.360  -1.528 -28.378  1.00 95.05           C  
ATOM   2179  C   ASN A 273      10.628  -2.920 -27.815  1.00 95.05           C  
ATOM   2180  CB  ASN A 273       9.148  -0.899 -27.687  1.00 95.05           C  
ATOM   2181  O   ASN A 273      10.965  -3.064 -26.638  1.00 95.05           O  
ATOM   2182  CG  ASN A 273       9.031   0.589 -27.952  1.00 95.05           C  
ATOM   2183  ND2 ASN A 273       7.803   1.094 -27.969  1.00 95.05           N  
ATOM   2184  OD1 ASN A 273      10.037   1.279 -28.140  1.00 95.05           O  
ATOM   2185  N   LYS A 274      10.589  -3.907 -28.651  1.00 94.21           N  
ATOM   2186  CA  LYS A 274      10.706  -5.294 -28.209  1.00 94.21           C  
ATOM   2187  C   LYS A 274      12.023  -5.526 -27.472  1.00 94.21           C  
ATOM   2188  CB  LYS A 274      10.596  -6.248 -29.398  1.00 94.21           C  
ATOM   2189  O   LYS A 274      12.052  -6.199 -26.439  1.00 94.21           O  
ATOM   2190  CG  LYS A 274      10.417  -7.708 -29.006  1.00 94.21           C  
ATOM   2191  CD  LYS A 274      10.202  -8.592 -30.228  1.00 94.21           C  
ATOM   2192  CE  LYS A 274      10.105 -10.063 -29.844  1.00 94.21           C  
ATOM   2193  NZ  LYS A 274       9.845 -10.929 -31.033  1.00 94.21           N  
ATOM   2194  N   ASN A 275      13.067  -4.919 -27.982  1.00 95.54           N  
ATOM   2195  CA  ASN A 275      14.393  -5.134 -27.411  1.00 95.54           C  
ATOM   2196  C   ASN A 275      14.572  -4.366 -26.104  1.00 95.54           C  
ATOM   2197  CB  ASN A 275      15.480  -4.739 -28.412  1.00 95.54           C  
ATOM   2198  O   ASN A 275      15.606  -4.487 -25.445  1.00 95.54           O  
ATOM   2199  CG  ASN A 275      15.397  -3.281 -28.819  1.00 95.54           C  
ATOM   2200  ND2 ASN A 275      16.476  -2.764 -29.394  1.00 95.54           N  
ATOM   2201  OD1 ASN A 275      14.372  -2.625 -28.617  1.00 95.54           O  
ATOM   2202  N   LYS A 276      13.586  -3.569 -25.740  1.00 96.45           N  
ATOM   2203  CA  LYS A 276      13.638  -2.794 -24.504  1.00 96.45           C  
ATOM   2204  C   LYS A 276      12.837  -3.470 -23.396  1.00 96.45           C  
ATOM   2205  CB  LYS A 276      13.116  -1.375 -24.738  1.00 96.45           C  
ATOM   2206  O   LYS A 276      12.693  -2.920 -22.302  1.00 96.45           O  
ATOM   2207  CG  LYS A 276      13.974  -0.547 -25.683  1.00 96.45           C  
ATOM   2208  CD  LYS A 276      13.499   0.899 -25.747  1.00 96.45           C  
ATOM   2209  CE  LYS A 276      14.432   1.757 -26.591  1.00 96.45           C  
ATOM   2210  NZ  LYS A 276      13.993   3.185 -26.622  1.00 96.45           N  
ATOM   2211  N   ASN A 277      12.270  -4.621 -23.753  1.00 96.99           N  
ATOM   2212  CA  ASN A 277      11.527  -5.432 -22.794  1.00 96.99           C  
ATOM   2213  C   ASN A 277      12.309  -6.679 -22.390  1.00 96.99           C  
ATOM   2214  CB  ASN A 277      10.163  -5.823 -23.365  1.00 96.99           C  
ATOM   2215  O   ASN A 277      12.709  -7.470 -23.245  1.00 96.99           O  
ATOM   2216  CG  ASN A 277       9.332  -4.621 -23.768  1.00 96.99           C  
ATOM   2217  ND2 ASN A 277       8.689  -4.706 -24.927  1.00 96.99           N  
ATOM   2218  OD1 ASN A 277       9.269  -3.623 -23.045  1.00 96.99           O  
ATOM   2219  N   ARG A 278      12.542  -6.781 -21.064  1.00 96.35           N  
ATOM   2220  CA  ARG A 278      13.277  -7.948 -20.587  1.00 96.35           C  
ATOM   2221  C   ARG A 278      12.493  -9.231 -20.844  1.00 96.35           C  
ATOM   2222  CB  ARG A 278      13.588  -7.815 -19.095  1.00 96.35           C  
ATOM   2223  O   ARG A 278      13.065 -10.243 -21.255  1.00 96.35           O  
ATOM   2224  CG  ARG A 278      14.332  -9.006 -18.512  1.00 96.35           C  
ATOM   2225  CD  ARG A 278      14.641  -8.810 -17.034  1.00 96.35           C  
ATOM   2226  NE  ARG A 278      15.693  -7.819 -16.830  1.00 96.35           N  
ATOM   2227  NH1 ARG A 278      17.419  -9.217 -17.468  1.00 96.35           N  
ATOM   2228  NH2 ARG A 278      17.861  -7.062 -16.824  1.00 96.35           N  
ATOM   2229  CZ  ARG A 278      16.989  -8.035 -17.041  1.00 96.35           C  
ATOM   2230  N   TYR A 279      11.136  -9.143 -20.551  1.00 93.83           N  
ATOM   2231  CA  TYR A 279      10.242 -10.269 -20.794  1.00 93.83           C  
ATOM   2232  C   TYR A 279       9.178  -9.909 -21.823  1.00 93.83           C  
ATOM   2233  CB  TYR A 279       9.577 -10.718 -19.490  1.00 93.83           C  
ATOM   2234  O   TYR A 279       8.615  -8.812 -21.786  1.00 93.83           O  
ATOM   2235  CG  TYR A 279      10.558 -11.098 -18.407  1.00 93.83           C  
ATOM   2236  CD1 TYR A 279      11.211 -12.328 -18.432  1.00 93.83           C  
ATOM   2237  CD2 TYR A 279      10.832 -10.229 -17.357  1.00 93.83           C  
ATOM   2238  CE1 TYR A 279      12.114 -12.683 -17.436  1.00 93.83           C  
ATOM   2239  CE2 TYR A 279      11.734 -10.574 -16.355  1.00 93.83           C  
ATOM   2240  OH  TYR A 279      13.262 -12.147 -15.414  1.00 93.83           O  
ATOM   2241  CZ  TYR A 279      12.369 -11.801 -16.403  1.00 93.83           C  
ATOM   2242  N   LYS A 280       8.996 -10.938 -22.727  1.00 90.23           N  
ATOM   2243  CA  LYS A 280       8.103 -10.733 -23.864  1.00 90.23           C  
ATOM   2244  C   LYS A 280       6.680 -10.439 -23.399  1.00 90.23           C  
ATOM   2245  CB  LYS A 280       8.113 -11.957 -24.781  1.00 90.23           C  
ATOM   2246  O   LYS A 280       5.980  -9.624 -24.004  1.00 90.23           O  
ATOM   2247  CG  LYS A 280       7.281 -11.791 -26.044  1.00 90.23           C  
ATOM   2248  CD  LYS A 280       7.320 -13.044 -26.909  1.00 90.23           C  
ATOM   2249  CE  LYS A 280       6.408 -12.917 -28.121  1.00 90.23           C  
ATOM   2250  NZ  LYS A 280       6.422 -14.155 -28.957  1.00 90.23           N  
ATOM   2251  N   ASN A 281       6.315 -11.005 -22.280  1.00 86.50           N  
ATOM   2252  CA  ASN A 281       4.910 -10.933 -21.894  1.00 86.50           C  
ATOM   2253  C   ASN A 281       4.710 -10.044 -20.671  1.00 86.50           C  
ATOM   2254  CB  ASN A 281       4.355 -12.334 -21.629  1.00 86.50           C  
ATOM   2255  O   ASN A 281       3.617 -10.001 -20.102  1.00 86.50           O  
ATOM   2256  CG  ASN A 281       4.369 -13.212 -22.865  1.00 86.50           C  
ATOM   2257  ND2 ASN A 281       4.652 -14.495 -22.678  1.00 86.50           N  
ATOM   2258  OD1 ASN A 281       4.128 -12.740 -23.979  1.00 86.50           O  
ATOM   2259  N   ILE A 282       5.653  -9.363 -20.272  1.00 93.09           N  
ATOM   2260  CA  ILE A 282       5.521  -8.404 -19.181  1.00 93.09           C  
ATOM   2261  C   ILE A 282       5.721  -6.987 -19.712  1.00 93.09           C  
ATOM   2262  CB  ILE A 282       6.528  -8.698 -18.046  1.00 93.09           C  
ATOM   2263  O   ILE A 282       6.850  -6.494 -19.773  1.00 93.09           O  
ATOM   2264  CG1 ILE A 282       6.328 -10.121 -17.510  1.00 93.09           C  
ATOM   2265  CG2 ILE A 282       6.391  -7.666 -16.923  1.00 93.09           C  
ATOM   2266  CD1 ILE A 282       7.270 -10.492 -16.373  1.00 93.09           C  
ATOM   2267  N   LEU A 283       4.612  -6.445 -20.124  1.00 95.25           N  
ATOM   2268  CA  LEU A 283       4.623  -5.131 -20.757  1.00 95.25           C  
ATOM   2269  C   LEU A 283       3.876  -4.110 -19.904  1.00 95.25           C  
ATOM   2270  CB  LEU A 283       3.997  -5.203 -22.152  1.00 95.25           C  
ATOM   2271  O   LEU A 283       2.937  -4.462 -19.187  1.00 95.25           O  
ATOM   2272  CG  LEU A 283       4.585  -6.244 -23.106  1.00 95.25           C  
ATOM   2273  CD1 LEU A 283       3.815  -6.251 -24.423  1.00 95.25           C  
ATOM   2274  CD2 LEU A 283       6.066  -5.972 -23.348  1.00 95.25           C  
ATOM   2275  N   PRO A 284       4.308  -2.848 -19.991  1.00 96.49           N  
ATOM   2276  CA  PRO A 284       3.608  -1.819 -19.220  1.00 96.49           C  
ATOM   2277  C   PRO A 284       2.248  -1.460 -19.813  1.00 96.49           C  
ATOM   2278  CB  PRO A 284       4.562  -0.623 -19.280  1.00 96.49           C  
ATOM   2279  O   PRO A 284       2.052  -1.564 -21.026  1.00 96.49           O  
ATOM   2280  CG  PRO A 284       5.265  -0.761 -20.592  1.00 96.49           C  
ATOM   2281  CD  PRO A 284       5.502  -2.220 -20.855  1.00 96.49           C  
ATOM   2282  N   PHE A 285       1.349  -1.120 -18.900  1.00 95.64           N  
ATOM   2283  CA  PHE A 285       0.117  -0.524 -19.403  1.00 95.64           C  
ATOM   2284  C   PHE A 285       0.389   0.844 -20.017  1.00 95.64           C  
ATOM   2285  CB  PHE A 285      -0.918  -0.399 -18.281  1.00 95.64           C  
ATOM   2286  O   PHE A 285       1.157   1.636 -19.467  1.00 95.64           O  
ATOM   2287  CG  PHE A 285      -1.431  -1.721 -17.778  1.00 95.64           C  
ATOM   2288  CD1 PHE A 285      -1.568  -2.802 -18.641  1.00 95.64           C  
ATOM   2289  CD2 PHE A 285      -1.777  -1.884 -16.443  1.00 95.64           C  
ATOM   2290  CE1 PHE A 285      -2.043  -4.028 -18.179  1.00 95.64           C  
ATOM   2291  CE2 PHE A 285      -2.252  -3.105 -15.974  1.00 95.64           C  
ATOM   2292  CZ  PHE A 285      -2.385  -4.176 -16.844  1.00 95.64           C  
ATOM   2293  N   ASP A 286      -0.350   1.179 -21.092  1.00 95.91           N  
ATOM   2294  CA  ASP A 286      -0.114   2.428 -21.810  1.00 95.91           C  
ATOM   2295  C   ASP A 286      -0.540   3.631 -20.972  1.00 95.91           C  
ATOM   2296  CB  ASP A 286      -0.858   2.427 -23.147  1.00 95.91           C  
ATOM   2297  O   ASP A 286       0.141   4.659 -20.961  1.00 95.91           O  
ATOM   2298  CG  ASP A 286      -0.246   1.482 -24.166  1.00 95.91           C  
ATOM   2299  OD1 ASP A 286       0.884   0.996 -23.945  1.00 95.91           O  
ATOM   2300  OD2 ASP A 286      -0.898   1.224 -25.200  1.00 95.91           O  
ATOM   2301  N   HIS A 287      -1.588   3.515 -20.278  1.00 95.63           N  
ATOM   2302  CA  HIS A 287      -2.194   4.666 -19.619  1.00 95.63           C  
ATOM   2303  C   HIS A 287      -1.409   5.065 -18.374  1.00 95.63           C  
ATOM   2304  CB  HIS A 287      -3.648   4.368 -19.250  1.00 95.63           C  
ATOM   2305  O   HIS A 287      -1.547   6.186 -17.881  1.00 95.63           O  
ATOM   2306  CG  HIS A 287      -3.800   3.268 -18.248  1.00 95.63           C  
ATOM   2307  CD2 HIS A 287      -4.111   3.301 -16.931  1.00 95.63           C  
ATOM   2308  ND1 HIS A 287      -3.620   1.939 -18.569  1.00 95.63           N  
ATOM   2309  CE1 HIS A 287      -3.816   1.202 -17.489  1.00 95.63           C  
ATOM   2310  NE2 HIS A 287      -4.115   2.004 -16.482  1.00 95.63           N  
ATOM   2311  N   THR A 288      -0.566   4.167 -17.876  1.00 96.54           N  
ATOM   2312  CA  THR A 288       0.193   4.548 -16.690  1.00 96.54           C  
ATOM   2313  C   THR A 288       1.693   4.426 -16.945  1.00 96.54           C  
ATOM   2314  CB  THR A 288      -0.195   3.682 -15.477  1.00 96.54           C  
ATOM   2315  O   THR A 288       2.492   4.454 -16.007  1.00 96.54           O  
ATOM   2316  CG2 THR A 288      -1.660   3.885 -15.103  1.00 96.54           C  
ATOM   2317  OG1 THR A 288       0.018   2.301 -15.794  1.00 96.54           O  
ATOM   2318  N   ARG A 289       2.087   4.203 -18.176  1.00 97.48           N  
ATOM   2319  CA  ARG A 289       3.511   4.049 -18.456  1.00 97.48           C  
ATOM   2320  C   ARG A 289       4.254   5.365 -18.253  1.00 97.48           C  
ATOM   2321  CB  ARG A 289       3.727   3.539 -19.882  1.00 97.48           C  
ATOM   2322  O   ARG A 289       3.666   6.442 -18.379  1.00 97.48           O  
ATOM   2323  CG  ARG A 289       3.401   4.563 -20.958  1.00 97.48           C  
ATOM   2324  CD  ARG A 289       3.690   4.026 -22.353  1.00 97.48           C  
ATOM   2325  NE  ARG A 289       3.250   4.956 -23.390  1.00 97.48           N  
ATOM   2326  NH1 ARG A 289       5.041   6.395 -23.150  1.00 97.48           N  
ATOM   2327  NH2 ARG A 289       3.411   6.834 -24.701  1.00 97.48           N  
ATOM   2328  CZ  ARG A 289       3.901   6.059 -23.745  1.00 97.48           C  
ATOM   2329  N   VAL A 290       5.449   5.211 -17.901  1.00 98.13           N  
ATOM   2330  CA  VAL A 290       6.328   6.375 -17.873  1.00 98.13           C  
ATOM   2331  C   VAL A 290       6.757   6.734 -19.294  1.00 98.13           C  
ATOM   2332  CB  VAL A 290       7.571   6.127 -16.988  1.00 98.13           C  
ATOM   2333  O   VAL A 290       7.328   5.904 -20.005  1.00 98.13           O  
ATOM   2334  CG1 VAL A 290       8.510   7.331 -17.027  1.00 98.13           C  
ATOM   2335  CG2 VAL A 290       7.150   5.820 -15.552  1.00 98.13           C  
ATOM   2336  N   VAL A 291       6.500   8.011 -19.698  1.00 97.30           N  
ATOM   2337  CA  VAL A 291       6.841   8.509 -21.027  1.00 97.30           C  
ATOM   2338  C   VAL A 291       8.060   9.424 -20.940  1.00 97.30           C  
ATOM   2339  CB  VAL A 291       5.655   9.261 -21.673  1.00 97.30           C  
ATOM   2340  O   VAL A 291       8.011  10.474 -20.295  1.00 97.30           O  
ATOM   2341  CG1 VAL A 291       6.012   9.721 -23.085  1.00 97.30           C  
ATOM   2342  CG2 VAL A 291       4.411   8.375 -21.695  1.00 97.30           C  
ATOM   2343  N   LEU A 292       9.123   9.017 -21.590  1.00 96.35           N  
ATOM   2344  CA  LEU A 292      10.336   9.828 -21.593  1.00 96.35           C  
ATOM   2345  C   LEU A 292      10.204  11.000 -22.560  1.00 96.35           C  
ATOM   2346  CB  LEU A 292      11.551   8.976 -21.968  1.00 96.35           C  
ATOM   2347  O   LEU A 292       9.805  10.817 -23.713  1.00 96.35           O  
ATOM   2348  CG  LEU A 292      11.881   7.816 -21.027  1.00 96.35           C  
ATOM   2349  CD1 LEU A 292      13.037   6.993 -21.586  1.00 96.35           C  
ATOM   2350  CD2 LEU A 292      12.213   8.336 -19.633  1.00 96.35           C  
ATOM   2351  N   HIS A 293      10.583  12.232 -22.117  1.00 92.04           N  
ATOM   2352  CA  HIS A 293      10.283  13.426 -22.899  1.00 92.04           C  
ATOM   2353  C   HIS A 293      11.538  13.978 -23.567  1.00 92.04           C  
ATOM   2354  CB  HIS A 293       9.644  14.499 -22.016  1.00 92.04           C  
ATOM   2355  O   HIS A 293      11.450  14.730 -24.540  1.00 92.04           O  
ATOM   2356  CG  HIS A 293       8.463  14.010 -21.238  1.00 92.04           C  
ATOM   2357  CD2 HIS A 293       8.172  14.092 -19.918  1.00 92.04           C  
ATOM   2358  ND1 HIS A 293       7.411  13.341 -21.824  1.00 92.04           N  
ATOM   2359  CE1 HIS A 293       6.521  13.033 -20.896  1.00 92.04           C  
ATOM   2360  NE2 HIS A 293       6.959  13.477 -19.731  1.00 92.04           N  
ATOM   2361  N   ASP A 294      12.638  13.501 -23.179  1.00 85.89           N  
ATOM   2362  CA  ASP A 294      13.853  14.141 -23.674  1.00 85.89           C  
ATOM   2363  C   ASP A 294      14.514  13.296 -24.761  1.00 85.89           C  
ATOM   2364  CB  ASP A 294      14.836  14.387 -22.528  1.00 85.89           C  
ATOM   2365  O   ASP A 294      15.724  13.390 -24.977  1.00 85.89           O  
ATOM   2366  CG  ASP A 294      15.302  13.104 -21.861  1.00 85.89           C  
ATOM   2367  OD1 ASP A 294      14.649  12.053 -22.036  1.00 85.89           O  
ATOM   2368  OD2 ASP A 294      16.330  13.146 -21.151  1.00 85.89           O  
ATOM   2369  N   GLY A 295      13.754  12.390 -25.397  1.00 79.73           N  
ATOM   2370  CA  GLY A 295      14.334  11.536 -26.422  1.00 79.73           C  
ATOM   2371  C   GLY A 295      14.594  12.263 -27.728  1.00 79.73           C  
ATOM   2372  O   GLY A 295      14.209  13.424 -27.885  1.00 79.73           O  
ATOM   2373  N   ASP A 296      15.460  11.696 -28.623  1.00 79.78           N  
ATOM   2374  CA  ASP A 296      15.734  12.163 -29.978  1.00 79.78           C  
ATOM   2375  C   ASP A 296      14.458  12.195 -30.816  1.00 79.78           C  
ATOM   2376  CB  ASP A 296      16.783  11.276 -30.650  1.00 79.78           C  
ATOM   2377  O   ASP A 296      13.840  11.155 -31.055  1.00 79.78           O  
ATOM   2378  CG  ASP A 296      17.241  11.813 -31.994  1.00 79.78           C  
ATOM   2379  OD1 ASP A 296      16.616  12.761 -32.518  1.00 79.78           O  
ATOM   2380  OD2 ASP A 296      18.235  11.282 -32.537  1.00 79.78           O  
ATOM   2381  N   PRO A 297      14.020  13.441 -31.142  1.00 75.74           N  
ATOM   2382  CA  PRO A 297      12.794  13.558 -31.935  1.00 75.74           C  
ATOM   2383  C   PRO A 297      12.858  12.766 -33.240  1.00 75.74           C  
ATOM   2384  CB  PRO A 297      12.695  15.060 -32.212  1.00 75.74           C  
ATOM   2385  O   PRO A 297      11.819  12.422 -33.809  1.00 75.74           O  
ATOM   2386  CG  PRO A 297      13.728  15.680 -31.327  1.00 75.74           C  
ATOM   2387  CD  PRO A 297      14.664  14.603 -30.859  1.00 75.74           C  
ATOM   2388  N   ASN A 298      14.068  12.385 -33.665  1.00 78.13           N  
ATOM   2389  CA  ASN A 298      14.259  11.660 -34.916  1.00 78.13           C  
ATOM   2390  C   ASN A 298      14.204  10.150 -34.704  1.00 78.13           C  
ATOM   2391  CB  ASN A 298      15.585  12.056 -35.570  1.00 78.13           C  
ATOM   2392  O   ASN A 298      14.132   9.385 -35.667  1.00 78.13           O  
ATOM   2393  CG  ASN A 298      15.601  13.501 -36.027  1.00 78.13           C  
ATOM   2394  ND2 ASN A 298      16.766  14.134 -35.950  1.00 78.13           N  
ATOM   2395  OD1 ASN A 298      14.576  14.044 -36.446  1.00 78.13           O  
ATOM   2396  N   GLU A 299      14.206   9.763 -33.398  1.00 78.09           N  
ATOM   2397  CA  GLU A 299      14.046   8.355 -33.048  1.00 78.09           C  
ATOM   2398  C   GLU A 299      12.626   8.063 -32.570  1.00 78.09           C  
ATOM   2399  CB  GLU A 299      15.056   7.949 -31.972  1.00 78.09           C  
ATOM   2400  O   GLU A 299      12.191   8.587 -31.542  1.00 78.09           O  
ATOM   2401  CG  GLU A 299      16.498   7.929 -32.459  1.00 78.09           C  
ATOM   2402  CD  GLU A 299      17.454   7.271 -31.477  1.00 78.09           C  
ATOM   2403  OE1 GLU A 299      18.661   7.157 -31.788  1.00 78.09           O  
ATOM   2404  OE2 GLU A 299      16.992   6.866 -30.387  1.00 78.09           O  
ATOM   2405  N   PRO A 300      11.839   7.493 -33.435  1.00 69.76           N  
ATOM   2406  CA  PRO A 300      10.417   7.249 -33.178  1.00 69.76           C  
ATOM   2407  C   PRO A 300      10.172   6.523 -31.857  1.00 69.76           C  
ATOM   2408  CB  PRO A 300       9.989   6.382 -34.365  1.00 69.76           C  
ATOM   2409  O   PRO A 300       9.137   6.728 -31.218  1.00 69.76           O  
ATOM   2410  CG  PRO A 300      11.237   6.179 -35.161  1.00 69.76           C  
ATOM   2411  CD  PRO A 300      12.348   6.954 -34.512  1.00 69.76           C  
ATOM   2412  N   VAL A 301      11.145   6.083 -31.028  1.00 79.69           N  
ATOM   2413  CA  VAL A 301      10.882   5.192 -29.903  1.00 79.69           C  
ATOM   2414  C   VAL A 301      11.645   5.675 -28.671  1.00 79.69           C  
ATOM   2415  CB  VAL A 301      11.272   3.733 -30.231  1.00 79.69           C  
ATOM   2416  O   VAL A 301      11.831   4.922 -27.713  1.00 79.69           O  
ATOM   2417  CG1 VAL A 301      10.770   2.782 -29.145  1.00 79.69           C  
ATOM   2418  CG2 VAL A 301      10.719   3.328 -31.597  1.00 79.69           C  
ATOM   2419  N   SER A 302      12.030   6.897 -28.746  1.00 87.62           N  
ATOM   2420  CA  SER A 302      12.913   7.378 -27.689  1.00 87.62           C  
ATOM   2421  C   SER A 302      12.139   7.649 -26.403  1.00 87.62           C  
ATOM   2422  CB  SER A 302      13.639   8.648 -28.134  1.00 87.62           C  
ATOM   2423  O   SER A 302      12.733   7.788 -25.332  1.00 87.62           O  
ATOM   2424  OG  SER A 302      12.716   9.696 -28.379  1.00 87.62           O  
ATOM   2425  N   ASP A 303      10.842   7.522 -26.443  1.00 94.70           N  
ATOM   2426  CA  ASP A 303      10.057   7.898 -25.271  1.00 94.70           C  
ATOM   2427  C   ASP A 303       9.723   6.676 -24.419  1.00 94.70           C  
ATOM   2428  CB  ASP A 303       8.772   8.613 -25.692  1.00 94.70           C  
ATOM   2429  O   ASP A 303       9.110   6.802 -23.356  1.00 94.70           O  
ATOM   2430  CG  ASP A 303       7.841   7.731 -26.504  1.00 94.70           C  
ATOM   2431  OD1 ASP A 303       8.324   6.815 -27.204  1.00 94.70           O  
ATOM   2432  OD2 ASP A 303       6.612   7.954 -26.445  1.00 94.70           O  
ATOM   2433  N   TYR A 304      10.135   5.450 -24.932  1.00 96.67           N  
ATOM   2434  CA  TYR A 304       9.657   4.217 -24.317  1.00 96.67           C  
ATOM   2435  C   TYR A 304      10.650   3.702 -23.283  1.00 96.67           C  
ATOM   2436  CB  TYR A 304       9.409   3.146 -25.383  1.00 96.67           C  
ATOM   2437  O   TYR A 304      11.857   3.668 -23.536  1.00 96.67           O  
ATOM   2438  CG  TYR A 304       9.016   1.804 -24.815  1.00 96.67           C  
ATOM   2439  CD1 TYR A 304       9.946   0.772 -24.707  1.00 96.67           C  
ATOM   2440  CD2 TYR A 304       7.715   1.564 -24.386  1.00 96.67           C  
ATOM   2441  CE1 TYR A 304       9.588  -0.467 -24.186  1.00 96.67           C  
ATOM   2442  CE2 TYR A 304       7.346   0.329 -23.864  1.00 96.67           C  
ATOM   2443  OH  TYR A 304       7.928  -1.903 -23.250  1.00 96.67           O  
ATOM   2444  CZ  TYR A 304       8.288  -0.678 -23.767  1.00 96.67           C  
ATOM   2445  N   ILE A 305      10.164   3.335 -22.166  1.00 97.74           N  
ATOM   2446  CA  ILE A 305      10.802   2.551 -21.115  1.00 97.74           C  
ATOM   2447  C   ILE A 305       9.762   1.676 -20.419  1.00 97.74           C  
ATOM   2448  CB  ILE A 305      11.514   3.458 -20.086  1.00 97.74           C  
ATOM   2449  O   ILE A 305       8.611   2.086 -20.250  1.00 97.74           O  
ATOM   2450  CG1 ILE A 305      12.269   2.608 -19.057  1.00 97.74           C  
ATOM   2451  CG2 ILE A 305      10.510   4.387 -19.399  1.00 97.74           C  
ATOM   2452  CD1 ILE A 305      13.174   3.412 -18.135  1.00 97.74           C  
ATOM   2453  N   ASN A 306      10.099   0.450 -20.184  1.00 98.17           N  
ATOM   2454  CA  ASN A 306       9.170  -0.472 -19.541  1.00 98.17           C  
ATOM   2455  C   ASN A 306       9.012  -0.162 -18.055  1.00 98.17           C  
ATOM   2456  CB  ASN A 306       9.627  -1.919 -19.736  1.00 98.17           C  
ATOM   2457  O   ASN A 306       9.722  -0.726 -17.220  1.00 98.17           O  
ATOM   2458  CG  ASN A 306       8.573  -2.926 -19.318  1.00 98.17           C  
ATOM   2459  ND2 ASN A 306       8.523  -4.055 -20.014  1.00 98.17           N  
ATOM   2460  OD1 ASN A 306       7.809  -2.690 -18.379  1.00 98.17           O  
ATOM   2461  N   ALA A 307       8.151   0.718 -17.745  1.00 98.51           N  
ATOM   2462  CA  ALA A 307       7.902   1.210 -16.392  1.00 98.51           C  
ATOM   2463  C   ALA A 307       6.513   1.833 -16.282  1.00 98.51           C  
ATOM   2464  CB  ALA A 307       8.969   2.225 -15.990  1.00 98.51           C  
ATOM   2465  O   ALA A 307       5.992   2.380 -17.257  1.00 98.51           O  
ATOM   2466  N   ASN A 308       5.876   1.699 -15.101  1.00 98.56           N  
ATOM   2467  CA  ASN A 308       4.580   2.306 -14.819  1.00 98.56           C  
ATOM   2468  C   ASN A 308       4.615   3.131 -13.535  1.00 98.56           C  
ATOM   2469  CB  ASN A 308       3.492   1.234 -14.732  1.00 98.56           C  
ATOM   2470  O   ASN A 308       5.328   2.787 -12.591  1.00 98.56           O  
ATOM   2471  CG  ASN A 308       3.197   0.590 -16.073  1.00 98.56           C  
ATOM   2472  ND2 ASN A 308       2.317   1.212 -16.848  1.00 98.56           N  
ATOM   2473  OD1 ASN A 308       3.756  -0.457 -16.408  1.00 98.56           O  
ATOM   2474  N   ILE A 309       3.935   4.256 -13.583  1.00 98.00           N  
ATOM   2475  CA  ILE A 309       3.714   5.038 -12.372  1.00 98.00           C  
ATOM   2476  C   ILE A 309       2.590   4.410 -11.551  1.00 98.00           C  
ATOM   2477  CB  ILE A 309       3.379   6.509 -12.702  1.00 98.00           C  
ATOM   2478  O   ILE A 309       1.534   4.071 -12.090  1.00 98.00           O  
ATOM   2479  CG1 ILE A 309       4.549   7.170 -13.441  1.00 98.00           C  
ATOM   2480  CG2 ILE A 309       3.029   7.283 -11.428  1.00 98.00           C  
ATOM   2481  CD1 ILE A 309       4.231   8.555 -13.990  1.00 98.00           C  
ATOM   2482  N   ILE A 310       2.879   4.135 -10.271  1.00 97.22           N  
ATOM   2483  CA  ILE A 310       1.877   3.593  -9.360  1.00 97.22           C  
ATOM   2484  C   ILE A 310       1.451   4.668  -8.363  1.00 97.22           C  
ATOM   2485  CB  ILE A 310       2.406   2.348  -8.614  1.00 97.22           C  
ATOM   2486  O   ILE A 310       2.260   5.127  -7.553  1.00 97.22           O  
ATOM   2487  CG1 ILE A 310       3.003   1.344  -9.606  1.00 97.22           C  
ATOM   2488  CG2 ILE A 310       1.292   1.702  -7.784  1.00 97.22           C  
ATOM   2489  CD1 ILE A 310       1.994   0.774 -10.593  1.00 97.22           C  
ATOM   2490  N   MET A 311       0.144   4.997  -8.472  1.00 93.23           N  
ATOM   2491  CA  MET A 311      -0.406   6.013  -7.579  1.00 93.23           C  
ATOM   2492  C   MET A 311      -1.395   5.396  -6.596  1.00 93.23           C  
ATOM   2493  CB  MET A 311      -1.088   7.122  -8.381  1.00 93.23           C  
ATOM   2494  O   MET A 311      -2.441   4.885  -7.000  1.00 93.23           O  
ATOM   2495  CG  MET A 311      -0.133   7.933  -9.242  1.00 93.23           C  
ATOM   2496  SD  MET A 311      -0.968   9.320 -10.104  1.00 93.23           S  
ATOM   2497  CE  MET A 311      -1.839   8.408 -11.409  1.00 93.23           C  
ATOM   2498  N   PRO A 312      -1.000   5.441  -5.335  1.00 87.94           N  
ATOM   2499  CA  PRO A 312      -1.982   4.936  -4.372  1.00 87.94           C  
ATOM   2500  C   PRO A 312      -3.263   5.765  -4.346  1.00 87.94           C  
ATOM   2501  CB  PRO A 312      -1.243   5.029  -3.035  1.00 87.94           C  
ATOM   2502  O   PRO A 312      -3.216   6.987  -4.509  1.00 87.94           O  
ATOM   2503  CG  PRO A 312       0.204   5.096  -3.401  1.00 87.94           C  
ATOM   2504  CD  PRO A 312       0.327   5.769  -4.738  1.00 87.94           C  
ATOM   2505  N   GLU A 313      -4.420   5.265  -4.733  1.00 76.98           N  
ATOM   2506  CA  GLU A 313      -5.713   5.941  -4.693  1.00 76.98           C  
ATOM   2507  C   GLU A 313      -6.305   5.918  -3.286  1.00 76.98           C  
ATOM   2508  CB  GLU A 313      -6.687   5.298  -5.684  1.00 76.98           C  
ATOM   2509  O   GLU A 313      -6.548   4.847  -2.727  1.00 76.98           O  
ATOM   2510  CG  GLU A 313      -6.258   5.425  -7.138  1.00 76.98           C  
ATOM   2511  CD  GLU A 313      -7.194   4.717  -8.104  1.00 76.98           C  
ATOM   2512  OE1 GLU A 313      -6.913   4.705  -9.324  1.00 76.98           O  
ATOM   2513  OE2 GLU A 313      -8.219   4.171  -7.637  1.00 76.98           O  
ATOM   2514  N   PHE A 314      -5.921   6.858  -2.396  1.00 62.62           N  
ATOM   2515  CA  PHE A 314      -6.594   6.899  -1.103  1.00 62.62           C  
ATOM   2516  C   PHE A 314      -7.830   7.789  -1.163  1.00 62.62           C  
ATOM   2517  CB  PHE A 314      -5.639   7.400  -0.014  1.00 62.62           C  
ATOM   2518  O   PHE A 314      -7.876   8.744  -1.942  1.00 62.62           O  
ATOM   2519  CG  PHE A 314      -4.483   6.474   0.251  1.00 62.62           C  
ATOM   2520  CD1 PHE A 314      -4.646   5.344   1.043  1.00 62.62           C  
ATOM   2521  CD2 PHE A 314      -3.231   6.735  -0.291  1.00 62.62           C  
ATOM   2522  CE1 PHE A 314      -3.577   4.486   1.290  1.00 62.62           C  
ATOM   2523  CE2 PHE A 314      -2.158   5.882  -0.048  1.00 62.62           C  
ATOM   2524  CZ  PHE A 314      -2.333   4.759   0.743  1.00 62.62           C  
ATOM   2525  N   GLU A 315      -9.016   7.284  -0.960  1.00 48.03           N  
ATOM   2526  CA  GLU A 315     -10.269   8.022  -0.828  1.00 48.03           C  
ATOM   2527  C   GLU A 315     -10.106   9.225   0.096  1.00 48.03           C  
ATOM   2528  CB  GLU A 315     -11.380   7.106  -0.308  1.00 48.03           C  
ATOM   2529  O   GLU A 315      -9.974   9.068   1.312  1.00 48.03           O  
ATOM   2530  CG  GLU A 315     -11.974   6.194  -1.371  1.00 48.03           C  
ATOM   2531  CD  GLU A 315     -13.079   5.294  -0.842  1.00 48.03           C  
ATOM   2532  OE1 GLU A 315     -13.590   4.446  -1.607  1.00 48.03           O  
ATOM   2533  OE2 GLU A 315     -13.437   5.440   0.349  1.00 48.03           O  
ATOM   2534  N   THR A 316      -9.004  10.085  -0.019  1.00 46.20           N  
ATOM   2535  CA  THR A 316      -9.218  11.256   0.824  1.00 46.20           C  
ATOM   2536  C   THR A 316      -9.166  12.536  -0.006  1.00 46.20           C  
ATOM   2537  CB  THR A 316      -8.173  11.331   1.952  1.00 46.20           C  
ATOM   2538  O   THR A 316      -8.227  12.745  -0.776  1.00 46.20           O  
ATOM   2539  CG2 THR A 316      -8.822  11.127   3.317  1.00 46.20           C  
ATOM   2540  OG1 THR A 316      -7.185  10.313   1.749  1.00 46.20           O  
ATOM   2541  N   LYS A 317     -10.205  12.906  -0.672  1.00 37.25           N  
ATOM   2542  CA  LYS A 317     -10.464  14.228  -1.234  1.00 37.25           C  
ATOM   2543  C   LYS A 317     -10.273  15.319  -0.184  1.00 37.25           C  
ATOM   2544  CB  LYS A 317     -11.878  14.299  -1.812  1.00 37.25           C  
ATOM   2545  O   LYS A 317     -11.114  15.490   0.701  1.00 37.25           O  
ATOM   2546  CG  LYS A 317     -12.023  13.644  -3.178  1.00 37.25           C  
ATOM   2547  CD  LYS A 317     -13.399  13.898  -3.778  1.00 37.25           C  
ATOM   2548  CE  LYS A 317     -13.567  13.191  -5.115  1.00 37.25           C  
ATOM   2549  NZ  LYS A 317     -14.908  13.455  -5.717  1.00 37.25           N  
ATOM   2550  N   CYS A 318      -9.157  15.346   0.649  1.00 40.14           N  
ATOM   2551  CA  CYS A 318      -8.974  16.586   1.393  1.00 40.14           C  
ATOM   2552  C   CYS A 318      -8.012  17.521   0.669  1.00 40.14           C  
ATOM   2553  CB  CYS A 318      -8.453  16.295   2.800  1.00 40.14           C  
ATOM   2554  O   CYS A 318      -6.994  17.078   0.135  1.00 40.14           O  
ATOM   2555  SG  CYS A 318      -9.663  15.491   3.873  1.00 40.14           S  
ATOM   2556  N   ASN A 319      -8.493  18.478  -0.153  1.00 39.19           N  
ATOM   2557  CA  ASN A 319      -8.081  19.703  -0.830  1.00 39.19           C  
ATOM   2558  C   ASN A 319      -7.043  20.472  -0.018  1.00 39.19           C  
ATOM   2559  CB  ASN A 319      -9.294  20.591  -1.119  1.00 39.19           C  
ATOM   2560  O   ASN A 319      -7.277  20.796   1.148  1.00 39.19           O  
ATOM   2561  CG  ASN A 319     -10.020  20.193  -2.388  1.00 39.19           C  
ATOM   2562  ND2 ASN A 319     -11.204  20.758  -2.596  1.00 39.19           N  
ATOM   2563  OD1 ASN A 319      -9.522  19.384  -3.175  1.00 39.19           O  
ATOM   2564  N   ASN A 320      -5.817  19.829   0.328  1.00 41.91           N  
ATOM   2565  CA  ASN A 320      -4.609  20.625   0.522  1.00 41.91           C  
ATOM   2566  C   ASN A 320      -3.507  19.816   1.200  1.00 41.91           C  
ATOM   2567  CB  ASN A 320      -4.921  21.884   1.334  1.00 41.91           C  
ATOM   2568  O   ASN A 320      -2.541  20.383   1.713  1.00 41.91           O  
ATOM   2569  CG  ASN A 320      -5.416  23.028   0.471  1.00 41.91           C  
ATOM   2570  ND2 ASN A 320      -5.858  24.104   1.111  1.00 41.91           N  
ATOM   2571  OD1 ASN A 320      -5.403  22.944  -0.759  1.00 41.91           O  
ATOM   2572  N   SER A 321      -3.345  18.471   0.979  1.00 53.12           N  
ATOM   2573  CA  SER A 321      -2.237  17.705   1.539  1.00 53.12           C  
ATOM   2574  C   SER A 321      -1.191  17.387   0.477  1.00 53.12           C  
ATOM   2575  CB  SER A 321      -2.747  16.407   2.168  1.00 53.12           C  
ATOM   2576  O   SER A 321      -1.486  17.414  -0.720  1.00 53.12           O  
ATOM   2577  OG  SER A 321      -3.693  15.776   1.322  1.00 53.12           O  
ATOM   2578  N   LYS A 322       0.139  17.759   0.756  1.00 54.82           N  
ATOM   2579  CA  LYS A 322       1.320  17.273   0.047  1.00 54.82           C  
ATOM   2580  C   LYS A 322       0.983  16.061  -0.816  1.00 54.82           C  
ATOM   2581  CB  LYS A 322       2.432  16.920   1.035  1.00 54.82           C  
ATOM   2582  O   LYS A 322       0.108  15.266  -0.465  1.00 54.82           O  
ATOM   2583  CG  LYS A 322       3.174  18.127   1.589  1.00 54.82           C  
ATOM   2584  CD  LYS A 322       4.362  17.708   2.446  1.00 54.82           C  
ATOM   2585  CE  LYS A 322       5.046  18.911   3.082  1.00 54.82           C  
ATOM   2586  NZ  LYS A 322       6.221  18.507   3.910  1.00 54.82           N  
ATOM   2587  N   PRO A 323       1.332  16.184  -2.150  1.00 54.83           N  
ATOM   2588  CA  PRO A 323       1.154  14.958  -2.932  1.00 54.83           C  
ATOM   2589  C   PRO A 323       1.672  13.717  -2.210  1.00 54.83           C  
ATOM   2590  CB  PRO A 323       1.965  15.230  -4.202  1.00 54.83           C  
ATOM   2591  O   PRO A 323       2.700  13.777  -1.531  1.00 54.83           O  
ATOM   2592  CG  PRO A 323       2.697  16.503  -3.922  1.00 54.83           C  
ATOM   2593  CD  PRO A 323       2.214  17.053  -2.611  1.00 54.83           C  
ATOM   2594  N   LYS A 324       0.735  12.810  -1.999  1.00 71.58           N  
ATOM   2595  CA  LYS A 324       1.013  11.511  -1.393  1.00 71.58           C  
ATOM   2596  C   LYS A 324       2.077  10.753  -2.181  1.00 71.58           C  
ATOM   2597  CB  LYS A 324      -0.266  10.676  -1.302  1.00 71.58           C  
ATOM   2598  O   LYS A 324       2.311  11.044  -3.356  1.00 71.58           O  
ATOM   2599  CG  LYS A 324      -1.217  11.119  -0.200  1.00 71.58           C  
ATOM   2600  CD  LYS A 324      -2.400  10.169  -0.067  1.00 71.58           C  
ATOM   2601  CE  LYS A 324      -3.387  10.648   0.988  1.00 71.58           C  
ATOM   2602  NZ  LYS A 324      -4.553   9.723   1.117  1.00 71.58           N  
ATOM   2603  N   LYS A 325       3.008  10.047  -1.384  1.00 87.84           N  
ATOM   2604  CA  LYS A 325       4.075   9.160  -1.840  1.00 87.84           C  
ATOM   2605  C   LYS A 325       3.614   8.304  -3.016  1.00 87.84           C  
ATOM   2606  CB  LYS A 325       4.555   8.265  -0.696  1.00 87.84           C  
ATOM   2607  O   LYS A 325       2.531   7.717  -2.976  1.00 87.84           O  
ATOM   2608  CG  LYS A 325       5.775   7.423  -1.039  1.00 87.84           C  
ATOM   2609  CD  LYS A 325       6.210   6.564   0.141  1.00 87.84           C  
ATOM   2610  CE  LYS A 325       7.409   5.693  -0.213  1.00 87.84           C  
ATOM   2611  NZ  LYS A 325       7.845   4.855   0.944  1.00 87.84           N  
ATOM   2612  N   SER A 326       4.252   8.359  -4.188  1.00 94.91           N  
ATOM   2613  CA  SER A 326       3.992   7.551  -5.375  1.00 94.91           C  
ATOM   2614  C   SER A 326       5.207   6.706  -5.745  1.00 94.91           C  
ATOM   2615  CB  SER A 326       3.602   8.441  -6.555  1.00 94.91           C  
ATOM   2616  O   SER A 326       6.270   6.836  -5.133  1.00 94.91           O  
ATOM   2617  OG  SER A 326       4.644   9.351  -6.865  1.00 94.91           O  
ATOM   2618  N   TYR A 327       4.955   5.732  -6.765  1.00 98.37           N  
ATOM   2619  CA  TYR A 327       5.997   4.770  -7.109  1.00 98.37           C  
ATOM   2620  C   TYR A 327       6.164   4.665  -8.620  1.00 98.37           C  
ATOM   2621  CB  TYR A 327       5.672   3.393  -6.523  1.00 98.37           C  
ATOM   2622  O   TYR A 327       5.226   4.933  -9.375  1.00 98.37           O  
ATOM   2623  CG  TYR A 327       5.307   3.428  -5.058  1.00 98.37           C  
ATOM   2624  CD1 TYR A 327       6.272   3.217  -4.075  1.00 98.37           C  
ATOM   2625  CD2 TYR A 327       3.999   3.670  -4.655  1.00 98.37           C  
ATOM   2626  CE1 TYR A 327       5.940   3.246  -2.725  1.00 98.37           C  
ATOM   2627  CE2 TYR A 327       3.656   3.701  -3.307  1.00 98.37           C  
ATOM   2628  OH  TYR A 327       4.298   3.519  -1.015  1.00 98.37           O  
ATOM   2629  CZ  TYR A 327       4.632   3.489  -2.351  1.00 98.37           C  
ATOM   2630  N   ILE A 328       7.380   4.398  -8.979  1.00 98.75           N  
ATOM   2631  CA  ILE A 328       7.631   3.854 -10.310  1.00 98.75           C  
ATOM   2632  C   ILE A 328       8.060   2.393 -10.197  1.00 98.75           C  
ATOM   2633  CB  ILE A 328       8.704   4.672 -11.062  1.00 98.75           C  
ATOM   2634  O   ILE A 328       9.057   2.081  -9.542  1.00 98.75           O  
ATOM   2635  CG1 ILE A 328       8.187   6.083 -11.362  1.00 98.75           C  
ATOM   2636  CG2 ILE A 328       9.124   3.956 -12.349  1.00 98.75           C  
ATOM   2637  CD1 ILE A 328       9.246   7.025 -11.919  1.00 98.75           C  
ATOM   2638  N   ALA A 329       7.227   1.512 -10.740  1.00 98.72           N  
ATOM   2639  CA  ALA A 329       7.590   0.101 -10.852  1.00 98.72           C  
ATOM   2640  C   ALA A 329       8.193  -0.203 -12.220  1.00 98.72           C  
ATOM   2641  CB  ALA A 329       6.370  -0.783 -10.603  1.00 98.72           C  
ATOM   2642  O   ALA A 329       7.560   0.036 -13.252  1.00 98.72           O  
ATOM   2643  N   THR A 330       9.402  -0.794 -12.205  1.00 98.73           N  
ATOM   2644  CA  THR A 330      10.062  -0.993 -13.490  1.00 98.73           C  
ATOM   2645  C   THR A 330      10.879  -2.281 -13.485  1.00 98.73           C  
ATOM   2646  CB  THR A 330      10.976   0.197 -13.839  1.00 98.73           C  
ATOM   2647  O   THR A 330      11.204  -2.813 -12.421  1.00 98.73           O  
ATOM   2648  CG2 THR A 330      12.144   0.297 -12.864  1.00 98.73           C  
ATOM   2649  OG1 THR A 330      11.488   0.025 -15.166  1.00 98.73           O  
ATOM   2650  N   GLN A 331      11.210  -2.771 -14.652  1.00 98.19           N  
ATOM   2651  CA  GLN A 331      12.023  -3.971 -14.823  1.00 98.19           C  
ATOM   2652  C   GLN A 331      13.485  -3.697 -14.483  1.00 98.19           C  
ATOM   2653  CB  GLN A 331      11.907  -4.499 -16.254  1.00 98.19           C  
ATOM   2654  O   GLN A 331      13.912  -2.541 -14.439  1.00 98.19           O  
ATOM   2655  CG  GLN A 331      12.555  -3.598 -17.296  1.00 98.19           C  
ATOM   2656  CD  GLN A 331      12.391  -4.123 -18.710  1.00 98.19           C  
ATOM   2657  NE2 GLN A 331      13.506  -4.300 -19.411  1.00 98.19           N  
ATOM   2658  OE1 GLN A 331      11.271  -4.369 -19.169  1.00 98.19           O  
ATOM   2659  N   GLY A 332      14.149  -4.754 -14.176  1.00 98.04           N  
ATOM   2660  CA  GLY A 332      15.592  -4.593 -14.103  1.00 98.04           C  
ATOM   2661  C   GLY A 332      16.208  -4.133 -15.412  1.00 98.04           C  
ATOM   2662  O   GLY A 332      15.763  -4.536 -16.488  1.00 98.04           O  
ATOM   2663  N   CYS A 333      17.265  -3.361 -15.338  1.00 98.28           N  
ATOM   2664  CA  CYS A 333      17.856  -2.763 -16.530  1.00 98.28           C  
ATOM   2665  C   CYS A 333      18.468  -3.832 -17.429  1.00 98.28           C  
ATOM   2666  CB  CYS A 333      18.922  -1.738 -16.144  1.00 98.28           C  
ATOM   2667  O   CYS A 333      19.008  -4.826 -16.940  1.00 98.28           O  
ATOM   2668  SG  CYS A 333      18.249  -0.228 -15.416  1.00 98.28           S  
ATOM   2669  N   LEU A 334      18.293  -3.609 -18.713  1.00 97.96           N  
ATOM   2670  CA  LEU A 334      19.069  -4.263 -19.761  1.00 97.96           C  
ATOM   2671  C   LEU A 334      20.248  -3.395 -20.187  1.00 97.96           C  
ATOM   2672  CB  LEU A 334      18.183  -4.571 -20.971  1.00 97.96           C  
ATOM   2673  O   LEU A 334      20.271  -2.193 -19.911  1.00 97.96           O  
ATOM   2674  CG  LEU A 334      16.894  -5.345 -20.688  1.00 97.96           C  
ATOM   2675  CD1 LEU A 334      15.969  -5.294 -21.899  1.00 97.96           C  
ATOM   2676  CD2 LEU A 334      17.209  -6.788 -20.308  1.00 97.96           C  
ATOM   2677  N   GLN A 335      21.147  -4.098 -20.847  1.00 97.55           N  
ATOM   2678  CA  GLN A 335      22.288  -3.311 -21.304  1.00 97.55           C  
ATOM   2679  C   GLN A 335      21.833  -2.115 -22.137  1.00 97.55           C  
ATOM   2680  CB  GLN A 335      23.250  -4.180 -22.115  1.00 97.55           C  
ATOM   2681  O   GLN A 335      22.335  -1.003 -21.962  1.00 97.55           O  
ATOM   2682  CG  GLN A 335      24.554  -3.481 -22.476  1.00 97.55           C  
ATOM   2683  CD  GLN A 335      25.343  -3.045 -21.256  1.00 97.55           C  
ATOM   2684  NE2 GLN A 335      25.748  -1.779 -21.234  1.00 97.55           N  
ATOM   2685  OE1 GLN A 335      25.587  -3.838 -20.341  1.00 97.55           O  
ATOM   2686  N   ASN A 336      20.890  -2.250 -22.958  1.00 95.84           N  
ATOM   2687  CA  ASN A 336      20.457  -1.223 -23.900  1.00 95.84           C  
ATOM   2688  C   ASN A 336      19.409  -0.302 -23.282  1.00 95.84           C  
ATOM   2689  CB  ASN A 336      19.914  -1.863 -25.179  1.00 95.84           C  
ATOM   2690  O   ASN A 336      18.902   0.602 -23.948  1.00 95.84           O  
ATOM   2691  CG  ASN A 336      18.757  -2.807 -24.914  1.00 95.84           C  
ATOM   2692  ND2 ASN A 336      17.694  -2.676 -25.699  1.00 95.84           N  
ATOM   2693  OD1 ASN A 336      18.818  -3.645 -24.011  1.00 95.84           O  
ATOM   2694  N   THR A 337      19.038  -0.443 -22.017  1.00 97.02           N  
ATOM   2695  CA  THR A 337      18.002   0.401 -21.434  1.00 97.02           C  
ATOM   2696  C   THR A 337      18.549   1.187 -20.246  1.00 97.02           C  
ATOM   2697  CB  THR A 337      16.788  -0.434 -20.985  1.00 97.02           C  
ATOM   2698  O   THR A 337      17.805   1.904 -19.573  1.00 97.02           O  
ATOM   2699  CG2 THR A 337      16.145  -1.150 -22.169  1.00 97.02           C  
ATOM   2700  OG1 THR A 337      17.214  -1.409 -20.026  1.00 97.02           O  
ATOM   2701  N   VAL A 338      19.834   1.068 -19.954  1.00 98.00           N  
ATOM   2702  CA  VAL A 338      20.439   1.737 -18.807  1.00 98.00           C  
ATOM   2703  C   VAL A 338      20.310   3.251 -18.964  1.00 98.00           C  
ATOM   2704  CB  VAL A 338      21.924   1.344 -18.640  1.00 98.00           C  
ATOM   2705  O   VAL A 338      19.947   3.951 -18.015  1.00 98.00           O  
ATOM   2706  CG1 VAL A 338      22.581   2.172 -17.536  1.00 98.00           C  
ATOM   2707  CG2 VAL A 338      22.050  -0.148 -18.339  1.00 98.00           C  
ATOM   2708  N   ASN A 339      20.546   3.762 -20.188  1.00 96.06           N  
ATOM   2709  CA  ASN A 339      20.418   5.192 -20.445  1.00 96.06           C  
ATOM   2710  C   ASN A 339      18.995   5.682 -20.193  1.00 96.06           C  
ATOM   2711  CB  ASN A 339      20.847   5.521 -21.877  1.00 96.06           C  
ATOM   2712  O   ASN A 339      18.794   6.713 -19.549  1.00 96.06           O  
ATOM   2713  CG  ASN A 339      22.312   5.225 -22.130  1.00 96.06           C  
ATOM   2714  ND2 ASN A 339      22.689   5.145 -23.401  1.00 96.06           N  
ATOM   2715  OD1 ASN A 339      23.097   5.068 -21.192  1.00 96.06           O  
ATOM   2716  N   ASP A 340      18.010   4.943 -20.628  1.00 96.94           N  
ATOM   2717  CA  ASP A 340      16.603   5.285 -20.443  1.00 96.94           C  
ATOM   2718  C   ASP A 340      16.230   5.293 -18.962  1.00 96.94           C  
ATOM   2719  CB  ASP A 340      15.708   4.306 -21.205  1.00 96.94           C  
ATOM   2720  O   ASP A 340      15.469   6.153 -18.513  1.00 96.94           O  
ATOM   2721  CG  ASP A 340      15.905   4.370 -22.709  1.00 96.94           C  
ATOM   2722  OD1 ASP A 340      16.229   5.457 -23.236  1.00 96.94           O  
ATOM   2723  OD2 ASP A 340      15.733   3.326 -23.374  1.00 96.94           O  
ATOM   2724  N   PHE A 341      16.821   4.339 -18.269  1.00 98.44           N  
ATOM   2725  CA  PHE A 341      16.569   4.244 -16.835  1.00 98.44           C  
ATOM   2726  C   PHE A 341      16.975   5.531 -16.128  1.00 98.44           C  
ATOM   2727  CB  PHE A 341      17.323   3.054 -16.234  1.00 98.44           C  
ATOM   2728  O   PHE A 341      16.187   6.107 -15.376  1.00 98.44           O  
ATOM   2729  CG  PHE A 341      17.142   2.909 -14.747  1.00 98.44           C  
ATOM   2730  CD1 PHE A 341      18.092   3.408 -13.865  1.00 98.44           C  
ATOM   2731  CD2 PHE A 341      16.020   2.273 -14.232  1.00 98.44           C  
ATOM   2732  CE1 PHE A 341      17.927   3.275 -12.488  1.00 98.44           C  
ATOM   2733  CE2 PHE A 341      15.847   2.137 -12.857  1.00 98.44           C  
ATOM   2734  CZ  PHE A 341      16.802   2.637 -11.987  1.00 98.44           C  
ATOM   2735  N   TRP A 342      18.096   6.031 -16.369  1.00 97.96           N  
ATOM   2736  CA  TRP A 342      18.576   7.232 -15.694  1.00 97.96           C  
ATOM   2737  C   TRP A 342      17.855   8.472 -16.212  1.00 97.96           C  
ATOM   2738  CB  TRP A 342      20.087   7.389 -15.884  1.00 97.96           C  
ATOM   2739  O   TRP A 342      17.641   9.431 -15.466  1.00 97.96           O  
ATOM   2740  CG  TRP A 342      20.908   6.505 -14.993  1.00 97.96           C  
ATOM   2741  CD1 TRP A 342      21.746   5.496 -15.379  1.00 97.96           C  
ATOM   2742  CD2 TRP A 342      20.963   6.548 -13.564  1.00 97.96           C  
ATOM   2743  CE2 TRP A 342      21.858   5.536 -13.150  1.00 97.96           C  
ATOM   2744  CE3 TRP A 342      20.344   7.346 -12.592  1.00 97.96           C  
ATOM   2745  NE1 TRP A 342      22.320   4.909 -14.276  1.00 97.96           N  
ATOM   2746  CH2 TRP A 342      21.528   6.095 -10.874  1.00 97.96           C  
ATOM   2747  CZ2 TRP A 342      22.148   5.301 -11.804  1.00 97.96           C  
ATOM   2748  CZ3 TRP A 342      20.634   7.110 -11.253  1.00 97.96           C  
ATOM   2749  N   ARG A 343      17.494   8.456 -17.490  1.00 96.39           N  
ATOM   2750  CA  ARG A 343      16.648   9.538 -17.983  1.00 96.39           C  
ATOM   2751  C   ARG A 343      15.341   9.612 -17.200  1.00 96.39           C  
ATOM   2752  CB  ARG A 343      16.356   9.355 -19.474  1.00 96.39           C  
ATOM   2753  O   ARG A 343      14.864  10.703 -16.881  1.00 96.39           O  
ATOM   2754  CG  ARG A 343      17.560   9.591 -20.371  1.00 96.39           C  
ATOM   2755  CD  ARG A 343      17.249   9.273 -21.827  1.00 96.39           C  
ATOM   2756  NE  ARG A 343      16.196  10.136 -22.355  1.00 96.39           N  
ATOM   2757  NH1 ARG A 343      15.234   8.504 -23.676  1.00 96.39           N  
ATOM   2758  NH2 ARG A 343      14.352  10.620 -23.635  1.00 96.39           N  
ATOM   2759  CZ  ARG A 343      15.263   9.751 -23.220  1.00 96.39           C  
ATOM   2760  N   MET A 344      14.794   8.451 -16.985  1.00 98.13           N  
ATOM   2761  CA  MET A 344      13.551   8.357 -16.224  1.00 98.13           C  
ATOM   2762  C   MET A 344      13.742   8.882 -14.805  1.00 98.13           C  
ATOM   2763  CB  MET A 344      13.052   6.912 -16.185  1.00 98.13           C  
ATOM   2764  O   MET A 344      12.957   9.706 -14.333  1.00 98.13           O  
ATOM   2765  CG  MET A 344      11.774   6.727 -15.384  1.00 98.13           C  
ATOM   2766  SD  MET A 344      11.309   4.961 -15.200  1.00 98.13           S  
ATOM   2767  CE  MET A 344      12.630   4.396 -14.091  1.00 98.13           C  
ATOM   2768  N   VAL A 345      14.783   8.433 -14.139  1.00 98.26           N  
ATOM   2769  CA  VAL A 345      15.057   8.832 -12.762  1.00 98.26           C  
ATOM   2770  C   VAL A 345      15.241  10.346 -12.689  1.00 98.26           C  
ATOM   2771  CB  VAL A 345      16.306   8.115 -12.202  1.00 98.26           C  
ATOM   2772  O   VAL A 345      14.690  11.002 -11.802  1.00 98.26           O  
ATOM   2773  CG1 VAL A 345      16.711   8.712 -10.855  1.00 98.26           C  
ATOM   2774  CG2 VAL A 345      16.045   6.616 -12.068  1.00 98.26           C  
ATOM   2775  N   PHE A 346      15.925  10.872 -13.595  1.00 96.62           N  
ATOM   2776  CA  PHE A 346      16.170  12.308 -13.657  1.00 96.62           C  
ATOM   2777  C   PHE A 346      14.876  13.067 -13.925  1.00 96.62           C  
ATOM   2778  CB  PHE A 346      17.203  12.633 -14.739  1.00 96.62           C  
ATOM   2779  O   PHE A 346      14.539  14.007 -13.202  1.00 96.62           O  
ATOM   2780  CG  PHE A 346      17.584  14.088 -14.799  1.00 96.62           C  
ATOM   2781  CD1 PHE A 346      16.952  14.950 -15.686  1.00 96.62           C  
ATOM   2782  CD2 PHE A 346      18.574  14.593 -13.966  1.00 96.62           C  
ATOM   2783  CE1 PHE A 346      17.302  16.297 -15.744  1.00 96.62           C  
ATOM   2784  CE2 PHE A 346      18.929  15.938 -14.018  1.00 96.62           C  
ATOM   2785  CZ  PHE A 346      18.293  16.788 -14.908  1.00 96.62           C  
ATOM   2786  N   GLN A 347      14.146  12.661 -14.941  1.00 96.30           N  
ATOM   2787  CA  GLN A 347      12.915  13.307 -15.385  1.00 96.30           C  
ATOM   2788  C   GLN A 347      11.881  13.351 -14.263  1.00 96.30           C  
ATOM   2789  CB  GLN A 347      12.337  12.585 -16.603  1.00 96.30           C  
ATOM   2790  O   GLN A 347      11.210  14.367 -14.070  1.00 96.30           O  
ATOM   2791  CG  GLN A 347      10.965  13.092 -17.025  1.00 96.30           C  
ATOM   2792  CD  GLN A 347      10.387  12.317 -18.195  1.00 96.30           C  
ATOM   2793  NE2 GLN A 347       9.236  11.689 -17.980  1.00 96.30           N  
ATOM   2794  OE1 GLN A 347      10.970  12.284 -19.283  1.00 96.30           O  
ATOM   2795  N   GLU A 348      11.776  12.256 -13.561  1.00 96.78           N  
ATOM   2796  CA  GLU A 348      10.708  12.137 -12.573  1.00 96.78           C  
ATOM   2797  C   GLU A 348      11.160  12.646 -11.208  1.00 96.78           C  
ATOM   2798  CB  GLU A 348      10.236  10.685 -12.464  1.00 96.78           C  
ATOM   2799  O   GLU A 348      10.405  12.586 -10.235  1.00 96.78           O  
ATOM   2800  CG  GLU A 348       9.579  10.155 -13.730  1.00 96.78           C  
ATOM   2801  CD  GLU A 348       8.354  10.952 -14.150  1.00 96.78           C  
ATOM   2802  OE1 GLU A 348       8.170  11.186 -15.366  1.00 96.78           O  
ATOM   2803  OE2 GLU A 348       7.574  11.347 -13.255  1.00 96.78           O  
ATOM   2804  N   ASN A 349      12.303  13.165 -11.196  1.00 96.21           N  
ATOM   2805  CA  ASN A 349      12.884  13.701  -9.970  1.00 96.21           C  
ATOM   2806  C   ASN A 349      12.879  12.666  -8.848  1.00 96.21           C  
ATOM   2807  CB  ASN A 349      12.141  14.964  -9.531  1.00 96.21           C  
ATOM   2808  O   ASN A 349      12.518  12.978  -7.712  1.00 96.21           O  
ATOM   2809  CG  ASN A 349      12.894  15.748  -8.474  1.00 96.21           C  
ATOM   2810  ND2 ASN A 349      12.159  16.450  -7.620  1.00 96.21           N  
ATOM   2811  OD1 ASN A 349      14.127  15.723  -8.426  1.00 96.21           O  
ATOM   2812  N   SER A 350      13.090  11.389  -9.254  1.00 97.78           N  
ATOM   2813  CA  SER A 350      13.170  10.325  -8.258  1.00 97.78           C  
ATOM   2814  C   SER A 350      14.452  10.431  -7.439  1.00 97.78           C  
ATOM   2815  CB  SER A 350      13.096   8.954  -8.931  1.00 97.78           C  
ATOM   2816  O   SER A 350      15.541  10.583  -7.997  1.00 97.78           O  
ATOM   2817  OG  SER A 350      11.849   8.779  -9.581  1.00 97.78           O  
ATOM   2818  N   ARG A 351      14.286  10.283  -6.106  1.00 98.09           N  
ATOM   2819  CA  ARG A 351      15.421  10.488  -5.212  1.00 98.09           C  
ATOM   2820  C   ARG A 351      15.813   9.187  -4.518  1.00 98.09           C  
ATOM   2821  CB  ARG A 351      15.098  11.561  -4.169  1.00 98.09           C  
ATOM   2822  O   ARG A 351      16.926   9.064  -4.003  1.00 98.09           O  
ATOM   2823  CG  ARG A 351      14.799  12.927  -4.764  1.00 98.09           C  
ATOM   2824  CD  ARG A 351      16.046  13.571  -5.355  1.00 98.09           C  
ATOM   2825  NE  ARG A 351      15.821  14.974  -5.691  1.00 98.09           N  
ATOM   2826  NH1 ARG A 351      18.025  15.413  -6.226  1.00 98.09           N  
ATOM   2827  NH2 ARG A 351      16.451  17.073  -6.377  1.00 98.09           N  
ATOM   2828  CZ  ARG A 351      16.766  15.817  -6.097  1.00 98.09           C  
ATOM   2829  N   VAL A 352      14.929   8.277  -4.652  1.00 98.62           N  
ATOM   2830  CA  VAL A 352      15.154   6.992  -3.999  1.00 98.62           C  
ATOM   2831  C   VAL A 352      14.894   5.857  -4.988  1.00 98.62           C  
ATOM   2832  CB  VAL A 352      14.260   6.825  -2.750  1.00 98.62           C  
ATOM   2833  O   VAL A 352      13.864   5.840  -5.666  1.00 98.62           O  
ATOM   2834  CG1 VAL A 352      14.446   5.441  -2.133  1.00 98.62           C  
ATOM   2835  CG2 VAL A 352      14.567   7.916  -1.726  1.00 98.62           C  
ATOM   2836  N   ILE A 353      15.879   4.934  -5.073  1.00 98.87           N  
ATOM   2837  CA  ILE A 353      15.753   3.724  -5.878  1.00 98.87           C  
ATOM   2838  C   ILE A 353      15.805   2.495  -4.973  1.00 98.87           C  
ATOM   2839  CB  ILE A 353      16.858   3.643  -6.955  1.00 98.87           C  
ATOM   2840  O   ILE A 353      16.709   2.364  -4.144  1.00 98.87           O  
ATOM   2841  CG1 ILE A 353      16.777   4.853  -7.894  1.00 98.87           C  
ATOM   2842  CG2 ILE A 353      16.752   2.333  -7.740  1.00 98.87           C  
ATOM   2843  CD1 ILE A 353      17.976   4.997  -8.822  1.00 98.87           C  
ATOM   2844  N   VAL A 354      14.806   1.628  -5.168  1.00 98.74           N  
ATOM   2845  CA  VAL A 354      14.790   0.357  -4.451  1.00 98.74           C  
ATOM   2846  C   VAL A 354      14.994  -0.793  -5.435  1.00 98.74           C  
ATOM   2847  CB  VAL A 354      13.471   0.162  -3.670  1.00 98.74           C  
ATOM   2848  O   VAL A 354      14.200  -0.976  -6.360  1.00 98.74           O  
ATOM   2849  CG1 VAL A 354      13.437  -1.211  -3.002  1.00 98.74           C  
ATOM   2850  CG2 VAL A 354      13.298   1.269  -2.631  1.00 98.74           C  
ATOM   2851  N   MET A 355      16.087  -1.514  -5.228  1.00 98.35           N  
ATOM   2852  CA  MET A 355      16.407  -2.701  -6.017  1.00 98.35           C  
ATOM   2853  C   MET A 355      16.284  -3.965  -5.172  1.00 98.35           C  
ATOM   2854  CB  MET A 355      17.817  -2.596  -6.599  1.00 98.35           C  
ATOM   2855  O   MET A 355      16.992  -4.122  -4.176  1.00 98.35           O  
ATOM   2856  CG  MET A 355      18.227  -3.800  -7.432  1.00 98.35           C  
ATOM   2857  SD  MET A 355      19.936  -3.653  -8.085  1.00 98.35           S  
ATOM   2858  CE  MET A 355      20.103  -5.261  -8.909  1.00 98.35           C  
ATOM   2859  N   THR A 356      15.359  -4.834  -5.579  1.00 96.63           N  
ATOM   2860  CA  THR A 356      15.062  -5.977  -4.723  1.00 96.63           C  
ATOM   2861  C   THR A 356      15.572  -7.271  -5.352  1.00 96.63           C  
ATOM   2862  CB  THR A 356      13.550  -6.095  -4.454  1.00 96.63           C  
ATOM   2863  O   THR A 356      15.044  -8.350  -5.078  1.00 96.63           O  
ATOM   2864  CG2 THR A 356      13.044  -4.913  -3.633  1.00 96.63           C  
ATOM   2865  OG1 THR A 356      12.850  -6.130  -5.703  1.00 96.63           O  
ATOM   2866  N   THR A 357      16.554  -7.202  -6.274  1.00 94.68           N  
ATOM   2867  CA  THR A 357      17.156  -8.372  -6.904  1.00 94.68           C  
ATOM   2868  C   THR A 357      18.675  -8.236  -6.957  1.00 94.68           C  
ATOM   2869  CB  THR A 357      16.607  -8.584  -8.328  1.00 94.68           C  
ATOM   2870  O   THR A 357      19.206  -7.124  -6.904  1.00 94.68           O  
ATOM   2871  CG2 THR A 357      17.015  -7.440  -9.250  1.00 94.68           C  
ATOM   2872  OG1 THR A 357      17.121  -9.814  -8.853  1.00 94.68           O  
ATOM   2873  N   LYS A 358      19.316  -9.354  -7.035  1.00 94.57           N  
ATOM   2874  CA  LYS A 358      20.734  -9.353  -7.385  1.00 94.57           C  
ATOM   2875  C   LYS A 358      20.927  -9.239  -8.894  1.00 94.57           C  
ATOM   2876  CB  LYS A 358      21.416 -10.619  -6.863  1.00 94.57           C  
ATOM   2877  O   LYS A 358      19.978  -9.410  -9.661  1.00 94.57           O  
ATOM   2878  CG  LYS A 358      21.378 -10.764  -5.349  1.00 94.57           C  
ATOM   2879  CD  LYS A 358      22.015 -12.071  -4.896  1.00 94.57           C  
ATOM   2880  CE  LYS A 358      21.886 -12.266  -3.392  1.00 94.57           C  
ATOM   2881  NZ  LYS A 358      22.437 -13.583  -2.954  1.00 94.57           N  
ATOM   2882  N   GLU A 359      22.189  -8.906  -9.267  1.00 94.84           N  
ATOM   2883  CA  GLU A 359      22.468  -8.841 -10.699  1.00 94.84           C  
ATOM   2884  C   GLU A 359      22.308 -10.209 -11.355  1.00 94.84           C  
ATOM   2885  CB  GLU A 359      23.878  -8.299 -10.948  1.00 94.84           C  
ATOM   2886  O   GLU A 359      21.732 -10.320 -12.440  1.00 94.84           O  
ATOM   2887  CG  GLU A 359      24.061  -6.847 -10.533  1.00 94.84           C  
ATOM   2888  CD  GLU A 359      25.365  -6.594  -9.794  1.00 94.84           C  
ATOM   2889  OE1 GLU A 359      25.443  -5.615  -9.017  1.00 94.84           O  
ATOM   2890  OE2 GLU A 359      26.318  -7.380  -9.995  1.00 94.84           O  
ATOM   2891  N   VAL A 360      22.736 -11.191 -10.649  1.00 93.69           N  
ATOM   2892  CA  VAL A 360      22.655 -12.573 -11.111  1.00 93.69           C  
ATOM   2893  C   VAL A 360      22.094 -13.458 -10.000  1.00 93.69           C  
ATOM   2894  CB  VAL A 360      24.034 -13.100 -11.568  1.00 93.69           C  
ATOM   2895  O   VAL A 360      22.555 -13.398  -8.858  1.00 93.69           O  
ATOM   2896  CG1 VAL A 360      23.927 -14.546 -12.049  1.00 93.69           C  
ATOM   2897  CG2 VAL A 360      24.608 -12.208 -12.668  1.00 93.69           C  
ATOM   2898  N   GLU A 361      21.145 -14.207 -10.334  1.00 90.91           N  
ATOM   2899  CA  GLU A 361      20.557 -15.193  -9.432  1.00 90.91           C  
ATOM   2900  C   GLU A 361      20.467 -16.564 -10.097  1.00 90.91           C  
ATOM   2901  CB  GLU A 361      19.170 -14.740  -8.970  1.00 90.91           C  
ATOM   2902  O   GLU A 361      19.889 -16.699 -11.177  1.00 90.91           O  
ATOM   2903  CG  GLU A 361      19.186 -13.473  -8.128  1.00 90.91           C  
ATOM   2904  CD  GLU A 361      17.812 -13.081  -7.608  1.00 90.91           C  
ATOM   2905  OE1 GLU A 361      17.709 -12.087  -6.854  1.00 90.91           O  
ATOM   2906  OE2 GLU A 361      16.830 -13.774  -7.957  1.00 90.91           O  
ATOM   2907  N   ARG A 362      20.960 -17.553  -9.469  1.00 88.71           N  
ATOM   2908  CA  ARG A 362      20.968 -18.923  -9.971  1.00 88.71           C  
ATOM   2909  C   ARG A 362      21.521 -18.983 -11.391  1.00 88.71           C  
ATOM   2910  CB  ARG A 362      19.558 -19.518  -9.933  1.00 88.71           C  
ATOM   2911  O   ARG A 362      20.950 -19.648 -12.258  1.00 88.71           O  
ATOM   2912  CG  ARG A 362      18.973 -19.627  -8.534  1.00 88.71           C  
ATOM   2913  CD  ARG A 362      17.591 -20.264  -8.549  1.00 88.71           C  
ATOM   2914  NE  ARG A 362      17.015 -20.334  -7.209  1.00 88.71           N  
ATOM   2915  NH1 ARG A 362      15.586 -22.084  -7.689  1.00 88.71           N  
ATOM   2916  NH2 ARG A 362      15.623 -21.173  -5.586  1.00 88.71           N  
ATOM   2917  CZ  ARG A 362      16.076 -21.197  -6.831  1.00 88.71           C  
ATOM   2918  N   GLY A 363      22.478 -18.129 -11.655  1.00 91.24           N  
ATOM   2919  CA  GLY A 363      23.163 -18.166 -12.937  1.00 91.24           C  
ATOM   2920  C   GLY A 363      22.454 -17.369 -14.015  1.00 91.24           C  
ATOM   2921  O   GLY A 363      22.901 -17.333 -15.164  1.00 91.24           O  
ATOM   2922  N   LYS A 364      21.333 -16.778 -13.676  1.00 92.78           N  
ATOM   2923  CA  LYS A 364      20.568 -16.007 -14.652  1.00 92.78           C  
ATOM   2924  C   LYS A 364      20.699 -14.509 -14.394  1.00 92.78           C  
ATOM   2925  CB  LYS A 364      19.094 -16.417 -14.623  1.00 92.78           C  
ATOM   2926  O   LYS A 364      20.664 -14.066 -13.245  1.00 92.78           O  
ATOM   2927  CG  LYS A 364      18.840 -17.844 -15.085  1.00 92.78           C  
ATOM   2928  CD  LYS A 364      17.349 -18.155 -15.146  1.00 92.78           C  
ATOM   2929  CE  LYS A 364      17.094 -19.587 -15.595  1.00 92.78           C  
ATOM   2930  NZ  LYS A 364      15.635 -19.907 -15.622  1.00 92.78           N  
ATOM   2931  N   SER A 365      20.903 -13.815 -15.544  1.00 95.07           N  
ATOM   2932  CA  SER A 365      20.959 -12.360 -15.447  1.00 95.07           C  
ATOM   2933  C   SER A 365      19.599 -11.779 -15.072  1.00 95.07           C  
ATOM   2934  CB  SER A 365      21.437 -11.752 -16.766  1.00 95.07           C  
ATOM   2935  O   SER A 365      18.621 -11.957 -15.801  1.00 95.07           O  
ATOM   2936  OG  SER A 365      21.466 -10.338 -16.686  1.00 95.07           O  
ATOM   2937  N   LYS A 366      19.582 -11.039 -13.902  1.00 95.55           N  
ATOM   2938  CA  LYS A 366      18.327 -10.457 -13.435  1.00 95.55           C  
ATOM   2939  C   LYS A 366      18.307  -8.947 -13.654  1.00 95.55           C  
ATOM   2940  CB  LYS A 366      18.105 -10.775 -11.956  1.00 95.55           C  
ATOM   2941  O   LYS A 366      17.239  -8.351 -13.810  1.00 95.55           O  
ATOM   2942  CG  LYS A 366      17.915 -12.256 -11.663  1.00 95.55           C  
ATOM   2943  CD  LYS A 366      16.645 -12.794 -12.307  1.00 95.55           C  
ATOM   2944  CE  LYS A 366      16.382 -14.240 -11.905  1.00 95.55           C  
ATOM   2945  NZ  LYS A 366      15.106 -14.753 -12.488  1.00 95.55           N  
ATOM   2946  N   CYS A 367      19.436  -8.364 -13.651  1.00 97.27           N  
ATOM   2947  CA  CYS A 367      19.562  -6.920 -13.818  1.00 97.27           C  
ATOM   2948  C   CYS A 367      20.999  -6.532 -14.144  1.00 97.27           C  
ATOM   2949  CB  CYS A 367      19.100  -6.192 -12.556  1.00 97.27           C  
ATOM   2950  O   CYS A 367      21.935  -6.993 -13.488  1.00 97.27           O  
ATOM   2951  SG  CYS A 367      19.069  -4.394 -12.723  1.00 97.27           S  
ATOM   2952  N   VAL A 368      21.130  -5.748 -15.112  1.00 97.59           N  
ATOM   2953  CA  VAL A 368      22.445  -5.214 -15.452  1.00 97.59           C  
ATOM   2954  C   VAL A 368      22.817  -4.098 -14.479  1.00 97.59           C  
ATOM   2955  CB  VAL A 368      22.486  -4.690 -16.905  1.00 97.59           C  
ATOM   2956  O   VAL A 368      21.949  -3.359 -14.011  1.00 97.59           O  
ATOM   2957  CG1 VAL A 368      23.768  -3.900 -17.158  1.00 97.59           C  
ATOM   2958  CG2 VAL A 368      22.365  -5.849 -17.893  1.00 97.59           C  
ATOM   2959  N   LYS A 369      24.055  -4.140 -14.184  1.00 97.98           N  
ATOM   2960  CA  LYS A 369      24.560  -3.083 -13.312  1.00 97.98           C  
ATOM   2961  C   LYS A 369      24.441  -1.717 -13.980  1.00 97.98           C  
ATOM   2962  CB  LYS A 369      26.015  -3.354 -12.927  1.00 97.98           C  
ATOM   2963  O   LYS A 369      25.045  -1.478 -15.028  1.00 97.98           O  
ATOM   2964  CG  LYS A 369      26.579  -2.373 -11.910  1.00 97.98           C  
ATOM   2965  CD  LYS A 369      28.028  -2.694 -11.568  1.00 97.98           C  
ATOM   2966  CE  LYS A 369      28.618  -1.667 -10.611  1.00 97.98           C  
ATOM   2967  NZ  LYS A 369      30.059  -1.938 -10.327  1.00 97.98           N  
ATOM   2968  N   TYR A 370      23.630  -0.820 -13.327  1.00 98.25           N  
ATOM   2969  CA  TYR A 370      23.361   0.468 -13.957  1.00 98.25           C  
ATOM   2970  C   TYR A 370      24.003   1.604 -13.170  1.00 98.25           C  
ATOM   2971  CB  TYR A 370      21.853   0.704 -14.078  1.00 98.25           C  
ATOM   2972  O   TYR A 370      23.617   2.766 -13.318  1.00 98.25           O  
ATOM   2973  CG  TYR A 370      21.106   0.533 -12.777  1.00 98.25           C  
ATOM   2974  CD1 TYR A 370      20.474  -0.669 -12.467  1.00 98.25           C  
ATOM   2975  CD2 TYR A 370      21.029   1.573 -11.857  1.00 98.25           C  
ATOM   2976  CE1 TYR A 370      19.783  -0.831 -11.271  1.00 98.25           C  
ATOM   2977  CE2 TYR A 370      20.340   1.423 -10.658  1.00 98.25           C  
ATOM   2978  OH  TYR A 370      19.039   0.065  -9.188  1.00 98.25           O  
ATOM   2979  CZ  TYR A 370      19.722   0.219 -10.374  1.00 98.25           C  
ATOM   2980  N   TRP A 371      24.877   1.283 -12.278  1.00 98.38           N  
ATOM   2981  CA  TRP A 371      25.578   2.270 -11.463  1.00 98.38           C  
ATOM   2982  C   TRP A 371      27.087   2.064 -11.536  1.00 98.38           C  
ATOM   2983  CB  TRP A 371      25.109   2.196 -10.007  1.00 98.38           C  
ATOM   2984  O   TRP A 371      27.556   0.970 -11.859  1.00 98.38           O  
ATOM   2985  CG  TRP A 371      25.360   0.870  -9.354  1.00 98.38           C  
ATOM   2986  CD1 TRP A 371      26.460   0.504  -8.629  1.00 98.38           C  
ATOM   2987  CD2 TRP A 371      24.493  -0.268  -9.370  1.00 98.38           C  
ATOM   2988  CE2 TRP A 371      25.131  -1.290  -8.634  1.00 98.38           C  
ATOM   2989  CE3 TRP A 371      23.236  -0.522  -9.936  1.00 98.38           C  
ATOM   2990  NE1 TRP A 371      26.329  -0.794  -8.193  1.00 98.38           N  
ATOM   2991  CH2 TRP A 371      23.324  -2.771  -9.012  1.00 98.38           C  
ATOM   2992  CZ2 TRP A 371      24.554  -2.549  -8.448  1.00 98.38           C  
ATOM   2993  CZ3 TRP A 371      22.663  -1.775  -9.750  1.00 98.38           C  
ATOM   2994  N   PRO A 372      27.891   3.075 -11.328  1.00 98.22           N  
ATOM   2995  CA  PRO A 372      29.352   2.961 -11.334  1.00 98.22           C  
ATOM   2996  C   PRO A 372      29.900   2.331 -10.056  1.00 98.22           C  
ATOM   2997  CB  PRO A 372      29.818   4.413 -11.470  1.00 98.22           C  
ATOM   2998  O   PRO A 372      29.174   2.198  -9.068  1.00 98.22           O  
ATOM   2999  CG  PRO A 372      28.699   5.228 -10.905  1.00 98.22           C  
ATOM   3000  CD  PRO A 372      27.414   4.478 -11.105  1.00 98.22           C  
ATOM   3001  N   ASP A 373      31.156   1.974 -10.134  1.00 98.05           N  
ATOM   3002  CA  ASP A 373      31.849   1.500  -8.940  1.00 98.05           C  
ATOM   3003  C   ASP A 373      32.017   2.623  -7.920  1.00 98.05           C  
ATOM   3004  CB  ASP A 373      33.214   0.915  -9.308  1.00 98.05           C  
ATOM   3005  O   ASP A 373      31.933   3.803  -8.268  1.00 98.05           O  
ATOM   3006  CG  ASP A 373      33.112  -0.358 -10.130  1.00 98.05           C  
ATOM   3007  OD1 ASP A 373      32.094  -1.075 -10.021  1.00 98.05           O  
ATOM   3008  OD2 ASP A 373      34.059  -0.648 -10.892  1.00 98.05           O  
ATOM   3009  N   GLU A 374      32.189   2.222  -6.724  1.00 97.90           N  
ATOM   3010  CA  GLU A 374      32.370   3.188  -5.644  1.00 97.90           C  
ATOM   3011  C   GLU A 374      33.477   4.185  -5.975  1.00 97.90           C  
ATOM   3012  CB  GLU A 374      32.685   2.470  -4.329  1.00 97.90           C  
ATOM   3013  O   GLU A 374      34.570   3.792  -6.388  1.00 97.90           O  
ATOM   3014  CG  GLU A 374      32.634   3.376  -3.106  1.00 97.90           C  
ATOM   3015  CD  GLU A 374      32.766   2.620  -1.794  1.00 97.90           C  
ATOM   3016  OE1 GLU A 374      32.278   3.119  -0.754  1.00 97.90           O  
ATOM   3017  OE2 GLU A 374      33.363   1.520  -1.805  1.00 97.90           O  
ATOM   3018  N   TYR A 375      33.158   5.495  -5.987  1.00 97.65           N  
ATOM   3019  CA  TYR A 375      34.037   6.640  -6.200  1.00 97.65           C  
ATOM   3020  C   TYR A 375      34.273   6.878  -7.686  1.00 97.65           C  
ATOM   3021  CB  TYR A 375      35.375   6.431  -5.485  1.00 97.65           C  
ATOM   3022  O   TYR A 375      35.140   7.669  -8.065  1.00 97.65           O  
ATOM   3023  CG  TYR A 375      35.238   6.149  -4.009  1.00 97.65           C  
ATOM   3024  CD1 TYR A 375      34.593   7.051  -3.165  1.00 97.65           C  
ATOM   3025  CD2 TYR A 375      35.753   4.983  -3.454  1.00 97.65           C  
ATOM   3026  CE1 TYR A 375      34.465   6.797  -1.803  1.00 97.65           C  
ATOM   3027  CE2 TYR A 375      35.631   4.718  -2.094  1.00 97.65           C  
ATOM   3028  OH  TYR A 375      34.863   5.373   0.069  1.00 97.65           O  
ATOM   3029  CZ  TYR A 375      34.986   5.630  -1.278  1.00 97.65           C  
ATOM   3030  N   ALA A 376      33.549   6.154  -8.463  1.00 98.15           N  
ATOM   3031  CA  ALA A 376      33.696   6.308  -9.908  1.00 98.15           C  
ATOM   3032  C   ALA A 376      32.560   7.145 -10.488  1.00 98.15           C  
ATOM   3033  CB  ALA A 376      33.747   4.941 -10.586  1.00 98.15           C  
ATOM   3034  O   ALA A 376      31.491   7.256  -9.884  1.00 98.15           O  
ATOM   3035  N   LEU A 377      32.906   7.824 -11.562  1.00 96.84           N  
ATOM   3036  CA  LEU A 377      31.950   8.563 -12.379  1.00 96.84           C  
ATOM   3037  C   LEU A 377      31.777   7.904 -13.743  1.00 96.84           C  
ATOM   3038  CB  LEU A 377      32.405  10.015 -12.555  1.00 96.84           C  
ATOM   3039  O   LEU A 377      32.761   7.537 -14.390  1.00 96.84           O  
ATOM   3040  CG  LEU A 377      31.567  10.878 -13.500  1.00 96.84           C  
ATOM   3041  CD1 LEU A 377      30.324  11.395 -12.783  1.00 96.84           C  
ATOM   3042  CD2 LEU A 377      32.397  12.035 -14.044  1.00 96.84           C  
ATOM   3043  N   LYS A 378      30.548   7.694 -14.072  1.00 97.39           N  
ATOM   3044  CA  LYS A 378      30.271   7.100 -15.376  1.00 97.39           C  
ATOM   3045  C   LYS A 378      29.158   7.855 -16.099  1.00 97.39           C  
ATOM   3046  CB  LYS A 378      29.892   5.626 -15.226  1.00 97.39           C  
ATOM   3047  O   LYS A 378      28.205   8.318 -15.470  1.00 97.39           O  
ATOM   3048  CG  LYS A 378      29.777   4.878 -16.546  1.00 97.39           C  
ATOM   3049  CD  LYS A 378      29.617   3.379 -16.327  1.00 97.39           C  
ATOM   3050  CE  LYS A 378      29.517   2.628 -17.648  1.00 97.39           C  
ATOM   3051  NZ  LYS A 378      29.411   1.153 -17.440  1.00 97.39           N  
ATOM   3052  N   GLU A 379      29.288   7.983 -17.423  1.00 96.23           N  
ATOM   3053  CA  GLU A 379      28.280   8.626 -18.261  1.00 96.23           C  
ATOM   3054  C   GLU A 379      27.390   7.593 -18.946  1.00 96.23           C  
ATOM   3055  CB  GLU A 379      28.943   9.525 -19.307  1.00 96.23           C  
ATOM   3056  O   GLU A 379      27.884   6.602 -19.487  1.00 96.23           O  
ATOM   3057  CG  GLU A 379      29.659  10.731 -18.717  1.00 96.23           C  
ATOM   3058  CD  GLU A 379      30.265  11.645 -19.771  1.00 96.23           C  
ATOM   3059  OE1 GLU A 379      30.914  12.650 -19.402  1.00 96.23           O  
ATOM   3060  OE2 GLU A 379      30.087  11.353 -20.975  1.00 96.23           O  
ATOM   3061  N   TYR A 380      26.127   7.790 -18.753  1.00 94.73           N  
ATOM   3062  CA  TYR A 380      25.100   7.017 -19.441  1.00 94.73           C  
ATOM   3063  C   TYR A 380      24.294   7.899 -20.386  1.00 94.73           C  
ATOM   3064  CB  TYR A 380      24.165   6.345 -18.430  1.00 94.73           C  
ATOM   3065  O   TYR A 380      23.290   8.494 -19.986  1.00 94.73           O  
ATOM   3066  CG  TYR A 380      24.883   5.487 -17.417  1.00 94.73           C  
ATOM   3067  CD1 TYR A 380      25.252   4.178 -17.720  1.00 94.73           C  
ATOM   3068  CD2 TYR A 380      25.193   5.981 -16.155  1.00 94.73           C  
ATOM   3069  CE1 TYR A 380      25.912   3.382 -16.789  1.00 94.73           C  
ATOM   3070  CE2 TYR A 380      25.852   5.195 -15.216  1.00 94.73           C  
ATOM   3071  OH  TYR A 380      26.861   3.116 -14.617  1.00 94.73           O  
ATOM   3072  CZ  TYR A 380      26.208   3.899 -15.542  1.00 94.73           C  
ATOM   3073  N   GLY A 381      24.690   7.950 -21.671  1.00 91.54           N  
ATOM   3074  CA  GLY A 381      24.081   8.944 -22.539  1.00 91.54           C  
ATOM   3075  C   GLY A 381      24.313  10.369 -22.071  1.00 91.54           C  
ATOM   3076  O   GLY A 381      25.456  10.781 -21.863  1.00 91.54           O  
ATOM   3077  N   VAL A 382      23.268  11.130 -21.831  1.00 91.54           N  
ATOM   3078  CA  VAL A 382      23.381  12.526 -21.422  1.00 91.54           C  
ATOM   3079  C   VAL A 382      23.371  12.621 -19.898  1.00 91.54           C  
ATOM   3080  CB  VAL A 382      22.243  13.386 -22.016  1.00 91.54           C  
ATOM   3081  O   VAL A 382      23.353  13.720 -19.338  1.00 91.54           O  
ATOM   3082  CG1 VAL A 382      22.363  13.464 -23.537  1.00 91.54           C  
ATOM   3083  CG2 VAL A 382      20.882  12.820 -21.613  1.00 91.54           C  
ATOM   3084  N   MET A 383      23.325  11.489 -19.285  1.00 95.10           N  
ATOM   3085  CA  MET A 383      23.294  11.465 -17.826  1.00 95.10           C  
ATOM   3086  C   MET A 383      24.663  11.106 -17.258  1.00 95.10           C  
ATOM   3087  CB  MET A 383      22.243  10.472 -17.326  1.00 95.10           C  
ATOM   3088  O   MET A 383      25.332  10.203 -17.764  1.00 95.10           O  
ATOM   3089  CG  MET A 383      20.829  10.794 -17.783  1.00 95.10           C  
ATOM   3090  SD  MET A 383      20.244  12.420 -17.166  1.00 95.10           S  
ATOM   3091  CE  MET A 383      19.962  13.277 -18.740  1.00 95.10           C  
ATOM   3092  N   ARG A 384      25.050  11.777 -16.180  1.00 96.15           N  
ATOM   3093  CA  ARG A 384      26.278  11.491 -15.444  1.00 96.15           C  
ATOM   3094  C   ARG A 384      25.969  11.023 -14.026  1.00 96.15           C  
ATOM   3095  CB  ARG A 384      27.181  12.725 -15.404  1.00 96.15           C  
ATOM   3096  O   ARG A 384      25.266  11.707 -13.279  1.00 96.15           O  
ATOM   3097  CG  ARG A 384      28.550  12.467 -14.795  1.00 96.15           C  
ATOM   3098  CD  ARG A 384      29.412  13.722 -14.792  1.00 96.15           C  
ATOM   3099  NE  ARG A 384      29.620  14.236 -16.142  1.00 96.15           N  
ATOM   3100  NH1 ARG A 384      30.102  16.393 -15.469  1.00 96.15           N  
ATOM   3101  NH2 ARG A 384      30.109  15.854 -17.697  1.00 96.15           N  
ATOM   3102  CZ  ARG A 384      29.943  15.493 -16.433  1.00 96.15           C  
ATOM   3103  N   VAL A 385      26.518   9.837 -13.708  1.00 97.92           N  
ATOM   3104  CA  VAL A 385      26.256   9.272 -12.388  1.00 97.92           C  
ATOM   3105  C   VAL A 385      27.576   9.028 -11.659  1.00 97.92           C  
ATOM   3106  CB  VAL A 385      25.449   7.958 -12.483  1.00 97.92           C  
ATOM   3107  O   VAL A 385      28.454   8.328 -12.170  1.00 97.92           O  
ATOM   3108  CG1 VAL A 385      25.123   7.423 -11.089  1.00 97.92           C  
ATOM   3109  CG2 VAL A 385      24.168   8.176 -13.287  1.00 97.92           C  
ATOM   3110  N   ARG A 386      27.681   9.593 -10.497  1.00 97.92           N  
ATOM   3111  CA  ARG A 386      28.835   9.374  -9.632  1.00 97.92           C  
ATOM   3112  C   ARG A 386      28.438   8.615  -8.370  1.00 97.92           C  
ATOM   3113  CB  ARG A 386      29.488  10.706  -9.258  1.00 97.92           C  
ATOM   3114  O   ARG A 386      27.480   8.989  -7.690  1.00 97.92           O  
ATOM   3115  CG  ARG A 386      30.750  10.561  -8.423  1.00 97.92           C  
ATOM   3116  CD  ARG A 386      31.525  11.869  -8.339  1.00 97.92           C  
ATOM   3117  NE  ARG A 386      30.690  12.960  -7.846  1.00 97.92           N  
ATOM   3118  NH1 ARG A 386      31.278  12.682  -5.629  1.00 97.92           N  
ATOM   3119  NH2 ARG A 386      29.802  14.330  -6.231  1.00 97.92           N  
ATOM   3120  CZ  ARG A 386      30.592  13.321  -6.570  1.00 97.92           C  
ATOM   3121  N   ASN A 387      29.183   7.571  -8.163  1.00 98.54           N  
ATOM   3122  CA  ASN A 387      29.013   6.831  -6.917  1.00 98.54           C  
ATOM   3123  C   ASN A 387      29.884   7.403  -5.802  1.00 98.54           C  
ATOM   3124  CB  ASN A 387      29.325   5.348  -7.127  1.00 98.54           C  
ATOM   3125  O   ASN A 387      31.096   7.181  -5.779  1.00 98.54           O  
ATOM   3126  CG  ASN A 387      28.934   4.495  -5.936  1.00 98.54           C  
ATOM   3127  ND2 ASN A 387      28.779   3.196  -6.163  1.00 98.54           N  
ATOM   3128  OD1 ASN A 387      28.772   4.999  -4.822  1.00 98.54           O  
ATOM   3129  N   VAL A 388      29.247   8.015  -4.844  1.00 98.26           N  
ATOM   3130  CA  VAL A 388      29.954   8.755  -3.804  1.00 98.26           C  
ATOM   3131  C   VAL A 388      30.402   7.797  -2.702  1.00 98.26           C  
ATOM   3132  CB  VAL A 388      29.076   9.878  -3.210  1.00 98.26           C  
ATOM   3133  O   VAL A 388      31.546   7.858  -2.246  1.00 98.26           O  
ATOM   3134  CG1 VAL A 388      29.796  10.574  -2.057  1.00 98.26           C  
ATOM   3135  CG2 VAL A 388      28.695  10.886  -4.292  1.00 98.26           C  
ATOM   3136  N   LYS A 389      29.473   6.995  -2.372  1.00 97.58           N  
ATOM   3137  CA  LYS A 389      29.757   6.088  -1.264  1.00 97.58           C  
ATOM   3138  C   LYS A 389      28.838   4.870  -1.302  1.00 97.58           C  
ATOM   3139  CB  LYS A 389      29.610   6.813   0.074  1.00 97.58           C  
ATOM   3140  O   LYS A 389      27.720   4.945  -1.816  1.00 97.58           O  
ATOM   3141  CG  LYS A 389      29.885   5.936   1.287  1.00 97.58           C  
ATOM   3142  CD  LYS A 389      29.686   6.702   2.588  1.00 97.58           C  
ATOM   3143  CE  LYS A 389      29.902   5.810   3.803  1.00 97.58           C  
ATOM   3144  NZ  LYS A 389      29.712   6.558   5.081  1.00 97.58           N  
ATOM   3145  N   GLU A 390      29.367   3.774  -0.723  1.00 97.98           N  
ATOM   3146  CA  GLU A 390      28.600   2.550  -0.512  1.00 97.98           C  
ATOM   3147  C   GLU A 390      28.644   2.116   0.950  1.00 97.98           C  
ATOM   3148  CB  GLU A 390      29.122   1.426  -1.410  1.00 97.98           C  
ATOM   3149  O   GLU A 390      29.718   2.055   1.553  1.00 97.98           O  
ATOM   3150  CG  GLU A 390      28.977   1.711  -2.898  1.00 97.98           C  
ATOM   3151  CD  GLU A 390      29.367   0.531  -3.775  1.00 97.98           C  
ATOM   3152  OE1 GLU A 390      29.482   0.705  -5.010  1.00 97.98           O  
ATOM   3153  OE2 GLU A 390      29.557  -0.576  -3.223  1.00 97.98           O  
ATOM   3154  N   SER A 391      27.480   1.895   1.517  1.00 96.70           N  
ATOM   3155  CA  SER A 391      27.374   1.384   2.880  1.00 96.70           C  
ATOM   3156  C   SER A 391      26.683   0.025   2.908  1.00 96.70           C  
ATOM   3157  CB  SER A 391      26.613   2.370   3.766  1.00 96.70           C  
ATOM   3158  O   SER A 391      25.620  -0.150   2.308  1.00 96.70           O  
ATOM   3159  OG  SER A 391      27.196   3.660   3.699  1.00 96.70           O  
ATOM   3160  N   ALA A 392      27.366  -0.913   3.572  1.00 92.98           N  
ATOM   3161  CA  ALA A 392      26.799  -2.257   3.648  1.00 92.98           C  
ATOM   3162  C   ALA A 392      26.055  -2.465   4.964  1.00 92.98           C  
ATOM   3163  CB  ALA A 392      27.896  -3.307   3.488  1.00 92.98           C  
ATOM   3164  O   ALA A 392      26.612  -2.241   6.041  1.00 92.98           O  
ATOM   3165  N   ALA A 393      24.784  -2.649   4.812  1.00 90.28           N  
ATOM   3166  CA  ALA A 393      23.961  -3.118   5.924  1.00 90.28           C  
ATOM   3167  C   ALA A 393      23.743  -4.626   5.847  1.00 90.28           C  
ATOM   3168  CB  ALA A 393      22.620  -2.388   5.938  1.00 90.28           C  
ATOM   3169  O   ALA A 393      24.210  -5.281   4.912  1.00 90.28           O  
ATOM   3170  N   HIS A 394      23.188  -5.169   6.922  1.00 88.10           N  
ATOM   3171  CA  HIS A 394      23.002  -6.614   6.987  1.00 88.10           C  
ATOM   3172  C   HIS A 394      22.199  -7.121   5.793  1.00 88.10           C  
ATOM   3173  CB  HIS A 394      22.306  -7.007   8.292  1.00 88.10           C  
ATOM   3174  O   HIS A 394      22.586  -8.099   5.149  1.00 88.10           O  
ATOM   3175  CG  HIS A 394      22.087  -8.479   8.435  1.00 88.10           C  
ATOM   3176  CD2 HIS A 394      20.953  -9.217   8.390  1.00 88.10           C  
ATOM   3177  ND1 HIS A 394      23.117  -9.367   8.659  1.00 88.10           N  
ATOM   3178  CE1 HIS A 394      22.624 -10.591   8.744  1.00 88.10           C  
ATOM   3179  NE2 HIS A 394      21.313 -10.528   8.584  1.00 88.10           N  
ATOM   3180  N   ASP A 395      21.153  -6.514   5.362  1.00 91.64           N  
ATOM   3181  CA  ASP A 395      20.223  -7.055   4.376  1.00 91.64           C  
ATOM   3182  C   ASP A 395      20.291  -6.270   3.068  1.00 91.64           C  
ATOM   3183  CB  ASP A 395      18.794  -7.044   4.922  1.00 91.64           C  
ATOM   3184  O   ASP A 395      19.753  -6.704   2.048  1.00 91.64           O  
ATOM   3185  CG  ASP A 395      18.587  -8.028   6.060  1.00 91.64           C  
ATOM   3186  OD1 ASP A 395      19.165  -9.135   6.022  1.00 91.64           O  
ATOM   3187  OD2 ASP A 395      17.837  -7.693   7.003  1.00 91.64           O  
ATOM   3188  N   TYR A 396      20.946  -5.122   3.076  1.00 95.24           N  
ATOM   3189  CA  TYR A 396      20.975  -4.316   1.860  1.00 95.24           C  
ATOM   3190  C   TYR A 396      22.270  -3.518   1.765  1.00 95.24           C  
ATOM   3191  CB  TYR A 396      19.774  -3.366   1.816  1.00 95.24           C  
ATOM   3192  O   TYR A 396      22.996  -3.381   2.752  1.00 95.24           O  
ATOM   3193  CG  TYR A 396      19.794  -2.310   2.894  1.00 95.24           C  
ATOM   3194  CD1 TYR A 396      19.266  -2.567   4.158  1.00 95.24           C  
ATOM   3195  CD2 TYR A 396      20.341  -1.055   2.652  1.00 95.24           C  
ATOM   3196  CE1 TYR A 396      19.281  -1.596   5.154  1.00 95.24           C  
ATOM   3197  CE2 TYR A 396      20.361  -0.076   3.641  1.00 95.24           C  
ATOM   3198  OH  TYR A 396      19.848   0.609   5.869  1.00 95.24           O  
ATOM   3199  CZ  TYR A 396      19.830  -0.356   4.887  1.00 95.24           C  
ATOM   3200  N   THR A 397      22.571  -3.099   0.581  1.00 97.30           N  
ATOM   3201  CA  THR A 397      23.633  -2.147   0.277  1.00 97.30           C  
ATOM   3202  C   THR A 397      23.051  -0.779  -0.070  1.00 97.30           C  
ATOM   3203  CB  THR A 397      24.513  -2.642  -0.885  1.00 97.30           C  
ATOM   3204  O   THR A 397      22.122  -0.681  -0.874  1.00 97.30           O  
ATOM   3205  CG2 THR A 397      25.655  -1.671  -1.164  1.00 97.30           C  
ATOM   3206  OG1 THR A 397      25.062  -3.923  -0.549  1.00 97.30           O  
ATOM   3207  N   LEU A 398      23.575   0.212   0.613  1.00 98.19           N  
ATOM   3208  CA  LEU A 398      23.142   1.578   0.344  1.00 98.19           C  
ATOM   3209  C   LEU A 398      24.202   2.339  -0.446  1.00 98.19           C  
ATOM   3210  CB  LEU A 398      22.839   2.313   1.652  1.00 98.19           C  
ATOM   3211  O   LEU A 398      25.370   2.372  -0.053  1.00 98.19           O  
ATOM   3212  CG  LEU A 398      22.453   3.788   1.529  1.00 98.19           C  
ATOM   3213  CD1 LEU A 398      21.140   3.930   0.766  1.00 98.19           C  
ATOM   3214  CD2 LEU A 398      22.349   4.431   2.908  1.00 98.19           C  
ATOM   3215  N   ARG A 399      23.693   2.964  -1.513  1.00 98.44           N  
ATOM   3216  CA  ARG A 399      24.584   3.770  -2.341  1.00 98.44           C  
ATOM   3217  C   ARG A 399      24.099   5.214  -2.422  1.00 98.44           C  
ATOM   3218  CB  ARG A 399      24.697   3.176  -3.747  1.00 98.44           C  
ATOM   3219  O   ARG A 399      22.909   5.464  -2.621  1.00 98.44           O  
ATOM   3220  CG  ARG A 399      25.226   1.751  -3.773  1.00 98.44           C  
ATOM   3221  CD  ARG A 399      25.358   1.225  -5.195  1.00 98.44           C  
ATOM   3222  NE  ARG A 399      25.990  -0.091  -5.226  1.00 98.44           N  
ATOM   3223  NH1 ARG A 399      24.045  -1.265  -4.810  1.00 98.44           N  
ATOM   3224  NH2 ARG A 399      26.026  -2.383  -5.092  1.00 98.44           N  
ATOM   3225  CZ  ARG A 399      25.352  -1.244  -5.042  1.00 98.44           C  
ATOM   3226  N   GLU A 400      25.011   6.063  -2.258  1.00 98.42           N  
ATOM   3227  CA  GLU A 400      24.782   7.482  -2.515  1.00 98.42           C  
ATOM   3228  C   GLU A 400      25.296   7.883  -3.895  1.00 98.42           C  
ATOM   3229  CB  GLU A 400      25.448   8.339  -1.436  1.00 98.42           C  
ATOM   3230  O   GLU A 400      26.503   7.864  -4.143  1.00 98.42           O  
ATOM   3231  CG  GLU A 400      25.185   9.831  -1.586  1.00 98.42           C  
ATOM   3232  CD  GLU A 400      25.834  10.667  -0.495  1.00 98.42           C  
ATOM   3233  OE1 GLU A 400      26.000  11.893  -0.687  1.00 98.42           O  
ATOM   3234  OE2 GLU A 400      26.180  10.092   0.561  1.00 98.42           O  
ATOM   3235  N   LEU A 401      24.328   8.279  -4.747  1.00 98.61           N  
ATOM   3236  CA  LEU A 401      24.664   8.584  -6.134  1.00 98.61           C  
ATOM   3237  C   LEU A 401      24.370  10.046  -6.455  1.00 98.61           C  
ATOM   3238  CB  LEU A 401      23.885   7.674  -7.087  1.00 98.61           C  
ATOM   3239  O   LEU A 401      23.315  10.567  -6.087  1.00 98.61           O  
ATOM   3240  CG  LEU A 401      23.999   6.170  -6.833  1.00 98.61           C  
ATOM   3241  CD1 LEU A 401      23.041   5.405  -7.740  1.00 98.61           C  
ATOM   3242  CD2 LEU A 401      25.434   5.699  -7.044  1.00 98.61           C  
ATOM   3243  N   LYS A 402      25.413  10.623  -7.134  1.00 97.90           N  
ATOM   3244  CA  LYS A 402      25.175  11.965  -7.657  1.00 97.90           C  
ATOM   3245  C   LYS A 402      24.795  11.920  -9.134  1.00 97.90           C  
ATOM   3246  CB  LYS A 402      26.410  12.846  -7.460  1.00 97.90           C  
ATOM   3247  O   LYS A 402      25.540  11.383  -9.956  1.00 97.90           O  
ATOM   3248  CG  LYS A 402      26.786  13.068  -6.002  1.00 97.90           C  
ATOM   3249  CD  LYS A 402      25.782  13.971  -5.297  1.00 97.90           C  
ATOM   3250  CE  LYS A 402      26.214  14.282  -3.871  1.00 97.90           C  
ATOM   3251  NZ  LYS A 402      25.202  15.115  -3.154  1.00 97.90           N  
ATOM   3252  N   LEU A 403      23.580  12.448  -9.362  1.00 97.58           N  
ATOM   3253  CA  LEU A 403      23.034  12.406 -10.715  1.00 97.58           C  
ATOM   3254  C   LEU A 403      22.986  13.802 -11.325  1.00 97.58           C  
ATOM   3255  CB  LEU A 403      21.632  11.791 -10.708  1.00 97.58           C  
ATOM   3256  O   LEU A 403      22.474  14.738 -10.707  1.00 97.58           O  
ATOM   3257  CG  LEU A 403      20.904  11.747 -12.052  1.00 97.58           C  
ATOM   3258  CD1 LEU A 403      21.659  10.858 -13.035  1.00 97.58           C  
ATOM   3259  CD2 LEU A 403      19.472  11.257 -11.870  1.00 97.58           C  
ATOM   3260  N   SER A 404      23.506  13.918 -12.529  1.00 95.64           N  
ATOM   3261  CA  SER A 404      23.469  15.182 -13.257  1.00 95.64           C  
ATOM   3262  C   SER A 404      23.333  14.952 -14.758  1.00 95.64           C  
ATOM   3263  CB  SER A 404      24.727  16.003 -12.970  1.00 95.64           C  
ATOM   3264  O   SER A 404      23.517  13.832 -15.239  1.00 95.64           O  
ATOM   3265  OG  SER A 404      25.888  15.307 -13.389  1.00 95.64           O  
ATOM   3266  N   LYS A 405      22.837  15.962 -15.401  1.00 92.41           N  
ATOM   3267  CA  LYS A 405      22.694  15.940 -16.854  1.00 92.41           C  
ATOM   3268  C   LYS A 405      23.859  16.656 -17.531  1.00 92.41           C  
ATOM   3269  CB  LYS A 405      21.370  16.581 -17.273  1.00 92.41           C  
ATOM   3270  O   LYS A 405      24.235  17.759 -17.130  1.00 92.41           O  
ATOM   3271  CG  LYS A 405      20.987  16.317 -18.722  1.00 92.41           C  
ATOM   3272  CD  LYS A 405      19.577  16.809 -19.025  1.00 92.41           C  
ATOM   3273  CE  LYS A 405      19.159  16.466 -20.449  1.00 92.41           C  
ATOM   3274  NZ  LYS A 405      17.767  16.922 -20.742  1.00 92.41           N  
ATOM   3275  N   VAL A 406      24.466  16.004 -18.550  1.00 87.56           N  
ATOM   3276  CA  VAL A 406      25.609  16.541 -19.282  1.00 87.56           C  
ATOM   3277  C   VAL A 406      25.211  17.838 -19.984  1.00 87.56           C  
ATOM   3278  CB  VAL A 406      26.153  15.524 -20.310  1.00 87.56           C  
ATOM   3279  O   VAL A 406      24.174  17.898 -20.649  1.00 87.56           O  
ATOM   3280  CG1 VAL A 406      27.303  16.130 -21.113  1.00 87.56           C  
ATOM   3281  CG2 VAL A 406      26.603  14.245 -19.607  1.00 87.56           C  
ATOM   3282  N   GLY A 407      25.886  18.932 -19.717  1.00 84.54           N  
ATOM   3283  CA  GLY A 407      25.670  20.194 -20.407  1.00 84.54           C  
ATOM   3284  C   GLY A 407      24.792  21.156 -19.629  1.00 84.54           C  
ATOM   3285  O   GLY A 407      24.608  22.305 -20.036  1.00 84.54           O  
ATOM   3286  N   GLN A 408      24.070  20.701 -18.585  1.00 78.39           N  
ATOM   3287  CA  GLN A 408      23.108  21.510 -17.845  1.00 78.39           C  
ATOM   3288  C   GLN A 408      23.739  22.102 -16.588  1.00 78.39           C  
ATOM   3289  CB  GLN A 408      21.879  20.678 -17.474  1.00 78.39           C  
ATOM   3290  O   GLN A 408      23.031  22.544 -15.680  1.00 78.39           O  
ATOM   3291  CG  GLN A 408      20.620  21.506 -17.252  1.00 78.39           C  
ATOM   3292  CD  GLN A 408      19.424  20.661 -16.858  1.00 78.39           C  
ATOM   3293  NE2 GLN A 408      18.356  21.315 -16.413  1.00 78.39           N  
ATOM   3294  OE1 GLN A 408      19.459  19.430 -16.952  1.00 78.39           O  
ATOM   3295  N   GLY A 409      25.145  22.431 -16.611  1.00 72.94           N  
ATOM   3296  CA  GLY A 409      25.788  23.027 -15.451  1.00 72.94           C  
ATOM   3297  C   GLY A 409      26.018  22.039 -14.323  1.00 72.94           C  
ATOM   3298  O   GLY A 409      26.149  20.837 -14.561  1.00 72.94           O  
ATOM   3299  N   ASN A 410      26.371  22.628 -13.003  1.00 72.98           N  
ATOM   3300  CA  ASN A 410      26.767  21.893 -11.806  1.00 72.98           C  
ATOM   3301  C   ASN A 410      25.555  21.488 -10.972  1.00 72.98           C  
ATOM   3302  CB  ASN A 410      27.738  22.723 -10.964  1.00 72.98           C  
ATOM   3303  O   ASN A 410      25.689  21.172  -9.788  1.00 72.98           O  
ATOM   3304  CG  ASN A 410      29.153  22.693 -11.506  1.00 72.98           C  
ATOM   3305  ND2 ASN A 410      30.012  23.551 -10.968  1.00 72.98           N  
ATOM   3306  OD1 ASN A 410      29.472  21.906 -12.401  1.00 72.98           O  
ATOM   3307  N   THR A 411      24.303  21.449 -11.623  1.00 85.57           N  
ATOM   3308  CA  THR A 411      23.171  21.030 -10.804  1.00 85.57           C  
ATOM   3309  C   THR A 411      23.146  19.512 -10.652  1.00 85.57           C  
ATOM   3310  CB  THR A 411      21.837  21.510 -11.406  1.00 85.57           C  
ATOM   3311  O   THR A 411      23.063  18.784 -11.644  1.00 85.57           O  
ATOM   3312  CG2 THR A 411      20.693  21.345 -10.411  1.00 85.57           C  
ATOM   3313  OG1 THR A 411      21.951  22.894 -11.761  1.00 85.57           O  
ATOM   3314  N   GLU A 412      23.519  19.103  -9.414  1.00 90.81           N  
ATOM   3315  CA  GLU A 412      23.536  17.687  -9.057  1.00 90.81           C  
ATOM   3316  C   GLU A 412      22.471  17.368  -8.012  1.00 90.81           C  
ATOM   3317  CB  GLU A 412      24.918  17.279  -8.542  1.00 90.81           C  
ATOM   3318  O   GLU A 412      22.108  18.228  -7.206  1.00 90.81           O  
ATOM   3319  CG  GLU A 412      26.010  17.334  -9.600  1.00 90.81           C  
ATOM   3320  CD  GLU A 412      27.380  16.941  -9.070  1.00 90.81           C  
ATOM   3321  OE1 GLU A 412      28.271  16.603  -9.882  1.00 90.81           O  
ATOM   3322  OE2 GLU A 412      27.563  16.970  -7.833  1.00 90.81           O  
ATOM   3323  N   ARG A 413      21.847  16.264  -8.283  1.00 94.38           N  
ATOM   3324  CA  ARG A 413      20.982  15.800  -7.204  1.00 94.38           C  
ATOM   3325  C   ARG A 413      21.448  14.449  -6.672  1.00 94.38           C  
ATOM   3326  CB  ARG A 413      19.531  15.703  -7.680  1.00 94.38           C  
ATOM   3327  O   ARG A 413      22.057  13.664  -7.402  1.00 94.38           O  
ATOM   3328  CG  ARG A 413      19.317  14.701  -8.803  1.00 94.38           C  
ATOM   3329  CD  ARG A 413      17.906  14.779  -9.368  1.00 94.38           C  
ATOM   3330  NE  ARG A 413      17.753  13.944 -10.556  1.00 94.38           N  
ATOM   3331  NH1 ARG A 413      15.868  15.032 -11.332  1.00 94.38           N  
ATOM   3332  NH2 ARG A 413      16.744  13.269 -12.506  1.00 94.38           N  
ATOM   3333  CZ  ARG A 413      16.789  14.083 -11.462  1.00 94.38           C  
ATOM   3334  N   THR A 414      21.107  14.278  -5.432  1.00 97.67           N  
ATOM   3335  CA  THR A 414      21.504  13.036  -4.778  1.00 97.67           C  
ATOM   3336  C   THR A 414      20.396  11.992  -4.882  1.00 97.67           C  
ATOM   3337  CB  THR A 414      21.854  13.272  -3.297  1.00 97.67           C  
ATOM   3338  O   THR A 414      19.231  12.286  -4.604  1.00 97.67           O  
ATOM   3339  CG2 THR A 414      22.324  11.983  -2.631  1.00 97.67           C  
ATOM   3340  OG1 THR A 414      22.897  14.251  -3.208  1.00 97.67           O  
ATOM   3341  N   VAL A 415      20.803  10.835  -5.427  1.00 98.53           N  
ATOM   3342  CA  VAL A 415      19.906   9.688  -5.516  1.00 98.53           C  
ATOM   3343  C   VAL A 415      20.405   8.569  -4.604  1.00 98.53           C  
ATOM   3344  CB  VAL A 415      19.782   9.176  -6.968  1.00 98.53           C  
ATOM   3345  O   VAL A 415      21.578   8.192  -4.659  1.00 98.53           O  
ATOM   3346  CG1 VAL A 415      18.887   7.939  -7.031  1.00 98.53           C  
ATOM   3347  CG2 VAL A 415      19.240  10.278  -7.877  1.00 98.53           C  
ATOM   3348  N   TRP A 416      19.496   8.084  -3.787  1.00 98.57           N  
ATOM   3349  CA  TRP A 416      19.832   6.998  -2.873  1.00 98.57           C  
ATOM   3350  C   TRP A 416      19.320   5.662  -3.402  1.00 98.57           C  
ATOM   3351  CB  TRP A 416      19.250   7.266  -1.482  1.00 98.57           C  
ATOM   3352  O   TRP A 416      18.117   5.490  -3.610  1.00 98.57           O  
ATOM   3353  CG  TRP A 416      19.712   8.553  -0.867  1.00 98.57           C  
ATOM   3354  CD1 TRP A 416      19.158   9.792  -1.035  1.00 98.57           C  
ATOM   3355  CD2 TRP A 416      20.827   8.728   0.012  1.00 98.57           C  
ATOM   3356  CE2 TRP A 416      20.891  10.101   0.339  1.00 98.57           C  
ATOM   3357  CE3 TRP A 416      21.780   7.856   0.557  1.00 98.57           C  
ATOM   3358  NE1 TRP A 416      19.863  10.727  -0.312  1.00 98.57           N  
ATOM   3359  CH2 TRP A 416      22.790   9.747   1.706  1.00 98.57           C  
ATOM   3360  CZ2 TRP A 416      21.871  10.622   1.187  1.00 98.57           C  
ATOM   3361  CZ3 TRP A 416      22.754   8.377   1.400  1.00 98.57           C  
ATOM   3362  N   GLN A 417      20.263   4.838  -3.602  1.00 98.69           N  
ATOM   3363  CA  GLN A 417      19.893   3.518  -4.104  1.00 98.69           C  
ATOM   3364  C   GLN A 417      19.980   2.466  -3.002  1.00 98.69           C  
ATOM   3365  CB  GLN A 417      20.786   3.121  -5.281  1.00 98.69           C  
ATOM   3366  O   GLN A 417      21.061   2.209  -2.467  1.00 98.69           O  
ATOM   3367  CG  GLN A 417      20.394   1.802  -5.932  1.00 98.69           C  
ATOM   3368  CD  GLN A 417      21.503   0.769  -5.878  1.00 98.69           C  
ATOM   3369  NE2 GLN A 417      21.549  -0.105  -6.879  1.00 98.69           N  
ATOM   3370  OE1 GLN A 417      22.313   0.756  -4.946  1.00 98.69           O  
ATOM   3371  N   TYR A 418      18.805   1.880  -2.697  1.00 98.50           N  
ATOM   3372  CA  TYR A 418      18.700   0.776  -1.749  1.00 98.50           C  
ATOM   3373  C   TYR A 418      18.648  -0.563  -2.476  1.00 98.50           C  
ATOM   3374  CB  TYR A 418      17.459   0.940  -0.867  1.00 98.50           C  
ATOM   3375  O   TYR A 418      17.677  -0.860  -3.175  1.00 98.50           O  
ATOM   3376  CG  TYR A 418      17.555   2.088   0.108  1.00 98.50           C  
ATOM   3377  CD1 TYR A 418      17.874   1.865   1.446  1.00 98.50           C  
ATOM   3378  CD2 TYR A 418      17.326   3.396  -0.305  1.00 98.50           C  
ATOM   3379  CE1 TYR A 418      17.961   2.920   2.349  1.00 98.50           C  
ATOM   3380  CE2 TYR A 418      17.411   4.458   0.590  1.00 98.50           C  
ATOM   3381  OH  TYR A 418      17.814   5.258   2.802  1.00 98.50           O  
ATOM   3382  CZ  TYR A 418      17.729   4.210   1.912  1.00 98.50           C  
ATOM   3383  N   HIS A 419      19.726  -1.342  -2.281  1.00 97.95           N  
ATOM   3384  CA  HIS A 419      19.846  -2.638  -2.941  1.00 97.95           C  
ATOM   3385  C   HIS A 419      19.667  -3.781  -1.947  1.00 97.95           C  
ATOM   3386  CB  HIS A 419      21.200  -2.758  -3.641  1.00 97.95           C  
ATOM   3387  O   HIS A 419      20.611  -4.153  -1.246  1.00 97.95           O  
ATOM   3388  CG  HIS A 419      21.344  -4.003  -4.458  1.00 97.95           C  
ATOM   3389  CD2 HIS A 419      20.474  -5.010  -4.704  1.00 97.95           C  
ATOM   3390  ND1 HIS A 419      22.503  -4.320  -5.133  1.00 97.95           N  
ATOM   3391  CE1 HIS A 419      22.338  -5.472  -5.762  1.00 97.95           C  
ATOM   3392  NE2 HIS A 419      21.115  -5.912  -5.518  1.00 97.95           N  
ATOM   3393  N   PHE A 420      18.449  -4.302  -1.925  1.00 95.29           N  
ATOM   3394  CA  PHE A 420      18.127  -5.399  -1.020  1.00 95.29           C  
ATOM   3395  C   PHE A 420      18.690  -6.715  -1.543  1.00 95.29           C  
ATOM   3396  CB  PHE A 420      16.611  -5.514  -0.832  1.00 95.29           C  
ATOM   3397  O   PHE A 420      18.287  -7.189  -2.607  1.00 95.29           O  
ATOM   3398  CG  PHE A 420      16.209  -6.267   0.408  1.00 95.29           C  
ATOM   3399  CD1 PHE A 420      15.702  -7.558   0.320  1.00 95.29           C  
ATOM   3400  CD2 PHE A 420      16.338  -5.684   1.662  1.00 95.29           C  
ATOM   3401  CE1 PHE A 420      15.329  -8.257   1.465  1.00 95.29           C  
ATOM   3402  CE2 PHE A 420      15.968  -6.377   2.811  1.00 95.29           C  
ATOM   3403  CZ  PHE A 420      15.462  -7.663   2.710  1.00 95.29           C  
ATOM   3404  N   ARG A 421      19.493  -7.497  -0.723  1.00 90.64           N  
ATOM   3405  CA  ARG A 421      20.306  -8.595  -1.236  1.00 90.64           C  
ATOM   3406  C   ARG A 421      19.824  -9.935  -0.688  1.00 90.64           C  
ATOM   3407  CB  ARG A 421      21.779  -8.385  -0.883  1.00 90.64           C  
ATOM   3408  O   ARG A 421      20.231 -10.992  -1.173  1.00 90.64           O  
ATOM   3409  CG  ARG A 421      22.399  -7.157  -1.532  1.00 90.64           C  
ATOM   3410  CD  ARG A 421      23.878  -7.027  -1.195  1.00 90.64           C  
ATOM   3411  NE  ARG A 421      24.086  -6.769   0.227  1.00 90.64           N  
ATOM   3412  NH1 ARG A 421      26.359  -6.399   0.038  1.00 90.64           N  
ATOM   3413  NH2 ARG A 421      25.337  -6.259   2.085  1.00 90.64           N  
ATOM   3414  CZ  ARG A 421      25.260  -6.476   0.780  1.00 90.64           C  
ATOM   3415  N   THR A 422      18.962  -9.958   0.221  1.00 88.11           N  
ATOM   3416  CA  THR A 422      18.696 -11.212   0.917  1.00 88.11           C  
ATOM   3417  C   THR A 422      17.303 -11.735   0.577  1.00 88.11           C  
ATOM   3418  CB  THR A 422      18.825 -11.043   2.442  1.00 88.11           C  
ATOM   3419  O   THR A 422      16.803 -12.654   1.228  1.00 88.11           O  
ATOM   3420  CG2 THR A 422      20.253 -10.680   2.836  1.00 88.11           C  
ATOM   3421  OG1 THR A 422      17.941 -10.002   2.878  1.00 88.11           O  
ATOM   3422  N   TRP A 423      16.602 -11.145  -0.385  1.00 84.70           N  
ATOM   3423  CA  TRP A 423      15.293 -11.611  -0.830  1.00 84.70           C  
ATOM   3424  C   TRP A 423      15.432 -12.782  -1.797  1.00 84.70           C  
ATOM   3425  CB  TRP A 423      14.514 -10.474  -1.495  1.00 84.70           C  
ATOM   3426  O   TRP A 423      15.942 -12.621  -2.909  1.00 84.70           O  
ATOM   3427  CG  TRP A 423      13.031 -10.692  -1.534  1.00 84.70           C  
ATOM   3428  CD1 TRP A 423      12.377 -11.882  -1.697  1.00 84.70           C  
ATOM   3429  CD2 TRP A 423      12.017  -9.691  -1.411  1.00 84.70           C  
ATOM   3430  CE2 TRP A 423      10.769 -10.345  -1.508  1.00 84.70           C  
ATOM   3431  CE3 TRP A 423      12.042  -8.302  -1.227  1.00 84.70           C  
ATOM   3432  NE1 TRP A 423      11.017 -11.680  -1.682  1.00 84.70           N  
ATOM   3433  CH2 TRP A 423       9.609  -8.299  -1.247  1.00 84.70           C  
ATOM   3434  CZ2 TRP A 423       9.556  -9.657  -1.427  1.00 84.70           C  
ATOM   3435  CZ3 TRP A 423      10.834  -7.618  -1.146  1.00 84.70           C  
ATOM   3436  N   PRO A 424      15.041 -14.019  -1.382  1.00 78.75           N  
ATOM   3437  CA  PRO A 424      15.165 -15.191  -2.251  1.00 78.75           C  
ATOM   3438  C   PRO A 424      14.348 -15.063  -3.535  1.00 78.75           C  
ATOM   3439  CB  PRO A 424      14.638 -16.334  -1.380  1.00 78.75           C  
ATOM   3440  O   PRO A 424      13.344 -14.346  -3.563  1.00 78.75           O  
ATOM   3441  CG  PRO A 424      14.092 -15.664  -0.161  1.00 78.75           C  
ATOM   3442  CD  PRO A 424      14.440 -14.204  -0.222  1.00 78.75           C  
ATOM   3443  N   ASP A 425      14.976 -15.612  -4.692  1.00 62.51           N  
ATOM   3444  CA  ASP A 425      14.339 -15.702  -6.002  1.00 62.51           C  
ATOM   3445  C   ASP A 425      13.183 -16.699  -5.984  1.00 62.51           C  
ATOM   3446  CB  ASP A 425      15.361 -16.101  -7.069  1.00 62.51           C  
ATOM   3447  O   ASP A 425      13.342 -17.834  -5.528  1.00 62.51           O  
ATOM   3448  CG  ASP A 425      14.846 -15.911  -8.485  1.00 62.51           C  
ATOM   3449  OD1 ASP A 425      13.785 -15.275  -8.668  1.00 62.51           O  
ATOM   3450  OD2 ASP A 425      15.504 -16.405  -9.426  1.00 62.51           O  
ATOM   3451  N   HIS A 426      11.889 -16.247  -6.252  1.00 63.07           N  
ATOM   3452  CA  HIS A 426      10.630 -16.978  -6.346  1.00 63.07           C  
ATOM   3453  C   HIS A 426      10.120 -17.378  -4.966  1.00 63.07           C  
ATOM   3454  CB  HIS A 426      10.795 -18.218  -7.226  1.00 63.07           C  
ATOM   3455  O   HIS A 426       9.333 -18.319  -4.839  1.00 63.07           O  
ATOM   3456  CG  HIS A 426      11.186 -17.907  -8.635  1.00 63.07           C  
ATOM   3457  CD2 HIS A 426      12.325 -18.164  -9.320  1.00 63.07           C  
ATOM   3458  ND1 HIS A 426      10.350 -17.247  -9.510  1.00 63.07           N  
ATOM   3459  CE1 HIS A 426      10.961 -17.112 -10.676  1.00 63.07           C  
ATOM   3460  NE2 HIS A 426      12.161 -17.660 -10.586  1.00 63.07           N  
ATOM   3461  N   GLY A 427      10.785 -16.912  -3.917  1.00 74.74           N  
ATOM   3462  CA  GLY A 427      10.318 -17.124  -2.556  1.00 74.74           C  
ATOM   3463  C   GLY A 427      10.201 -15.838  -1.759  1.00 74.74           C  
ATOM   3464  O   GLY A 427      10.070 -14.755  -2.334  1.00 74.74           O  
ATOM   3465  N   VAL A 428       9.852 -15.975  -0.558  1.00 84.02           N  
ATOM   3466  CA  VAL A 428       9.755 -14.860   0.379  1.00 84.02           C  
ATOM   3467  C   VAL A 428      10.713 -15.082   1.547  1.00 84.02           C  
ATOM   3468  CB  VAL A 428       8.311 -14.680   0.899  1.00 84.02           C  
ATOM   3469  O   VAL A 428      11.095 -16.218   1.837  1.00 84.02           O  
ATOM   3470  CG1 VAL A 428       7.368 -14.308  -0.243  1.00 84.02           C  
ATOM   3471  CG2 VAL A 428       7.834 -15.952   1.598  1.00 84.02           C  
ATOM   3472  N   PRO A 429      11.256 -13.947   2.078  1.00 85.60           N  
ATOM   3473  CA  PRO A 429      12.058 -14.134   3.290  1.00 85.60           C  
ATOM   3474  C   PRO A 429      11.302 -14.878   4.388  1.00 85.60           C  
ATOM   3475  CB  PRO A 429      12.381 -12.702   3.723  1.00 85.60           C  
ATOM   3476  O   PRO A 429      10.080 -14.755   4.494  1.00 85.60           O  
ATOM   3477  CG  PRO A 429      12.239 -11.885   2.479  1.00 85.60           C  
ATOM   3478  CD  PRO A 429      11.150 -12.485   1.636  1.00 85.60           C  
ATOM   3479  N   SER A 430      12.053 -15.770   5.131  1.00 81.19           N  
ATOM   3480  CA  SER A 430      11.419 -16.530   6.203  1.00 81.19           C  
ATOM   3481  C   SER A 430      10.938 -15.613   7.322  1.00 81.19           C  
ATOM   3482  CB  SER A 430      12.388 -17.571   6.767  1.00 81.19           C  
ATOM   3483  O   SER A 430       9.905 -15.872   7.944  1.00 81.19           O  
ATOM   3484  OG  SER A 430      13.603 -16.962   7.168  1.00 81.19           O  
ATOM   3485  N   ASP A 431      11.603 -14.552   7.516  1.00 86.46           N  
ATOM   3486  CA  ASP A 431      11.273 -13.538   8.512  1.00 86.46           C  
ATOM   3487  C   ASP A 431      11.008 -12.186   7.853  1.00 86.46           C  
ATOM   3488  CB  ASP A 431      12.398 -13.410   9.541  1.00 86.46           C  
ATOM   3489  O   ASP A 431      11.876 -11.645   7.165  1.00 86.46           O  
ATOM   3490  CG  ASP A 431      12.098 -12.389  10.624  1.00 86.46           C  
ATOM   3491  OD1 ASP A 431      10.909 -12.085  10.864  1.00 86.46           O  
ATOM   3492  OD2 ASP A 431      13.059 -11.881  11.242  1.00 86.46           O  
ATOM   3493  N   PRO A 432       9.794 -11.589   8.170  1.00 91.55           N  
ATOM   3494  CA  PRO A 432       9.429 -10.317   7.543  1.00 91.55           C  
ATOM   3495  C   PRO A 432      10.209  -9.133   8.112  1.00 91.55           C  
ATOM   3496  CB  PRO A 432       7.936 -10.187   7.853  1.00 91.55           C  
ATOM   3497  O   PRO A 432      10.173  -8.037   7.547  1.00 91.55           O  
ATOM   3498  CG  PRO A 432       7.501 -11.567   8.225  1.00 91.55           C  
ATOM   3499  CD  PRO A 432       8.689 -12.313   8.761  1.00 91.55           C  
ATOM   3500  N   GLY A 433      10.949  -9.307   9.219  1.00 91.45           N  
ATOM   3501  CA  GLY A 433      11.654  -8.246   9.921  1.00 91.45           C  
ATOM   3502  C   GLY A 433      12.639  -7.501   9.040  1.00 91.45           C  
ATOM   3503  O   GLY A 433      12.684  -6.269   9.053  1.00 91.45           O  
ATOM   3504  N   GLY A 434      13.425  -8.242   8.272  1.00 91.68           N  
ATOM   3505  CA  GLY A 434      14.396  -7.626   7.382  1.00 91.68           C  
ATOM   3506  C   GLY A 434      13.766  -6.691   6.367  1.00 91.68           C  
ATOM   3507  O   GLY A 434      14.246  -5.574   6.162  1.00 91.68           O  
ATOM   3508  N   VAL A 435      12.680  -7.160   5.776  1.00 93.41           N  
ATOM   3509  CA  VAL A 435      11.980  -6.357   4.778  1.00 93.41           C  
ATOM   3510  C   VAL A 435      11.368  -5.126   5.443  1.00 93.41           C  
ATOM   3511  CB  VAL A 435      10.883  -7.175   4.060  1.00 93.41           C  
ATOM   3512  O   VAL A 435      11.462  -4.016   4.913  1.00 93.41           O  
ATOM   3513  CG1 VAL A 435      10.007  -6.265   3.201  1.00 93.41           C  
ATOM   3514  CG2 VAL A 435      11.512  -8.276   3.208  1.00 93.41           C  
ATOM   3515  N   LEU A 436      10.790  -5.303   6.600  1.00 95.16           N  
ATOM   3516  CA  LEU A 436      10.150  -4.197   7.303  1.00 95.16           C  
ATOM   3517  C   LEU A 436      11.178  -3.152   7.723  1.00 95.16           C  
ATOM   3518  CB  LEU A 436       9.393  -4.709   8.532  1.00 95.16           C  
ATOM   3519  O   LEU A 436      10.931  -1.950   7.604  1.00 95.16           O  
ATOM   3520  CG  LEU A 436       8.137  -5.537   8.258  1.00 95.16           C  
ATOM   3521  CD1 LEU A 436       7.586  -6.110   9.560  1.00 95.16           C  
ATOM   3522  CD2 LEU A 436       7.082  -4.691   7.552  1.00 95.16           C  
ATOM   3523  N   ASP A 437      12.318  -3.548   8.215  1.00 94.04           N  
ATOM   3524  CA  ASP A 437      13.390  -2.615   8.546  1.00 94.04           C  
ATOM   3525  C   ASP A 437      13.842  -1.837   7.312  1.00 94.04           C  
ATOM   3526  CB  ASP A 437      14.577  -3.358   9.163  1.00 94.04           C  
ATOM   3527  O   ASP A 437      14.060  -0.626   7.381  1.00 94.04           O  
ATOM   3528  CG  ASP A 437      14.288  -3.879  10.560  1.00 94.04           C  
ATOM   3529  OD1 ASP A 437      13.296  -3.441  11.182  1.00 94.04           O  
ATOM   3530  OD2 ASP A 437      15.061  -4.734  11.044  1.00 94.04           O  
ATOM   3531  N   PHE A 438      13.967  -2.595   6.312  1.00 95.50           N  
ATOM   3532  CA  PHE A 438      14.352  -2.021   5.029  1.00 95.50           C  
ATOM   3533  C   PHE A 438      13.326  -0.992   4.567  1.00 95.50           C  
ATOM   3534  CB  PHE A 438      14.506  -3.119   3.972  1.00 95.50           C  
ATOM   3535  O   PHE A 438      13.687   0.120   4.177  1.00 95.50           O  
ATOM   3536  CG  PHE A 438      14.913  -2.604   2.617  1.00 95.50           C  
ATOM   3537  CD1 PHE A 438      14.024  -2.636   1.550  1.00 95.50           C  
ATOM   3538  CD2 PHE A 438      16.186  -2.089   2.411  1.00 95.50           C  
ATOM   3539  CE1 PHE A 438      14.397  -2.161   0.295  1.00 95.50           C  
ATOM   3540  CE2 PHE A 438      16.567  -1.612   1.160  1.00 95.50           C  
ATOM   3541  CZ  PHE A 438      15.671  -1.650   0.103  1.00 95.50           C  
ATOM   3542  N   LEU A 439      12.049  -1.298   4.611  1.00 95.69           N  
ATOM   3543  CA  LEU A 439      10.958  -0.408   4.229  1.00 95.69           C  
ATOM   3544  C   LEU A 439      10.985   0.872   5.058  1.00 95.69           C  
ATOM   3545  CB  LEU A 439       9.608  -1.111   4.398  1.00 95.69           C  
ATOM   3546  O   LEU A 439      10.771   1.964   4.528  1.00 95.69           O  
ATOM   3547  CG  LEU A 439       9.151  -1.990   3.233  1.00 95.69           C  
ATOM   3548  CD1 LEU A 439       8.034  -2.926   3.683  1.00 95.69           C  
ATOM   3549  CD2 LEU A 439       8.695  -1.129   2.061  1.00 95.69           C  
ATOM   3550  N   GLU A 440      11.270   0.728   6.352  1.00 95.11           N  
ATOM   3551  CA  GLU A 440      11.321   1.886   7.240  1.00 95.11           C  
ATOM   3552  C   GLU A 440      12.446   2.837   6.842  1.00 95.11           C  
ATOM   3553  CB  GLU A 440      11.498   1.441   8.694  1.00 95.11           C  
ATOM   3554  O   GLU A 440      12.260   4.056   6.828  1.00 95.11           O  
ATOM   3555  CG  GLU A 440      11.326   2.564   9.706  1.00 95.11           C  
ATOM   3556  CD  GLU A 440       9.905   3.102   9.769  1.00 95.11           C  
ATOM   3557  OE1 GLU A 440       9.717   4.271  10.176  1.00 95.11           O  
ATOM   3558  OE2 GLU A 440       8.973   2.348   9.411  1.00 95.11           O  
ATOM   3559  N   GLU A 441      13.571   2.309   6.513  1.00 96.39           N  
ATOM   3560  CA  GLU A 441      14.698   3.130   6.081  1.00 96.39           C  
ATOM   3561  C   GLU A 441      14.365   3.896   4.804  1.00 96.39           C  
ATOM   3562  CB  GLU A 441      15.942   2.265   5.866  1.00 96.39           C  
ATOM   3563  O   GLU A 441      14.659   5.088   4.694  1.00 96.39           O  
ATOM   3564  CG  GLU A 441      16.535   1.710   7.152  1.00 96.39           C  
ATOM   3565  CD  GLU A 441      16.987   2.792   8.120  1.00 96.39           C  
ATOM   3566  OE1 GLU A 441      16.647   2.711   9.323  1.00 96.39           O  
ATOM   3567  OE2 GLU A 441      17.686   3.728   7.673  1.00 96.39           O  
ATOM   3568  N   VAL A 442      13.746   3.206   3.883  1.00 97.14           N  
ATOM   3569  CA  VAL A 442      13.362   3.820   2.616  1.00 97.14           C  
ATOM   3570  C   VAL A 442      12.339   4.926   2.866  1.00 97.14           C  
ATOM   3571  CB  VAL A 442      12.788   2.777   1.631  1.00 97.14           C  
ATOM   3572  O   VAL A 442      12.461   6.027   2.325  1.00 97.14           O  
ATOM   3573  CG1 VAL A 442      12.163   3.465   0.419  1.00 97.14           C  
ATOM   3574  CG2 VAL A 442      13.879   1.802   1.192  1.00 97.14           C  
ATOM   3575  N   HIS A 443      11.372   4.601   3.706  1.00 95.29           N  
ATOM   3576  CA  HIS A 443      10.333   5.567   4.043  1.00 95.29           C  
ATOM   3577  C   HIS A 443      10.932   6.833   4.646  1.00 95.29           C  
ATOM   3578  CB  HIS A 443       9.322   4.951   5.012  1.00 95.29           C  
ATOM   3579  O   HIS A 443      10.609   7.943   4.218  1.00 95.29           O  
ATOM   3580  CG  HIS A 443       8.350   5.939   5.573  1.00 95.29           C  
ATOM   3581  CD2 HIS A 443       8.274   6.516   6.795  1.00 95.29           C  
ATOM   3582  ND1 HIS A 443       7.293   6.439   4.844  1.00 95.29           N  
ATOM   3583  CE1 HIS A 443       6.608   7.285   5.596  1.00 95.29           C  
ATOM   3584  NE2 HIS A 443       7.183   7.349   6.784  1.00 95.29           N  
ATOM   3585  N   HIS A 444      11.775   6.741   5.583  1.00 95.67           N  
ATOM   3586  CA  HIS A 444      12.377   7.886   6.257  1.00 95.67           C  
ATOM   3587  C   HIS A 444      13.197   8.728   5.285  1.00 95.67           C  
ATOM   3588  CB  HIS A 444      13.257   7.422   7.419  1.00 95.67           C  
ATOM   3589  O   HIS A 444      13.115   9.959   5.302  1.00 95.67           O  
ATOM   3590  CG  HIS A 444      12.481   6.983   8.621  1.00 95.67           C  
ATOM   3591  CD2 HIS A 444      12.554   5.853   9.362  1.00 95.67           C  
ATOM   3592  ND1 HIS A 444      11.485   7.751   9.185  1.00 95.67           N  
ATOM   3593  CE1 HIS A 444      10.979   7.110  10.225  1.00 95.67           C  
ATOM   3594  NE2 HIS A 444      11.611   5.956  10.354  1.00 95.67           N  
ATOM   3595  N   LYS A 445      13.935   8.028   4.486  1.00 96.65           N  
ATOM   3596  CA  LYS A 445      14.740   8.764   3.515  1.00 96.65           C  
ATOM   3597  C   LYS A 445      13.855   9.538   2.542  1.00 96.65           C  
ATOM   3598  CB  LYS A 445      15.657   7.812   2.746  1.00 96.65           C  
ATOM   3599  O   LYS A 445      14.100  10.717   2.276  1.00 96.65           O  
ATOM   3600  CG  LYS A 445      16.545   8.502   1.721  1.00 96.65           C  
ATOM   3601  CD  LYS A 445      17.414   9.574   2.365  1.00 96.65           C  
ATOM   3602  CE  LYS A 445      18.408   8.972   3.350  1.00 96.65           C  
ATOM   3603  NZ  LYS A 445      19.209  10.025   4.042  1.00 96.65           N  
ATOM   3604  N   GLN A 446      12.881   8.855   1.983  1.00 95.61           N  
ATOM   3605  CA  GLN A 446      11.950   9.477   1.047  1.00 95.61           C  
ATOM   3606  C   GLN A 446      11.281  10.701   1.668  1.00 95.61           C  
ATOM   3607  CB  GLN A 446      10.890   8.472   0.596  1.00 95.61           C  
ATOM   3608  O   GLN A 446      11.183  11.751   1.031  1.00 95.61           O  
ATOM   3609  CG  GLN A 446       9.847   9.058  -0.347  1.00 95.61           C  
ATOM   3610  CD  GLN A 446      10.427   9.450  -1.693  1.00 95.61           C  
ATOM   3611  NE2 GLN A 446       9.799  10.418  -2.351  1.00 95.61           N  
ATOM   3612  OE1 GLN A 446      11.433   8.887  -2.138  1.00 95.61           O  
ATOM   3613  N   GLU A 447      10.944  10.646   2.888  1.00 92.51           N  
ATOM   3614  CA  GLU A 447      10.229  11.718   3.574  1.00 92.51           C  
ATOM   3615  C   GLU A 447      11.174  12.855   3.956  1.00 92.51           C  
ATOM   3616  CB  GLU A 447       9.521  11.181   4.821  1.00 92.51           C  
ATOM   3617  O   GLU A 447      10.734  13.982   4.193  1.00 92.51           O  
ATOM   3618  CG  GLU A 447       8.302  10.324   4.514  1.00 92.51           C  
ATOM   3619  CD  GLU A 447       7.207  11.080   3.779  1.00 92.51           C  
ATOM   3620  OE1 GLU A 447       6.720  10.582   2.738  1.00 92.51           O  
ATOM   3621  OE2 GLU A 447       6.833  12.178   4.246  1.00 92.51           O  
ATOM   3622  N   SER A 448      12.416  12.556   4.059  1.00 95.19           N  
ATOM   3623  CA  SER A 448      13.394  13.554   4.477  1.00 95.19           C  
ATOM   3624  C   SER A 448      13.740  14.502   3.334  1.00 95.19           C  
ATOM   3625  CB  SER A 448      14.665  12.877   4.991  1.00 95.19           C  
ATOM   3626  O   SER A 448      14.303  15.575   3.559  1.00 95.19           O  
ATOM   3627  OG  SER A 448      15.424  12.350   3.917  1.00 95.19           O  
ATOM   3628  N   ILE A 449      13.402  14.102   2.173  1.00 93.25           N  
ATOM   3629  CA  ILE A 449      13.745  14.899   1.001  1.00 93.25           C  
ATOM   3630  C   ILE A 449      12.530  15.706   0.551  1.00 93.25           C  
ATOM   3631  CB  ILE A 449      14.257  14.011  -0.156  1.00 93.25           C  
ATOM   3632  O   ILE A 449      11.485  15.137   0.226  1.00 93.25           O  
ATOM   3633  CG1 ILE A 449      15.468  13.188   0.298  1.00 93.25           C  
ATOM   3634  CG2 ILE A 449      14.602  14.865  -1.380  1.00 93.25           C  
ATOM   3635  CD1 ILE A 449      15.833  12.051  -0.647  1.00 93.25           C  
ATOM   3636  N   MET A 450      12.709  16.986   0.452  1.00 90.00           N  
ATOM   3637  CA  MET A 450      11.638  17.886   0.033  1.00 90.00           C  
ATOM   3638  C   MET A 450      11.365  17.748  -1.461  1.00 90.00           C  
ATOM   3639  CB  MET A 450      11.991  19.336   0.368  1.00 90.00           C  
ATOM   3640  O   MET A 450      12.297  17.705  -2.266  1.00 90.00           O  
ATOM   3641  CG  MET A 450      10.829  20.303   0.205  1.00 90.00           C  
ATOM   3642  SD  MET A 450      11.222  21.985   0.825  1.00 90.00           S  
ATOM   3643  CE  MET A 450      12.595  22.420  -0.279  1.00 90.00           C  
ATOM   3644  N   ASP A 451      10.153  17.583  -1.874  1.00 88.14           N  
ATOM   3645  CA  ASP A 451       9.705  17.547  -3.263  1.00 88.14           C  
ATOM   3646  C   ASP A 451      10.259  16.322  -3.987  1.00 88.14           C  
ATOM   3647  CB  ASP A 451      10.124  18.824  -3.995  1.00 88.14           C  
ATOM   3648  O   ASP A 451      10.639  16.404  -5.156  1.00 88.14           O  
ATOM   3649  CG  ASP A 451       9.449  20.070  -3.448  1.00 88.14           C  
ATOM   3650  OD1 ASP A 451       8.262  20.001  -3.064  1.00 88.14           O  
ATOM   3651  OD2 ASP A 451      10.110  21.130  -3.403  1.00 88.14           O  
ATOM   3652  N   ALA A 452      10.557  15.319  -3.233  1.00 93.40           N  
ATOM   3653  CA  ALA A 452      11.026  14.075  -3.837  1.00 93.40           C  
ATOM   3654  C   ALA A 452       9.973  13.489  -4.774  1.00 93.40           C  
ATOM   3655  CB  ALA A 452      11.391  13.062  -2.754  1.00 93.40           C  
ATOM   3656  O   ALA A 452       8.784  13.468  -4.447  1.00 93.40           O  
ATOM   3657  N   GLY A 453      10.422  13.174  -5.990  1.00 95.70           N  
ATOM   3658  CA  GLY A 453       9.529  12.464  -6.891  1.00 95.70           C  
ATOM   3659  C   GLY A 453       9.229  11.047  -6.440  1.00 95.70           C  
ATOM   3660  O   GLY A 453       9.506  10.682  -5.295  1.00 95.70           O  
ATOM   3661  N   PRO A 454       8.632  10.171  -7.341  1.00 97.48           N  
ATOM   3662  CA  PRO A 454       8.252   8.801  -6.988  1.00 97.48           C  
ATOM   3663  C   PRO A 454       9.453   7.930  -6.627  1.00 97.48           C  
ATOM   3664  CB  PRO A 454       7.567   8.287  -8.257  1.00 97.48           C  
ATOM   3665  O   PRO A 454      10.548   8.132  -7.157  1.00 97.48           O  
ATOM   3666  CG  PRO A 454       7.201   9.519  -9.020  1.00 97.48           C  
ATOM   3667  CD  PRO A 454       8.162  10.612  -8.648  1.00 97.48           C  
ATOM   3668  N   VAL A 455       9.255   6.994  -5.680  1.00 98.50           N  
ATOM   3669  CA  VAL A 455      10.244   5.961  -5.391  1.00 98.50           C  
ATOM   3670  C   VAL A 455      10.304   4.964  -6.546  1.00 98.50           C  
ATOM   3671  CB  VAL A 455       9.928   5.227  -4.069  1.00 98.50           C  
ATOM   3672  O   VAL A 455       9.281   4.401  -6.941  1.00 98.50           O  
ATOM   3673  CG1 VAL A 455      11.007   4.191  -3.755  1.00 98.50           C  
ATOM   3674  CG2 VAL A 455       9.794   6.227  -2.922  1.00 98.50           C  
ATOM   3675  N   VAL A 456      11.510   4.798  -7.092  1.00 98.86           N  
ATOM   3676  CA  VAL A 456      11.683   3.807  -8.149  1.00 98.86           C  
ATOM   3677  C   VAL A 456      11.948   2.435  -7.534  1.00 98.86           C  
ATOM   3678  CB  VAL A 456      12.833   4.193  -9.106  1.00 98.86           C  
ATOM   3679  O   VAL A 456      12.905   2.262  -6.775  1.00 98.86           O  
ATOM   3680  CG1 VAL A 456      13.030   3.119 -10.174  1.00 98.86           C  
ATOM   3681  CG2 VAL A 456      12.556   5.549  -9.752  1.00 98.86           C  
ATOM   3682  N   VAL A 457      11.080   1.487  -7.845  1.00 98.81           N  
ATOM   3683  CA  VAL A 457      11.209   0.140  -7.298  1.00 98.81           C  
ATOM   3684  C   VAL A 457      11.347  -0.869  -8.436  1.00 98.81           C  
ATOM   3685  CB  VAL A 457      10.004  -0.227  -6.403  1.00 98.81           C  
ATOM   3686  O   VAL A 457      10.554  -0.861  -9.380  1.00 98.81           O  
ATOM   3687  CG1 VAL A 457      10.251  -1.550  -5.681  1.00 98.81           C  
ATOM   3688  CG2 VAL A 457       9.726   0.890  -5.399  1.00 98.81           C  
ATOM   3689  N   HIS A 458      12.407  -1.638  -8.323  1.00 98.64           N  
ATOM   3690  CA  HIS A 458      12.505  -2.630  -9.388  1.00 98.64           C  
ATOM   3691  C   HIS A 458      13.129  -3.925  -8.879  1.00 98.64           C  
ATOM   3692  CB  HIS A 458      13.321  -2.079 -10.559  1.00 98.64           C  
ATOM   3693  O   HIS A 458      13.811  -3.929  -7.851  1.00 98.64           O  
ATOM   3694  CG  HIS A 458      14.781  -1.948 -10.264  1.00 98.64           C  
ATOM   3695  CD2 HIS A 458      15.498  -0.911  -9.771  1.00 98.64           C  
ATOM   3696  ND1 HIS A 458      15.679  -2.970 -10.482  1.00 98.64           N  
ATOM   3697  CE1 HIS A 458      16.889  -2.566 -10.133  1.00 98.64           C  
ATOM   3698  NE2 HIS A 458      16.807  -1.320  -9.699  1.00 98.64           N  
ATOM   3699  N   CYS A 459      12.762  -5.033  -9.420  1.00 95.24           N  
ATOM   3700  CA  CYS A 459      13.436  -6.322  -9.306  1.00 95.24           C  
ATOM   3701  C   CYS A 459      13.949  -6.791 -10.662  1.00 95.24           C  
ATOM   3702  CB  CYS A 459      12.491  -7.370  -8.718  1.00 95.24           C  
ATOM   3703  O   CYS A 459      14.814  -6.147 -11.259  1.00 95.24           O  
ATOM   3704  SG  CYS A 459      10.910  -7.492  -9.583  1.00 95.24           S  
ATOM   3705  N   SER A 460      13.564  -8.006 -11.111  1.00 95.66           N  
ATOM   3706  CA  SER A 460      13.918  -8.443 -12.458  1.00 95.66           C  
ATOM   3707  C   SER A 460      12.812  -8.116 -13.454  1.00 95.66           C  
ATOM   3708  CB  SER A 460      14.204  -9.945 -12.476  1.00 95.66           C  
ATOM   3709  O   SER A 460      13.014  -7.322 -14.376  1.00 95.66           O  
ATOM   3710  OG  SER A 460      14.662 -10.355 -13.753  1.00 95.66           O  
ATOM   3711  N   ALA A 461      11.697  -8.635 -13.245  1.00 94.45           N  
ATOM   3712  CA  ALA A 461      10.551  -8.385 -14.115  1.00 94.45           C  
ATOM   3713  C   ALA A 461       9.854  -7.079 -13.745  1.00 94.45           C  
ATOM   3714  CB  ALA A 461       9.565  -9.549 -14.044  1.00 94.45           C  
ATOM   3715  O   ALA A 461       9.159  -6.483 -14.571  1.00 94.45           O  
ATOM   3716  N   GLY A 462       9.988  -6.692 -12.485  1.00 96.47           N  
ATOM   3717  CA  GLY A 462       9.370  -5.478 -11.975  1.00 96.47           C  
ATOM   3718  C   GLY A 462       7.924  -5.673 -11.560  1.00 96.47           C  
ATOM   3719  O   GLY A 462       7.119  -4.743 -11.639  1.00 96.47           O  
ATOM   3720  N   ILE A 463       7.502  -6.931 -11.202  1.00 95.44           N  
ATOM   3721  CA  ILE A 463       6.089  -7.123 -10.893  1.00 95.44           C  
ATOM   3722  C   ILE A 463       5.947  -7.961  -9.624  1.00 95.44           C  
ATOM   3723  CB  ILE A 463       5.340  -7.794 -12.066  1.00 95.44           C  
ATOM   3724  O   ILE A 463       5.034  -7.740  -8.825  1.00 95.44           O  
ATOM   3725  CG1 ILE A 463       5.997  -9.133 -12.422  1.00 95.44           C  
ATOM   3726  CG2 ILE A 463       5.297  -6.864 -13.282  1.00 95.44           C  
ATOM   3727  CD1 ILE A 463       5.225  -9.946 -13.453  1.00 95.44           C  
ATOM   3728  N   GLY A 464       6.834  -8.997  -9.344  1.00 94.64           N  
ATOM   3729  CA  GLY A 464       6.708  -9.885  -8.200  1.00 94.64           C  
ATOM   3730  C   GLY A 464       7.148  -9.245  -6.897  1.00 94.64           C  
ATOM   3731  O   GLY A 464       6.315  -8.785  -6.113  1.00 94.64           O  
ATOM   3732  N   ARG A 465       8.516  -9.214  -6.686  1.00 95.67           N  
ATOM   3733  CA  ARG A 465       9.075  -8.605  -5.483  1.00 95.67           C  
ATOM   3734  C   ARG A 465       8.752  -7.116  -5.422  1.00 95.67           C  
ATOM   3735  CB  ARG A 465      10.589  -8.815  -5.428  1.00 95.67           C  
ATOM   3736  O   ARG A 465       8.454  -6.583  -4.351  1.00 95.67           O  
ATOM   3737  CG  ARG A 465      11.005 -10.273  -5.315  1.00 95.67           C  
ATOM   3738  CD  ARG A 465      12.511 -10.444  -5.465  1.00 95.67           C  
ATOM   3739  NE  ARG A 465      12.884 -11.849  -5.595  1.00 95.67           N  
ATOM   3740  NH1 ARG A 465      15.134 -11.436  -5.917  1.00 95.67           N  
ATOM   3741  NH2 ARG A 465      14.349 -13.590  -5.909  1.00 95.67           N  
ATOM   3742  CZ  ARG A 465      14.121 -12.289  -5.806  1.00 95.67           C  
ATOM   3743  N   THR A 466       8.826  -6.569  -6.592  1.00 97.50           N  
ATOM   3744  CA  THR A 466       8.500  -5.152  -6.700  1.00 97.50           C  
ATOM   3745  C   THR A 466       7.077  -4.885  -6.216  1.00 97.50           C  
ATOM   3746  CB  THR A 466       8.655  -4.652  -8.148  1.00 97.50           C  
ATOM   3747  O   THR A 466       6.856  -4.017  -5.370  1.00 97.50           O  
ATOM   3748  CG2 THR A 466       8.275  -3.179  -8.265  1.00 97.50           C  
ATOM   3749  OG1 THR A 466      10.017  -4.817  -8.562  1.00 97.50           O  
ATOM   3750  N   GLY A 467       6.141  -5.600  -6.668  1.00 97.34           N  
ATOM   3751  CA  GLY A 467       4.755  -5.448  -6.256  1.00 97.34           C  
ATOM   3752  C   GLY A 467       4.538  -5.718  -4.779  1.00 97.34           C  
ATOM   3753  O   GLY A 467       3.808  -4.984  -4.109  1.00 97.34           O  
ATOM   3754  N   THR A 468       5.186  -6.777  -4.309  1.00 97.48           N  
ATOM   3755  CA  THR A 468       5.081  -7.133  -2.898  1.00 97.48           C  
ATOM   3756  C   THR A 468       5.588  -5.997  -2.014  1.00 97.48           C  
ATOM   3757  CB  THR A 468       5.867  -8.420  -2.586  1.00 97.48           C  
ATOM   3758  O   THR A 468       4.925  -5.611  -1.049  1.00 97.48           O  
ATOM   3759  CG2 THR A 468       5.707  -8.822  -1.124  1.00 97.48           C  
ATOM   3760  OG1 THR A 468       5.383  -9.482  -3.418  1.00 97.48           O  
ATOM   3761  N   PHE A 469       6.701  -5.426  -2.393  1.00 97.78           N  
ATOM   3762  CA  PHE A 469       7.278  -4.293  -1.679  1.00 97.78           C  
ATOM   3763  C   PHE A 469       6.315  -3.112  -1.669  1.00 97.78           C  
ATOM   3764  CB  PHE A 469       8.610  -3.878  -2.311  1.00 97.78           C  
ATOM   3765  O   PHE A 469       6.032  -2.542  -0.613  1.00 97.78           O  
ATOM   3766  CG  PHE A 469       9.260  -2.699  -1.639  1.00 97.78           C  
ATOM   3767  CD1 PHE A 469       8.956  -1.402  -2.033  1.00 97.78           C  
ATOM   3768  CD2 PHE A 469      10.176  -2.888  -0.612  1.00 97.78           C  
ATOM   3769  CE1 PHE A 469       9.556  -0.309  -1.413  1.00 97.78           C  
ATOM   3770  CE2 PHE A 469      10.780  -1.801   0.012  1.00 97.78           C  
ATOM   3771  CZ  PHE A 469      10.470  -0.512  -0.390  1.00 97.78           C  
ATOM   3772  N   ILE A 470       5.826  -2.776  -2.800  1.00 98.27           N  
ATOM   3773  CA  ILE A 470       4.974  -1.603  -2.967  1.00 98.27           C  
ATOM   3774  C   ILE A 470       3.686  -1.783  -2.166  1.00 98.27           C  
ATOM   3775  CB  ILE A 470       4.648  -1.349  -4.455  1.00 98.27           C  
ATOM   3776  O   ILE A 470       3.262  -0.874  -1.449  1.00 98.27           O  
ATOM   3777  CG1 ILE A 470       5.886  -0.819  -5.189  1.00 98.27           C  
ATOM   3778  CG2 ILE A 470       3.472  -0.377  -4.593  1.00 98.27           C  
ATOM   3779  CD1 ILE A 470       5.697  -0.671  -6.693  1.00 98.27           C  
ATOM   3780  N   VAL A 471       3.093  -2.943  -2.252  1.00 98.02           N  
ATOM   3781  CA  VAL A 471       1.827  -3.200  -1.573  1.00 98.02           C  
ATOM   3782  C   VAL A 471       2.030  -3.138  -0.061  1.00 98.02           C  
ATOM   3783  CB  VAL A 471       1.235  -4.569  -1.976  1.00 98.02           C  
ATOM   3784  O   VAL A 471       1.237  -2.519   0.653  1.00 98.02           O  
ATOM   3785  CG1 VAL A 471       0.099  -4.965  -1.034  1.00 98.02           C  
ATOM   3786  CG2 VAL A 471       0.744  -4.533  -3.423  1.00 98.02           C  
ATOM   3787  N   ILE A 472       3.047  -3.737   0.434  1.00 98.03           N  
ATOM   3788  CA  ILE A 472       3.329  -3.688   1.865  1.00 98.03           C  
ATOM   3789  C   ILE A 472       3.512  -2.237   2.304  1.00 98.03           C  
ATOM   3790  CB  ILE A 472       4.581  -4.519   2.223  1.00 98.03           C  
ATOM   3791  O   ILE A 472       2.939  -1.809   3.309  1.00 98.03           O  
ATOM   3792  CG1 ILE A 472       4.325  -6.009   1.968  1.00 98.03           C  
ATOM   3793  CG2 ILE A 472       4.993  -4.275   3.678  1.00 98.03           C  
ATOM   3794  CD1 ILE A 472       5.565  -6.881   2.098  1.00 98.03           C  
ATOM   3795  N   ASP A 473       4.259  -1.554   1.525  1.00 97.40           N  
ATOM   3796  CA  ASP A 473       4.541  -0.159   1.851  1.00 97.40           C  
ATOM   3797  C   ASP A 473       3.256   0.663   1.901  1.00 97.40           C  
ATOM   3798  CB  ASP A 473       5.512   0.444   0.834  1.00 97.40           C  
ATOM   3799  O   ASP A 473       3.063   1.467   2.816  1.00 97.40           O  
ATOM   3800  CG  ASP A 473       6.109   1.762   1.293  1.00 97.40           C  
ATOM   3801  OD1 ASP A 473       6.604   1.842   2.438  1.00 97.40           O  
ATOM   3802  OD2 ASP A 473       6.081   2.731   0.504  1.00 97.40           O  
ATOM   3803  N   ILE A 474       2.395   0.498   0.945  1.00 96.16           N  
ATOM   3804  CA  ILE A 474       1.123   1.211   0.894  1.00 96.16           C  
ATOM   3805  C   ILE A 474       0.301   0.890   2.140  1.00 96.16           C  
ATOM   3806  CB  ILE A 474       0.326   0.855  -0.381  1.00 96.16           C  
ATOM   3807  O   ILE A 474      -0.215   1.794   2.801  1.00 96.16           O  
ATOM   3808  CG1 ILE A 474       0.996   1.465  -1.617  1.00 96.16           C  
ATOM   3809  CG2 ILE A 474      -1.127   1.324  -0.257  1.00 96.16           C  
ATOM   3810  CD1 ILE A 474       0.414   0.982  -2.938  1.00 96.16           C  
ATOM   3811  N   LEU A 475       0.175  -0.334   2.474  1.00 95.90           N  
ATOM   3812  CA  LEU A 475      -0.626  -0.771   3.613  1.00 95.90           C  
ATOM   3813  C   LEU A 475      -0.071  -0.206   4.916  1.00 95.90           C  
ATOM   3814  CB  LEU A 475      -0.669  -2.299   3.683  1.00 95.90           C  
ATOM   3815  O   LEU A 475      -0.830   0.258   5.770  1.00 95.90           O  
ATOM   3816  CG  LEU A 475      -1.463  -3.007   2.584  1.00 95.90           C  
ATOM   3817  CD1 LEU A 475      -1.159  -4.501   2.588  1.00 95.90           C  
ATOM   3818  CD2 LEU A 475      -2.958  -2.759   2.761  1.00 95.90           C  
ATOM   3819  N   ILE A 476       1.206  -0.236   5.054  1.00 95.16           N  
ATOM   3820  CA  ILE A 476       1.844   0.291   6.256  1.00 95.16           C  
ATOM   3821  C   ILE A 476       1.610   1.797   6.347  1.00 95.16           C  
ATOM   3822  CB  ILE A 476       3.358  -0.018   6.273  1.00 95.16           C  
ATOM   3823  O   ILE A 476       1.357   2.328   7.431  1.00 95.16           O  
ATOM   3824  CG1 ILE A 476       3.597  -1.505   6.555  1.00 95.16           C  
ATOM   3825  CG2 ILE A 476       4.076   0.857   7.305  1.00 95.16           C  
ATOM   3826  CD1 ILE A 476       5.059  -1.922   6.483  1.00 95.16           C  
ATOM   3827  N   ASP A 477       1.722   2.501   5.253  1.00 92.34           N  
ATOM   3828  CA  ASP A 477       1.448   3.934   5.243  1.00 92.34           C  
ATOM   3829  C   ASP A 477       0.015   4.223   5.684  1.00 92.34           C  
ATOM   3830  CB  ASP A 477       1.698   4.519   3.851  1.00 92.34           C  
ATOM   3831  O   ASP A 477      -0.233   5.182   6.417  1.00 92.34           O  
ATOM   3832  CG  ASP A 477       3.168   4.778   3.572  1.00 92.34           C  
ATOM   3833  OD1 ASP A 477       3.988   4.720   4.514  1.00 92.34           O  
ATOM   3834  OD2 ASP A 477       3.510   5.046   2.400  1.00 92.34           O  
ATOM   3835  N   ILE A 478      -0.899   3.380   5.210  1.00 89.06           N  
ATOM   3836  CA  ILE A 478      -2.292   3.536   5.613  1.00 89.06           C  
ATOM   3837  C   ILE A 478      -2.414   3.369   7.126  1.00 89.06           C  
ATOM   3838  CB  ILE A 478      -3.207   2.526   4.886  1.00 89.06           C  
ATOM   3839  O   ILE A 478      -3.040   4.190   7.799  1.00 89.06           O  
ATOM   3840  CG1 ILE A 478      -3.298   2.864   3.393  1.00 89.06           C  
ATOM   3841  CG2 ILE A 478      -4.598   2.498   5.527  1.00 89.06           C  
ATOM   3842  CD1 ILE A 478      -3.965   1.784   2.553  1.00 89.06           C  
ATOM   3843  N   ILE A 479      -1.820   2.418   7.633  1.00 89.64           N  
ATOM   3844  CA  ILE A 479      -1.885   2.123   9.060  1.00 89.64           C  
ATOM   3845  C   ILE A 479      -1.198   3.236   9.849  1.00 89.64           C  
ATOM   3846  CB  ILE A 479      -1.238   0.758   9.385  1.00 89.64           C  
ATOM   3847  O   ILE A 479      -1.710   3.683  10.878  1.00 89.64           O  
ATOM   3848  CG1 ILE A 479      -2.042  -0.380   8.746  1.00 89.64           C  
ATOM   3849  CG2 ILE A 479      -1.122   0.563  10.900  1.00 89.64           C  
ATOM   3850  CD1 ILE A 479      -1.313  -1.716   8.722  1.00 89.64           C  
ATOM   3851  N   ARG A 480      -0.079   3.675   9.429  1.00 86.77           N  
ATOM   3852  CA  ARG A 480       0.645   4.763  10.078  1.00 86.77           C  
ATOM   3853  C   ARG A 480      -0.213   6.022  10.155  1.00 86.77           C  
ATOM   3854  CB  ARG A 480       1.948   5.062   9.333  1.00 86.77           C  
ATOM   3855  O   ARG A 480      -0.242   6.697  11.187  1.00 86.77           O  
ATOM   3856  CG  ARG A 480       2.891   5.985  10.087  1.00 86.77           C  
ATOM   3857  CD  ARG A 480       4.177   6.233   9.312  1.00 86.77           C  
ATOM   3858  NE  ARG A 480       4.910   4.993   9.071  1.00 86.77           N  
ATOM   3859  NH1 ARG A 480       6.401   5.293  10.809  1.00 86.77           N  
ATOM   3860  NH2 ARG A 480       6.542   3.430   9.481  1.00 86.77           N  
ATOM   3861  CZ  ARG A 480       5.949   4.575   9.788  1.00 86.77           C  
ATOM   3862  N   GLU A 481      -0.871   6.251   9.061  1.00 82.53           N  
ATOM   3863  CA  GLU A 481      -1.660   7.475   8.958  1.00 82.53           C  
ATOM   3864  C   GLU A 481      -2.959   7.363   9.751  1.00 82.53           C  
ATOM   3865  CB  GLU A 481      -1.964   7.797   7.493  1.00 82.53           C  
ATOM   3866  O   GLU A 481      -3.347   8.299  10.453  1.00 82.53           O  
ATOM   3867  CG  GLU A 481      -2.709   9.109   7.294  1.00 82.53           C  
ATOM   3868  CD  GLU A 481      -2.977   9.431   5.832  1.00 82.53           C  
ATOM   3869  OE1 GLU A 481      -3.705  10.409   5.549  1.00 82.53           O  
ATOM   3870  OE2 GLU A 481      -2.455   8.698   4.962  1.00 82.53           O  
ATOM   3871  N   LYS A 482      -3.629   6.225   9.673  1.00 79.08           N  
ATOM   3872  CA  LYS A 482      -4.980   6.093  10.210  1.00 79.08           C  
ATOM   3873  C   LYS A 482      -4.968   5.378  11.558  1.00 79.08           C  
ATOM   3874  CB  LYS A 482      -5.877   5.341   9.226  1.00 79.08           C  
ATOM   3875  O   LYS A 482      -5.965   5.394  12.283  1.00 79.08           O  
ATOM   3876  CG  LYS A 482      -6.126   6.085   7.922  1.00 79.08           C  
ATOM   3877  CD  LYS A 482      -7.119   5.343   7.036  1.00 79.08           C  
ATOM   3878  CE  LYS A 482      -7.395   6.103   5.746  1.00 79.08           C  
ATOM   3879  NZ  LYS A 482      -8.407   5.406   4.898  1.00 79.08           N  
ATOM   3880  N   GLY A 483      -3.892   4.787  11.896  1.00 78.45           N  
ATOM   3881  CA  GLY A 483      -3.815   4.022  13.130  1.00 78.45           C  
ATOM   3882  C   GLY A 483      -4.169   2.558  12.948  1.00 78.45           C  
ATOM   3883  O   GLY A 483      -4.588   2.146  11.864  1.00 78.45           O  
ATOM   3884  N   VAL A 484      -3.971   1.715  14.016  1.00 82.97           N  
ATOM   3885  CA  VAL A 484      -4.075   0.262  13.933  1.00 82.97           C  
ATOM   3886  C   VAL A 484      -5.544  -0.150  13.890  1.00 82.97           C  
ATOM   3887  CB  VAL A 484      -3.362  -0.427  15.118  1.00 82.97           C  
ATOM   3888  O   VAL A 484      -5.867  -1.285  13.530  1.00 82.97           O  
ATOM   3889  CG1 VAL A 484      -1.847  -0.269  15.003  1.00 82.97           C  
ATOM   3890  CG2 VAL A 484      -3.863   0.143  16.445  1.00 82.97           C  
ATOM   3891  N   ASP A 485      -6.460   0.813  14.138  1.00 78.16           N  
ATOM   3892  CA  ASP A 485      -7.879   0.469  14.132  1.00 78.16           C  
ATOM   3893  C   ASP A 485      -8.515   0.786  12.781  1.00 78.16           C  
ATOM   3894  CB  ASP A 485      -8.617   1.211  15.248  1.00 78.16           C  
ATOM   3895  O   ASP A 485      -9.740   0.756  12.642  1.00 78.16           O  
ATOM   3896  CG  ASP A 485      -8.182   0.778  16.637  1.00 78.16           C  
ATOM   3897  OD1 ASP A 485      -7.949  -0.431  16.854  1.00 78.16           O  
ATOM   3898  OD2 ASP A 485      -8.073   1.653  17.523  1.00 78.16           O  
ATOM   3899  N   CYS A 486      -7.736   0.943  11.819  1.00 81.29           N  
ATOM   3900  CA  CYS A 486      -8.257   1.227  10.486  1.00 81.29           C  
ATOM   3901  C   CYS A 486      -8.508  -0.062   9.713  1.00 81.29           C  
ATOM   3902  CB  CYS A 486      -7.287   2.117   9.710  1.00 81.29           C  
ATOM   3903  O   CYS A 486      -8.022  -1.127  10.099  1.00 81.29           O  
ATOM   3904  SG  CYS A 486      -5.754   1.287   9.239  1.00 81.29           S  
ATOM   3905  N   ASP A 487      -9.352   0.065   8.670  1.00 85.49           N  
ATOM   3906  CA  ASP A 487      -9.619  -1.063   7.784  1.00 85.49           C  
ATOM   3907  C   ASP A 487      -8.583  -1.139   6.665  1.00 85.49           C  
ATOM   3908  CB  ASP A 487     -11.026  -0.960   7.192  1.00 85.49           C  
ATOM   3909  O   ASP A 487      -8.227  -0.119   6.071  1.00 85.49           O  
ATOM   3910  CG  ASP A 487     -12.120  -1.182   8.221  1.00 85.49           C  
ATOM   3911  OD1 ASP A 487     -11.879  -1.884   9.226  1.00 85.49           O  
ATOM   3912  OD2 ASP A 487     -13.235  -0.652   8.023  1.00 85.49           O  
ATOM   3913  N   ILE A 488      -8.090  -2.372   6.519  1.00 91.15           N  
ATOM   3914  CA  ILE A 488      -7.212  -2.613   5.379  1.00 91.15           C  
ATOM   3915  C   ILE A 488      -7.764  -3.761   4.537  1.00 91.15           C  
ATOM   3916  CB  ILE A 488      -5.769  -2.927   5.833  1.00 91.15           C  
ATOM   3917  O   ILE A 488      -8.566  -4.564   5.019  1.00 91.15           O  
ATOM   3918  CG1 ILE A 488      -5.748  -4.181   6.714  1.00 91.15           C  
ATOM   3919  CG2 ILE A 488      -5.163  -1.729   6.571  1.00 91.15           C  
ATOM   3920  CD1 ILE A 488      -4.348  -4.682   7.044  1.00 91.15           C  
ATOM   3921  N   ASP A 489      -7.442  -3.718   3.267  1.00 92.12           N  
ATOM   3922  CA  ASP A 489      -7.844  -4.746   2.312  1.00 92.12           C  
ATOM   3923  C   ASP A 489      -6.690  -5.112   1.380  1.00 92.12           C  
ATOM   3924  CB  ASP A 489      -9.051  -4.279   1.496  1.00 92.12           C  
ATOM   3925  O   ASP A 489      -6.422  -4.404   0.407  1.00 92.12           O  
ATOM   3926  CG  ASP A 489      -9.693  -5.397   0.693  1.00 92.12           C  
ATOM   3927  OD1 ASP A 489      -8.980  -6.334   0.275  1.00 92.12           O  
ATOM   3928  OD2 ASP A 489     -10.923  -5.338   0.475  1.00 92.12           O  
ATOM   3929  N   VAL A 490      -6.079  -6.268   1.679  1.00 95.30           N  
ATOM   3930  CA  VAL A 490      -4.869  -6.661   0.965  1.00 95.30           C  
ATOM   3931  C   VAL A 490      -5.202  -6.946  -0.498  1.00 95.30           C  
ATOM   3932  CB  VAL A 490      -4.205  -7.898   1.611  1.00 95.30           C  
ATOM   3933  O   VAL A 490      -4.573  -6.393  -1.403  1.00 95.30           O  
ATOM   3934  CG1 VAL A 490      -3.076  -8.428   0.729  1.00 95.30           C  
ATOM   3935  CG2 VAL A 490      -3.682  -7.555   3.005  1.00 95.30           C  
ATOM   3936  N   PRO A 491      -6.245  -7.772  -0.785  1.00 92.92           N  
ATOM   3937  CA  PRO A 491      -6.578  -8.042  -2.186  1.00 92.92           C  
ATOM   3938  C   PRO A 491      -6.935  -6.777  -2.962  1.00 92.92           C  
ATOM   3939  CB  PRO A 491      -7.783  -8.980  -2.087  1.00 92.92           C  
ATOM   3940  O   PRO A 491      -6.536  -6.625  -4.120  1.00 92.92           O  
ATOM   3941  CG  PRO A 491      -7.617  -9.679  -0.776  1.00 92.92           C  
ATOM   3942  CD  PRO A 491      -7.045  -8.706   0.214  1.00 92.92           C  
ATOM   3943  N   LYS A 492      -7.693  -5.950  -2.360  1.00 90.81           N  
ATOM   3944  CA  LYS A 492      -8.084  -4.712  -3.028  1.00 90.81           C  
ATOM   3945  C   LYS A 492      -6.868  -3.841  -3.328  1.00 90.81           C  
ATOM   3946  CB  LYS A 492      -9.087  -3.935  -2.173  1.00 90.81           C  
ATOM   3947  O   LYS A 492      -6.807  -3.189  -4.372  1.00 90.81           O  
ATOM   3948  CG  LYS A 492      -9.728  -2.756  -2.890  1.00 90.81           C  
ATOM   3949  CD  LYS A 492     -10.814  -2.108  -2.040  1.00 90.81           C  
ATOM   3950  CE  LYS A 492     -11.441  -0.914  -2.748  1.00 90.81           C  
ATOM   3951  NZ  LYS A 492     -12.539  -0.305  -1.939  1.00 90.81           N  
ATOM   3952  N   THR A 493      -5.970  -3.728  -2.417  1.00 94.63           N  
ATOM   3953  CA  THR A 493      -4.741  -2.974  -2.630  1.00 94.63           C  
ATOM   3954  C   THR A 493      -3.937  -3.564  -3.785  1.00 94.63           C  
ATOM   3955  CB  THR A 493      -3.873  -2.948  -1.358  1.00 94.63           C  
ATOM   3956  O   THR A 493      -3.414  -2.828  -4.624  1.00 94.63           O  
ATOM   3957  CG2 THR A 493      -2.615  -2.111  -1.567  1.00 94.63           C  
ATOM   3958  OG1 THR A 493      -4.632  -2.388  -0.280  1.00 94.63           O  
ATOM   3959  N   ILE A 494      -3.852  -4.851  -3.845  1.00 95.16           N  
ATOM   3960  CA  ILE A 494      -3.157  -5.533  -4.931  1.00 95.16           C  
ATOM   3961  C   ILE A 494      -3.871  -5.258  -6.253  1.00 95.16           C  
ATOM   3962  CB  ILE A 494      -3.067  -7.054  -4.677  1.00 95.16           C  
ATOM   3963  O   ILE A 494      -3.227  -4.982  -7.268  1.00 95.16           O  
ATOM   3964  CG1 ILE A 494      -2.147  -7.343  -3.485  1.00 95.16           C  
ATOM   3965  CG2 ILE A 494      -2.581  -7.784  -5.933  1.00 95.16           C  
ATOM   3966  CD1 ILE A 494      -2.122  -8.806  -3.063  1.00 95.16           C  
ATOM   3967  N   GLN A 495      -5.131  -5.338  -6.236  1.00 91.90           N  
ATOM   3968  CA  GLN A 495      -5.901  -5.035  -7.438  1.00 91.90           C  
ATOM   3969  C   GLN A 495      -5.617  -3.619  -7.930  1.00 91.90           C  
ATOM   3970  CB  GLN A 495      -7.398  -5.210  -7.176  1.00 91.90           C  
ATOM   3971  O   GLN A 495      -5.497  -3.388  -9.135  1.00 91.90           O  
ATOM   3972  CG  GLN A 495      -7.838  -6.663  -7.070  1.00 91.90           C  
ATOM   3973  CD  GLN A 495      -9.306  -6.808  -6.716  1.00 91.90           C  
ATOM   3974  NE2 GLN A 495      -9.836  -8.017  -6.865  1.00 91.90           N  
ATOM   3975  OE1 GLN A 495      -9.959  -5.840  -6.311  1.00 91.90           O  
ATOM   3976  N   MET A 496      -5.580  -2.736  -6.965  1.00 92.30           N  
ATOM   3977  CA  MET A 496      -5.281  -1.345  -7.292  1.00 92.30           C  
ATOM   3978  C   MET A 496      -3.927  -1.228  -7.985  1.00 92.30           C  
ATOM   3979  CB  MET A 496      -5.300  -0.480  -6.031  1.00 92.30           C  
ATOM   3980  O   MET A 496      -3.809  -0.565  -9.017  1.00 92.30           O  
ATOM   3981  CG  MET A 496      -4.905   0.968  -6.275  1.00 92.30           C  
ATOM   3982  SD  MET A 496      -3.097   1.238  -6.121  1.00 92.30           S  
ATOM   3983  CE  MET A 496      -2.853   0.789  -4.380  1.00 92.30           C  
ATOM   3984  N   VAL A 497      -2.949  -1.816  -7.488  1.00 95.26           N  
ATOM   3985  CA  VAL A 497      -1.622  -1.745  -8.092  1.00 95.26           C  
ATOM   3986  C   VAL A 497      -1.615  -2.506  -9.416  1.00 95.26           C  
ATOM   3987  CB  VAL A 497      -0.537  -2.309  -7.147  1.00 95.26           C  
ATOM   3988  O   VAL A 497      -0.991  -2.070 -10.386  1.00 95.26           O  
ATOM   3989  CG1 VAL A 497       0.813  -2.381  -7.857  1.00 95.26           C  
ATOM   3990  CG2 VAL A 497      -0.435  -1.456  -5.884  1.00 95.26           C  
ATOM   3991  N   ARG A 498      -2.384  -3.604  -9.543  1.00 93.27           N  
ATOM   3992  CA  ARG A 498      -2.461  -4.383 -10.775  1.00 93.27           C  
ATOM   3993  C   ARG A 498      -3.169  -3.599 -11.875  1.00 93.27           C  
ATOM   3994  CB  ARG A 498      -3.184  -5.709 -10.529  1.00 93.27           C  
ATOM   3995  O   ARG A 498      -2.986  -3.880 -13.061  1.00 93.27           O  
ATOM   3996  CG  ARG A 498      -2.317  -6.770  -9.871  1.00 93.27           C  
ATOM   3997  CD  ARG A 498      -3.036  -8.109  -9.779  1.00 93.27           C  
ATOM   3998  NE  ARG A 498      -2.143  -9.170  -9.322  1.00 93.27           N  
ATOM   3999  NH1 ARG A 498      -3.741 -10.837  -9.411  1.00 93.27           N  
ATOM   4000  NH2 ARG A 498      -1.605 -11.325  -8.737  1.00 93.27           N  
ATOM   4001  CZ  ARG A 498      -2.498 -10.442  -9.158  1.00 93.27           C  
ATOM   4002  N   SER A 499      -4.003  -2.676 -11.447  1.00 92.02           N  
ATOM   4003  CA  SER A 499      -4.683  -1.848 -12.438  1.00 92.02           C  
ATOM   4004  C   SER A 499      -3.723  -0.852 -13.079  1.00 92.02           C  
ATOM   4005  CB  SER A 499      -5.855  -1.100 -11.800  1.00 92.02           C  
ATOM   4006  O   SER A 499      -4.030  -0.267 -14.120  1.00 92.02           O  
ATOM   4007  OG  SER A 499      -5.390  -0.028 -10.997  1.00 92.02           O  
ATOM   4008  N   GLN A 500      -2.627  -0.639 -12.486  1.00 94.71           N  
ATOM   4009  CA  GLN A 500      -1.649   0.336 -12.957  1.00 94.71           C  
ATOM   4010  C   GLN A 500      -0.444  -0.354 -13.589  1.00 94.71           C  
ATOM   4011  CB  GLN A 500      -1.195   1.239 -11.809  1.00 94.71           C  
ATOM   4012  O   GLN A 500       0.200   0.203 -14.479  1.00 94.71           O  
ATOM   4013  CG  GLN A 500      -2.321   2.050 -11.182  1.00 94.71           C  
ATOM   4014  CD  GLN A 500      -1.837   2.970 -10.077  1.00 94.71           C  
ATOM   4015  NE2 GLN A 500      -2.260   2.694  -8.848  1.00 94.71           N  
ATOM   4016  OE1 GLN A 500      -1.089   3.920 -10.325  1.00 94.71           O  
ATOM   4017  N   ARG A 501      -0.185  -1.556 -13.174  1.00 95.10           N  
ATOM   4018  CA  ARG A 501       0.831  -2.413 -13.777  1.00 95.10           C  
ATOM   4019  C   ARG A 501       0.456  -3.885 -13.642  1.00 95.10           C  
ATOM   4020  CB  ARG A 501       2.197  -2.160 -13.136  1.00 95.10           C  
ATOM   4021  O   ARG A 501       0.205  -4.369 -12.536  1.00 95.10           O  
ATOM   4022  CG  ARG A 501       3.334  -2.937 -13.781  1.00 95.10           C  
ATOM   4023  CD  ARG A 501       4.689  -2.516 -13.230  1.00 95.10           C  
ATOM   4024  NE  ARG A 501       5.781  -3.244 -13.872  1.00 95.10           N  
ATOM   4025  NH1 ARG A 501       5.815  -1.930 -15.772  1.00 95.10           N  
ATOM   4026  NH2 ARG A 501       7.284  -3.676 -15.553  1.00 95.10           N  
ATOM   4027  CZ  ARG A 501       6.291  -2.948 -15.064  1.00 95.10           C  
ATOM   4028  N   SER A 502       0.520  -4.552 -14.659  1.00 89.58           N  
ATOM   4029  CA  SER A 502       0.023  -5.923 -14.712  1.00 89.58           C  
ATOM   4030  C   SER A 502       0.926  -6.870 -13.928  1.00 89.58           C  
ATOM   4031  CB  SER A 502      -0.090  -6.398 -16.162  1.00 89.58           C  
ATOM   4032  O   SER A 502       2.145  -6.691 -13.899  1.00 89.58           O  
ATOM   4033  OG  SER A 502       1.193  -6.521 -16.751  1.00 89.58           O  
ATOM   4034  N   GLY A 503       0.328  -7.820 -13.289  1.00 90.20           N  
ATOM   4035  CA  GLY A 503       1.018  -8.968 -12.724  1.00 90.20           C  
ATOM   4036  C   GLY A 503       1.674  -8.673 -11.388  1.00 90.20           C  
ATOM   4037  O   GLY A 503       2.547  -9.419 -10.941  1.00 90.20           O  
ATOM   4038  N   MET A 504       1.379  -7.536 -10.729  1.00 94.64           N  
ATOM   4039  CA  MET A 504       1.979  -7.202  -9.441  1.00 94.64           C  
ATOM   4040  C   MET A 504       1.631  -8.251  -8.390  1.00 94.64           C  
ATOM   4041  CB  MET A 504       1.517  -5.821  -8.974  1.00 94.64           C  
ATOM   4042  O   MET A 504       0.482  -8.687  -8.299  1.00 94.64           O  
ATOM   4043  CG  MET A 504       1.915  -4.692  -9.911  1.00 94.64           C  
ATOM   4044  SD  MET A 504       3.734  -4.470 -10.012  1.00 94.64           S  
ATOM   4045  CE  MET A 504       4.053  -3.711  -8.395  1.00 94.64           C  
ATOM   4046  N   VAL A 505       2.696  -8.713  -7.670  1.00 94.49           N  
ATOM   4047  CA  VAL A 505       2.606  -9.850  -6.759  1.00 94.49           C  
ATOM   4048  C   VAL A 505       2.310 -11.123  -7.549  1.00 94.49           C  
ATOM   4049  CB  VAL A 505       1.522  -9.628  -5.680  1.00 94.49           C  
ATOM   4050  O   VAL A 505       1.158 -11.393  -7.895  1.00 94.49           O  
ATOM   4051  CG1 VAL A 505       1.517 -10.779  -4.676  1.00 94.49           C  
ATOM   4052  CG2 VAL A 505       1.744  -8.295  -4.969  1.00 94.49           C  
ATOM   4053  N   GLN A 506       3.309 -11.990  -7.677  1.00 91.50           N  
ATOM   4054  CA  GLN A 506       3.269 -13.003  -8.727  1.00 91.50           C  
ATOM   4055  C   GLN A 506       2.893 -14.369  -8.159  1.00 91.50           C  
ATOM   4056  CB  GLN A 506       4.617 -13.086  -9.445  1.00 91.50           C  
ATOM   4057  O   GLN A 506       2.288 -15.190  -8.851  1.00 91.50           O  
ATOM   4058  CG  GLN A 506       4.810 -12.018 -10.513  1.00 91.50           C  
ATOM   4059  CD  GLN A 506       6.063 -12.236 -11.341  1.00 91.50           C  
ATOM   4060  NE2 GLN A 506       6.057 -11.733 -12.570  1.00 91.50           N  
ATOM   4061  OE1 GLN A 506       7.030 -12.851 -10.878  1.00 91.50           O  
ATOM   4062  N   THR A 507       3.265 -14.623  -6.910  1.00 91.80           N  
ATOM   4063  CA  THR A 507       3.063 -15.959  -6.359  1.00 91.80           C  
ATOM   4064  C   THR A 507       2.207 -15.901  -5.097  1.00 91.80           C  
ATOM   4065  CB  THR A 507       4.407 -16.640  -6.040  1.00 91.80           C  
ATOM   4066  O   THR A 507       2.087 -14.846  -4.470  1.00 91.80           O  
ATOM   4067  CG2 THR A 507       5.339 -16.611  -7.247  1.00 91.80           C  
ATOM   4068  OG1 THR A 507       5.035 -15.957  -4.948  1.00 91.80           O  
ATOM   4069  N   GLU A 508       1.551 -16.976  -4.803  1.00 91.78           N  
ATOM   4070  CA  GLU A 508       0.781 -17.099  -3.569  1.00 91.78           C  
ATOM   4071  C   GLU A 508       1.654 -16.838  -2.345  1.00 91.78           C  
ATOM   4072  CB  GLU A 508       0.139 -18.485  -3.471  1.00 91.78           C  
ATOM   4073  O   GLU A 508       1.196 -16.248  -1.364  1.00 91.78           O  
ATOM   4074  CG  GLU A 508      -0.811 -18.642  -2.292  1.00 91.78           C  
ATOM   4075  CD  GLU A 508      -0.115 -19.089  -1.017  1.00 91.78           C  
ATOM   4076  OE1 GLU A 508      -0.554 -18.691   0.086  1.00 91.78           O  
ATOM   4077  OE2 GLU A 508       0.878 -19.844  -1.121  1.00 91.78           O  
ATOM   4078  N   ALA A 509       2.902 -17.314  -2.392  1.00 92.60           N  
ATOM   4079  CA  ALA A 509       3.836 -17.098  -1.291  1.00 92.60           C  
ATOM   4080  C   ALA A 509       4.034 -15.608  -1.024  1.00 92.60           C  
ATOM   4081  CB  ALA A 509       5.177 -17.763  -1.592  1.00 92.60           C  
ATOM   4082  O   ALA A 509       4.093 -15.181   0.132  1.00 92.60           O  
ATOM   4083  N   GLN A 510       4.163 -14.833  -2.034  1.00 94.14           N  
ATOM   4084  CA  GLN A 510       4.280 -13.386  -1.890  1.00 94.14           C  
ATOM   4085  C   GLN A 510       3.002 -12.785  -1.311  1.00 94.14           C  
ATOM   4086  CB  GLN A 510       4.600 -12.736  -3.238  1.00 94.14           C  
ATOM   4087  O   GLN A 510       3.058 -11.883  -0.473  1.00 94.14           O  
ATOM   4088  CG  GLN A 510       5.998 -13.049  -3.754  1.00 94.14           C  
ATOM   4089  CD  GLN A 510       6.203 -12.616  -5.193  1.00 94.14           C  
ATOM   4090  NE2 GLN A 510       7.460 -12.526  -5.613  1.00 94.14           N  
ATOM   4091  OE1 GLN A 510       5.238 -12.366  -5.923  1.00 94.14           O  
ATOM   4092  N   TYR A 511       1.939 -13.310  -1.825  1.00 95.00           N  
ATOM   4093  CA  TYR A 511       0.640 -12.902  -1.303  1.00 95.00           C  
ATOM   4094  C   TYR A 511       0.552 -13.154   0.198  1.00 95.00           C  
ATOM   4095  CB  TYR A 511      -0.487 -13.647  -2.024  1.00 95.00           C  
ATOM   4096  O   TYR A 511       0.192 -12.257   0.964  1.00 95.00           O  
ATOM   4097  CG  TYR A 511      -1.868 -13.272  -1.543  1.00 95.00           C  
ATOM   4098  CD1 TYR A 511      -2.600 -14.133  -0.728  1.00 95.00           C  
ATOM   4099  CD2 TYR A 511      -2.443 -12.058  -1.902  1.00 95.00           C  
ATOM   4100  CE1 TYR A 511      -3.873 -13.792  -0.283  1.00 95.00           C  
ATOM   4101  CE2 TYR A 511      -3.716 -11.707  -1.463  1.00 95.00           C  
ATOM   4102  OH  TYR A 511      -5.682 -12.237  -0.218  1.00 95.00           O  
ATOM   4103  CZ  TYR A 511      -4.422 -12.579  -0.655  1.00 95.00           C  
ATOM   4104  N   ARG A 512       0.847 -14.309   0.611  1.00 94.24           N  
ATOM   4105  CA  ARG A 512       0.875 -14.678   2.022  1.00 94.24           C  
ATOM   4106  C   ARG A 512       1.864 -13.814   2.795  1.00 94.24           C  
ATOM   4107  CB  ARG A 512       1.232 -16.157   2.185  1.00 94.24           C  
ATOM   4108  O   ARG A 512       1.562 -13.346   3.895  1.00 94.24           O  
ATOM   4109  CG  ARG A 512       1.268 -16.627   3.631  1.00 94.24           C  
ATOM   4110  CD  ARG A 512       1.642 -18.099   3.736  1.00 94.24           C  
ATOM   4111  NE  ARG A 512       1.924 -18.486   5.116  1.00 94.24           N  
ATOM   4112  NH1 ARG A 512       0.023 -19.775   5.361  1.00 94.24           N  
ATOM   4113  NH2 ARG A 512       1.501 -19.561   7.101  1.00 94.24           N  
ATOM   4114  CZ  ARG A 512       1.149 -19.273   5.856  1.00 94.24           C  
ATOM   4115  N   PHE A 513       2.967 -13.547   2.232  1.00 95.87           N  
ATOM   4116  CA  PHE A 513       4.025 -12.765   2.861  1.00 95.87           C  
ATOM   4117  C   PHE A 513       3.540 -11.355   3.179  1.00 95.87           C  
ATOM   4118  CB  PHE A 513       5.260 -12.703   1.956  1.00 95.87           C  
ATOM   4119  O   PHE A 513       3.926 -10.776   4.196  1.00 95.87           O  
ATOM   4120  CG  PHE A 513       6.436 -12.001   2.581  1.00 95.87           C  
ATOM   4121  CD1 PHE A 513       6.825 -10.742   2.142  1.00 95.87           C  
ATOM   4122  CD2 PHE A 513       7.152 -12.602   3.608  1.00 95.87           C  
ATOM   4123  CE1 PHE A 513       7.913 -10.090   2.719  1.00 95.87           C  
ATOM   4124  CE2 PHE A 513       8.240 -11.958   4.189  1.00 95.87           C  
ATOM   4125  CZ  PHE A 513       8.620 -10.702   3.743  1.00 95.87           C  
ATOM   4126  N   ILE A 514       2.754 -10.788   2.350  1.00 97.51           N  
ATOM   4127  CA  ILE A 514       2.198  -9.461   2.591  1.00 97.51           C  
ATOM   4128  C   ILE A 514       1.422  -9.458   3.906  1.00 97.51           C  
ATOM   4129  CB  ILE A 514       1.285  -9.011   1.429  1.00 97.51           C  
ATOM   4130  O   ILE A 514       1.602  -8.565   4.738  1.00 97.51           O  
ATOM   4131  CG1 ILE A 514       2.112  -8.776   0.160  1.00 97.51           C  
ATOM   4132  CG2 ILE A 514       0.502  -7.752   1.813  1.00 97.51           C  
ATOM   4133  CD1 ILE A 514       1.277  -8.613  -1.103  1.00 97.51           C  
ATOM   4134  N   TYR A 515       0.598 -10.473   4.135  1.00 96.49           N  
ATOM   4135  CA  TYR A 515      -0.159 -10.592   5.377  1.00 96.49           C  
ATOM   4136  C   TYR A 515       0.775 -10.709   6.575  1.00 96.49           C  
ATOM   4137  CB  TYR A 515      -1.094 -11.804   5.322  1.00 96.49           C  
ATOM   4138  O   TYR A 515       0.576 -10.041   7.593  1.00 96.49           O  
ATOM   4139  CG  TYR A 515      -2.373 -11.550   4.563  1.00 96.49           C  
ATOM   4140  CD1 TYR A 515      -3.516 -11.097   5.218  1.00 96.49           C  
ATOM   4141  CD2 TYR A 515      -2.443 -11.764   3.191  1.00 96.49           C  
ATOM   4142  CE1 TYR A 515      -4.698 -10.863   4.523  1.00 96.49           C  
ATOM   4143  CE2 TYR A 515      -3.619 -11.534   2.486  1.00 96.49           C  
ATOM   4144  OH  TYR A 515      -5.908 -10.855   2.467  1.00 96.49           O  
ATOM   4145  CZ  TYR A 515      -4.740 -11.084   3.160  1.00 96.49           C  
ATOM   4146  N   MET A 516       1.716 -11.534   6.409  1.00 95.60           N  
ATOM   4147  CA  MET A 516       2.662 -11.778   7.495  1.00 95.60           C  
ATOM   4148  C   MET A 516       3.434 -10.509   7.840  1.00 95.60           C  
ATOM   4149  CB  MET A 516       3.636 -12.896   7.119  1.00 95.60           C  
ATOM   4150  O   MET A 516       3.652 -10.210   9.015  1.00 95.60           O  
ATOM   4151  CG  MET A 516       2.981 -14.262   6.989  1.00 95.60           C  
ATOM   4152  SD  MET A 516       4.156 -15.555   6.428  1.00 95.60           S  
ATOM   4153  CE  MET A 516       5.305 -15.574   7.833  1.00 95.60           C  
ATOM   4154  N   ALA A 517       3.856  -9.811   6.812  1.00 96.98           N  
ATOM   4155  CA  ALA A 517       4.613  -8.579   7.019  1.00 96.98           C  
ATOM   4156  C   ALA A 517       3.771  -7.532   7.742  1.00 96.98           C  
ATOM   4157  CB  ALA A 517       5.109  -8.030   5.684  1.00 96.98           C  
ATOM   4158  O   ALA A 517       4.231  -6.911   8.703  1.00 96.98           O  
ATOM   4159  N   VAL A 518       2.561  -7.371   7.319  1.00 96.99           N  
ATOM   4160  CA  VAL A 518       1.671  -6.388   7.928  1.00 96.99           C  
ATOM   4161  C   VAL A 518       1.362  -6.792   9.367  1.00 96.99           C  
ATOM   4162  CB  VAL A 518       0.361  -6.234   7.124  1.00 96.99           C  
ATOM   4163  O   VAL A 518       1.341  -5.947  10.265  1.00 96.99           O  
ATOM   4164  CG1 VAL A 518      -0.611  -5.303   7.848  1.00 96.99           C  
ATOM   4165  CG2 VAL A 518       0.655  -5.714   5.718  1.00 96.99           C  
ATOM   4166  N   GLN A 519       1.110  -8.055   9.551  1.00 95.40           N  
ATOM   4167  CA  GLN A 519       0.901  -8.569  10.900  1.00 95.40           C  
ATOM   4168  C   GLN A 519       2.089  -8.244  11.803  1.00 95.40           C  
ATOM   4169  CB  GLN A 519       0.662 -10.079  10.869  1.00 95.40           C  
ATOM   4170  O   GLN A 519       1.910  -7.757  12.921  1.00 95.40           O  
ATOM   4171  CG  GLN A 519       0.502 -10.705  12.248  1.00 95.40           C  
ATOM   4172  CD  GLN A 519       0.441 -12.220  12.202  1.00 95.40           C  
ATOM   4173  NE2 GLN A 519       0.515 -12.852  13.368  1.00 95.40           N  
ATOM   4174  OE1 GLN A 519       0.328 -12.817  11.127  1.00 95.40           O  
ATOM   4175  N   HIS A 520       3.289  -8.605  11.325  1.00 95.13           N  
ATOM   4176  CA  HIS A 520       4.507  -8.334  12.080  1.00 95.13           C  
ATOM   4177  C   HIS A 520       4.632  -6.851  12.412  1.00 95.13           C  
ATOM   4178  CB  HIS A 520       5.737  -8.802  11.299  1.00 95.13           C  
ATOM   4179  O   HIS A 520       4.984  -6.490  13.538  1.00 95.13           O  
ATOM   4180  CG  HIS A 520       7.005  -8.753  12.090  1.00 95.13           C  
ATOM   4181  CD2 HIS A 520       7.825  -7.719  12.392  1.00 95.13           C  
ATOM   4182  ND1 HIS A 520       7.563  -9.872  12.670  1.00 95.13           N  
ATOM   4183  CE1 HIS A 520       8.674  -9.526  13.299  1.00 95.13           C  
ATOM   4184  NE2 HIS A 520       8.855  -8.225  13.146  1.00 95.13           N  
ATOM   4185  N   TYR A 521       4.359  -6.004  11.485  1.00 95.34           N  
ATOM   4186  CA  TYR A 521       4.422  -4.562  11.695  1.00 95.34           C  
ATOM   4187  C   TYR A 521       3.469  -4.130  12.803  1.00 95.34           C  
ATOM   4188  CB  TYR A 521       4.091  -3.815  10.400  1.00 95.34           C  
ATOM   4189  O   TYR A 521       3.854  -3.383  13.705  1.00 95.34           O  
ATOM   4190  CG  TYR A 521       4.058  -2.314  10.556  1.00 95.34           C  
ATOM   4191  CD1 TYR A 521       2.849  -1.636  10.698  1.00 95.34           C  
ATOM   4192  CD2 TYR A 521       5.234  -1.572  10.562  1.00 95.34           C  
ATOM   4193  CE1 TYR A 521       2.813  -0.253  10.840  1.00 95.34           C  
ATOM   4194  CE2 TYR A 521       5.210  -0.188  10.704  1.00 95.34           C  
ATOM   4195  OH  TYR A 521       3.967   1.831  10.983  1.00 95.34           O  
ATOM   4196  CZ  TYR A 521       3.997   0.461  10.843  1.00 95.34           C  
ATOM   4197  N   ILE A 522       2.260  -4.535  12.765  1.00 91.52           N  
ATOM   4198  CA  ILE A 522       1.226  -4.167  13.726  1.00 91.52           C  
ATOM   4199  C   ILE A 522       1.624  -4.645  15.120  1.00 91.52           C  
ATOM   4200  CB  ILE A 522      -0.148  -4.753  13.329  1.00 91.52           C  
ATOM   4201  O   ILE A 522       1.491  -3.905  16.098  1.00 91.52           O  
ATOM   4202  CG1 ILE A 522      -0.680  -4.062  12.069  1.00 91.52           C  
ATOM   4203  CG2 ILE A 522      -1.143  -4.625  14.486  1.00 91.52           C  
ATOM   4204  CD1 ILE A 522      -1.923  -4.716  11.482  1.00 91.52           C  
ATOM   4205  N   GLU A 523       2.085  -5.881  15.217  1.00 91.03           N  
ATOM   4206  CA  GLU A 523       2.522  -6.428  16.499  1.00 91.03           C  
ATOM   4207  C   GLU A 523       3.640  -5.584  17.106  1.00 91.03           C  
ATOM   4208  CB  GLU A 523       2.986  -7.877  16.336  1.00 91.03           C  
ATOM   4209  O   GLU A 523       3.632  -5.305  18.307  1.00 91.03           O  
ATOM   4210  CG  GLU A 523       1.849  -8.866  16.118  1.00 91.03           C  
ATOM   4211  CD  GLU A 523       2.330 -10.272  15.797  1.00 91.03           C  
ATOM   4212  OE1 GLU A 523       1.488 -11.192  15.691  1.00 91.03           O  
ATOM   4213  OE2 GLU A 523       3.560 -10.455  15.652  1.00 91.03           O  
ATOM   4214  N   THR A 524       4.576  -5.245  16.271  1.00 89.85           N  
ATOM   4215  CA  THR A 524       5.694  -4.427  16.729  1.00 89.85           C  
ATOM   4216  C   THR A 524       5.208  -3.054  17.186  1.00 89.85           C  
ATOM   4217  CB  THR A 524       6.752  -4.257  15.623  1.00 89.85           C  
ATOM   4218  O   THR A 524       5.656  -2.542  18.214  1.00 89.85           O  
ATOM   4219  CG2 THR A 524       7.925  -3.412  16.109  1.00 89.85           C  
ATOM   4220  OG1 THR A 524       7.237  -5.548  15.232  1.00 89.85           O  
ATOM   4221  N   LEU A 525       4.348  -2.458  16.421  1.00 85.09           N  
ATOM   4222  CA  LEU A 525       3.785  -1.155  16.756  1.00 85.09           C  
ATOM   4223  C   LEU A 525       3.013  -1.218  18.069  1.00 85.09           C  
ATOM   4224  CB  LEU A 525       2.868  -0.662  15.634  1.00 85.09           C  
ATOM   4225  O   LEU A 525       3.155  -0.338  18.921  1.00 85.09           O  
ATOM   4226  CG  LEU A 525       2.256   0.727  15.819  1.00 85.09           C  
ATOM   4227  CD1 LEU A 525       3.354   1.776  15.958  1.00 85.09           C  
ATOM   4228  CD2 LEU A 525       1.332   1.064  14.654  1.00 85.09           C  
ATOM   4229  N   GLN A 526       2.171  -2.175  18.216  1.00 81.84           N  
ATOM   4230  CA  GLN A 526       1.380  -2.340  19.431  1.00 81.84           C  
ATOM   4231  C   GLN A 526       2.278  -2.520  20.652  1.00 81.84           C  
ATOM   4232  CB  GLN A 526       0.432  -3.533  19.296  1.00 81.84           C  
ATOM   4233  O   GLN A 526       2.006  -1.962  21.716  1.00 81.84           O  
ATOM   4234  CG  GLN A 526      -0.767  -3.267  18.396  1.00 81.84           C  
ATOM   4235  CD  GLN A 526      -1.659  -4.483  18.230  1.00 81.84           C  
ATOM   4236  NE2 GLN A 526      -2.961  -4.251  18.109  1.00 81.84           N  
ATOM   4237  OE1 GLN A 526      -1.180  -5.622  18.211  1.00 81.84           O  
ATOM   4238  N   ARG A 527       3.312  -3.330  20.535  1.00 82.99           N  
ATOM   4239  CA  ARG A 527       4.269  -3.528  21.618  1.00 82.99           C  
ATOM   4240  C   ARG A 527       4.943  -2.215  22.001  1.00 82.99           C  
ATOM   4241  CB  ARG A 527       5.324  -4.563  21.221  1.00 82.99           C  
ATOM   4242  O   ARG A 527       5.147  -1.938  23.185  1.00 82.99           O  
ATOM   4243  CG  ARG A 527       6.161  -5.067  22.386  1.00 82.99           C  
ATOM   4244  CD  ARG A 527       7.177  -6.110  21.941  1.00 82.99           C  
ATOM   4245  NE  ARG A 527       6.584  -7.086  21.030  1.00 82.99           N  
ATOM   4246  NH1 ARG A 527       7.756  -8.890  21.870  1.00 82.99           N  
ATOM   4247  NH2 ARG A 527       6.274  -9.182  20.146  1.00 82.99           N  
ATOM   4248  CZ  ARG A 527       6.872  -8.384  21.018  1.00 82.99           C  
ATOM   4249  N   ARG A 528       5.317  -1.424  20.992  1.00 79.89           N  
ATOM   4250  CA  ARG A 528       5.937  -0.127  21.245  1.00 79.89           C  
ATOM   4251  C   ARG A 528       4.986   0.796  22.000  1.00 79.89           C  
ATOM   4252  CB  ARG A 528       6.370   0.527  19.931  1.00 79.89           C  
ATOM   4253  O   ARG A 528       5.395   1.485  22.937  1.00 79.89           O  
ATOM   4254  CG  ARG A 528       7.669  -0.025  19.367  1.00 79.89           C  
ATOM   4255  CD  ARG A 528       8.141   0.770  18.157  1.00 79.89           C  
ATOM   4256  NE  ARG A 528       8.560  -0.107  17.067  1.00 79.89           N  
ATOM   4257  NH1 ARG A 528       8.846   1.596  15.532  1.00 79.89           N  
ATOM   4258  NH2 ARG A 528       9.253  -0.578  14.929  1.00 79.89           N  
ATOM   4259  CZ  ARG A 528       8.885   0.306  15.845  1.00 79.89           C  
ATOM   4260  N   ILE A 529       3.771   0.788  21.569  1.00 73.05           N  
ATOM   4261  CA  ILE A 529       2.755   1.623  22.200  1.00 73.05           C  
ATOM   4262  C   ILE A 529       2.548   1.179  23.647  1.00 73.05           C  
ATOM   4263  CB  ILE A 529       1.419   1.569  21.426  1.00 73.05           C  
ATOM   4264  O   ILE A 529       2.468   2.012  24.553  1.00 73.05           O  
ATOM   4265  CG1 ILE A 529       1.568   2.239  20.056  1.00 73.05           C  
ATOM   4266  CG2 ILE A 529       0.298   2.225  22.238  1.00 73.05           C  
ATOM   4267  CD1 ILE A 529       0.373   2.036  19.134  1.00 73.05           C  
ATOM   4268  N   GLU A 530       2.453  -0.127  23.934  1.00 73.59           N  
ATOM   4269  CA  GLU A 530       2.266  -0.678  25.273  1.00 73.59           C  
ATOM   4270  C   GLU A 530       3.440  -0.328  26.182  1.00 73.59           C  
ATOM   4271  CB  GLU A 530       2.084  -2.196  25.209  1.00 73.59           C  
ATOM   4272  O   GLU A 530       3.246   0.022  27.349  1.00 73.59           O  
ATOM   4273  CG  GLU A 530       0.746  -2.632  24.629  1.00 73.59           C  
ATOM   4274  CD  GLU A 530       0.652  -4.131  24.397  1.00 73.59           C  
ATOM   4275  OE1 GLU A 530      -0.380  -4.600  23.865  1.00 73.59           O  
ATOM   4276  OE2 GLU A 530       1.618  -4.844  24.750  1.00 73.59           O  
ATOM   4277  N   GLU A 531       4.655  -0.452  25.695  1.00 72.99           N  
ATOM   4278  CA  GLU A 531       5.857  -0.147  26.465  1.00 72.99           C  
ATOM   4279  C   GLU A 531       5.934   1.340  26.803  1.00 72.99           C  
ATOM   4280  CB  GLU A 531       7.111  -0.577  25.700  1.00 72.99           C  
ATOM   4281  O   GLU A 531       6.387   1.713  27.887  1.00 72.99           O  
ATOM   4282  CG  GLU A 531       7.310  -2.085  25.644  1.00 72.99           C  
ATOM   4283  CD  GLU A 531       8.530  -2.500  24.837  1.00 72.99           C  
ATOM   4284  OE1 GLU A 531       8.883  -3.701  24.846  1.00 72.99           O  
ATOM   4285  OE2 GLU A 531       9.137  -1.617  24.192  1.00 72.99           O  
ATOM   4286  N   GLU A 532       5.637   2.193  25.865  1.00 69.08           N  
ATOM   4287  CA  GLU A 532       5.601   3.631  26.113  1.00 69.08           C  
ATOM   4288  C   GLU A 532       4.595   3.978  27.207  1.00 69.08           C  
ATOM   4289  CB  GLU A 532       5.263   4.390  24.828  1.00 69.08           C  
ATOM   4290  O   GLU A 532       4.843   4.864  28.028  1.00 69.08           O  
ATOM   4291  CG  GLU A 532       6.407   4.441  23.825  1.00 69.08           C  
ATOM   4292  CD  GLU A 532       6.033   5.132  22.523  1.00 69.08           C  
ATOM   4293  OE1 GLU A 532       6.902   5.256  21.630  1.00 69.08           O  
ATOM   4294  OE2 GLU A 532       4.862   5.553  22.395  1.00 69.08           O  
ATOM   4295  N   GLN A 533       3.524   3.220  27.241  1.00 61.66           N  
ATOM   4296  CA  GLN A 533       2.500   3.429  28.259  1.00 61.66           C  
ATOM   4297  C   GLN A 533       2.977   2.947  29.626  1.00 61.66           C  
ATOM   4298  CB  GLN A 533       1.204   2.715  27.873  1.00 61.66           C  
ATOM   4299  O   GLN A 533       2.690   3.575  30.647  1.00 61.66           O  
ATOM   4300  CG  GLN A 533       0.453   3.379  26.727  1.00 61.66           C  
ATOM   4301  CD  GLN A 533      -0.843   2.668  26.384  1.00 61.66           C  
ATOM   4302  NE2 GLN A 533      -1.745   3.373  25.710  1.00 61.66           N  
ATOM   4303  OE1 GLN A 533      -1.031   1.495  26.722  1.00 61.66           O  
ATOM   4304  N   LYS A 534       3.721   1.809  29.690  1.00 63.78           N  
ATOM   4305  CA  LYS A 534       4.259   1.255  30.929  1.00 63.78           C  
ATOM   4306  C   LYS A 534       5.346   2.156  31.508  1.00 63.78           C  
ATOM   4307  CB  LYS A 534       4.815  -0.150  30.692  1.00 63.78           C  
ATOM   4308  O   LYS A 534       5.453   2.305  32.727  1.00 63.78           O  
ATOM   4309  CG  LYS A 534       3.746  -1.225  30.560  1.00 63.78           C  
ATOM   4310  CD  LYS A 534       4.361  -2.610  30.415  1.00 63.78           C  
ATOM   4311  CE  LYS A 534       3.295  -3.679  30.215  1.00 63.78           C  
ATOM   4312  NZ  LYS A 534       3.894  -5.038  30.059  1.00 63.78           N  
ATOM   4313  N   SER A 535       6.272   2.732  30.653  1.00 56.24           N  
ATOM   4314  CA  SER A 535       7.391   3.578  31.057  1.00 56.24           C  
ATOM   4315  C   SER A 535       6.902   4.901  31.639  1.00 56.24           C  
ATOM   4316  CB  SER A 535       8.317   3.845  29.870  1.00 56.24           C  
ATOM   4317  O   SER A 535       7.520   5.449  32.553  1.00 56.24           O  
ATOM   4318  OG  SER A 535       9.469   4.561  30.282  1.00 56.24           O  
ATOM   4319  N   LYS A 536       5.763   5.335  31.347  1.00 54.21           N  
ATOM   4320  CA  LYS A 536       5.231   6.606  31.831  1.00 54.21           C  
ATOM   4321  C   LYS A 536       4.542   6.434  33.182  1.00 54.21           C  
ATOM   4322  CB  LYS A 536       4.254   7.200  30.816  1.00 54.21           C  
ATOM   4323  O   LYS A 536       4.455   7.383  33.965  1.00 54.21           O  
ATOM   4324  CG  LYS A 536       4.924   7.794  29.586  1.00 54.21           C  
ATOM   4325  CD  LYS A 536       3.910   8.454  28.660  1.00 54.21           C  
ATOM   4326  CE  LYS A 536       4.575   9.017  27.411  1.00 54.21           C  
ATOM   4327  NZ  LYS A 536       3.580   9.636  26.485  1.00 54.21           N  
ATOM   4328  N   ARG A 537       4.190   5.320  33.742  1.00 48.65           N  
ATOM   4329  CA  ARG A 537       3.611   5.060  35.056  1.00 48.65           C  
ATOM   4330  C   ARG A 537       4.690   5.027  36.133  1.00 48.65           C  
ATOM   4331  CB  ARG A 537       2.835   3.741  35.051  1.00 48.65           C  
ATOM   4332  O   ARG A 537       4.420   5.324  37.299  1.00 48.65           O  
ATOM   4333  CG  ARG A 537       1.472   3.831  34.384  1.00 48.65           C  
ATOM   4334  CD  ARG A 537       0.702   2.523  34.496  1.00 48.65           C  
ATOM   4335  NE  ARG A 537      -0.574   2.586  33.788  1.00 48.65           N  
ATOM   4336  NH1 ARG A 537      -1.312   0.520  34.511  1.00 48.65           N  
ATOM   4337  NH2 ARG A 537      -2.626   1.793  33.130  1.00 48.65           N  
ATOM   4338  CZ  ARG A 537      -1.501   1.633  33.811  1.00 48.65           C  
ATOM   4339  N   LYS A 538       6.023   5.253  35.881  1.00 39.78           N  
ATOM   4340  CA  LYS A 538       7.015   5.136  36.946  1.00 39.78           C  
ATOM   4341  C   LYS A 538       7.780   6.443  37.129  1.00 39.78           C  
ATOM   4342  CB  LYS A 538       7.989   3.995  36.649  1.00 39.78           C  
ATOM   4343  O   LYS A 538       8.570   6.580  38.066  1.00 39.78           O  
ATOM   4344  CG  LYS A 538       7.569   2.655  37.235  1.00 39.78           C  
ATOM   4345  CD  LYS A 538       8.625   1.583  36.992  1.00 39.78           C  
ATOM   4346  CE  LYS A 538       8.172   0.224  37.509  1.00 39.78           C  
ATOM   4347  NZ  LYS A 538       9.226  -0.817  37.324  1.00 39.78           N  
ATOM   4348  N   GLY A 539       7.139   7.717  37.093  1.00 32.02           N  
ATOM   4349  CA  GLY A 539       7.892   8.885  37.523  1.00 32.02           C  
ATOM   4350  C   GLY A 539       7.019   9.967  38.129  1.00 32.02           C  
ATOM   4351  O   GLY A 539       6.187  10.560  37.439  1.00 32.02           O  
ATOM   4352  N   HIS A 540       6.374   9.712  39.319  1.00 32.26           N  
ATOM   4353  CA  HIS A 540       5.435  10.613  39.976  1.00 32.26           C  
ATOM   4354  C   HIS A 540       6.118  11.413  41.080  1.00 32.26           C  
ATOM   4355  CB  HIS A 540       4.253   9.829  40.551  1.00 32.26           C  
ATOM   4356  O   HIS A 540       6.792  10.842  41.940  1.00 32.26           O  
ATOM   4357  CG  HIS A 540       3.225   9.458  39.530  1.00 32.26           C  
ATOM   4358  CD2 HIS A 540       1.976   9.934  39.313  1.00 32.26           C  
ATOM   4359  ND1 HIS A 540       3.437   8.481  38.582  1.00 32.26           N  
ATOM   4360  CE1 HIS A 540       2.359   8.373  37.823  1.00 32.26           C  
ATOM   4361  NE2 HIS A 540       1.458   9.243  38.246  1.00 32.26           N  
ATOM   4362  N   GLU A 541       6.637  12.638  40.840  1.00 27.52           N  
ATOM   4363  CA  GLU A 541       6.596  13.615  41.924  1.00 27.52           C  
ATOM   4364  C   GLU A 541       6.196  14.995  41.408  1.00 27.52           C  
ATOM   4365  CB  GLU A 541       7.951  13.691  42.632  1.00 27.52           C  
ATOM   4366  O   GLU A 541       6.818  15.522  40.483  1.00 27.52           O  
ATOM   4367  CG  GLU A 541       7.929  13.164  44.059  1.00 27.52           C  
ATOM   4368  CD  GLU A 541       9.290  13.205  44.735  1.00 27.52           C  
ATOM   4369  OE1 GLU A 541       9.401  12.770  45.904  1.00 27.52           O  
ATOM   4370  OE2 GLU A 541      10.254  13.677  44.090  1.00 27.52           O  
ATOM   4371  N   TYR A 542       4.959  15.383  41.336  1.00 30.76           N  
ATOM   4372  CA  TYR A 542       4.583  16.708  40.855  1.00 30.76           C  
ATOM   4373  C   TYR A 542       3.697  17.424  41.867  1.00 30.76           C  
ATOM   4374  CB  TYR A 542       3.861  16.606  39.508  1.00 30.76           C  
ATOM   4375  O   TYR A 542       2.830  16.806  42.489  1.00 30.76           O  
ATOM   4376  CG  TYR A 542       4.759  16.194  38.367  1.00 30.76           C  
ATOM   4377  CD1 TYR A 542       5.557  17.129  37.711  1.00 30.76           C  
ATOM   4378  CD2 TYR A 542       4.812  14.871  37.942  1.00 30.76           C  
ATOM   4379  CE1 TYR A 542       6.385  16.755  36.657  1.00 30.76           C  
ATOM   4380  CE2 TYR A 542       5.636  14.485  36.890  1.00 30.76           C  
ATOM   4381  OH  TYR A 542       7.236  15.056  35.213  1.00 30.76           O  
ATOM   4382  CZ  TYR A 542       6.418  15.433  36.255  1.00 30.76           C  
ATOM   4383  N   THR A 543       4.102  18.619  42.325  1.00 27.66           N  
ATOM   4384  CA  THR A 543       3.866  19.887  43.005  1.00 27.66           C  
ATOM   4385  C   THR A 543       2.549  20.508  42.549  1.00 27.66           C  
ATOM   4386  CB  THR A 543       5.018  20.878  42.755  1.00 27.66           C  
ATOM   4387  O   THR A 543       2.214  20.464  41.363  1.00 27.66           O  
ATOM   4388  CG2 THR A 543       6.279  20.456  43.501  1.00 27.66           C  
ATOM   4389  OG1 THR A 543       5.301  20.928  41.351  1.00 27.66           O  
ATOM   4390  N   ASN A 544       1.584  20.422  43.570  1.00 28.00           N  
ATOM   4391  CA  ASN A 544       0.387  21.015  44.156  1.00 28.00           C  
ATOM   4392  C   ASN A 544       0.085  22.383  43.552  1.00 28.00           C  
ATOM   4393  CB  ASN A 544       0.530  21.125  45.675  1.00 28.00           C  
ATOM   4394  O   ASN A 544       0.988  23.205  43.385  1.00 28.00           O  
ATOM   4395  CG  ASN A 544       0.556  19.772  46.359  1.00 28.00           C  
ATOM   4396  ND2 ASN A 544       1.165  19.714  47.537  1.00 28.00           N  
ATOM   4397  OD1 ASN A 544       0.034  18.786  45.832  1.00 28.00           O  
ATOM   4398  N   ILE A 545      -0.825  22.601  42.640  1.00 31.07           N  
ATOM   4399  CA  ILE A 545      -1.440  23.919  42.521  1.00 31.07           C  
ATOM   4400  C   ILE A 545      -2.725  23.966  43.343  1.00 31.07           C  
ATOM   4401  CB  ILE A 545      -1.733  24.274  41.046  1.00 31.07           C  
ATOM   4402  O   ILE A 545      -3.562  23.064  43.251  1.00 31.07           O  
ATOM   4403  CG1 ILE A 545      -0.453  24.178  40.208  1.00 31.07           C  
ATOM   4404  CG2 ILE A 545      -2.354  25.670  40.940  1.00 31.07           C  
ATOM   4405  CD1 ILE A 545      -0.677  24.352  38.712  1.00 31.07           C  
ATOM   4406  N   LYS A 546      -2.702  24.695  44.474  1.00 25.82           N  
ATOM   4407  CA  LYS A 546      -3.538  25.320  45.494  1.00 25.82           C  
ATOM   4408  C   LYS A 546      -4.696  26.087  44.862  1.00 25.82           C  
ATOM   4409  CB  LYS A 546      -2.706  26.255  46.372  1.00 25.82           C  
ATOM   4410  O   LYS A 546      -4.495  26.862  43.925  1.00 25.82           O  
ATOM   4411  CG  LYS A 546      -2.279  25.644  47.698  1.00 25.82           C  
ATOM   4412  CD  LYS A 546      -1.569  26.663  48.581  1.00 25.82           C  
ATOM   4413  CE  LYS A 546      -1.086  26.036  49.882  1.00 25.82           C  
ATOM   4414  NZ  LYS A 546      -0.362  27.024  50.737  1.00 25.82           N  
ATOM   4415  N   TYR A 547      -5.886  25.640  45.079  1.00 30.50           N  
ATOM   4416  CA  TYR A 547      -7.058  26.506  45.016  1.00 30.50           C  
ATOM   4417  C   TYR A 547      -7.702  26.654  46.389  1.00 30.50           C  
ATOM   4418  CB  TYR A 547      -8.080  25.954  44.017  1.00 30.50           C  
ATOM   4419  O   TYR A 547      -7.827  25.678  47.132  1.00 30.50           O  
ATOM   4420  CG  TYR A 547      -7.707  26.190  42.574  1.00 30.50           C  
ATOM   4421  CD1 TYR A 547      -7.990  27.403  41.950  1.00 30.50           C  
ATOM   4422  CD2 TYR A 547      -7.073  25.200  41.831  1.00 30.50           C  
ATOM   4423  CE1 TYR A 547      -7.650  27.624  40.620  1.00 30.50           C  
ATOM   4424  CE2 TYR A 547      -6.728  25.411  40.499  1.00 30.50           C  
ATOM   4425  OH  TYR A 547      -6.681  26.837  38.586  1.00 30.50           O  
ATOM   4426  CZ  TYR A 547      -7.020  26.624  39.904  1.00 30.50           C  
ATOM   4427  N   SER A 548      -7.605  27.858  46.941  1.00 27.64           N  
ATOM   4428  CA  SER A 548      -8.203  28.597  48.049  1.00 27.64           C  
ATOM   4429  C   SER A 548      -9.702  28.336  48.142  1.00 27.64           C  
ATOM   4430  CB  SER A 548      -7.946  30.096  47.895  1.00 27.64           C  
ATOM   4431  O   SER A 548     -10.416  28.421  47.141  1.00 27.64           O  
ATOM   4432  OG  SER A 548      -8.584  30.598  46.733  1.00 27.64           O  
ATOM   4433  N   LEU A 549     -10.044  27.388  48.973  1.00 30.35           N  
ATOM   4434  CA  LEU A 549     -11.080  27.160  49.975  1.00 30.35           C  
ATOM   4435  C   LEU A 549     -11.449  28.461  50.680  1.00 30.35           C  
ATOM   4436  CB  LEU A 549     -10.614  26.124  51.001  1.00 30.35           C  
ATOM   4437  O   LEU A 549     -10.571  29.244  51.049  1.00 30.35           O  
ATOM   4438  CG  LEU A 549     -10.640  24.663  50.550  1.00 30.35           C  
ATOM   4439  CD1 LEU A 549      -9.685  23.829  51.397  1.00 30.35           C  
ATOM   4440  CD2 LEU A 549     -12.057  24.105  50.627  1.00 30.35           C  
ATOM   4441  N   ALA A 550     -12.619  29.057  50.431  1.00 30.32           N  
ATOM   4442  CA  ALA A 550     -13.594  29.467  51.439  1.00 30.32           C  
ATOM   4443  C   ALA A 550     -13.371  30.917  51.860  1.00 30.32           C  
ATOM   4444  CB  ALA A 550     -13.523  28.546  52.654  1.00 30.32           C  
ATOM   4445  O   ALA A 550     -12.237  31.329  52.112  1.00 30.32           O  
ATOM   4446  N   ASP A 551     -14.372  31.820  51.638  1.00 29.35           N  
ATOM   4447  CA  ASP A 551     -15.071  32.659  52.607  1.00 29.35           C  
ATOM   4448  C   ASP A 551     -14.721  34.132  52.412  1.00 29.35           C  
ATOM   4449  CB  ASP A 551     -14.737  32.223  54.035  1.00 29.35           C  
ATOM   4450  O   ASP A 551     -13.547  34.484  52.282  1.00 29.35           O  
ATOM   4451  CG  ASP A 551     -15.877  31.482  54.711  1.00 29.35           C  
ATOM   4452  OD1 ASP A 551     -16.975  31.384  54.123  1.00 29.35           O  
ATOM   4453  OD2 ASP A 551     -15.675  30.993  55.844  1.00 29.35           O  
ATOM   4454  N   GLN A 552     -15.737  35.047  52.052  1.00 27.58           N  
ATOM   4455  CA  GLN A 552     -16.197  36.270  52.700  1.00 27.58           C  
ATOM   4456  C   GLN A 552     -15.344  37.466  52.286  1.00 27.58           C  
ATOM   4457  CB  GLN A 552     -16.178  36.113  54.221  1.00 27.58           C  
ATOM   4458  O   GLN A 552     -14.116  37.373  52.240  1.00 27.58           O  
ATOM   4459  CG  GLN A 552     -17.411  35.418  54.783  1.00 27.58           C  
ATOM   4460  CD  GLN A 552     -17.456  35.438  56.300  1.00 27.58           C  
ATOM   4461  NE2 GLN A 552     -17.801  34.303  56.898  1.00 27.58           N  
ATOM   4462  OE1 GLN A 552     -17.181  36.465  56.929  1.00 27.58           O  
ATOM   4463  N   THR A 553     -15.963  38.497  51.617  1.00 27.18           N  
ATOM   4464  CA  THR A 553     -16.096  39.940  51.779  1.00 27.18           C  
ATOM   4465  C   THR A 553     -15.407  40.679  50.635  1.00 27.18           C  
ATOM   4466  CB  THR A 553     -15.507  40.408  53.123  1.00 27.18           C  
ATOM   4467  O   THR A 553     -14.299  40.318  50.234  1.00 27.18           O  
ATOM   4468  CG2 THR A 553     -16.341  39.900  54.295  1.00 27.18           C  
ATOM   4469  OG1 THR A 553     -14.170  39.910  53.251  1.00 27.18           O  
ATOM   4470  N   SER A 554     -16.244  41.399  49.837  1.00 25.38           N  
ATOM   4471  CA  SER A 554     -16.320  42.788  49.396  1.00 25.38           C  
ATOM   4472  C   SER A 554     -15.031  43.219  48.703  1.00 25.38           C  
ATOM   4473  CB  SER A 554     -16.605  43.712  50.580  1.00 25.38           C  
ATOM   4474  O   SER A 554     -13.935  42.974  49.211  1.00 25.38           O  
ATOM   4475  OG  SER A 554     -16.556  42.995  51.801  1.00 25.38           O  
ATOM   4476  N   GLY A 555     -15.119  43.494  47.414  1.00 25.64           N  
ATOM   4477  CA  GLY A 555     -14.558  44.673  46.774  1.00 25.64           C  
ATOM   4478  C   GLY A 555     -14.075  44.411  45.360  1.00 25.64           C  
ATOM   4479  O   GLY A 555     -13.437  43.390  45.094  1.00 25.64           O  
ATOM   4480  N   ASP A 556     -14.852  44.915  44.434  1.00 25.09           N  
ATOM   4481  CA  ASP A 556     -14.690  45.903  43.371  1.00 25.09           C  
ATOM   4482  C   ASP A 556     -13.359  45.714  42.646  1.00 25.09           C  
ATOM   4483  CB  ASP A 556     -14.784  47.321  43.938  1.00 25.09           C  
ATOM   4484  O   ASP A 556     -12.299  45.704  43.275  1.00 25.09           O  
ATOM   4485  CG  ASP A 556     -15.872  48.151  43.280  1.00 25.09           C  
ATOM   4486  OD1 ASP A 556     -16.557  47.644  42.365  1.00 25.09           O  
ATOM   4487  OD2 ASP A 556     -16.044  49.324  43.678  1.00 25.09           O  
ATOM   4488  N   GLN A 557     -13.398  45.280  41.393  1.00 27.91           N  
ATOM   4489  CA  GLN A 557     -12.603  45.771  40.272  1.00 27.91           C  
ATOM   4490  C   GLN A 557     -12.845  44.935  39.019  1.00 27.91           C  
ATOM   4491  CB  GLN A 557     -11.115  45.767  40.627  1.00 27.91           C  
ATOM   4492  O   GLN A 557     -12.761  43.706  39.059  1.00 27.91           O  
ATOM   4493  CG  GLN A 557     -10.686  46.943  41.494  1.00 27.91           C  
ATOM   4494  CD  GLN A 557      -9.183  47.015  41.683  1.00 27.91           C  
ATOM   4495  NE2 GLN A 557      -8.747  47.754  42.697  1.00 27.91           N  
ATOM   4496  OE1 GLN A 557      -8.418  46.410  40.924  1.00 27.91           O  
ATOM   4497  N   SER A 558     -13.619  45.462  38.055  1.00 27.19           N  
ATOM   4498  CA  SER A 558     -13.746  46.004  36.705  1.00 27.19           C  
ATOM   4499  C   SER A 558     -13.091  45.087  35.678  1.00 27.19           C  
ATOM   4500  CB  SER A 558     -13.122  47.398  36.627  1.00 27.19           C  
ATOM   4501  O   SER A 558     -11.966  44.624  35.879  1.00 27.19           O  
ATOM   4502  OG  SER A 558     -13.856  48.228  35.743  1.00 27.19           O  
ATOM   4503  N   PRO A 559     -13.594  45.074  34.361  1.00 39.22           N  
ATOM   4504  CA  PRO A 559     -13.919  44.093  33.323  1.00 39.22           C  
ATOM   4505  C   PRO A 559     -12.988  44.178  32.116  1.00 39.22           C  
ATOM   4506  CB  PRO A 559     -15.354  44.456  32.932  1.00 39.22           C  
ATOM   4507  O   PRO A 559     -12.408  45.235  31.853  1.00 39.22           O  
ATOM   4508  CG  PRO A 559     -15.444  45.934  33.139  1.00 39.22           C  
ATOM   4509  CD  PRO A 559     -14.147  46.413  33.725  1.00 39.22           C  
ATOM   4510  N   LEU A 560     -12.566  43.041  31.550  1.00 28.99           N  
ATOM   4511  CA  LEU A 560     -12.004  42.929  30.208  1.00 28.99           C  
ATOM   4512  C   LEU A 560     -12.947  42.164  29.286  1.00 28.99           C  
ATOM   4513  CB  LEU A 560     -10.641  42.233  30.254  1.00 28.99           C  
ATOM   4514  O   LEU A 560     -13.497  41.130  29.673  1.00 28.99           O  
ATOM   4515  CG  LEU A 560      -9.484  43.046  30.836  1.00 28.99           C  
ATOM   4516  CD1 LEU A 560      -8.321  42.128  31.198  1.00 28.99           C  
ATOM   4517  CD2 LEU A 560      -9.037  44.121  29.851  1.00 28.99           C  
ATOM   4518  N   PRO A 561     -13.192  42.657  28.044  1.00 30.29           N  
ATOM   4519  CA  PRO A 561     -14.261  42.626  27.042  1.00 30.29           C  
ATOM   4520  C   PRO A 561     -14.330  41.297  26.294  1.00 30.29           C  
ATOM   4521  CB  PRO A 561     -13.888  43.768  26.094  1.00 30.29           C  
ATOM   4522  O   PRO A 561     -13.325  40.588  26.193  1.00 30.29           O  
ATOM   4523  CG  PRO A 561     -12.399  43.865  26.179  1.00 30.29           C  
ATOM   4524  CD  PRO A 561     -11.914  42.873  27.197  1.00 30.29           C  
ATOM   4525  N   PRO A 562     -15.571  40.941  25.743  1.00 30.25           N  
ATOM   4526  CA  PRO A 562     -16.181  39.805  25.049  1.00 30.25           C  
ATOM   4527  C   PRO A 562     -15.923  39.823  23.544  1.00 30.25           C  
ATOM   4528  CB  PRO A 562     -17.674  39.969  25.349  1.00 30.25           C  
ATOM   4529  O   PRO A 562     -15.888  40.895  22.933  1.00 30.25           O  
ATOM   4530  CG  PRO A 562     -17.822  41.393  25.779  1.00 30.25           C  
ATOM   4531  CD  PRO A 562     -16.470  42.046  25.741  1.00 30.25           C  
ATOM   4532  N   CYS A 563     -15.264  38.794  23.026  1.00 26.47           N  
ATOM   4533  CA  CYS A 563     -15.050  38.319  21.664  1.00 26.47           C  
ATOM   4534  C   CYS A 563     -16.355  37.836  21.043  1.00 26.47           C  
ATOM   4535  CB  CYS A 563     -14.018  37.191  21.646  1.00 26.47           C  
ATOM   4536  O   CYS A 563     -17.117  37.106  21.679  1.00 26.47           O  
ATOM   4537  SG  CYS A 563     -12.341  37.744  21.268  1.00 26.47           S  
ATOM   4538  N   THR A 564     -17.100  38.664  20.320  1.00 24.35           N  
ATOM   4539  CA  THR A 564     -18.052  38.770  19.220  1.00 24.35           C  
ATOM   4540  C   THR A 564     -18.004  37.524  18.341  1.00 24.35           C  
ATOM   4541  CB  THR A 564     -17.776  40.018  18.361  1.00 24.35           C  
ATOM   4542  O   THR A 564     -16.924  37.066  17.962  1.00 24.35           O  
ATOM   4543  CG2 THR A 564     -18.339  41.274  19.018  1.00 24.35           C  
ATOM   4544  OG1 THR A 564     -16.361  40.173  18.193  1.00 24.35           O  
ATOM   4545  N   PRO A 565     -19.186  36.843  18.147  1.00 28.74           N  
ATOM   4546  CA  PRO A 565     -19.630  35.682  17.374  1.00 28.74           C  
ATOM   4547  C   PRO A 565     -19.937  36.024  15.917  1.00 28.74           C  
ATOM   4548  CB  PRO A 565     -20.897  35.233  18.107  1.00 28.74           C  
ATOM   4549  O   PRO A 565     -20.459  37.105  15.630  1.00 28.74           O  
ATOM   4550  CG  PRO A 565     -21.262  36.389  18.980  1.00 28.74           C  
ATOM   4551  CD  PRO A 565     -20.263  37.488  18.760  1.00 28.74           C  
ATOM   4552  N   THR A 566     -19.220  35.393  14.999  1.00 28.82           N  
ATOM   4553  CA  THR A 566     -19.343  35.301  13.549  1.00 28.82           C  
ATOM   4554  C   THR A 566     -20.552  34.455  13.161  1.00 28.82           C  
ATOM   4555  CB  THR A 566     -18.072  34.703  12.917  1.00 28.82           C  
ATOM   4556  O   THR A 566     -20.806  33.411  13.765  1.00 28.82           O  
ATOM   4557  CG2 THR A 566     -17.049  35.791  12.606  1.00 28.82           C  
ATOM   4558  OG1 THR A 566     -17.490  33.762  13.828  1.00 28.82           O  
ATOM   4559  N   PRO A 567     -21.485  34.894  12.249  1.00 29.27           N  
ATOM   4560  CA  PRO A 567     -22.852  34.550  11.851  1.00 29.27           C  
ATOM   4561  C   PRO A 567     -22.923  33.264  11.031  1.00 29.27           C  
ATOM   4562  CB  PRO A 567     -23.289  35.756  11.014  1.00 29.27           C  
ATOM   4563  O   PRO A 567     -21.937  32.876  10.398  1.00 29.27           O  
ATOM   4564  CG  PRO A 567     -22.013  36.383  10.553  1.00 29.27           C  
ATOM   4565  CD  PRO A 567     -20.864  35.596  11.115  1.00 29.27           C  
ATOM   4566  N   PRO A 568     -24.176  32.685  10.924  1.00 31.18           N  
ATOM   4567  CA  PRO A 568     -24.713  31.362  10.597  1.00 31.18           C  
ATOM   4568  C   PRO A 568     -24.933  31.168   9.098  1.00 31.18           C  
ATOM   4569  CB  PRO A 568     -26.043  31.324  11.353  1.00 31.18           C  
ATOM   4570  O   PRO A 568     -25.325  32.107   8.401  1.00 31.18           O  
ATOM   4571  CG  PRO A 568     -26.435  32.758  11.508  1.00 31.18           C  
ATOM   4572  CD  PRO A 568     -25.356  33.615  10.909  1.00 31.18           C  
ATOM   4573  N   CYS A 569     -24.227  30.239   8.482  1.00 26.64           N  
ATOM   4574  CA  CYS A 569     -24.251  29.651   7.147  1.00 26.64           C  
ATOM   4575  C   CYS A 569     -25.454  28.730   6.978  1.00 26.64           C  
ATOM   4576  CB  CYS A 569     -22.962  28.875   6.880  1.00 26.64           C  
ATOM   4577  O   CYS A 569     -25.723  27.889   7.838  1.00 26.64           O  
ATOM   4578  SG  CYS A 569     -22.152  29.321   5.328  1.00 26.64           S  
ATOM   4579  N   ALA A 570     -26.611  29.185   6.421  1.00 26.81           N  
ATOM   4580  CA  ALA A 570     -27.664  29.007   5.425  1.00 26.81           C  
ATOM   4581  C   ALA A 570     -27.705  27.567   4.921  1.00 26.81           C  
ATOM   4582  CB  ALA A 570     -27.462  29.971   4.259  1.00 26.81           C  
ATOM   4583  O   ALA A 570     -26.670  26.999   4.564  1.00 26.81           O  
ATOM   4584  N   GLU A 571     -28.616  26.763   5.441  1.00 24.90           N  
ATOM   4585  CA  GLU A 571     -29.736  25.862   5.186  1.00 24.90           C  
ATOM   4586  C   GLU A 571     -29.597  25.181   3.827  1.00 24.90           C  
ATOM   4587  CB  GLU A 571     -31.064  26.619   5.262  1.00 24.90           C  
ATOM   4588  O   GLU A 571     -29.488  25.851   2.799  1.00 24.90           O  
ATOM   4589  CG  GLU A 571     -31.667  26.665   6.658  1.00 24.90           C  
ATOM   4590  CD  GLU A 571     -33.050  27.296   6.694  1.00 24.90           C  
ATOM   4591  OE1 GLU A 571     -33.679  27.317   7.777  1.00 24.90           O  
ATOM   4592  OE2 GLU A 571     -33.508  27.772   5.632  1.00 24.90           O  
ATOM   4593  N   MET A 572     -28.993  24.034   3.761  1.00 25.73           N  
ATOM   4594  CA  MET A 572     -29.073  23.104   2.639  1.00 25.73           C  
ATOM   4595  C   MET A 572     -30.098  22.008   2.912  1.00 25.73           C  
ATOM   4596  CB  MET A 572     -27.704  22.481   2.357  1.00 25.73           C  
ATOM   4597  O   MET A 572     -30.076  21.383   3.974  1.00 25.73           O  
ATOM   4598  CG  MET A 572     -26.724  23.432   1.690  1.00 25.73           C  
ATOM   4599  SD  MET A 572     -25.388  22.549   0.793  1.00 25.73           S  
ATOM   4600  CE  MET A 572     -26.326  21.896  -0.616  1.00 25.73           C  
ATOM   4601  N   ARG A 573     -31.343  22.175   2.586  1.00 23.66           N  
ATOM   4602  CA  ARG A 573     -32.541  21.491   2.113  1.00 23.66           C  
ATOM   4603  C   ARG A 573     -32.219  20.070   1.662  1.00 23.66           C  
ATOM   4604  CB  ARG A 573     -33.188  22.270   0.966  1.00 23.66           C  
ATOM   4605  O   ARG A 573     -31.367  19.866   0.794  1.00 23.66           O  
ATOM   4606  CG  ARG A 573     -34.365  23.133   1.393  1.00 23.66           C  
ATOM   4607  CD  ARG A 573     -35.040  23.797   0.202  1.00 23.66           C  
ATOM   4608  NE  ARG A 573     -36.250  24.512   0.597  1.00 23.66           N  
ATOM   4609  NH1 ARG A 573     -36.766  25.238  -1.534  1.00 23.66           N  
ATOM   4610  NH2 ARG A 573     -38.118  25.797   0.231  1.00 23.66           N  
ATOM   4611  CZ  ARG A 573     -37.042  25.181  -0.236  1.00 23.66           C  
ATOM   4612  N   GLU A 574     -32.215  19.099   2.542  1.00 25.55           N  
ATOM   4613  CA  GLU A 574     -32.405  17.659   2.682  1.00 25.55           C  
ATOM   4614  C   GLU A 574     -33.619  17.182   1.888  1.00 25.55           C  
ATOM   4615  CB  GLU A 574     -32.559  17.277   4.157  1.00 25.55           C  
ATOM   4616  O   GLU A 574     -34.731  17.675   2.089  1.00 25.55           O  
ATOM   4617  CG  GLU A 574     -31.319  16.629   4.756  1.00 25.55           C  
ATOM   4618  CD  GLU A 574     -31.458  16.325   6.239  1.00 25.55           C  
ATOM   4619  OE1 GLU A 574     -30.491  15.814   6.848  1.00 25.55           O  
ATOM   4620  OE2 GLU A 574     -32.544  16.600   6.797  1.00 25.55           O  
ATOM   4621  N   ASP A 575     -33.463  16.900   0.607  1.00 26.72           N  
ATOM   4622  CA  ASP A 575     -34.390  16.133  -0.220  1.00 26.72           C  
ATOM   4623  C   ASP A 575     -33.830  14.747  -0.531  1.00 26.72           C  
ATOM   4624  CB  ASP A 575     -34.694  16.882  -1.519  1.00 26.72           C  
ATOM   4625  O   ASP A 575     -32.720  14.622  -1.052  1.00 26.72           O  
ATOM   4626  CG  ASP A 575     -36.008  17.641  -1.472  1.00 26.72           C  
ATOM   4627  OD1 ASP A 575     -36.785  17.457  -0.510  1.00 26.72           O  
ATOM   4628  OD2 ASP A 575     -36.271  18.429  -2.406  1.00 26.72           O  
ATOM   4629  N   SER A 576     -34.188  13.654   0.243  1.00 30.29           N  
ATOM   4630  CA  SER A 576     -34.633  12.412  -0.382  1.00 30.29           C  
ATOM   4631  C   SER A 576     -35.014  11.372   0.666  1.00 30.29           C  
ATOM   4632  CB  SER A 576     -33.544  11.852  -1.297  1.00 30.29           C  
ATOM   4633  O   SER A 576     -34.187  10.985   1.493  1.00 30.29           O  
ATOM   4634  OG  SER A 576     -32.410  11.455  -0.544  1.00 30.29           O  
ATOM   4635  N   ALA A 577     -36.175  11.412   1.300  1.00 27.53           N  
ATOM   4636  CA  ALA A 577     -37.253  10.592   1.847  1.00 27.53           C  
ATOM   4637  C   ALA A 577     -37.537   9.390   0.951  1.00 27.53           C  
ATOM   4638  CB  ALA A 577     -38.518  11.427   2.029  1.00 27.53           C  
ATOM   4639  O   ALA A 577     -37.892   9.551  -0.219  1.00 27.53           O  
ATOM   4640  N   ARG A 578     -36.804   8.214   1.015  1.00 30.03           N  
ATOM   4641  CA  ARG A 578     -37.387   6.923   0.661  1.00 30.03           C  
ATOM   4642  C   ARG A 578     -37.451   6.000   1.873  1.00 30.03           C  
ATOM   4643  CB  ARG A 578     -36.584   6.260  -0.461  1.00 30.03           C  
ATOM   4644  O   ARG A 578     -36.469   5.859   2.605  1.00 30.03           O  
ATOM   4645  CG  ARG A 578     -36.874   6.824  -1.842  1.00 30.03           C  
ATOM   4646  CD  ARG A 578     -36.237   5.984  -2.940  1.00 30.03           C  
ATOM   4647  NE  ARG A 578     -36.514   6.528  -4.266  1.00 30.03           N  
ATOM   4648  NH1 ARG A 578     -35.153   5.038  -5.390  1.00 30.03           N  
ATOM   4649  NH2 ARG A 578     -36.314   6.637  -6.551  1.00 30.03           N  
ATOM   4650  CZ  ARG A 578     -35.993   6.067  -5.399  1.00 30.03           C  
ATOM   4651  N   VAL A 579     -38.535   6.038   2.603  1.00 28.13           N  
ATOM   4652  CA  VAL A 579     -39.452   5.376   3.526  1.00 28.13           C  
ATOM   4653  C   VAL A 579     -39.125   3.887   3.600  1.00 28.13           C  
ATOM   4654  CB  VAL A 579     -40.925   5.577   3.104  1.00 28.13           C  
ATOM   4655  O   VAL A 579     -39.006   3.218   2.571  1.00 28.13           O  
ATOM   4656  CG1 VAL A 579     -41.866   4.859   4.069  1.00 28.13           C  
ATOM   4657  CG2 VAL A 579     -41.261   7.066   3.035  1.00 28.13           C  
ATOM   4658  N   TYR A 580     -38.234   3.367   4.437  1.00 32.56           N  
ATOM   4659  CA  TYR A 580     -37.983   2.081   5.078  1.00 32.56           C  
ATOM   4660  C   TYR A 580     -39.288   1.420   5.504  1.00 32.56           C  
ATOM   4661  CB  TYR A 580     -37.066   2.257   6.292  1.00 32.56           C  
ATOM   4662  O   TYR A 580     -40.191   2.086   6.015  1.00 32.56           O  
ATOM   4663  CG  TYR A 580     -35.667   2.701   5.938  1.00 32.56           C  
ATOM   4664  CD1 TYR A 580     -34.717   1.785   5.491  1.00 32.56           C  
ATOM   4665  CD2 TYR A 580     -35.293   4.035   6.050  1.00 32.56           C  
ATOM   4666  CE1 TYR A 580     -33.427   2.189   5.165  1.00 32.56           C  
ATOM   4667  CE2 TYR A 580     -34.005   4.451   5.727  1.00 32.56           C  
ATOM   4668  OH  TYR A 580     -31.805   3.927   4.964  1.00 32.56           O  
ATOM   4669  CZ  TYR A 580     -33.081   3.522   5.286  1.00 32.56           C  
ATOM   4670  N   GLU A 581     -39.747   0.409   4.906  1.00 28.27           N  
ATOM   4671  CA  GLU A 581     -40.904  -0.456   5.116  1.00 28.27           C  
ATOM   4672  C   GLU A 581     -40.660  -1.437   6.259  1.00 28.27           C  
ATOM   4673  CB  GLU A 581     -41.245  -1.219   3.833  1.00 28.27           C  
ATOM   4674  O   GLU A 581     -39.632  -2.116   6.293  1.00 28.27           O  
ATOM   4675  CG  GLU A 581     -42.211  -0.481   2.917  1.00 28.27           C  
ATOM   4676  CD  GLU A 581     -42.564  -1.263   1.662  1.00 28.27           C  
ATOM   4677  OE1 GLU A 581     -43.350  -0.755   0.831  1.00 28.27           O  
ATOM   4678  OE2 GLU A 581     -42.050  -2.394   1.509  1.00 28.27           O  
ATOM   4679  N   ASN A 582     -40.955  -1.147   7.506  1.00 31.57           N  
ATOM   4680  CA  ASN A 582     -41.165  -1.932   8.719  1.00 31.57           C  
ATOM   4681  C   ASN A 582     -42.027  -3.161   8.448  1.00 31.57           C  
ATOM   4682  CB  ASN A 582     -41.798  -1.069   9.813  1.00 31.57           C  
ATOM   4683  O   ASN A 582     -43.084  -3.058   7.823  1.00 31.57           O  
ATOM   4684  CG  ASN A 582     -40.843  -0.026  10.360  1.00 31.57           C  
ATOM   4685  ND2 ASN A 582     -41.387   1.103  10.800  1.00 31.57           N  
ATOM   4686  OD1 ASN A 582     -39.627  -0.233  10.386  1.00 31.57           O  
ATOM   4687  N   VAL A 583     -41.504  -4.336   8.107  1.00 33.46           N  
ATOM   4688  CA  VAL A 583     -41.977  -5.701   7.899  1.00 33.46           C  
ATOM   4689  C   VAL A 583     -42.810  -6.147   9.098  1.00 33.46           C  
ATOM   4690  CB  VAL A 583     -40.804  -6.680   7.670  1.00 33.46           C  
ATOM   4691  O   VAL A 583     -42.351  -6.081  10.240  1.00 33.46           O  
ATOM   4692  CG1 VAL A 583     -41.322  -8.057   7.259  1.00 33.46           C  
ATOM   4693  CG2 VAL A 583     -39.847  -6.128   6.615  1.00 33.46           C  
ATOM   4694  N   GLY A 584     -44.116  -6.000   9.171  1.00 28.55           N  
ATOM   4695  CA  GLY A 584     -45.159  -6.631   9.965  1.00 28.55           C  
ATOM   4696  C   GLY A 584     -45.296  -8.118   9.696  1.00 28.55           C  
ATOM   4697  O   GLY A 584     -45.305  -8.547   8.541  1.00 28.55           O  
ATOM   4698  N   LEU A 585     -44.553  -9.003  10.435  1.00 35.36           N  
ATOM   4699  CA  LEU A 585     -44.410 -10.453  10.371  1.00 35.36           C  
ATOM   4700  C   LEU A 585     -45.650 -11.146  10.925  1.00 35.36           C  
ATOM   4701  CB  LEU A 585     -43.170 -10.905  11.147  1.00 35.36           C  
ATOM   4702  O   LEU A 585     -46.180 -10.743  11.963  1.00 35.36           O  
ATOM   4703  CG  LEU A 585     -41.817 -10.581  10.510  1.00 35.36           C  
ATOM   4704  CD1 LEU A 585     -40.712 -10.632  11.559  1.00 35.36           C  
ATOM   4705  CD2 LEU A 585     -41.520 -11.545   9.366  1.00 35.36           C  
ATOM   4706  N   MET A 586     -46.462 -11.844  10.086  1.00 28.93           N  
ATOM   4707  CA  MET A 586     -47.501 -12.823  10.390  1.00 28.93           C  
ATOM   4708  C   MET A 586     -46.893 -14.196  10.658  1.00 28.93           C  
ATOM   4709  CB  MET A 586     -48.510 -12.912   9.244  1.00 28.93           C  
ATOM   4710  O   MET A 586     -46.043 -14.662   9.897  1.00 28.93           O  
ATOM   4711  CG  MET A 586     -49.627 -11.884   9.329  1.00 28.93           C  
ATOM   4712  SD  MET A 586     -51.029 -12.276   8.213  1.00 28.93           S  
ATOM   4713  CE  MET A 586     -52.235 -12.895   9.420  1.00 28.93           C  
ATOM   4714  N   GLN A 587     -46.691 -14.520  11.961  1.00 30.96           N  
ATOM   4715  CA  GLN A 587     -46.379 -15.796  12.597  1.00 30.96           C  
ATOM   4716  C   GLN A 587     -47.376 -16.875  12.183  1.00 30.96           C  
ATOM   4717  CB  GLN A 587     -46.366 -15.649  14.119  1.00 30.96           C  
ATOM   4718  O   GLN A 587     -48.587 -16.643  12.190  1.00 30.96           O  
ATOM   4719  CG  GLN A 587     -44.976 -15.742  14.734  1.00 30.96           C  
ATOM   4720  CD  GLN A 587     -44.968 -15.427  16.217  1.00 30.96           C  
ATOM   4721  NE2 GLN A 587     -43.782 -15.182  16.765  1.00 30.96           N  
ATOM   4722  OE1 GLN A 587     -46.018 -15.403  16.866  1.00 30.96           O  
ATOM   4723  N   GLN A 588     -47.007 -17.753  11.243  1.00 28.01           N  
ATOM   4724  CA  GLN A 588     -47.579 -19.040  10.864  1.00 28.01           C  
ATOM   4725  C   GLN A 588     -47.927 -19.872  12.095  1.00 28.01           C  
ATOM   4726  CB  GLN A 588     -46.615 -19.813   9.963  1.00 28.01           C  
ATOM   4727  O   GLN A 588     -47.077 -20.097  12.959  1.00 28.01           O  
ATOM   4728  CG  GLN A 588     -46.791 -19.521   8.479  1.00 28.01           C  
ATOM   4729  CD  GLN A 588     -46.001 -20.469   7.596  1.00 28.01           C  
ATOM   4730  NE2 GLN A 588     -46.117 -20.294   6.284  1.00 28.01           N  
ATOM   4731  OE1 GLN A 588     -45.293 -21.353   8.089  1.00 28.01           O  
ATOM   4732  N   GLN A 589     -49.130 -19.749  12.687  1.00 28.33           N  
ATOM   4733  CA  GLN A 589     -49.896 -20.594  13.597  1.00 28.33           C  
ATOM   4734  C   GLN A 589     -49.952 -22.034  13.095  1.00 28.33           C  
ATOM   4735  CB  GLN A 589     -51.313 -20.045  13.776  1.00 28.33           C  
ATOM   4736  O   GLN A 589     -50.288 -22.280  11.935  1.00 28.33           O  
ATOM   4737  CG  GLN A 589     -51.454 -19.077  14.943  1.00 28.33           C  
ATOM   4738  CD  GLN A 589     -52.884 -18.617  15.154  1.00 28.33           C  
ATOM   4739  NE2 GLN A 589     -53.121 -17.898  16.246  1.00 28.33           N  
ATOM   4740  OE1 GLN A 589     -53.769 -18.905  14.342  1.00 28.33           O  
ATOM   4741  N   LYS A 590     -49.028 -22.846  13.460  1.00 30.75           N  
ATOM   4742  CA  LYS A 590     -48.969 -24.299  13.592  1.00 30.75           C  
ATOM   4743  C   LYS A 590     -50.343 -24.878  13.916  1.00 30.75           C  
ATOM   4744  CB  LYS A 590     -47.963 -24.699  14.672  1.00 30.75           C  
ATOM   4745  O   LYS A 590     -50.994 -24.447  14.870  1.00 30.75           O  
ATOM   4746  CG  LYS A 590     -46.525 -24.780  14.180  1.00 30.75           C  
ATOM   4747  CD  LYS A 590     -45.597 -25.334  15.253  1.00 30.75           C  
ATOM   4748  CE  LYS A 590     -44.148 -25.349  14.786  1.00 30.75           C  
ATOM   4749  NZ  LYS A 590     -43.235 -25.903  15.831  1.00 30.75           N  
ATOM   4750  N   SER A 591     -51.220 -25.200  12.950  1.00 29.06           N  
ATOM   4751  CA  SER A 591     -52.465 -25.961  12.933  1.00 29.06           C  
ATOM   4752  C   SER A 591     -52.236 -27.407  13.359  1.00 29.06           C  
ATOM   4753  CB  SER A 591     -53.097 -25.925  11.541  1.00 29.06           C  
ATOM   4754  O   SER A 591     -51.354 -28.084  12.827  1.00 29.06           O  
ATOM   4755  OG  SER A 591     -54.201 -26.810  11.467  1.00 29.06           O  
ATOM   4756  N   PHE A 592     -52.330 -27.704  14.656  1.00 29.30           N  
ATOM   4757  CA  PHE A 592     -52.733 -28.907  15.375  1.00 29.30           C  
ATOM   4758  C   PHE A 592     -54.122 -29.358  14.939  1.00 29.30           C  
ATOM   4759  CB  PHE A 592     -52.711 -28.664  16.887  1.00 29.30           C  
ATOM   4760  O   PHE A 592     -55.045 -28.545  14.848  1.00 29.30           O  
ATOM   4761  CG  PHE A 592     -51.345 -28.800  17.504  1.00 29.30           C  
ATOM   4762  CD1 PHE A 592     -50.845 -30.050  17.851  1.00 29.30           C  
ATOM   4763  CD2 PHE A 592     -50.560 -27.678  17.737  1.00 29.30           C  
ATOM   4764  CE1 PHE A 592     -49.581 -30.179  18.422  1.00 29.30           C  
ATOM   4765  CE2 PHE A 592     -49.296 -27.800  18.307  1.00 29.30           C  
ATOM   4766  CZ  PHE A 592     -48.809 -29.051  18.650  1.00 29.30           C  
ATOM   4767  N   ARG A 593     -54.289 -30.216  13.927  1.00 31.37           N  
ATOM   4768  CA  ARG A 593     -55.200 -31.354  13.883  1.00 31.37           C  
ATOM   4769  C   ARG A 593     -54.564 -32.537  13.161  1.00 31.37           C  
ATOM   4770  CB  ARG A 593     -56.512 -30.967  13.199  1.00 31.37           C  
ATOM   4771  O   ARG A 593     -53.903 -32.363  12.135  1.00 31.37           O  
ATOM   4772  CG  ARG A 593     -57.591 -30.493  14.159  1.00 31.37           C  
ATOM   4773  CD  ARG A 593     -58.917 -30.260  13.447  1.00 31.37           C  
ATOM   4774  NE  ARG A 593     -59.943 -29.773  14.365  1.00 31.37           N  
ATOM   4775  NH1 ARG A 593     -61.619 -29.692  12.776  1.00 31.37           N  
ATOM   4776  NH2 ARG A 593     -62.054 -29.075  14.941  1.00 31.37           N  
ATOM   4777  CZ  ARG A 593     -61.203 -29.515  14.025  1.00 31.37           C  
TER    4778      ARG A 593
ENDMDL
END
