# Supplementary material for: A hotspot phosphorylation site on SHP2 drives oncoprotein activation and drug resistance
Source: Nat Commun. 2026 Mar 3;17:3383. doi: 10.1038/s41467-026-70060-8 (PMC13066003; doi:10.1038/s41467-026-70060-8)
Supplement: Supplementary file 2 — Supplementary Data 1- 4 [file 41467_2026_70060_MOESM2_ESM.zip › Supplementary Data/SD4-Predicted AlphaFold2 models/settings.txt]

notebook=https://colab.research.google.com/github/sokrypton/ColabFold/blob/main/beta/AlphaFold2_advanced_beta.ipynb
sequence=MTSRRWFHPNITGVEAENLLLTRGVDGSFLARPSKSNPGDFTLSVRRNGAVTHIKIQNTGDDYDLYGGEKFATLAELVQYYMEHHGQLKEKNGDVIELKYPLNCADPTSERWFHGHLSGKEAEKLLTEKGKHGSFLVRESQSHPGDFVLSVRTGDDKGESNDGKSKVTHVMIRCQELKYDVGGGERFDSLTDLVEHYKKNPMVETLGTVLQLKQPLNTTRINAAEIESRVRELSKLAETTDKVKQGFWEEFETLQQQECKLLYSRKEGQRQENKNKNRYKNILPFDHTRVVLHDGDPNEPVSDYINANIIMPEFETKCNNSKPKKSYIATQGCLQNTVNDFWRMVFQENSRVIVMTTKEVERGKSKCVKYWPDEYALKEYGVMRVRNVKESAAHDYTLRELKLSKVGQGNTERTVWQYHFRTWPDHGVPSDPGGVLDFLEEVHHKQESIMDAGPVVVHCSAGIGRTGTFIVIDILIDIIREKGVDCDIDVPKTIQMVRSQRSGMVQTEAQYRFIYMAVQHYIETLQRRIEEEQKSKRKGHEYTNIKYSLADQTSGDQSPLPPCTPTPPCAEMREDSARVYENVGLMQQQKSFR
msa_method=mmseqs2
homooligomer=1
pair_mode=unpaired
cov=0
qid=0
max_msa=512:1024
subsample_msa=True
num_relax=0
use_turbo=True
use_ptm=True
rank_by=pLDDT
num_models=5
num_samples=1
num_ensemble=1
max_recycles=3
is_training=False
use_templates=False
-------------------------------------------------
rank_1_model_1_ptm_seed_0 pLDDT:81.70 pTMscore:0.7859
rank_2_model_2_ptm_seed_0 pLDDT:81.50 pTMscore:0.7955
rank_3_model_4_ptm_seed_0 pLDDT:81.07 pTMscore:0.7475
rank_4_model_3_ptm_seed_0 pLDDT:80.52 pTMscore:0.7127
rank_5_model_5_ptm_seed_0 pLDDT:80.15 pTMscore:0.7459
