# Supplementary material for: A hotspot phosphorylation site on SHP2 drives oncoprotein activation and drug resistance
Source: Nat Commun. 2026 Mar 3;17:3383. doi: 10.1038/s41467-026-70060-8 (PMC13066003; doi:10.1038/s41467-026-70060-8)
Supplement: Supplementary file 2 — Supplementary Data 1- 4 [file 41467_2026_70060_MOESM2_ESM.zip › Supplementary Data/SD4-Predicted AlphaFold2 models/rank_4_model_3_ptm_seed_0_unrelaxed.pdb]

MODEL     1
ATOM      1  N   MET A   1     -10.397  11.538  31.224  1.00 40.18           N  
ATOM      2  CA  MET A   1      -9.956  12.407  30.137  1.00 40.18           C  
ATOM      3  C   MET A   1      -9.815  11.623  28.837  1.00 40.18           C  
ATOM      4  CB  MET A   1      -8.628  13.079  30.489  1.00 40.18           C  
ATOM      5  O   MET A   1     -10.016  12.171  27.751  1.00 40.18           O  
ATOM      6  CG  MET A   1      -8.772  14.274  31.417  1.00 40.18           C  
ATOM      7  SD  MET A   1      -7.397  15.475  31.236  1.00 40.18           S  
ATOM      8  CE  MET A   1      -6.157  14.706  32.314  1.00 40.18           C  
ATOM      9  N   THR A   2      -9.562  10.186  29.032  1.00 29.56           N  
ATOM     10  CA  THR A   2      -9.541   9.203  27.955  1.00 29.56           C  
ATOM     11  C   THR A   2     -10.946   8.979  27.401  1.00 29.56           C  
ATOM     12  CB  THR A   2      -8.955   7.862  28.433  1.00 29.56           C  
ATOM     13  O   THR A   2     -11.108   8.433  26.308  1.00 29.56           O  
ATOM     14  CG2 THR A   2      -7.432   7.918  28.493  1.00 29.56           C  
ATOM     15  OG1 THR A   2      -9.463   7.564  29.740  1.00 29.56           O  
ATOM     16  N   SER A   3     -11.953   9.645  28.135  1.00 35.57           N  
ATOM     17  CA  SER A   3     -13.341   9.474  27.718  1.00 35.57           C  
ATOM     18  C   SER A   3     -13.698  10.427  26.581  1.00 35.57           C  
ATOM     19  CB  SER A   3     -14.287   9.699  28.898  1.00 35.57           C  
ATOM     20  O   SER A   3     -14.592  10.140  25.782  1.00 35.57           O  
ATOM     21  OG  SER A   3     -14.346  11.072  29.241  1.00 35.57           O  
ATOM     22  N   ARG A   4     -12.625  11.367  26.387  1.00 56.28           N  
ATOM     23  CA  ARG A   4     -12.952  12.342  25.351  1.00 56.28           C  
ATOM     24  C   ARG A   4     -12.063  12.157  24.125  1.00 56.28           C  
ATOM     25  CB  ARG A   4     -12.812  13.767  25.890  1.00 56.28           C  
ATOM     26  O   ARG A   4     -10.836  12.199  24.230  1.00 56.28           O  
ATOM     27  CG  ARG A   4     -13.715  14.069  27.075  1.00 56.28           C  
ATOM     28  CD  ARG A   4     -15.163  14.264  26.645  1.00 56.28           C  
ATOM     29  NE  ARG A   4     -16.019  14.609  27.777  1.00 56.28           N  
ATOM     30  NH1 ARG A   4     -17.982  14.601  26.559  1.00 56.28           N  
ATOM     31  NH2 ARG A   4     -18.021  15.076  28.801  1.00 56.28           N  
ATOM     32  CZ  ARG A   4     -17.339  14.761  27.710  1.00 56.28           C  
ATOM     33  N   ARG A   5     -12.662  11.883  22.954  1.00 65.10           N  
ATOM     34  CA  ARG A   5     -12.144  11.260  21.741  1.00 65.10           C  
ATOM     35  C   ARG A   5     -11.192  12.199  21.006  1.00 65.10           C  
ATOM     36  CB  ARG A   5     -13.291  10.849  20.816  1.00 65.10           C  
ATOM     37  O   ARG A   5     -10.359  11.753  20.215  1.00 65.10           O  
ATOM     38  CG  ARG A   5     -14.144   9.714  21.360  1.00 65.10           C  
ATOM     39  CD  ARG A   5     -15.132   9.203  20.320  1.00 65.10           C  
ATOM     40  NE  ARG A   5     -15.932   8.096  20.836  1.00 65.10           N  
ATOM     41  NH1 ARG A   5     -16.939   7.610  18.814  1.00 65.10           N  
ATOM     42  NH2 ARG A   5     -17.450   6.379  20.679  1.00 65.10           N  
ATOM     43  CZ  ARG A   5     -16.772   7.364  20.108  1.00 65.10           C  
ATOM     44  N   TRP A   6     -11.314  13.555  21.398  1.00 78.62           N  
ATOM     45  CA  TRP A   6     -10.388  14.500  20.784  1.00 78.62           C  
ATOM     46  C   TRP A   6      -9.084  14.573  21.571  1.00 78.62           C  
ATOM     47  CB  TRP A   6     -11.021  15.891  20.690  1.00 78.62           C  
ATOM     48  O   TRP A   6      -8.151  15.277  21.176  1.00 78.62           O  
ATOM     49  CG  TRP A   6     -11.778  16.299  21.919  1.00 78.62           C  
ATOM     50  CD1 TRP A   6     -13.130  16.235  22.113  1.00 78.62           C  
ATOM     51  CD2 TRP A   6     -11.225  16.841  23.122  1.00 78.62           C  
ATOM     52  CE2 TRP A   6     -12.300  17.081  24.005  1.00 78.62           C  
ATOM     53  CE3 TRP A   6      -9.922  17.145  23.540  1.00 78.62           C  
ATOM     54  NE1 TRP A   6     -13.450  16.703  23.366  1.00 78.62           N  
ATOM     55  CH2 TRP A   6     -10.828  17.902  25.667  1.00 78.62           C  
ATOM     56  CZ2 TRP A   6     -12.112  17.612  25.284  1.00 78.62           C  
ATOM     57  CZ3 TRP A   6      -9.737  17.674  24.812  1.00 78.62           C  
ATOM     58  N   PHE A   7      -9.036  13.828  22.683  1.00 78.18           N  
ATOM     59  CA  PHE A   7      -7.833  13.817  23.508  1.00 78.18           C  
ATOM     60  C   PHE A   7      -6.924  12.656  23.124  1.00 78.18           C  
ATOM     61  CB  PHE A   7      -8.199  13.729  24.993  1.00 78.18           C  
ATOM     62  O   PHE A   7      -7.331  11.494  23.191  1.00 78.18           O  
ATOM     63  CG  PHE A   7      -7.012  13.797  25.915  1.00 78.18           C  
ATOM     64  CD1 PHE A   7      -6.581  12.668  26.601  1.00 78.18           C  
ATOM     65  CD2 PHE A   7      -6.327  14.991  26.097  1.00 78.18           C  
ATOM     66  CE1 PHE A   7      -5.483  12.728  27.456  1.00 78.18           C  
ATOM     67  CE2 PHE A   7      -5.228  15.059  26.950  1.00 78.18           C  
ATOM     68  CZ  PHE A   7      -4.809  13.927  27.629  1.00 78.18           C  
ATOM     69  N   HIS A   8      -5.817  12.942  22.591  1.00 73.83           N  
ATOM     70  CA  HIS A   8      -4.778  12.013  22.160  1.00 73.83           C  
ATOM     71  C   HIS A   8      -3.687  11.878  23.217  1.00 73.83           C  
ATOM     72  CB  HIS A   8      -4.170  12.468  20.832  1.00 73.83           C  
ATOM     73  O   HIS A   8      -2.817  12.744  23.331  1.00 73.83           O  
ATOM     74  CG  HIS A   8      -5.144  12.474  19.697  1.00 73.83           C  
ATOM     75  CD2 HIS A   8      -6.194  13.286  19.432  1.00 73.83           C  
ATOM     76  ND1 HIS A   8      -5.095  11.557  18.670  1.00 73.83           N  
ATOM     77  CE1 HIS A   8      -6.076  11.807  17.818  1.00 73.83           C  
ATOM     78  NE2 HIS A   8      -6.757  12.851  18.258  1.00 73.83           N  
ATOM     79  N   PRO A   9      -3.726  10.721  23.966  1.00 67.90           N  
ATOM     80  CA  PRO A   9      -2.890  10.636  25.166  1.00 67.90           C  
ATOM     81  C   PRO A   9      -1.420  10.377  24.844  1.00 67.90           C  
ATOM     82  CB  PRO A   9      -3.495   9.460  25.935  1.00 67.90           C  
ATOM     83  O   PRO A   9      -0.542  10.690  25.653  1.00 67.90           O  
ATOM     84  CG  PRO A   9      -4.214   8.656  24.900  1.00 67.90           C  
ATOM     85  CD  PRO A   9      -4.675   9.583  23.812  1.00 67.90           C  
ATOM     86  N   ASN A  10      -1.138   9.977  23.554  1.00 66.82           N  
ATOM     87  CA  ASN A  10       0.219   9.476  23.359  1.00 66.82           C  
ATOM     88  C   ASN A  10       0.869  10.084  22.120  1.00 66.82           C  
ATOM     89  CB  ASN A  10       0.218   7.948  23.263  1.00 66.82           C  
ATOM     90  O   ASN A  10       1.813   9.517  21.567  1.00 66.82           O  
ATOM     91  CG  ASN A  10      -0.282   7.283  24.530  1.00 66.82           C  
ATOM     92  ND2 ASN A  10      -1.065   6.223  24.373  1.00 66.82           N  
ATOM     93  OD1 ASN A  10       0.032   7.720  25.640  1.00 66.82           O  
ATOM     94  N   ILE A  11       0.372  11.236  21.778  1.00 66.32           N  
ATOM     95  CA  ILE A  11       0.984  11.747  20.556  1.00 66.32           C  
ATOM     96  C   ILE A  11       1.805  12.995  20.873  1.00 66.32           C  
ATOM     97  CB  ILE A  11      -0.080  12.064  19.482  1.00 66.32           C  
ATOM     98  O   ILE A  11       1.521  13.703  21.843  1.00 66.32           O  
ATOM     99  CG1 ILE A  11      -1.009  13.184  19.964  1.00 66.32           C  
ATOM    100  CG2 ILE A  11      -0.878  10.806  19.124  1.00 66.32           C  
ATOM    101  CD1 ILE A  11      -1.971  13.692  18.898  1.00 66.32           C  
ATOM    102  N   THR A  12       2.964  13.205  20.007  1.00 77.48           N  
ATOM    103  CA  THR A  12       3.829  14.377  20.099  1.00 77.48           C  
ATOM    104  C   THR A  12       3.257  15.536  19.288  1.00 77.48           C  
ATOM    105  CB  THR A  12       5.254  14.059  19.610  1.00 77.48           C  
ATOM    106  O   THR A  12       2.273  15.368  18.565  1.00 77.48           O  
ATOM    107  CG2 THR A  12       5.815  12.827  20.312  1.00 77.48           C  
ATOM    108  OG1 THR A  12       5.226  13.818  18.197  1.00 77.48           O  
ATOM    109  N   GLY A  13       3.835  16.765  19.507  1.00 80.27           N  
ATOM    110  CA  GLY A  13       3.462  17.923  18.711  1.00 80.27           C  
ATOM    111  C   GLY A  13       3.622  17.699  17.219  1.00 80.27           C  
ATOM    112  O   GLY A  13       2.751  18.074  16.432  1.00 80.27           O  
ATOM    113  N   VAL A  14       4.639  17.000  16.819  1.00 80.05           N  
ATOM    114  CA  VAL A  14       4.911  16.695  15.419  1.00 80.05           C  
ATOM    115  C   VAL A  14       3.865  15.716  14.890  1.00 80.05           C  
ATOM    116  CB  VAL A  14       6.330  16.112  15.230  1.00 80.05           C  
ATOM    117  O   VAL A  14       3.350  15.887  13.782  1.00 80.05           O  
ATOM    118  CG1 VAL A  14       6.537  15.652  13.788  1.00 80.05           C  
ATOM    119  CG2 VAL A  14       7.386  17.144  15.622  1.00 80.05           C  
ATOM    120  N   GLU A  15       3.511  14.699  15.661  1.00 75.68           N  
ATOM    121  CA  GLU A  15       2.492  13.718  15.301  1.00 75.68           C  
ATOM    122  C   GLU A  15       1.116  14.368  15.188  1.00 75.68           C  
ATOM    123  CB  GLU A  15       2.454  12.581  16.326  1.00 75.68           C  
ATOM    124  O   GLU A  15       0.341  14.040  14.287  1.00 75.68           O  
ATOM    125  CG  GLU A  15       3.674  11.672  16.282  1.00 75.68           C  
ATOM    126  CD  GLU A  15       3.749  10.711  17.457  1.00 75.68           C  
ATOM    127  OE1 GLU A  15       4.416   9.658  17.338  1.00 75.68           O  
ATOM    128  OE2 GLU A  15       3.135  11.013  18.505  1.00 75.68           O  
ATOM    129  N   ALA A  16       0.867  15.282  16.160  1.00 82.94           N  
ATOM    130  CA  ALA A  16      -0.391  16.024  16.111  1.00 82.94           C  
ATOM    131  C   ALA A  16      -0.494  16.844  14.828  1.00 82.94           C  
ATOM    132  CB  ALA A  16      -0.522  16.931  17.332  1.00 82.94           C  
ATOM    133  O   ALA A  16      -1.550  16.885  14.193  1.00 82.94           O  
ATOM    134  N   GLU A  17       0.543  17.566  14.463  1.00 85.55           N  
ATOM    135  CA  GLU A  17       0.571  18.353  13.234  1.00 85.55           C  
ATOM    136  C   GLU A  17       0.278  17.484  12.015  1.00 85.55           C  
ATOM    137  CB  GLU A  17       1.926  19.048  13.072  1.00 85.55           C  
ATOM    138  O   GLU A  17      -0.536  17.852  11.165  1.00 85.55           O  
ATOM    139  CG  GLU A  17       2.118  20.244  13.993  1.00 85.55           C  
ATOM    140  CD  GLU A  17       3.456  20.940  13.803  1.00 85.55           C  
ATOM    141  OE1 GLU A  17       3.774  21.868  14.580  1.00 85.55           O  
ATOM    142  OE2 GLU A  17       4.193  20.553  12.868  1.00 85.55           O  
ATOM    143  N   ASN A  18       0.953  16.375  11.967  1.00 74.29           N  
ATOM    144  CA  ASN A  18       0.761  15.444  10.860  1.00 74.29           C  
ATOM    145  C   ASN A  18      -0.681  14.949  10.788  1.00 74.29           C  
ATOM    146  CB  ASN A  18       1.723  14.260  10.981  1.00 74.29           C  
ATOM    147  O   ASN A  18      -1.275  14.910   9.709  1.00 74.29           O  
ATOM    148  CG  ASN A  18       3.110  14.580  10.461  1.00 74.29           C  
ATOM    149  ND2 ASN A  18       4.103  13.823  10.914  1.00 74.29           N  
ATOM    150  OD1 ASN A  18       3.289  15.500   9.659  1.00 74.29           O  
ATOM    151  N   LEU A  19      -1.223  14.582  11.958  1.00 74.41           N  
ATOM    152  CA  LEU A  19      -2.594  14.090  12.026  1.00 74.41           C  
ATOM    153  C   LEU A  19      -3.577  15.152  11.544  1.00 74.41           C  
ATOM    154  CB  LEU A  19      -2.942  13.667  13.456  1.00 74.41           C  
ATOM    155  O   LEU A  19      -4.471  14.861  10.746  1.00 74.41           O  
ATOM    156  CG  LEU A  19      -2.432  12.296  13.900  1.00 74.41           C  
ATOM    157  CD1 LEU A  19      -2.673  12.099  15.393  1.00 74.41           C  
ATOM    158  CD2 LEU A  19      -3.103  11.188  13.095  1.00 74.41           C  
ATOM    159  N   LEU A  20      -3.363  16.327  11.973  1.00 81.14           N  
ATOM    160  CA  LEU A  20      -4.278  17.411  11.632  1.00 81.14           C  
ATOM    161  C   LEU A  20      -4.144  17.792  10.161  1.00 81.14           C  
ATOM    162  CB  LEU A  20      -4.013  18.634  12.514  1.00 81.14           C  
ATOM    163  O   LEU A  20      -5.144  18.068   9.494  1.00 81.14           O  
ATOM    164  CG  LEU A  20      -4.575  18.579  13.935  1.00 81.14           C  
ATOM    165  CD1 LEU A  20      -3.921  19.647  14.806  1.00 81.14           C  
ATOM    166  CD2 LEU A  20      -6.090  18.750  13.918  1.00 81.14           C  
ATOM    167  N   LEU A  21      -2.957  17.766   9.618  1.00 76.95           N  
ATOM    168  CA  LEU A  21      -2.724  18.154   8.232  1.00 76.95           C  
ATOM    169  C   LEU A  21      -3.196  17.065   7.275  1.00 76.95           C  
ATOM    170  CB  LEU A  21      -1.239  18.445   7.999  1.00 76.95           C  
ATOM    171  O   LEU A  21      -3.695  17.362   6.187  1.00 76.95           O  
ATOM    172  CG  LEU A  21      -0.703  19.749   8.592  1.00 76.95           C  
ATOM    173  CD1 LEU A  21       0.815  19.811   8.451  1.00 76.95           C  
ATOM    174  CD2 LEU A  21      -1.356  20.951   7.918  1.00 76.95           C  
ATOM    175  N   THR A  22      -3.155  15.810   7.751  1.00 61.43           N  
ATOM    176  CA  THR A  22      -3.489  14.703   6.862  1.00 61.43           C  
ATOM    177  C   THR A  22      -4.961  14.323   7.001  1.00 61.43           C  
ATOM    178  CB  THR A  22      -2.610  13.472   7.149  1.00 61.43           C  
ATOM    179  O   THR A  22      -5.604  13.941   6.021  1.00 61.43           O  
ATOM    180  CG2 THR A  22      -1.149  13.748   6.807  1.00 61.43           C  
ATOM    181  OG1 THR A  22      -2.708  13.134   8.538  1.00 61.43           O  
ATOM    182  N   ARG A  23      -5.565  14.491   8.175  1.00 66.14           N  
ATOM    183  CA  ARG A  23      -6.915  14.000   8.436  1.00 66.14           C  
ATOM    184  C   ARG A  23      -7.876  15.154   8.701  1.00 66.14           C  
ATOM    185  CB  ARG A  23      -6.916  13.034   9.622  1.00 66.14           C  
ATOM    186  O   ARG A  23      -9.095  14.974   8.669  1.00 66.14           O  
ATOM    187  CG  ARG A  23      -6.172  11.734   9.359  1.00 66.14           C  
ATOM    188  CD  ARG A  23      -6.188  10.819  10.576  1.00 66.14           C  
ATOM    189  NE  ARG A  23      -7.543  10.387  10.907  1.00 66.14           N  
ATOM    190  NH1 ARG A  23      -6.918   9.151  12.756  1.00 66.14           N  
ATOM    191  NH2 ARG A  23      -9.124   9.273  12.145  1.00 66.14           N  
ATOM    192  CZ  ARG A  23      -7.859   9.605  11.936  1.00 66.14           C  
ATOM    193  N   GLY A  24      -7.237  16.247   8.971  1.00 66.02           N  
ATOM    194  CA  GLY A  24      -8.108  17.323   9.414  1.00 66.02           C  
ATOM    195  C   GLY A  24      -8.342  18.378   8.349  1.00 66.02           C  
ATOM    196  O   GLY A  24      -7.785  18.295   7.252  1.00 66.02           O  
ATOM    197  N   VAL A  25      -9.314  19.252   8.477  1.00 75.26           N  
ATOM    198  CA  VAL A  25      -9.568  20.459   7.698  1.00 75.26           C  
ATOM    199  C   VAL A  25      -9.420  21.690   8.590  1.00 75.26           C  
ATOM    200  CB  VAL A  25     -10.972  20.434   7.054  1.00 75.26           C  
ATOM    201  O   VAL A  25      -9.298  21.569   9.811  1.00 75.26           O  
ATOM    202  CG1 VAL A  25     -11.080  19.298   6.038  1.00 75.26           C  
ATOM    203  CG2 VAL A  25     -12.050  20.298   8.129  1.00 75.26           C  
ATOM    204  N   ASP A  26      -9.248  22.918   7.906  1.00 81.40           N  
ATOM    205  CA  ASP A  26      -9.174  24.145   8.693  1.00 81.40           C  
ATOM    206  C   ASP A  26     -10.291  24.200   9.732  1.00 81.40           C  
ATOM    207  CB  ASP A  26      -9.242  25.372   7.781  1.00 81.40           C  
ATOM    208  O   ASP A  26     -11.462  24.000   9.403  1.00 81.40           O  
ATOM    209  CG  ASP A  26      -7.935  25.649   7.061  1.00 81.40           C  
ATOM    210  OD1 ASP A  26      -6.934  24.946   7.320  1.00 81.40           O  
ATOM    211  OD2 ASP A  26      -7.903  26.582   6.229  1.00 81.40           O  
ATOM    212  N   GLY A  27      -9.834  24.289  11.057  1.00 80.76           N  
ATOM    213  CA  GLY A  27     -10.775  24.262  12.165  1.00 80.76           C  
ATOM    214  C   GLY A  27     -10.719  22.973  12.964  1.00 80.76           C  
ATOM    215  O   GLY A  27     -11.276  22.891  14.060  1.00 80.76           O  
ATOM    216  N   SER A  28     -10.050  21.871  12.356  1.00 84.23           N  
ATOM    217  CA  SER A  28      -9.866  20.619  13.084  1.00 84.23           C  
ATOM    218  C   SER A  28      -8.919  20.801  14.265  1.00 84.23           C  
ATOM    219  CB  SER A  28      -9.329  19.532  12.152  1.00 84.23           C  
ATOM    220  O   SER A  28      -7.956  21.567  14.184  1.00 84.23           O  
ATOM    221  OG  SER A  28     -10.271  19.228  11.138  1.00 84.23           O  
ATOM    222  N   PHE A  29      -9.218  20.081  15.378  1.00 91.50           N  
ATOM    223  CA  PHE A  29      -8.372  20.240  16.555  1.00 91.50           C  
ATOM    224  C   PHE A  29      -8.279  18.934  17.335  1.00 91.50           C  
ATOM    225  CB  PHE A  29      -8.911  21.354  17.459  1.00 91.50           C  
ATOM    226  O   PHE A  29      -9.114  18.044  17.167  1.00 91.50           O  
ATOM    227  CG  PHE A  29     -10.212  21.012  18.133  1.00 91.50           C  
ATOM    228  CD1 PHE A  29     -11.424  21.247  17.496  1.00 91.50           C  
ATOM    229  CD2 PHE A  29     -10.223  20.455  19.405  1.00 91.50           C  
ATOM    230  CE1 PHE A  29     -12.630  20.931  18.119  1.00 91.50           C  
ATOM    231  CE2 PHE A  29     -11.423  20.137  20.034  1.00 91.50           C  
ATOM    232  CZ  PHE A  29     -12.626  20.377  19.389  1.00 91.50           C  
ATOM    233  N   LEU A  30      -7.208  18.775  18.076  1.00 89.56           N  
ATOM    234  CA  LEU A  30      -7.048  17.709  19.059  1.00 89.56           C  
ATOM    235  C   LEU A  30      -6.305  18.213  20.292  1.00 89.56           C  
ATOM    236  CB  LEU A  30      -6.297  16.523  18.446  1.00 89.56           C  
ATOM    237  O   LEU A  30      -5.617  19.234  20.233  1.00 89.56           O  
ATOM    238  CG  LEU A  30      -4.880  16.805  17.943  1.00 89.56           C  
ATOM    239  CD1 LEU A  30      -3.887  16.749  19.099  1.00 89.56           C  
ATOM    240  CD2 LEU A  30      -4.493  15.813  16.851  1.00 89.56           C  
ATOM    241  N   ALA A  31      -6.579  17.595  21.454  1.00 90.03           N  
ATOM    242  CA  ALA A  31      -5.867  17.883  22.697  1.00 90.03           C  
ATOM    243  C   ALA A  31      -4.906  16.751  23.052  1.00 90.03           C  
ATOM    244  CB  ALA A  31      -6.856  18.115  23.836  1.00 90.03           C  
ATOM    245  O   ALA A  31      -5.180  15.583  22.766  1.00 90.03           O  
ATOM    246  N   ARG A  32      -3.796  17.134  23.582  1.00 87.05           N  
ATOM    247  CA  ARG A  32      -2.740  16.182  23.912  1.00 87.05           C  
ATOM    248  C   ARG A  32      -1.950  16.643  25.133  1.00 87.05           C  
ATOM    249  CB  ARG A  32      -1.799  15.988  22.721  1.00 87.05           C  
ATOM    250  O   ARG A  32      -1.969  17.825  25.481  1.00 87.05           O  
ATOM    251  CG  ARG A  32      -1.096  17.261  22.278  1.00 87.05           C  
ATOM    252  CD  ARG A  32      -0.181  17.015  21.086  1.00 87.05           C  
ATOM    253  NE  ARG A  32       0.510  18.234  20.676  1.00 87.05           N  
ATOM    254  NH1 ARG A  32       2.189  18.059  22.254  1.00 87.05           N  
ATOM    255  NH2 ARG A  32       2.167  19.821  20.788  1.00 87.05           N  
ATOM    256  CZ  ARG A  32       1.620  18.702  21.240  1.00 87.05           C  
ATOM    257  N   PRO A  33      -1.349  15.581  25.797  1.00 81.41           N  
ATOM    258  CA  PRO A  33      -0.445  15.993  26.873  1.00 81.41           C  
ATOM    259  C   PRO A  33       0.746  16.803  26.367  1.00 81.41           C  
ATOM    260  CB  PRO A  33       0.016  14.662  27.474  1.00 81.41           C  
ATOM    261  O   PRO A  33       1.256  16.541  25.274  1.00 81.41           O  
ATOM    262  CG  PRO A  33      -1.037  13.679  27.077  1.00 81.41           C  
ATOM    263  CD  PRO A  33      -1.612  14.103  25.757  1.00 81.41           C  
ATOM    264  N   SER A  34       1.127  17.834  27.163  1.00 83.98           N  
ATOM    265  CA  SER A  34       2.285  18.648  26.810  1.00 83.98           C  
ATOM    266  C   SER A  34       3.588  17.902  27.077  1.00 83.98           C  
ATOM    267  CB  SER A  34       2.273  19.964  27.590  1.00 83.98           C  
ATOM    268  O   SER A  34       3.821  17.429  28.192  1.00 83.98           O  
ATOM    269  OG  SER A  34       3.443  20.717  27.322  1.00 83.98           O  
ATOM    270  N   LYS A  35       4.384  17.830  26.013  1.00 76.30           N  
ATOM    271  CA  LYS A  35       5.664  17.152  26.201  1.00 76.30           C  
ATOM    272  C   LYS A  35       6.704  18.097  26.796  1.00 76.30           C  
ATOM    273  CB  LYS A  35       6.171  16.584  24.874  1.00 76.30           C  
ATOM    274  O   LYS A  35       7.639  17.655  27.467  1.00 76.30           O  
ATOM    275  CG  LYS A  35       5.318  15.452  24.320  1.00 76.30           C  
ATOM    276  CD  LYS A  35       5.394  14.212  25.201  1.00 76.30           C  
ATOM    277  CE  LYS A  35       4.582  13.062  24.620  1.00 76.30           C  
ATOM    278  NZ  LYS A  35       4.553  11.885  25.540  1.00 76.30           N  
ATOM    279  N   SER A  36       6.460  19.332  26.560  1.00 77.75           N  
ATOM    280  CA  SER A  36       7.410  20.317  27.066  1.00 77.75           C  
ATOM    281  C   SER A  36       7.121  20.667  28.522  1.00 77.75           C  
ATOM    282  CB  SER A  36       7.374  21.585  26.212  1.00 77.75           C  
ATOM    283  O   SER A  36       8.032  21.023  29.273  1.00 77.75           O  
ATOM    284  OG  SER A  36       6.055  22.097  26.127  1.00 77.75           O  
ATOM    285  N   ASN A  37       5.867  20.534  29.074  1.00 78.98           N  
ATOM    286  CA  ASN A  37       5.437  20.794  30.444  1.00 78.98           C  
ATOM    287  C   ASN A  37       4.584  19.652  30.990  1.00 78.98           C  
ATOM    288  CB  ASN A  37       4.669  22.115  30.524  1.00 78.98           C  
ATOM    289  O   ASN A  37       3.359  19.666  30.853  1.00 78.98           O  
ATOM    290  CG  ASN A  37       5.534  23.314  30.186  1.00 78.98           C  
ATOM    291  ND2 ASN A  37       5.289  24.431  30.862  1.00 78.98           N  
ATOM    292  OD1 ASN A  37       6.414  23.237  29.325  1.00 78.98           O  
ATOM    293  N   PRO A  38       5.320  18.698  31.554  1.00 77.38           N  
ATOM    294  CA  PRO A  38       4.580  17.555  32.096  1.00 77.38           C  
ATOM    295  C   PRO A  38       3.504  17.971  33.096  1.00 77.38           C  
ATOM    296  CB  PRO A  38       5.668  16.723  32.779  1.00 77.38           C  
ATOM    297  O   PRO A  38       3.754  18.811  33.964  1.00 77.38           O  
ATOM    298  CG  PRO A  38       6.935  17.109  32.087  1.00 77.38           C  
ATOM    299  CD  PRO A  38       6.826  18.544  31.659  1.00 77.38           C  
ATOM    300  N   GLY A  39       2.364  17.511  32.954  1.00 76.56           N  
ATOM    301  CA  GLY A  39       1.185  17.851  33.733  1.00 76.56           C  
ATOM    302  C   GLY A  39       0.242  18.794  33.009  1.00 76.56           C  
ATOM    303  O   GLY A  39      -0.963  18.796  33.269  1.00 76.56           O  
ATOM    304  N   ASP A  40       0.821  19.483  32.040  1.00 89.07           N  
ATOM    305  CA  ASP A  40      -0.002  20.390  31.245  1.00 89.07           C  
ATOM    306  C   ASP A  40      -0.477  19.717  29.960  1.00 89.07           C  
ATOM    307  CB  ASP A  40       0.773  21.668  30.916  1.00 89.07           C  
ATOM    308  O   ASP A  40      -0.072  18.593  29.655  1.00 89.07           O  
ATOM    309  CG  ASP A  40       0.994  22.556  32.127  1.00 89.07           C  
ATOM    310  OD1 ASP A  40       0.445  22.259  33.210  1.00 89.07           O  
ATOM    311  OD2 ASP A  40       1.721  23.565  31.997  1.00 89.07           O  
ATOM    312  N   PHE A  41      -1.295  20.446  29.242  1.00 91.35           N  
ATOM    313  CA  PHE A  41      -1.841  19.919  27.997  1.00 91.35           C  
ATOM    314  C   PHE A  41      -1.658  20.917  26.860  1.00 91.35           C  
ATOM    315  CB  PHE A  41      -3.325  19.576  28.162  1.00 91.35           C  
ATOM    316  O   PHE A  41      -1.331  22.082  27.096  1.00 91.35           O  
ATOM    317  CG  PHE A  41      -3.597  18.559  29.237  1.00 91.35           C  
ATOM    318  CD1 PHE A  41      -3.563  17.199  28.951  1.00 91.35           C  
ATOM    319  CD2 PHE A  41      -3.889  18.963  30.533  1.00 91.35           C  
ATOM    320  CE1 PHE A  41      -3.814  16.256  29.945  1.00 91.35           C  
ATOM    321  CE2 PHE A  41      -4.141  18.025  31.531  1.00 91.35           C  
ATOM    322  CZ  PHE A  41      -4.105  16.672  31.234  1.00 91.35           C  
ATOM    323  N   THR A  42      -1.710  20.406  25.683  1.00 93.07           N  
ATOM    324  CA  THR A  42      -1.625  21.255  24.500  1.00 93.07           C  
ATOM    325  C   THR A  42      -2.816  21.016  23.576  1.00 93.07           C  
ATOM    326  CB  THR A  42      -0.316  21.008  23.728  1.00 93.07           C  
ATOM    327  O   THR A  42      -3.196  19.870  23.328  1.00 93.07           O  
ATOM    328  CG2 THR A  42      -0.201  21.942  22.527  1.00 93.07           C  
ATOM    329  OG1 THR A  42       0.797  21.233  24.602  1.00 93.07           O  
ATOM    330  N   LEU A  43      -3.418  22.111  23.124  1.00 93.27           N  
ATOM    331  CA  LEU A  43      -4.452  22.092  22.095  1.00 93.27           C  
ATOM    332  C   LEU A  43      -3.862  22.411  20.725  1.00 93.27           C  
ATOM    333  CB  LEU A  43      -5.561  23.092  22.431  1.00 93.27           C  
ATOM    334  O   LEU A  43      -3.324  23.501  20.515  1.00 93.27           O  
ATOM    335  CG  LEU A  43      -6.819  23.027  21.562  1.00 93.27           C  
ATOM    336  CD1 LEU A  43      -7.522  21.687  21.747  1.00 93.27           C  
ATOM    337  CD2 LEU A  43      -7.759  24.180  21.896  1.00 93.27           C  
ATOM    338  N   SER A  44      -3.901  21.467  19.828  1.00 93.72           N  
ATOM    339  CA  SER A  44      -3.392  21.621  18.469  1.00 93.72           C  
ATOM    340  C   SER A  44      -4.527  21.850  17.477  1.00 93.72           C  
ATOM    341  CB  SER A  44      -2.583  20.391  18.056  1.00 93.72           C  
ATOM    342  O   SER A  44      -5.491  21.082  17.441  1.00 93.72           O  
ATOM    343  OG  SER A  44      -1.503  20.178  18.948  1.00 93.72           O  
ATOM    344  N   VAL A  45      -4.404  22.898  16.676  1.00 93.50           N  
ATOM    345  CA  VAL A  45      -5.496  23.303  15.798  1.00 93.50           C  
ATOM    346  C   VAL A  45      -4.958  23.575  14.395  1.00 93.50           C  
ATOM    347  CB  VAL A  45      -6.227  24.552  16.340  1.00 93.50           C  
ATOM    348  O   VAL A  45      -3.951  24.267  14.233  1.00 93.50           O  
ATOM    349  CG1 VAL A  45      -7.455  24.871  15.490  1.00 93.50           C  
ATOM    350  CG2 VAL A  45      -6.623  24.346  17.801  1.00 93.50           C  
ATOM    351  N   ARG A  46      -5.655  22.976  13.383  1.00 89.33           N  
ATOM    352  CA  ARG A  46      -5.323  23.263  11.991  1.00 89.33           C  
ATOM    353  C   ARG A  46      -6.024  24.529  11.511  1.00 89.33           C  
ATOM    354  CB  ARG A  46      -5.701  22.082  11.094  1.00 89.33           C  
ATOM    355  O   ARG A  46      -7.247  24.647  11.618  1.00 89.33           O  
ATOM    356  CG  ARG A  46      -5.309  22.266   9.637  1.00 89.33           C  
ATOM    357  CD  ARG A  46      -5.579  21.011   8.818  1.00 89.33           C  
ATOM    358  NE  ARG A  46      -5.217  21.195   7.415  1.00 89.33           N  
ATOM    359  NH1 ARG A  46      -5.668  19.015   6.798  1.00 89.33           N  
ATOM    360  NH2 ARG A  46      -4.915  20.519   5.241  1.00 89.33           N  
ATOM    361  CZ  ARG A  46      -5.267  20.243   6.488  1.00 89.33           C  
ATOM    362  N   ARG A  47      -5.182  25.366  10.901  1.00 85.61           N  
ATOM    363  CA  ARG A  47      -5.691  26.620  10.356  1.00 85.61           C  
ATOM    364  C   ARG A  47      -4.787  27.140   9.243  1.00 85.61           C  
ATOM    365  CB  ARG A  47      -5.822  27.673  11.459  1.00 85.61           C  
ATOM    366  O   ARG A  47      -3.563  27.167   9.392  1.00 85.61           O  
ATOM    367  CG  ARG A  47      -4.492  28.120  12.045  1.00 85.61           C  
ATOM    368  CD  ARG A  47      -4.671  29.247  13.053  1.00 85.61           C  
ATOM    369  NE  ARG A  47      -3.435  30.000  13.243  1.00 85.61           N  
ATOM    370  NH1 ARG A  47      -4.114  31.020  15.201  1.00 85.61           N  
ATOM    371  NH2 ARG A  47      -2.039  31.462  14.334  1.00 85.61           N  
ATOM    372  CZ  ARG A  47      -3.199  30.826  14.259  1.00 85.61           C  
ATOM    373  N   ASN A  48      -5.447  27.571   8.176  1.00 79.81           N  
ATOM    374  CA  ASN A  48      -4.783  28.147   7.011  1.00 79.81           C  
ATOM    375  C   ASN A  48      -3.631  27.269   6.531  1.00 79.81           C  
ATOM    376  CB  ASN A  48      -4.282  29.559   7.322  1.00 79.81           C  
ATOM    377  O   ASN A  48      -2.534  27.766   6.269  1.00 79.81           O  
ATOM    378  CG  ASN A  48      -5.408  30.520   7.647  1.00 79.81           C  
ATOM    379  ND2 ASN A  48      -5.162  31.426   8.585  1.00 79.81           N  
ATOM    380  OD1 ASN A  48      -6.491  30.448   7.059  1.00 79.81           O  
ATOM    381  N   GLY A  49      -3.924  25.983   6.573  1.00 75.99           N  
ATOM    382  CA  GLY A  49      -2.953  25.047   6.030  1.00 75.99           C  
ATOM    383  C   GLY A  49      -1.811  24.751   6.983  1.00 75.99           C  
ATOM    384  O   GLY A  49      -0.837  24.095   6.609  1.00 75.99           O  
ATOM    385  N   ALA A  50      -1.875  25.360   8.241  1.00 83.36           N  
ATOM    386  CA  ALA A  50      -0.844  25.110   9.245  1.00 83.36           C  
ATOM    387  C   ALA A  50      -1.464  24.723  10.584  1.00 83.36           C  
ATOM    388  CB  ALA A  50       0.047  26.339   9.410  1.00 83.36           C  
ATOM    389  O   ALA A  50      -2.678  24.837  10.769  1.00 83.36           O  
ATOM    390  N   VAL A  51      -0.576  24.133  11.474  1.00 87.24           N  
ATOM    391  CA  VAL A  51      -1.068  23.706  12.780  1.00 87.24           C  
ATOM    392  C   VAL A  51      -0.535  24.640  13.864  1.00 87.24           C  
ATOM    393  CB  VAL A  51      -0.666  22.247  13.089  1.00 87.24           C  
ATOM    394  O   VAL A  51       0.654  24.967  13.881  1.00 87.24           O  
ATOM    395  CG1 VAL A  51      -1.116  21.848  14.493  1.00 87.24           C  
ATOM    396  CG2 VAL A  51      -1.256  21.299  12.046  1.00 87.24           C  
ATOM    397  N   THR A  52      -1.400  25.151  14.685  1.00 90.80           N  
ATOM    398  CA  THR A  52      -1.068  25.973  15.844  1.00 90.80           C  
ATOM    399  C   THR A  52      -1.237  25.179  17.136  1.00 90.80           C  
ATOM    400  CB  THR A  52      -1.942  27.240  15.898  1.00 90.80           C  
ATOM    401  O   THR A  52      -2.226  24.462  17.306  1.00 90.80           O  
ATOM    402  CG2 THR A  52      -1.561  28.120  17.084  1.00 90.80           C  
ATOM    403  OG1 THR A  52      -1.768  27.986  14.688  1.00 90.80           O  
ATOM    404  N   HIS A  53      -0.271  25.351  18.009  1.00 91.58           N  
ATOM    405  CA  HIS A  53      -0.296  24.664  19.296  1.00 91.58           C  
ATOM    406  C   HIS A  53      -0.552  25.642  20.437  1.00 91.58           C  
ATOM    407  CB  HIS A  53       1.017  23.916  19.530  1.00 91.58           C  
ATOM    408  O   HIS A  53       0.195  26.607  20.613  1.00 91.58           O  
ATOM    409  CG  HIS A  53       1.375  22.972  18.427  1.00 91.58           C  
ATOM    410  CD2 HIS A  53       2.222  23.109  17.380  1.00 91.58           C  
ATOM    411  ND1 HIS A  53       0.830  21.711  18.321  1.00 91.58           N  
ATOM    412  CE1 HIS A  53       1.329  21.111  17.253  1.00 91.58           C  
ATOM    413  NE2 HIS A  53       2.176  21.938  16.664  1.00 91.58           N  
ATOM    414  N   ILE A  54      -1.610  25.364  21.177  1.00 91.98           N  
ATOM    415  CA  ILE A  54      -1.995  26.237  22.281  1.00 91.98           C  
ATOM    416  C   ILE A  54      -1.784  25.514  23.609  1.00 91.98           C  
ATOM    417  CB  ILE A  54      -3.464  26.699  22.150  1.00 91.98           C  
ATOM    418  O   ILE A  54      -2.411  24.483  23.868  1.00 91.98           O  
ATOM    419  CG1 ILE A  54      -3.706  27.322  20.770  1.00 91.98           C  
ATOM    420  CG2 ILE A  54      -3.822  27.684  23.267  1.00 91.98           C  
ATOM    421  CD1 ILE A  54      -5.178  27.461  20.404  1.00 91.98           C  
ATOM    422  N   LYS A  55      -1.009  26.116  24.448  1.00 91.20           N  
ATOM    423  CA  LYS A  55      -0.686  25.499  25.732  1.00 91.20           C  
ATOM    424  C   LYS A  55      -1.837  25.655  26.722  1.00 91.20           C  
ATOM    425  CB  LYS A  55       0.591  26.106  26.313  1.00 91.20           C  
ATOM    426  O   LYS A  55      -2.420  26.735  26.839  1.00 91.20           O  
ATOM    427  CG  LYS A  55       1.863  25.675  25.598  1.00 91.20           C  
ATOM    428  CD  LYS A  55       3.107  26.191  26.310  1.00 91.20           C  
ATOM    429  CE  LYS A  55       4.379  25.802  25.568  1.00 91.20           C  
ATOM    430  NZ  LYS A  55       5.602  26.293  26.270  1.00 91.20           N  
ATOM    431  N   ILE A  56      -2.098  24.518  27.376  1.00 90.50           N  
ATOM    432  CA  ILE A  56      -3.110  24.519  28.427  1.00 90.50           C  
ATOM    433  C   ILE A  56      -2.454  24.234  29.776  1.00 90.50           C  
ATOM    434  CB  ILE A  56      -4.221  23.484  28.142  1.00 90.50           C  
ATOM    435  O   ILE A  56      -1.813  23.195  29.954  1.00 90.50           O  
ATOM    436  CG1 ILE A  56      -4.859  23.749  26.773  1.00 90.50           C  
ATOM    437  CG2 ILE A  56      -5.277  23.507  29.251  1.00 90.50           C  
ATOM    438  CD1 ILE A  56      -5.788  22.640  26.298  1.00 90.50           C  
ATOM    439  N   GLN A  57      -2.668  25.204  30.642  1.00 91.21           N  
ATOM    440  CA  GLN A  57      -2.088  25.080  31.975  1.00 91.21           C  
ATOM    441  C   GLN A  57      -3.017  24.312  32.910  1.00 91.21           C  
ATOM    442  CB  GLN A  57      -1.781  26.461  32.557  1.00 91.21           C  
ATOM    443  O   GLN A  57      -4.218  24.586  32.964  1.00 91.21           O  
ATOM    444  CG  GLN A  57      -1.037  26.417  33.885  1.00 91.21           C  
ATOM    445  CD  GLN A  57      -0.723  27.798  34.428  1.00 91.21           C  
ATOM    446  NE2 GLN A  57       0.413  27.925  35.106  1.00 91.21           N  
ATOM    447  OE1 GLN A  57      -1.494  28.744  34.238  1.00 91.21           O  
ATOM    448  N   ASN A  58      -2.409  23.289  33.514  1.00 87.28           N  
ATOM    449  CA  ASN A  58      -3.070  22.561  34.593  1.00 87.28           C  
ATOM    450  C   ASN A  58      -2.520  22.963  35.959  1.00 87.28           C  
ATOM    451  CB  ASN A  58      -2.929  21.052  34.387  1.00 87.28           C  
ATOM    452  O   ASN A  58      -1.397  22.600  36.312  1.00 87.28           O  
ATOM    453  CG  ASN A  58      -3.672  20.248  35.436  1.00 87.28           C  
ATOM    454  ND2 ASN A  58      -3.635  18.927  35.307  1.00 87.28           N  
ATOM    455  OD1 ASN A  58      -4.275  20.810  36.354  1.00 87.28           O  
ATOM    456  N   THR A  59      -3.280  23.749  36.822  1.00 85.02           N  
ATOM    457  CA  THR A  59      -2.854  24.249  38.124  1.00 85.02           C  
ATOM    458  C   THR A  59      -3.168  23.236  39.221  1.00 85.02           C  
ATOM    459  CB  THR A  59      -3.528  25.593  38.454  1.00 85.02           C  
ATOM    460  O   THR A  59      -2.801  23.436  40.381  1.00 85.02           O  
ATOM    461  CG2 THR A  59      -3.184  26.652  37.412  1.00 85.02           C  
ATOM    462  OG1 THR A  59      -4.950  25.413  38.485  1.00 85.02           O  
ATOM    463  N   GLY A  60      -3.735  22.124  38.864  1.00 75.97           N  
ATOM    464  CA  GLY A  60      -4.188  21.166  39.859  1.00 75.97           C  
ATOM    465  C   GLY A  60      -5.639  21.360  40.257  1.00 75.97           C  
ATOM    466  O   GLY A  60      -6.346  20.390  40.540  1.00 75.97           O  
ATOM    467  N   ASP A  61      -6.056  22.653  40.284  1.00 79.95           N  
ATOM    468  CA  ASP A  61      -7.424  22.976  40.677  1.00 79.95           C  
ATOM    469  C   ASP A  61      -8.279  23.320  39.459  1.00 79.95           C  
ATOM    470  CB  ASP A  61      -7.436  24.138  41.673  1.00 79.95           C  
ATOM    471  O   ASP A  61      -9.486  23.073  39.452  1.00 79.95           O  
ATOM    472  CG  ASP A  61      -6.815  23.778  43.012  1.00 79.95           C  
ATOM    473  OD1 ASP A  61      -6.944  22.614  43.450  1.00 79.95           O  
ATOM    474  OD2 ASP A  61      -6.195  24.666  43.635  1.00 79.95           O  
ATOM    475  N   ASP A  62      -7.575  23.835  38.446  1.00 84.15           N  
ATOM    476  CA  ASP A  62      -8.297  24.266  37.253  1.00 84.15           C  
ATOM    477  C   ASP A  62      -7.391  24.239  36.024  1.00 84.15           C  
ATOM    478  CB  ASP A  62      -8.873  25.670  37.451  1.00 84.15           C  
ATOM    479  O   ASP A  62      -6.195  23.963  36.134  1.00 84.15           O  
ATOM    480  CG  ASP A  62      -7.820  26.693  37.837  1.00 84.15           C  
ATOM    481  OD1 ASP A  62      -6.620  26.463  37.573  1.00 84.15           O  
ATOM    482  OD2 ASP A  62      -8.193  27.738  38.413  1.00 84.15           O  
ATOM    483  N   TYR A  63      -8.057  24.470  34.823  1.00 85.49           N  
ATOM    484  CA  TYR A  63      -7.374  24.520  33.535  1.00 85.49           C  
ATOM    485  C   TYR A  63      -7.574  25.873  32.864  1.00 85.49           C  
ATOM    486  CB  TYR A  63      -7.876  23.402  32.616  1.00 85.49           C  
ATOM    487  O   TYR A  63      -8.673  26.433  32.897  1.00 85.49           O  
ATOM    488  CG  TYR A  63      -7.685  22.017  33.185  1.00 85.49           C  
ATOM    489  CD1 TYR A  63      -6.617  21.218  32.780  1.00 85.49           C  
ATOM    490  CD2 TYR A  63      -8.571  21.504  34.126  1.00 85.49           C  
ATOM    491  CE1 TYR A  63      -6.438  19.941  33.300  1.00 85.49           C  
ATOM    492  CE2 TYR A  63      -8.401  20.227  34.652  1.00 85.49           C  
ATOM    493  OH  TYR A  63      -7.160  18.191  34.752  1.00 85.49           O  
ATOM    494  CZ  TYR A  63      -7.333  19.455  34.234  1.00 85.49           C  
ATOM    495  N   ASP A  64      -6.454  26.392  32.315  1.00 88.29           N  
ATOM    496  CA  ASP A  64      -6.591  27.661  31.607  1.00 88.29           C  
ATOM    497  C   ASP A  64      -5.516  27.808  30.532  1.00 88.29           C  
ATOM    498  CB  ASP A  64      -6.519  28.833  32.587  1.00 88.29           C  
ATOM    499  O   ASP A  64      -4.604  26.984  30.441  1.00 88.29           O  
ATOM    500  CG  ASP A  64      -5.155  28.978  33.239  1.00 88.29           C  
ATOM    501  OD1 ASP A  64      -4.443  27.963  33.396  1.00 88.29           O  
ATOM    502  OD2 ASP A  64      -4.791  30.118  33.602  1.00 88.29           O  
ATOM    503  N   LEU A  65      -5.658  28.816  29.593  1.00 86.56           N  
ATOM    504  CA  LEU A  65      -4.716  29.077  28.510  1.00 86.56           C  
ATOM    505  C   LEU A  65      -3.721  30.163  28.905  1.00 86.56           C  
ATOM    506  CB  LEU A  65      -5.462  29.490  27.238  1.00 86.56           C  
ATOM    507  O   LEU A  65      -3.400  31.040  28.099  1.00 86.56           O  
ATOM    508  CG  LEU A  65      -6.453  28.471  26.673  1.00 86.56           C  
ATOM    509  CD1 LEU A  65      -7.206  29.066  25.488  1.00 86.56           C  
ATOM    510  CD2 LEU A  65      -5.731  27.191  26.266  1.00 86.56           C  
ATOM    511  N   TYR A  66      -3.185  30.190  30.196  1.00 72.97           N  
ATOM    512  CA  TYR A  66      -2.175  31.090  30.739  1.00 72.97           C  
ATOM    513  C   TYR A  66      -2.635  32.541  30.655  1.00 72.97           C  
ATOM    514  CB  TYR A  66      -0.847  30.920  29.995  1.00 72.97           C  
ATOM    515  O   TYR A  66      -1.937  33.389  30.095  1.00 72.97           O  
ATOM    516  CG  TYR A  66      -0.089  29.674  30.384  1.00 72.97           C  
ATOM    517  CD1 TYR A  66       0.880  29.708  31.385  1.00 72.97           C  
ATOM    518  CD2 TYR A  66      -0.338  28.461  29.751  1.00 72.97           C  
ATOM    519  CE1 TYR A  66       1.582  28.563  31.745  1.00 72.97           C  
ATOM    520  CE2 TYR A  66       0.359  27.310  30.102  1.00 72.97           C  
ATOM    521  OH  TYR A  66       2.007  26.233  31.452  1.00 72.97           O  
ATOM    522  CZ  TYR A  66       1.315  27.370  31.099  1.00 72.97           C  
ATOM    523  N   GLY A  67      -3.900  32.808  31.165  1.00 72.59           N  
ATOM    524  CA  GLY A  67      -4.413  34.169  31.188  1.00 72.59           C  
ATOM    525  C   GLY A  67      -5.736  34.319  30.460  1.00 72.59           C  
ATOM    526  O   GLY A  67      -6.097  35.420  30.039  1.00 72.59           O  
ATOM    527  N   GLY A  68      -6.796  33.677  30.990  1.00 74.38           N  
ATOM    528  CA  GLY A  68      -8.182  33.610  30.557  1.00 74.38           C  
ATOM    529  C   GLY A  68      -9.098  32.970  31.583  1.00 74.38           C  
ATOM    530  O   GLY A  68      -8.791  32.962  32.777  1.00 74.38           O  
ATOM    531  N   GLU A  69     -10.193  32.547  31.044  1.00 84.48           N  
ATOM    532  CA  GLU A  69     -11.197  31.896  31.881  1.00 84.48           C  
ATOM    533  C   GLU A  69     -10.669  30.584  32.456  1.00 84.48           C  
ATOM    534  CB  GLU A  69     -12.479  31.642  31.084  1.00 84.48           C  
ATOM    535  O   GLU A  69      -9.892  29.883  31.805  1.00 84.48           O  
ATOM    536  CG  GLU A  69     -13.197  32.913  30.653  1.00 84.48           C  
ATOM    537  CD  GLU A  69     -13.983  33.568  31.777  1.00 84.48           C  
ATOM    538  OE1 GLU A  69     -14.203  34.799  31.727  1.00 84.48           O  
ATOM    539  OE2 GLU A  69     -14.382  32.844  32.717  1.00 84.48           O  
ATOM    540  N   LYS A  70     -10.964  30.381  33.680  1.00 87.45           N  
ATOM    541  CA  LYS A  70     -10.544  29.157  34.355  1.00 87.45           C  
ATOM    542  C   LYS A  70     -11.653  28.109  34.334  1.00 87.45           C  
ATOM    543  CB  LYS A  70     -10.131  29.454  35.798  1.00 87.45           C  
ATOM    544  O   LYS A  70     -12.829  28.439  34.503  1.00 87.45           O  
ATOM    545  CG  LYS A  70      -8.940  30.393  35.920  1.00 87.45           C  
ATOM    546  CD  LYS A  70      -8.544  30.607  37.375  1.00 87.45           C  
ATOM    547  CE  LYS A  70      -7.367  31.565  37.500  1.00 87.45           C  
ATOM    548  NZ  LYS A  70      -6.961  31.761  38.924  1.00 87.45           N  
ATOM    549  N   PHE A  71     -11.202  26.869  33.990  1.00 84.14           N  
ATOM    550  CA  PHE A  71     -12.182  25.796  33.871  1.00 84.14           C  
ATOM    551  C   PHE A  71     -11.812  24.623  34.771  1.00 84.14           C  
ATOM    552  CB  PHE A  71     -12.295  25.327  32.417  1.00 84.14           C  
ATOM    553  O   PHE A  71     -10.631  24.374  35.022  1.00 84.14           O  
ATOM    554  CG  PHE A  71     -12.640  26.427  31.450  1.00 84.14           C  
ATOM    555  CD1 PHE A  71     -13.966  26.740  31.176  1.00 84.14           C  
ATOM    556  CD2 PHE A  71     -11.638  27.148  30.814  1.00 84.14           C  
ATOM    557  CE1 PHE A  71     -14.288  27.758  30.281  1.00 84.14           C  
ATOM    558  CE2 PHE A  71     -11.952  28.166  29.918  1.00 84.14           C  
ATOM    559  CZ  PHE A  71     -13.278  28.469  29.653  1.00 84.14           C  
ATOM    560  N   ALA A  72     -12.793  24.006  35.321  1.00 77.09           N  
ATOM    561  CA  ALA A  72     -12.608  22.896  36.252  1.00 77.09           C  
ATOM    562  C   ALA A  72     -12.009  21.682  35.546  1.00 77.09           C  
ATOM    563  CB  ALA A  72     -13.937  22.525  36.907  1.00 77.09           C  
ATOM    564  O   ALA A  72     -11.205  20.952  36.130  1.00 77.09           O  
ATOM    565  N   THR A  73     -12.491  21.457  34.265  1.00 78.15           N  
ATOM    566  CA  THR A  73     -12.002  20.297  33.527  1.00 78.15           C  
ATOM    567  C   THR A  73     -11.505  20.706  32.143  1.00 78.15           C  
ATOM    568  CB  THR A  73     -13.097  19.223  33.385  1.00 78.15           C  
ATOM    569  O   THR A  73     -11.886  21.759  31.627  1.00 78.15           O  
ATOM    570  CG2 THR A  73     -13.693  18.863  34.742  1.00 78.15           C  
ATOM    571  OG1 THR A  73     -14.138  19.720  32.535  1.00 78.15           O  
ATOM    572  N   LEU A  74     -10.573  20.027  31.597  1.00 78.08           N  
ATOM    573  CA  LEU A  74     -10.091  20.240  30.237  1.00 78.08           C  
ATOM    574  C   LEU A  74     -11.247  20.220  29.241  1.00 78.08           C  
ATOM    575  CB  LEU A  74      -9.059  19.174  29.860  1.00 78.08           C  
ATOM    576  O   LEU A  74     -11.282  21.025  28.308  1.00 78.08           O  
ATOM    577  CG  LEU A  74      -8.361  19.353  28.511  1.00 78.08           C  
ATOM    578  CD1 LEU A  74      -7.593  20.670  28.482  1.00 78.08           C  
ATOM    579  CD2 LEU A  74      -7.429  18.179  28.231  1.00 78.08           C  
ATOM    580  N   ALA A  75     -12.174  19.419  29.382  1.00 75.11           N  
ATOM    581  CA  ALA A  75     -13.352  19.288  28.529  1.00 75.11           C  
ATOM    582  C   ALA A  75     -14.160  20.583  28.507  1.00 75.11           C  
ATOM    583  CB  ALA A  75     -14.224  18.128  29.000  1.00 75.11           C  
ATOM    584  O   ALA A  75     -14.606  21.025  27.446  1.00 75.11           O  
ATOM    585  N   GLU A  76     -14.342  21.055  29.712  1.00 79.92           N  
ATOM    586  CA  GLU A  76     -15.079  22.310  29.827  1.00 79.92           C  
ATOM    587  C   GLU A  76     -14.372  23.436  29.079  1.00 79.92           C  
ATOM    588  CB  GLU A  76     -15.266  22.691  31.298  1.00 79.92           C  
ATOM    589  O   GLU A  76     -15.020  24.258  28.427  1.00 79.92           O  
ATOM    590  CG  GLU A  76     -16.385  21.931  31.994  1.00 79.92           C  
ATOM    591  CD  GLU A  76     -16.545  22.305  33.458  1.00 79.92           C  
ATOM    592  OE1 GLU A  76     -17.470  21.782  34.121  1.00 79.92           O  
ATOM    593  OE2 GLU A  76     -15.741  23.130  33.947  1.00 79.92           O  
ATOM    594  N   LEU A  77     -13.088  23.419  29.214  1.00 88.71           N  
ATOM    595  CA  LEU A  77     -12.272  24.415  28.527  1.00 88.71           C  
ATOM    596  C   LEU A  77     -12.465  24.327  27.017  1.00 88.71           C  
ATOM    597  CB  LEU A  77     -10.793  24.229  28.876  1.00 88.71           C  
ATOM    598  O   LEU A  77     -12.715  25.339  26.359  1.00 88.71           O  
ATOM    599  CG  LEU A  77      -9.822  25.243  28.270  1.00 88.71           C  
ATOM    600  CD1 LEU A  77      -8.620  25.439  29.188  1.00 88.71           C  
ATOM    601  CD2 LEU A  77      -9.374  24.792  26.884  1.00 88.71           C  
ATOM    602  N   VAL A  78     -12.320  23.111  26.477  1.00 87.04           N  
ATOM    603  CA  VAL A  78     -12.416  22.896  25.037  1.00 87.04           C  
ATOM    604  C   VAL A  78     -13.828  23.223  24.557  1.00 87.04           C  
ATOM    605  CB  VAL A  78     -12.045  21.445  24.654  1.00 87.04           C  
ATOM    606  O   VAL A  78     -14.005  23.893  23.538  1.00 87.04           O  
ATOM    607  CG1 VAL A  78     -12.328  21.188  23.175  1.00 87.04           C  
ATOM    608  CG2 VAL A  78     -10.578  21.167  24.977  1.00 87.04           C  
ATOM    609  N   GLN A  79     -14.838  22.771  25.279  1.00 81.98           N  
ATOM    610  CA  GLN A  79     -16.234  23.028  24.938  1.00 81.98           C  
ATOM    611  C   GLN A  79     -16.524  24.525  24.900  1.00 81.98           C  
ATOM    612  CB  GLN A  79     -17.166  22.338  25.936  1.00 81.98           C  
ATOM    613  O   GLN A  79     -17.225  25.004  24.007  1.00 81.98           O  
ATOM    614  CG  GLN A  79     -18.644  22.486  25.600  1.00 81.98           C  
ATOM    615  CD  GLN A  79     -19.043  21.717  24.355  1.00 81.98           C  
ATOM    616  NE2 GLN A  79     -20.146  22.123  23.735  1.00 81.98           N  
ATOM    617  OE1 GLN A  79     -18.366  20.765  23.953  1.00 81.98           O  
ATOM    618  N   TYR A  80     -16.070  25.246  25.916  1.00 86.60           N  
ATOM    619  CA  TYR A  80     -16.262  26.690  25.989  1.00 86.60           C  
ATOM    620  C   TYR A  80     -15.755  27.373  24.724  1.00 86.60           C  
ATOM    621  CB  TYR A  80     -15.547  27.266  27.215  1.00 86.60           C  
ATOM    622  O   TYR A  80     -16.465  28.180  24.120  1.00 86.60           O  
ATOM    623  CG  TYR A  80     -15.636  28.769  27.320  1.00 86.60           C  
ATOM    624  CD1 TYR A  80     -14.618  29.582  26.827  1.00 86.60           C  
ATOM    625  CD2 TYR A  80     -16.736  29.378  27.912  1.00 86.60           C  
ATOM    626  CE1 TYR A  80     -14.695  30.968  26.923  1.00 86.60           C  
ATOM    627  CE2 TYR A  80     -16.824  30.763  28.014  1.00 86.60           C  
ATOM    628  OH  TYR A  80     -15.881  32.919  27.614  1.00 86.60           O  
ATOM    629  CZ  TYR A  80     -15.800  31.548  27.516  1.00 86.60           C  
ATOM    630  N   TYR A  81     -14.555  26.995  24.265  1.00 88.76           N  
ATOM    631  CA  TYR A  81     -13.955  27.669  23.119  1.00 88.76           C  
ATOM    632  C   TYR A  81     -14.505  27.115  21.811  1.00 88.76           C  
ATOM    633  CB  TYR A  81     -12.430  27.523  23.148  1.00 88.76           C  
ATOM    634  O   TYR A  81     -14.384  27.750  20.760  1.00 88.76           O  
ATOM    635  CG  TYR A  81     -11.752  28.431  24.145  1.00 88.76           C  
ATOM    636  CD1 TYR A  81     -11.704  29.808  23.942  1.00 88.76           C  
ATOM    637  CD2 TYR A  81     -11.158  27.914  25.291  1.00 88.76           C  
ATOM    638  CE1 TYR A  81     -11.078  30.648  24.857  1.00 88.76           C  
ATOM    639  CE2 TYR A  81     -10.529  28.744  26.213  1.00 88.76           C  
ATOM    640  OH  TYR A  81      -9.875  30.935  26.897  1.00 88.76           O  
ATOM    641  CZ  TYR A  81     -10.495  30.108  25.988  1.00 88.76           C  
ATOM    642  N   MET A  82     -15.161  25.997  21.869  1.00 82.91           N  
ATOM    643  CA  MET A  82     -15.879  25.459  20.717  1.00 82.91           C  
ATOM    644  C   MET A  82     -17.179  26.220  20.482  1.00 82.91           C  
ATOM    645  CB  MET A  82     -16.172  23.970  20.912  1.00 82.91           C  
ATOM    646  O   MET A  82     -17.567  26.456  19.336  1.00 82.91           O  
ATOM    647  CG  MET A  82     -14.968  23.073  20.680  1.00 82.91           C  
ATOM    648  SD  MET A  82     -15.352  21.298  20.946  1.00 82.91           S  
ATOM    649  CE  MET A  82     -16.463  20.997  19.543  1.00 82.91           C  
ATOM    650  N   GLU A  83     -17.879  26.704  21.532  1.00 82.50           N  
ATOM    651  CA  GLU A  83     -19.210  27.301  21.465  1.00 82.50           C  
ATOM    652  C   GLU A  83     -19.129  28.824  21.410  1.00 82.50           C  
ATOM    653  CB  GLU A  83     -20.057  26.862  22.662  1.00 82.50           C  
ATOM    654  O   GLU A  83     -20.059  29.484  20.942  1.00 82.50           O  
ATOM    655  CG  GLU A  83     -20.469  25.398  22.620  1.00 82.50           C  
ATOM    656  CD  GLU A  83     -21.234  24.954  23.857  1.00 82.50           C  
ATOM    657  OE1 GLU A  83     -21.646  23.774  23.925  1.00 82.50           O  
ATOM    658  OE2 GLU A  83     -21.423  25.794  24.765  1.00 82.50           O  
ATOM    659  N   HIS A  84     -18.024  29.340  21.894  1.00 83.46           N  
ATOM    660  CA  HIS A  84     -17.844  30.787  21.891  1.00 83.46           C  
ATOM    661  C   HIS A  84     -16.801  31.210  20.862  1.00 83.46           C  
ATOM    662  CB  HIS A  84     -17.441  31.280  23.281  1.00 83.46           C  
ATOM    663  O   HIS A  84     -15.655  31.497  21.215  1.00 83.46           O  
ATOM    664  CG  HIS A  84     -18.510  31.107  24.313  1.00 83.46           C  
ATOM    665  CD2 HIS A  84     -19.413  31.983  24.813  1.00 83.46           C  
ATOM    666  ND1 HIS A  84     -18.735  29.910  24.957  1.00 83.46           N  
ATOM    667  CE1 HIS A  84     -19.734  30.058  25.811  1.00 83.46           C  
ATOM    668  NE2 HIS A  84     -20.163  31.307  25.743  1.00 83.46           N  
ATOM    669  N   HIS A  85     -17.271  31.283  19.573  1.00 77.25           N  
ATOM    670  CA  HIS A  85     -16.400  31.609  18.449  1.00 77.25           C  
ATOM    671  C   HIS A  85     -15.866  33.033  18.561  1.00 77.25           C  
ATOM    672  CB  HIS A  85     -17.145  31.430  17.125  1.00 77.25           C  
ATOM    673  O   HIS A  85     -16.581  33.935  19.003  1.00 77.25           O  
ATOM    674  CG  HIS A  85     -17.702  30.055  16.931  1.00 77.25           C  
ATOM    675  CD2 HIS A  85     -18.975  29.597  16.980  1.00 77.25           C  
ATOM    676  ND1 HIS A  85     -16.909  28.963  16.651  1.00 77.25           N  
ATOM    677  CE1 HIS A  85     -17.673  27.890  16.535  1.00 77.25           C  
ATOM    678  NE2 HIS A  85     -18.931  28.247  16.730  1.00 77.25           N  
ATOM    679  N   GLY A  86     -14.506  33.230  18.442  1.00 80.14           N  
ATOM    680  CA  GLY A  86     -13.906  34.555  18.436  1.00 80.14           C  
ATOM    681  C   GLY A  86     -13.126  34.862  19.701  1.00 80.14           C  
ATOM    682  O   GLY A  86     -12.437  35.881  19.779  1.00 80.14           O  
ATOM    683  N   GLN A  87     -13.224  34.026  20.690  1.00 84.76           N  
ATOM    684  CA  GLN A  87     -12.594  34.309  21.975  1.00 84.76           C  
ATOM    685  C   GLN A  87     -11.148  33.821  21.998  1.00 84.76           C  
ATOM    686  CB  GLN A  87     -13.384  33.664  23.114  1.00 84.76           C  
ATOM    687  O   GLN A  87     -10.326  34.337  22.758  1.00 84.76           O  
ATOM    688  CG  GLN A  87     -14.738  34.313  23.368  1.00 84.76           C  
ATOM    689  CD  GLN A  87     -14.621  35.678  24.022  1.00 84.76           C  
ATOM    690  NE2 GLN A  87     -15.688  36.466  23.943  1.00 84.76           N  
ATOM    691  OE1 GLN A  87     -13.582  36.020  24.594  1.00 84.76           O  
ATOM    692  N   LEU A  88     -10.904  32.827  21.139  1.00 85.77           N  
ATOM    693  CA  LEU A  88      -9.534  32.332  21.048  1.00 85.77           C  
ATOM    694  C   LEU A  88      -8.781  33.024  19.917  1.00 85.77           C  
ATOM    695  CB  LEU A  88      -9.525  30.817  20.832  1.00 85.77           C  
ATOM    696  O   LEU A  88      -9.040  32.760  18.740  1.00 85.77           O  
ATOM    697  CG  LEU A  88      -8.179  30.114  21.020  1.00 85.77           C  
ATOM    698  CD1 LEU A  88      -7.690  30.280  22.455  1.00 85.77           C  
ATOM    699  CD2 LEU A  88      -8.292  28.637  20.656  1.00 85.77           C  
ATOM    700  N   LYS A  89      -7.858  34.009  20.426  1.00 84.26           N  
ATOM    701  CA  LYS A  89      -7.162  34.849  19.456  1.00 84.26           C  
ATOM    702  C   LYS A  89      -5.653  34.820  19.685  1.00 84.26           C  
ATOM    703  CB  LYS A  89      -7.675  36.288  19.525  1.00 84.26           C  
ATOM    704  O   LYS A  89      -5.196  34.649  20.817  1.00 84.26           O  
ATOM    705  CG  LYS A  89      -9.146  36.438  19.168  1.00 84.26           C  
ATOM    706  CD  LYS A  89      -9.604  37.886  19.282  1.00 84.26           C  
ATOM    707  CE  LYS A  89     -11.094  38.027  18.998  1.00 84.26           C  
ATOM    708  NZ  LYS A  89     -11.548  39.445  19.113  1.00 84.26           N  
ATOM    709  N   GLU A  90      -4.973  34.966  18.569  1.00 79.83           N  
ATOM    710  CA  GLU A  90      -3.530  35.162  18.660  1.00 79.83           C  
ATOM    711  C   GLU A  90      -3.190  36.610  19.004  1.00 79.83           C  
ATOM    712  CB  GLU A  90      -2.849  34.759  17.349  1.00 79.83           C  
ATOM    713  O   GLU A  90      -4.066  37.477  18.996  1.00 79.83           O  
ATOM    714  CG  GLU A  90      -2.548  33.271  17.245  1.00 79.83           C  
ATOM    715  CD  GLU A  90      -1.601  32.929  16.106  1.00 79.83           C  
ATOM    716  OE1 GLU A  90      -1.049  31.805  16.092  1.00 79.83           O  
ATOM    717  OE2 GLU A  90      -1.409  33.792  15.220  1.00 79.83           O  
ATOM    718  N   LYS A  91      -1.914  36.862  19.255  1.00 77.49           N  
ATOM    719  CA  LYS A  91      -1.433  38.197  19.599  1.00 77.49           C  
ATOM    720  C   LYS A  91      -1.694  39.185  18.465  1.00 77.49           C  
ATOM    721  CB  LYS A  91       0.060  38.161  19.929  1.00 77.49           C  
ATOM    722  O   LYS A  91      -1.940  40.368  18.710  1.00 77.49           O  
ATOM    723  CG  LYS A  91       0.386  37.477  21.248  1.00 77.49           C  
ATOM    724  CD  LYS A  91       1.864  37.604  21.593  1.00 77.49           C  
ATOM    725  CE  LYS A  91       2.196  36.904  22.904  1.00 77.49           C  
ATOM    726  NZ  LYS A  91       3.651  36.993  23.228  1.00 77.49           N  
ATOM    727  N   ASN A  92      -1.739  38.643  17.283  1.00 80.32           N  
ATOM    728  CA  ASN A  92      -1.943  39.525  16.139  1.00 80.32           C  
ATOM    729  C   ASN A  92      -3.427  39.744  15.857  1.00 80.32           C  
ATOM    730  CB  ASN A  92      -1.245  38.965  14.898  1.00 80.32           C  
ATOM    731  O   ASN A  92      -3.787  40.454  14.917  1.00 80.32           O  
ATOM    732  CG  ASN A  92      -1.757  37.593  14.508  1.00 80.32           C  
ATOM    733  ND2 ASN A  92      -1.221  37.046  13.423  1.00 80.32           N  
ATOM    734  OD1 ASN A  92      -2.627  37.029  15.177  1.00 80.32           O  
ATOM    735  N   GLY A  93      -4.353  39.143  16.688  1.00 79.29           N  
ATOM    736  CA  GLY A  93      -5.783  39.365  16.554  1.00 79.29           C  
ATOM    737  C   GLY A  93      -6.478  38.298  15.728  1.00 79.29           C  
ATOM    738  O   GLY A  93      -7.706  38.293  15.617  1.00 79.29           O  
ATOM    739  N   ASP A  94      -5.772  37.356  15.149  1.00 81.47           N  
ATOM    740  CA  ASP A  94      -6.363  36.297  14.337  1.00 81.47           C  
ATOM    741  C   ASP A  94      -7.153  35.317  15.201  1.00 81.47           C  
ATOM    742  CB  ASP A  94      -5.279  35.553  13.555  1.00 81.47           C  
ATOM    743  O   ASP A  94      -6.650  34.832  16.217  1.00 81.47           O  
ATOM    744  CG  ASP A  94      -4.687  36.381  12.427  1.00 81.47           C  
ATOM    745  OD1 ASP A  94      -5.335  37.350  11.977  1.00 81.47           O  
ATOM    746  OD2 ASP A  94      -3.563  36.059  11.983  1.00 81.47           O  
ATOM    747  N   VAL A  95      -8.345  35.019  14.736  1.00 86.38           N  
ATOM    748  CA  VAL A  95      -9.250  34.165  15.498  1.00 86.38           C  
ATOM    749  C   VAL A  95      -8.922  32.697  15.233  1.00 86.38           C  
ATOM    750  CB  VAL A  95     -10.728  34.452  15.151  1.00 86.38           C  
ATOM    751  O   VAL A  95      -8.732  32.295  14.083  1.00 86.38           O  
ATOM    752  CG1 VAL A  95     -11.655  33.500  15.906  1.00 86.38           C  
ATOM    753  CG2 VAL A  95     -11.077  35.905  15.466  1.00 86.38           C  
ATOM    754  N   ILE A  96      -8.764  31.917  16.321  1.00 87.48           N  
ATOM    755  CA  ILE A  96      -8.582  30.473  16.231  1.00 87.48           C  
ATOM    756  C   ILE A  96      -9.907  29.767  16.512  1.00 87.48           C  
ATOM    757  CB  ILE A  96      -7.493  29.978  17.210  1.00 87.48           C  
ATOM    758  O   ILE A  96     -10.448  29.866  17.616  1.00 87.48           O  
ATOM    759  CG1 ILE A  96      -6.178  30.728  16.968  1.00 87.48           C  
ATOM    760  CG2 ILE A  96      -7.294  28.466  17.077  1.00 87.48           C  
ATOM    761  CD1 ILE A  96      -5.109  30.455  18.017  1.00 87.48           C  
ATOM    762  N   GLU A  97     -10.364  29.033  15.459  1.00 85.23           N  
ATOM    763  CA  GLU A  97     -11.663  28.381  15.599  1.00 85.23           C  
ATOM    764  C   GLU A  97     -11.506  26.881  15.833  1.00 85.23           C  
ATOM    765  CB  GLU A  97     -12.527  28.633  14.361  1.00 85.23           C  
ATOM    766  O   GLU A  97     -10.824  26.196  15.067  1.00 85.23           O  
ATOM    767  CG  GLU A  97     -12.918  30.091  14.169  1.00 85.23           C  
ATOM    768  CD  GLU A  97     -13.811  30.319  12.960  1.00 85.23           C  
ATOM    769  OE1 GLU A  97     -14.488  31.370  12.896  1.00 85.23           O  
ATOM    770  OE2 GLU A  97     -13.834  29.439  12.071  1.00 85.23           O  
ATOM    771  N   LEU A  98     -12.112  26.431  16.919  1.00 86.94           N  
ATOM    772  CA  LEU A  98     -12.205  24.999  17.183  1.00 86.94           C  
ATOM    773  C   LEU A  98     -13.505  24.427  16.625  1.00 86.94           C  
ATOM    774  CB  LEU A  98     -12.116  24.723  18.686  1.00 86.94           C  
ATOM    775  O   LEU A  98     -14.516  24.372  17.330  1.00 86.94           O  
ATOM    776  CG  LEU A  98     -10.913  25.324  19.415  1.00 86.94           C  
ATOM    777  CD1 LEU A  98     -10.934  24.928  20.887  1.00 86.94           C  
ATOM    778  CD2 LEU A  98      -9.612  24.882  18.755  1.00 86.94           C  
ATOM    779  N   LYS A  99     -13.442  23.908  15.344  1.00 79.39           N  
ATOM    780  CA  LYS A  99     -14.676  23.558  14.647  1.00 79.39           C  
ATOM    781  C   LYS A  99     -14.883  22.046  14.622  1.00 79.39           C  
ATOM    782  CB  LYS A  99     -14.662  24.108  13.220  1.00 79.39           C  
ATOM    783  O   LYS A  99     -15.981  21.559  14.900  1.00 79.39           O  
ATOM    784  CG  LYS A  99     -14.748  25.625  13.141  1.00 79.39           C  
ATOM    785  CD  LYS A  99     -14.835  26.106  11.698  1.00 79.39           C  
ATOM    786  CE  LYS A  99     -14.914  27.624  11.618  1.00 79.39           C  
ATOM    787  NZ  LYS A  99     -15.006  28.100  10.205  1.00 79.39           N  
ATOM    788  N   TYR A 100     -13.748  21.280  14.379  1.00 79.75           N  
ATOM    789  CA  TYR A 100     -13.857  19.848  14.128  1.00 79.75           C  
ATOM    790  C   TYR A 100     -12.885  19.065  15.002  1.00 79.75           C  
ATOM    791  CB  TYR A 100     -13.595  19.540  12.650  1.00 79.75           C  
ATOM    792  O   TYR A 100     -11.680  19.046  14.738  1.00 79.75           O  
ATOM    793  CG  TYR A 100     -14.365  20.424  11.700  1.00 79.75           C  
ATOM    794  CD1 TYR A 100     -15.737  20.261  11.523  1.00 79.75           C  
ATOM    795  CD2 TYR A 100     -13.723  21.423  10.976  1.00 79.75           C  
ATOM    796  CE1 TYR A 100     -16.451  21.072  10.647  1.00 79.75           C  
ATOM    797  CE2 TYR A 100     -14.426  22.239  10.097  1.00 79.75           C  
ATOM    798  OH  TYR A 100     -16.489  22.863   9.071  1.00 79.75           O  
ATOM    799  CZ  TYR A 100     -15.788  22.057   9.940  1.00 79.75           C  
ATOM    800  N   PRO A 101     -13.385  18.402  16.165  1.00 82.52           N  
ATOM    801  CA  PRO A 101     -12.484  17.559  16.955  1.00 82.52           C  
ATOM    802  C   PRO A 101     -11.900  16.402  16.149  1.00 82.52           C  
ATOM    803  CB  PRO A 101     -13.382  17.042  18.082  1.00 82.52           C  
ATOM    804  O   PRO A 101     -12.623  15.737  15.403  1.00 82.52           O  
ATOM    805  CG  PRO A 101     -14.776  17.248  17.584  1.00 82.52           C  
ATOM    806  CD  PRO A 101     -14.745  18.279  16.491  1.00 82.52           C  
ATOM    807  N   LEU A 102     -10.568  16.210  16.195  1.00 77.98           N  
ATOM    808  CA  LEU A 102      -9.910  15.040  15.623  1.00 77.98           C  
ATOM    809  C   LEU A 102      -9.776  13.930  16.659  1.00 77.98           C  
ATOM    810  CB  LEU A 102      -8.530  15.415  15.078  1.00 77.98           C  
ATOM    811  O   LEU A 102      -8.909  13.992  17.533  1.00 77.98           O  
ATOM    812  CG  LEU A 102      -7.842  14.371  14.196  1.00 77.98           C  
ATOM    813  CD1 LEU A 102      -8.615  14.184  12.895  1.00 77.98           C  
ATOM    814  CD2 LEU A 102      -6.400  14.775  13.914  1.00 77.98           C  
ATOM    815  N   ASN A 103     -10.617  12.867  16.625  1.00 67.72           N  
ATOM    816  CA  ASN A 103     -10.765  11.828  17.639  1.00 67.72           C  
ATOM    817  C   ASN A 103      -9.662  10.779  17.532  1.00 67.72           C  
ATOM    818  CB  ASN A 103     -12.140  11.166  17.532  1.00 67.72           C  
ATOM    819  O   ASN A 103      -9.153  10.517  16.441  1.00 67.72           O  
ATOM    820  CG  ASN A 103     -13.277  12.138  17.775  1.00 67.72           C  
ATOM    821  ND2 ASN A 103     -14.451  11.824  17.240  1.00 67.72           N  
ATOM    822  OD1 ASN A 103     -13.102  13.164  18.437  1.00 67.72           O  
ATOM    823  N   CYS A 104      -9.081  10.284  18.693  1.00 65.39           N  
ATOM    824  CA  CYS A 104      -8.013   9.300  18.826  1.00 65.39           C  
ATOM    825  C   CYS A 104      -8.485   7.918  18.390  1.00 65.39           C  
ATOM    826  CB  CYS A 104      -7.512   9.245  20.269  1.00 65.39           C  
ATOM    827  O   CYS A 104      -7.688   7.104  17.922  1.00 65.39           O  
ATOM    828  SG  CYS A 104      -8.773   8.738  21.459  1.00 65.39           S  
ATOM    829  N   ALA A 105      -9.935   7.613  18.388  1.00 58.96           N  
ATOM    830  CA  ALA A 105     -10.511   6.325  18.008  1.00 58.96           C  
ATOM    831  C   ALA A 105     -11.899   6.503  17.400  1.00 58.96           C  
ATOM    832  CB  ALA A 105     -10.578   5.395  19.217  1.00 58.96           C  
ATOM    833  O   ALA A 105     -12.621   7.440  17.749  1.00 58.96           O  
ATOM    834  N   ASP A 106     -12.064   5.656  16.410  1.00 66.52           N  
ATOM    835  CA  ASP A 106     -13.385   5.628  15.789  1.00 66.52           C  
ATOM    836  C   ASP A 106     -14.452   5.185  16.788  1.00 66.52           C  
ATOM    837  CB  ASP A 106     -13.387   4.701  14.572  1.00 66.52           C  
ATOM    838  O   ASP A 106     -14.159   4.445  17.729  1.00 66.52           O  
ATOM    839  CG  ASP A 106     -12.577   5.247  13.409  1.00 66.52           C  
ATOM    840  OD1 ASP A 106     -12.329   6.471  13.360  1.00 66.52           O  
ATOM    841  OD2 ASP A 106     -12.185   4.446  12.533  1.00 66.52           O  
ATOM    842  N   PRO A 107     -15.674   5.811  16.747  1.00 73.97           N  
ATOM    843  CA  PRO A 107     -16.762   5.495  17.675  1.00 73.97           C  
ATOM    844  C   PRO A 107     -17.173   4.025  17.624  1.00 73.97           C  
ATOM    845  CB  PRO A 107     -17.904   6.397  17.201  1.00 73.97           C  
ATOM    846  O   PRO A 107     -17.828   3.531  18.545  1.00 73.97           O  
ATOM    847  CG  PRO A 107     -17.578   6.708  15.776  1.00 73.97           C  
ATOM    848  CD  PRO A 107     -16.085   6.714  15.618  1.00 73.97           C  
ATOM    849  N   THR A 108     -16.787   3.416  16.658  1.00 76.35           N  
ATOM    850  CA  THR A 108     -17.111   2.004  16.483  1.00 76.35           C  
ATOM    851  C   THR A 108     -16.067   1.314  15.609  1.00 76.35           C  
ATOM    852  CB  THR A 108     -18.507   1.824  15.859  1.00 76.35           C  
ATOM    853  O   THR A 108     -15.415   1.959  14.786  1.00 76.35           O  
ATOM    854  CG2 THR A 108     -18.585   2.484  14.486  1.00 76.35           C  
ATOM    855  OG1 THR A 108     -18.786   0.425  15.721  1.00 76.35           O  
ATOM    856  N   SER A 109     -15.899   0.013  15.836  1.00 74.34           N  
ATOM    857  CA  SER A 109     -14.996  -0.788  15.015  1.00 74.34           C  
ATOM    858  C   SER A 109     -15.729  -1.408  13.830  1.00 74.34           C  
ATOM    859  CB  SER A 109     -14.343  -1.888  15.854  1.00 74.34           C  
ATOM    860  O   SER A 109     -15.145  -2.182  13.069  1.00 74.34           O  
ATOM    861  OG  SER A 109     -15.325  -2.742  16.414  1.00 74.34           O  
ATOM    862  N   GLU A 110     -17.104  -0.986  13.831  1.00 85.25           N  
ATOM    863  CA  GLU A 110     -17.909  -1.571  12.762  1.00 85.25           C  
ATOM    864  C   GLU A 110     -17.472  -1.051  11.396  1.00 85.25           C  
ATOM    865  CB  GLU A 110     -19.395  -1.278  12.986  1.00 85.25           C  
ATOM    866  O   GLU A 110     -17.121   0.122  11.255  1.00 85.25           O  
ATOM    867  CG  GLU A 110     -19.958  -1.893  14.260  1.00 85.25           C  
ATOM    868  CD  GLU A 110     -20.035  -3.411  14.209  1.00 85.25           C  
ATOM    869  OE1 GLU A 110     -19.814  -4.064  15.254  1.00 85.25           O  
ATOM    870  OE2 GLU A 110     -20.318  -3.950  13.117  1.00 85.25           O  
ATOM    871  N   ARG A 111     -17.531  -1.864  10.269  1.00 89.51           N  
ATOM    872  CA  ARG A 111     -17.005  -1.570   8.940  1.00 89.51           C  
ATOM    873  C   ARG A 111     -17.953  -0.661   8.165  1.00 89.51           C  
ATOM    874  CB  ARG A 111     -16.764  -2.864   8.159  1.00 89.51           C  
ATOM    875  O   ARG A 111     -17.567  -0.071   7.154  1.00 89.51           O  
ATOM    876  CG  ARG A 111     -15.639  -3.720   8.718  1.00 89.51           C  
ATOM    877  CD  ARG A 111     -15.541  -5.060   8.001  1.00 89.51           C  
ATOM    878  NE  ARG A 111     -15.245  -4.891   6.581  1.00 89.51           N  
ATOM    879  NH1 ARG A 111     -15.901  -7.023   5.980  1.00 89.51           N  
ATOM    880  NH2 ARG A 111     -15.121  -5.568   4.390  1.00 89.51           N  
ATOM    881  CZ  ARG A 111     -15.423  -5.828   5.654  1.00 89.51           C  
ATOM    882  N   TRP A 112     -19.189  -0.559   8.677  1.00 91.62           N  
ATOM    883  CA  TRP A 112     -20.108   0.348   7.997  1.00 91.62           C  
ATOM    884  C   TRP A 112     -19.833   1.796   8.391  1.00 91.62           C  
ATOM    885  CB  TRP A 112     -21.560  -0.014   8.320  1.00 91.62           C  
ATOM    886  O   TRP A 112     -20.458   2.719   7.862  1.00 91.62           O  
ATOM    887  CG  TRP A 112     -21.807  -0.306   9.770  1.00 91.62           C  
ATOM    888  CD1 TRP A 112     -21.888  -1.537  10.360  1.00 91.62           C  
ATOM    889  CD2 TRP A 112     -22.010   0.653  10.812  1.00 91.62           C  
ATOM    890  CE2 TRP A 112     -22.208  -0.067  12.010  1.00 91.62           C  
ATOM    891  CE3 TRP A 112     -22.043   2.053  10.848  1.00 91.62           C  
ATOM    892  NE1 TRP A 112     -22.129  -1.400  11.708  1.00 91.62           N  
ATOM    893  CH2 TRP A 112     -22.464   1.938  13.241  1.00 91.62           C  
ATOM    894  CZ2 TRP A 112     -22.436   0.567  13.234  1.00 91.62           C  
ATOM    895  CZ3 TRP A 112     -22.270   2.683  12.067  1.00 91.62           C  
ATOM    896  N   PHE A 113     -18.835   2.017   9.314  1.00 89.12           N  
ATOM    897  CA  PHE A 113     -18.451   3.367   9.707  1.00 89.12           C  
ATOM    898  C   PHE A 113     -17.291   3.870   8.856  1.00 89.12           C  
ATOM    899  CB  PHE A 113     -18.069   3.408  11.191  1.00 89.12           C  
ATOM    900  O   PHE A 113     -16.193   3.311   8.901  1.00 89.12           O  
ATOM    901  CG  PHE A 113     -17.661   4.773  11.675  1.00 89.12           C  
ATOM    902  CD1 PHE A 113     -16.358   5.018  12.091  1.00 89.12           C  
ATOM    903  CD2 PHE A 113     -18.581   5.813  11.713  1.00 89.12           C  
ATOM    904  CE1 PHE A 113     -15.977   6.280  12.540  1.00 89.12           C  
ATOM    905  CE2 PHE A 113     -18.208   7.078  12.160  1.00 89.12           C  
ATOM    906  CZ  PHE A 113     -16.906   7.309  12.574  1.00 89.12           C  
ATOM    907  N   HIS A 114     -17.447   4.965   8.149  1.00 88.42           N  
ATOM    908  CA  HIS A 114     -16.501   5.448   7.150  1.00 88.42           C  
ATOM    909  C   HIS A 114     -15.748   6.676   7.652  1.00 88.42           C  
ATOM    910  CB  HIS A 114     -17.223   5.774   5.841  1.00 88.42           C  
ATOM    911  O   HIS A 114     -14.905   7.227   6.940  1.00 88.42           O  
ATOM    912  CG  HIS A 114     -17.592   4.565   5.042  1.00 88.42           C  
ATOM    913  CD2 HIS A 114     -18.445   3.548   5.311  1.00 88.42           C  
ATOM    914  ND1 HIS A 114     -17.054   4.299   3.802  1.00 88.42           N  
ATOM    915  CE1 HIS A 114     -17.562   3.169   3.341  1.00 88.42           C  
ATOM    916  NE2 HIS A 114     -18.409   2.693   4.237  1.00 88.42           N  
ATOM    917  N   GLY A 115     -15.930   7.017   8.887  1.00 79.54           N  
ATOM    918  CA  GLY A 115     -15.215   8.140   9.471  1.00 79.54           C  
ATOM    919  C   GLY A 115     -15.480   9.453   8.758  1.00 79.54           C  
ATOM    920  O   GLY A 115     -16.634   9.854   8.594  1.00 79.54           O  
ATOM    921  N   HIS A 116     -14.343  10.156   8.307  1.00 76.01           N  
ATOM    922  CA  HIS A 116     -14.420  11.458   7.654  1.00 76.01           C  
ATOM    923  C   HIS A 116     -14.744  11.312   6.171  1.00 76.01           C  
ATOM    924  CB  HIS A 116     -13.108  12.224   7.832  1.00 76.01           C  
ATOM    925  O   HIS A 116     -13.839  11.199   5.342  1.00 76.01           O  
ATOM    926  CG  HIS A 116     -13.227  13.689   7.554  1.00 76.01           C  
ATOM    927  CD2 HIS A 116     -12.730  14.446   6.547  1.00 76.01           C  
ATOM    928  ND1 HIS A 116     -13.928  14.547   8.373  1.00 76.01           N  
ATOM    929  CE1 HIS A 116     -13.857  15.773   7.880  1.00 76.01           C  
ATOM    930  NE2 HIS A 116     -13.136  15.738   6.772  1.00 76.01           N  
ATOM    931  N   LEU A 117     -15.932  11.090   5.755  1.00 82.41           N  
ATOM    932  CA  LEU A 117     -16.492  10.963   4.413  1.00 82.41           C  
ATOM    933  C   LEU A 117     -17.555  12.028   4.165  1.00 82.41           C  
ATOM    934  CB  LEU A 117     -17.092   9.569   4.213  1.00 82.41           C  
ATOM    935  O   LEU A 117     -18.505  12.155   4.940  1.00 82.41           O  
ATOM    936  CG  LEU A 117     -17.468   9.193   2.779  1.00 82.41           C  
ATOM    937  CD1 LEU A 117     -16.213   8.919   1.957  1.00 82.41           C  
ATOM    938  CD2 LEU A 117     -18.395   7.982   2.769  1.00 82.41           C  
ATOM    939  N   SER A 118     -17.288  12.858   3.090  1.00 84.58           N  
ATOM    940  CA  SER A 118     -18.257  13.906   2.789  1.00 84.58           C  
ATOM    941  C   SER A 118     -19.562  13.317   2.264  1.00 84.58           C  
ATOM    942  CB  SER A 118     -17.684  14.889   1.768  1.00 84.58           C  
ATOM    943  O   SER A 118     -19.593  12.174   1.805  1.00 84.58           O  
ATOM    944  OG  SER A 118     -17.595  14.289   0.487  1.00 84.58           O  
ATOM    945  N   GLY A 119     -20.603  14.103   2.408  1.00 88.38           N  
ATOM    946  CA  GLY A 119     -21.892  13.703   1.865  1.00 88.38           C  
ATOM    947  C   GLY A 119     -21.835  13.352   0.391  1.00 88.38           C  
ATOM    948  O   GLY A 119     -22.408  12.347  -0.036  1.00 88.38           O  
ATOM    949  N   LYS A 120     -21.125  14.084  -0.412  1.00 89.07           N  
ATOM    950  CA  LYS A 120     -20.962  13.848  -1.844  1.00 89.07           C  
ATOM    951  C   LYS A 120     -20.212  12.544  -2.104  1.00 89.07           C  
ATOM    952  CB  LYS A 120     -20.224  15.016  -2.499  1.00 89.07           C  
ATOM    953  O   LYS A 120     -20.584  11.775  -2.992  1.00 89.07           O  
ATOM    954  CG  LYS A 120     -21.066  16.275  -2.648  1.00 89.07           C  
ATOM    955  CD  LYS A 120     -20.323  17.357  -3.420  1.00 89.07           C  
ATOM    956  CE  LYS A 120     -21.135  18.642  -3.505  1.00 89.07           C  
ATOM    957  NZ  LYS A 120     -20.402  19.713  -4.244  1.00 89.07           N  
ATOM    958  N   GLU A 121     -19.127  12.311  -1.362  1.00 87.95           N  
ATOM    959  CA  GLU A 121     -18.348  11.082  -1.476  1.00 87.95           C  
ATOM    960  C   GLU A 121     -19.182   9.863  -1.091  1.00 87.95           C  
ATOM    961  CB  GLU A 121     -17.093  11.158  -0.603  1.00 87.95           C  
ATOM    962  O   GLU A 121     -19.089   8.813  -1.731  1.00 87.95           O  
ATOM    963  CG  GLU A 121     -16.047  12.137  -1.115  1.00 87.95           C  
ATOM    964  CD  GLU A 121     -14.943  12.417  -0.107  1.00 87.95           C  
ATOM    965  OE1 GLU A 121     -13.785  12.647  -0.523  1.00 87.95           O  
ATOM    966  OE2 GLU A 121     -15.239  12.405   1.109  1.00 87.95           O  
ATOM    967  N   ALA A 122     -19.954  10.065  -0.007  1.00 91.96           N  
ATOM    968  CA  ALA A 122     -20.835   8.986   0.433  1.00 91.96           C  
ATOM    969  C   ALA A 122     -21.852   8.632  -0.648  1.00 91.96           C  
ATOM    970  CB  ALA A 122     -21.550   9.375   1.725  1.00 91.96           C  
ATOM    971  O   ALA A 122     -22.112   7.454  -0.903  1.00 91.96           O  
ATOM    972  N   GLU A 123     -22.423   9.624  -1.260  1.00 92.61           N  
ATOM    973  CA  GLU A 123     -23.387   9.419  -2.337  1.00 92.61           C  
ATOM    974  C   GLU A 123     -22.755   8.673  -3.509  1.00 92.61           C  
ATOM    975  CB  GLU A 123     -23.957  10.758  -2.811  1.00 92.61           C  
ATOM    976  O   GLU A 123     -23.359   7.753  -4.065  1.00 92.61           O  
ATOM    977  CG  GLU A 123     -24.896  11.415  -1.811  1.00 92.61           C  
ATOM    978  CD  GLU A 123     -25.454  12.744  -2.295  1.00 92.61           C  
ATOM    979  OE1 GLU A 123     -26.230  13.384  -1.550  1.00 92.61           O  
ATOM    980  OE2 GLU A 123     -25.113  13.148  -3.429  1.00 92.61           O  
ATOM    981  N   LYS A 124     -21.615   9.107  -3.910  1.00 90.17           N  
ATOM    982  CA  LYS A 124     -20.878   8.463  -4.994  1.00 90.17           C  
ATOM    983  C   LYS A 124     -20.606   6.995  -4.678  1.00 90.17           C  
ATOM    984  CB  LYS A 124     -19.561   9.195  -5.257  1.00 90.17           C  
ATOM    985  O   LYS A 124     -20.834   6.121  -5.517  1.00 90.17           O  
ATOM    986  CG  LYS A 124     -18.778   8.654  -6.444  1.00 90.17           C  
ATOM    987  CD  LYS A 124     -17.489   9.434  -6.665  1.00 90.17           C  
ATOM    988  CE  LYS A 124     -16.654   8.829  -7.786  1.00 90.17           C  
ATOM    989  NZ  LYS A 124     -15.336   9.518  -7.929  1.00 90.17           N  
ATOM    990  N   LEU A 125     -20.141   6.683  -3.415  1.00 89.36           N  
ATOM    991  CA  LEU A 125     -19.817   5.325  -2.992  1.00 89.36           C  
ATOM    992  C   LEU A 125     -21.062   4.443  -2.996  1.00 89.36           C  
ATOM    993  CB  LEU A 125     -19.188   5.333  -1.596  1.00 89.36           C  
ATOM    994  O   LEU A 125     -21.032   3.322  -3.509  1.00 89.36           O  
ATOM    995  CG  LEU A 125     -17.714   5.731  -1.519  1.00 89.36           C  
ATOM    996  CD1 LEU A 125     -17.275   5.862  -0.065  1.00 89.36           C  
ATOM    997  CD2 LEU A 125     -16.846   4.715  -2.256  1.00 89.36           C  
ATOM    998  N   LEU A 126     -22.097   4.937  -2.459  1.00 91.59           N  
ATOM    999  CA  LEU A 126     -23.333   4.169  -2.347  1.00 91.59           C  
ATOM   1000  C   LEU A 126     -23.951   3.931  -3.721  1.00 91.59           C  
ATOM   1001  CB  LEU A 126     -24.334   4.893  -1.443  1.00 91.59           C  
ATOM   1002  O   LEU A 126     -24.500   2.858  -3.982  1.00 91.59           O  
ATOM   1003  CG  LEU A 126     -24.116   4.746   0.064  1.00 91.59           C  
ATOM   1004  CD1 LEU A 126     -24.905   5.810   0.820  1.00 91.59           C  
ATOM   1005  CD2 LEU A 126     -24.513   3.349   0.527  1.00 91.59           C  
ATOM   1006  N   THR A 127     -23.819   4.903  -4.561  1.00 89.42           N  
ATOM   1007  CA  THR A 127     -24.380   4.798  -5.904  1.00 89.42           C  
ATOM   1008  C   THR A 127     -23.562   3.834  -6.758  1.00 89.42           C  
ATOM   1009  CB  THR A 127     -24.441   6.174  -6.593  1.00 89.42           C  
ATOM   1010  O   THR A 127     -24.123   3.038  -7.514  1.00 89.42           O  
ATOM   1011  CG2 THR A 127     -25.075   6.068  -7.976  1.00 89.42           C  
ATOM   1012  OG1 THR A 127     -25.219   7.070  -5.790  1.00 89.42           O  
ATOM   1013  N   GLU A 128     -22.235   3.822  -6.622  1.00 85.75           N  
ATOM   1014  CA  GLU A 128     -21.340   3.042  -7.472  1.00 85.75           C  
ATOM   1015  C   GLU A 128     -21.196   1.613  -6.957  1.00 85.75           C  
ATOM   1016  CB  GLU A 128     -19.966   3.710  -7.561  1.00 85.75           C  
ATOM   1017  O   GLU A 128     -21.146   0.666  -7.745  1.00 85.75           O  
ATOM   1018  CG  GLU A 128     -19.945   4.962  -8.426  1.00 85.75           C  
ATOM   1019  CD  GLU A 128     -18.577   5.621  -8.495  1.00 85.75           C  
ATOM   1020  OE1 GLU A 128     -18.426   6.632  -9.218  1.00 85.75           O  
ATOM   1021  OE2 GLU A 128     -17.648   5.122  -7.822  1.00 85.75           O  
ATOM   1022  N   LYS A 129     -21.201   1.481  -5.640  1.00 84.95           N  
ATOM   1023  CA  LYS A 129     -20.844   0.184  -5.071  1.00 84.95           C  
ATOM   1024  C   LYS A 129     -22.017  -0.423  -4.307  1.00 84.95           C  
ATOM   1025  CB  LYS A 129     -19.631   0.319  -4.149  1.00 84.95           C  
ATOM   1026  O   LYS A 129     -21.991  -1.604  -3.956  1.00 84.95           O  
ATOM   1027  CG  LYS A 129     -18.360   0.764  -4.858  1.00 84.95           C  
ATOM   1028  CD  LYS A 129     -17.169   0.786  -3.909  1.00 84.95           C  
ATOM   1029  CE  LYS A 129     -15.894   1.217  -4.622  1.00 84.95           C  
ATOM   1030  NZ  LYS A 129     -14.711   1.182  -3.710  1.00 84.95           N  
ATOM   1031  N   GLY A 130     -22.950   0.407  -4.048  1.00 85.97           N  
ATOM   1032  CA  GLY A 130     -24.027  -0.060  -3.190  1.00 85.97           C  
ATOM   1033  C   GLY A 130     -25.253  -0.511  -3.962  1.00 85.97           C  
ATOM   1034  O   GLY A 130     -25.322  -0.341  -5.181  1.00 85.97           O  
ATOM   1035  N   LYS A 131     -26.189  -1.183  -3.290  1.00 88.79           N  
ATOM   1036  CA  LYS A 131     -27.511  -1.586  -3.762  1.00 88.79           C  
ATOM   1037  C   LYS A 131     -28.612  -0.982  -2.896  1.00 88.79           C  
ATOM   1038  CB  LYS A 131     -27.634  -3.110  -3.778  1.00 88.79           C  
ATOM   1039  O   LYS A 131     -28.331  -0.373  -1.861  1.00 88.79           O  
ATOM   1040  CG  LYS A 131     -26.585  -3.807  -4.633  1.00 88.79           C  
ATOM   1041  CD  LYS A 131     -26.705  -5.323  -4.539  1.00 88.79           C  
ATOM   1042  CE  LYS A 131     -25.622  -6.022  -5.351  1.00 88.79           C  
ATOM   1043  NZ  LYS A 131     -25.725  -7.508  -5.248  1.00 88.79           N  
ATOM   1044  N   HIS A 132     -29.789  -1.054  -3.485  1.00 89.29           N  
ATOM   1045  CA  HIS A 132     -30.921  -0.583  -2.695  1.00 89.29           C  
ATOM   1046  C   HIS A 132     -30.867  -1.130  -1.273  1.00 89.29           C  
ATOM   1047  CB  HIS A 132     -32.240  -0.980  -3.361  1.00 89.29           C  
ATOM   1048  O   HIS A 132     -30.754  -2.341  -1.073  1.00 89.29           O  
ATOM   1049  CG  HIS A 132     -33.449  -0.630  -2.552  1.00 89.29           C  
ATOM   1050  CD2 HIS A 132     -34.268  -1.400  -1.798  1.00 89.29           C  
ATOM   1051  ND1 HIS A 132     -33.938   0.656  -2.465  1.00 89.29           N  
ATOM   1052  CE1 HIS A 132     -35.008   0.660  -1.688  1.00 89.29           C  
ATOM   1053  NE2 HIS A 132     -35.230  -0.574  -1.271  1.00 89.29           N  
ATOM   1054  N   GLY A 133     -30.848  -0.145  -0.305  1.00 90.76           N  
ATOM   1055  CA  GLY A 133     -30.808  -0.560   1.089  1.00 90.76           C  
ATOM   1056  C   GLY A 133     -29.406  -0.568   1.669  1.00 90.76           C  
ATOM   1057  O   GLY A 133     -29.227  -0.795   2.867  1.00 90.76           O  
ATOM   1058  N   SER A 134     -28.383  -0.345   0.705  1.00 94.05           N  
ATOM   1059  CA  SER A 134     -27.020  -0.209   1.206  1.00 94.05           C  
ATOM   1060  C   SER A 134     -26.869   1.042   2.066  1.00 94.05           C  
ATOM   1061  CB  SER A 134     -26.024  -0.164   0.046  1.00 94.05           C  
ATOM   1062  O   SER A 134     -27.467   2.079   1.772  1.00 94.05           O  
ATOM   1063  OG  SER A 134     -26.007  -1.398  -0.650  1.00 94.05           O  
ATOM   1064  N   PHE A 135     -26.074   0.820   3.133  1.00 95.52           N  
ATOM   1065  CA  PHE A 135     -25.947   1.956   4.039  1.00 95.52           C  
ATOM   1066  C   PHE A 135     -24.526   2.061   4.579  1.00 95.52           C  
ATOM   1067  CB  PHE A 135     -26.942   1.835   5.198  1.00 95.52           C  
ATOM   1068  O   PHE A 135     -23.768   1.089   4.542  1.00 95.52           O  
ATOM   1069  CG  PHE A 135     -26.633   0.709   6.147  1.00 95.52           C  
ATOM   1070  CD1 PHE A 135     -27.122  -0.570   5.913  1.00 95.52           C  
ATOM   1071  CD2 PHE A 135     -25.855   0.931   7.276  1.00 95.52           C  
ATOM   1072  CE1 PHE A 135     -26.838  -1.614   6.790  1.00 95.52           C  
ATOM   1073  CE2 PHE A 135     -25.567  -0.107   8.157  1.00 95.52           C  
ATOM   1074  CZ  PHE A 135     -26.060  -1.379   7.913  1.00 95.52           C  
ATOM   1075  N   LEU A 136     -24.139   3.323   4.978  1.00 96.43           N  
ATOM   1076  CA  LEU A 136     -22.914   3.603   5.719  1.00 96.43           C  
ATOM   1077  C   LEU A 136     -23.123   4.753   6.699  1.00 96.43           C  
ATOM   1078  CB  LEU A 136     -21.771   3.938   4.757  1.00 96.43           C  
ATOM   1079  O   LEU A 136     -24.097   5.501   6.586  1.00 96.43           O  
ATOM   1080  CG  LEU A 136     -21.979   5.153   3.853  1.00 96.43           C  
ATOM   1081  CD1 LEU A 136     -21.653   6.438   4.607  1.00 96.43           C  
ATOM   1082  CD2 LEU A 136     -21.128   5.036   2.594  1.00 96.43           C  
ATOM   1083  N   VAL A 137     -22.250   4.754   7.743  1.00 95.49           N  
ATOM   1084  CA  VAL A 137     -22.261   5.826   8.734  1.00 95.49           C  
ATOM   1085  C   VAL A 137     -20.964   6.626   8.645  1.00 95.49           C  
ATOM   1086  CB  VAL A 137     -22.449   5.273  10.165  1.00 95.49           C  
ATOM   1087  O   VAL A 137     -19.889   6.056   8.442  1.00 95.49           O  
ATOM   1088  CG1 VAL A 137     -22.329   6.394  11.196  1.00 95.49           C  
ATOM   1089  CG2 VAL A 137     -23.799   4.569  10.291  1.00 95.49           C  
ATOM   1090  N   ARG A 138     -21.125   7.994   8.719  1.00 91.99           N  
ATOM   1091  CA  ARG A 138     -19.988   8.902   8.614  1.00 91.99           C  
ATOM   1092  C   ARG A 138     -20.109  10.048   9.613  1.00 91.99           C  
ATOM   1093  CB  ARG A 138     -19.871   9.456   7.193  1.00 91.99           C  
ATOM   1094  O   ARG A 138     -21.180  10.274  10.180  1.00 91.99           O  
ATOM   1095  CG  ARG A 138     -21.083  10.255   6.741  1.00 91.99           C  
ATOM   1096  CD  ARG A 138     -20.947  10.720   5.298  1.00 91.99           C  
ATOM   1097  NE  ARG A 138     -22.091  11.527   4.882  1.00 91.99           N  
ATOM   1098  NH1 ARG A 138     -21.261  13.511   5.726  1.00 91.99           N  
ATOM   1099  NH2 ARG A 138     -23.296  13.471   4.673  1.00 91.99           N  
ATOM   1100  CZ  ARG A 138     -22.213  12.834   5.094  1.00 91.99           C  
ATOM   1101  N   GLU A 139     -18.929  10.718   9.799  1.00 82.63           N  
ATOM   1102  CA  GLU A 139     -18.952  11.915  10.634  1.00 82.63           C  
ATOM   1103  C   GLU A 139     -19.624  13.080   9.912  1.00 82.63           C  
ATOM   1104  CB  GLU A 139     -17.533  12.306  11.055  1.00 82.63           C  
ATOM   1105  O   GLU A 139     -19.434  13.262   8.707  1.00 82.63           O  
ATOM   1106  CG  GLU A 139     -16.912  11.362  12.074  1.00 82.63           C  
ATOM   1107  CD  GLU A 139     -15.548  11.821  12.564  1.00 82.63           C  
ATOM   1108  OE1 GLU A 139     -14.924  11.106  13.380  1.00 82.63           O  
ATOM   1109  OE2 GLU A 139     -15.101  12.907  12.131  1.00 82.63           O  
ATOM   1110  N   SER A 140     -20.444  13.798  10.754  1.00 83.70           N  
ATOM   1111  CA  SER A 140     -21.079  14.974  10.168  1.00 83.70           C  
ATOM   1112  C   SER A 140     -20.068  16.093   9.944  1.00 83.70           C  
ATOM   1113  CB  SER A 140     -22.214  15.472  11.063  1.00 83.70           C  
ATOM   1114  O   SER A 140     -19.335  16.468  10.861  1.00 83.70           O  
ATOM   1115  OG  SER A 140     -22.750  16.687  10.566  1.00 83.70           O  
ATOM   1116  N   GLN A 141     -20.110  16.660   8.681  1.00 79.09           N  
ATOM   1117  CA  GLN A 141     -19.204  17.770   8.407  1.00 79.09           C  
ATOM   1118  C   GLN A 141     -19.836  19.104   8.796  1.00 79.09           C  
ATOM   1119  CB  GLN A 141     -18.808  17.788   6.929  1.00 79.09           C  
ATOM   1120  O   GLN A 141     -19.129  20.062   9.115  1.00 79.09           O  
ATOM   1121  CG  GLN A 141     -17.872  16.656   6.530  1.00 79.09           C  
ATOM   1122  CD  GLN A 141     -17.378  16.779   5.101  1.00 79.09           C  
ATOM   1123  NE2 GLN A 141     -16.143  16.351   4.862  1.00 79.09           N  
ATOM   1124  OE1 GLN A 141     -18.100  17.255   4.219  1.00 79.09           O  
ATOM   1125  N   SER A 142     -21.088  19.139   8.872  1.00 79.55           N  
ATOM   1126  CA  SER A 142     -21.814  20.363   9.196  1.00 79.55           C  
ATOM   1127  C   SER A 142     -22.022  20.501  10.700  1.00 79.55           C  
ATOM   1128  CB  SER A 142     -23.166  20.390   8.481  1.00 79.55           C  
ATOM   1129  O   SER A 142     -22.142  21.615  11.216  1.00 79.55           O  
ATOM   1130  OG  SER A 142     -23.922  19.233   8.793  1.00 79.55           O  
ATOM   1131  N   HIS A 143     -22.128  19.406  11.450  1.00 76.35           N  
ATOM   1132  CA  HIS A 143     -22.287  19.402  12.900  1.00 76.35           C  
ATOM   1133  C   HIS A 143     -21.250  18.504  13.566  1.00 76.35           C  
ATOM   1134  CB  HIS A 143     -23.697  18.950  13.282  1.00 76.35           C  
ATOM   1135  O   HIS A 143     -21.534  17.344  13.874  1.00 76.35           O  
ATOM   1136  CG  HIS A 143     -24.776  19.848  12.766  1.00 76.35           C  
ATOM   1137  CD2 HIS A 143     -25.431  20.878  13.352  1.00 76.35           C  
ATOM   1138  ND1 HIS A 143     -25.301  19.728  11.498  1.00 76.35           N  
ATOM   1139  CE1 HIS A 143     -26.233  20.650  11.324  1.00 76.35           C  
ATOM   1140  NE2 HIS A 143     -26.331  21.361  12.435  1.00 76.35           N  
ATOM   1141  N   PRO A 144     -20.084  19.064  13.732  1.00 73.86           N  
ATOM   1142  CA  PRO A 144     -19.004  18.295  14.354  1.00 73.86           C  
ATOM   1143  C   PRO A 144     -19.428  17.633  15.663  1.00 73.86           C  
ATOM   1144  CB  PRO A 144     -17.920  19.347  14.601  1.00 73.86           C  
ATOM   1145  O   PRO A 144     -20.091  18.263  16.491  1.00 73.86           O  
ATOM   1146  CG  PRO A 144     -18.155  20.391  13.558  1.00 73.86           C  
ATOM   1147  CD  PRO A 144     -19.633  20.493  13.311  1.00 73.86           C  
ATOM   1148  N   GLY A 145     -19.044  16.365  15.850  1.00 70.01           N  
ATOM   1149  CA  GLY A 145     -19.451  15.568  16.997  1.00 70.01           C  
ATOM   1150  C   GLY A 145     -20.651  14.684  16.714  1.00 70.01           C  
ATOM   1151  O   GLY A 145     -20.870  13.686  17.405  1.00 70.01           O  
ATOM   1152  N   ASP A 146     -21.380  15.089  15.700  1.00 83.88           N  
ATOM   1153  CA  ASP A 146     -22.531  14.296  15.279  1.00 83.88           C  
ATOM   1154  C   ASP A 146     -22.176  13.396  14.098  1.00 83.88           C  
ATOM   1155  CB  ASP A 146     -23.705  15.207  14.912  1.00 83.88           C  
ATOM   1156  O   ASP A 146     -21.084  13.504  13.535  1.00 83.88           O  
ATOM   1157  CG  ASP A 146     -24.258  15.970  16.102  1.00 83.88           C  
ATOM   1158  OD1 ASP A 146     -23.997  15.572  17.258  1.00 83.88           O  
ATOM   1159  OD2 ASP A 146     -24.964  16.978  15.883  1.00 83.88           O  
ATOM   1160  N   PHE A 147     -23.127  12.537  13.742  1.00 91.36           N  
ATOM   1161  CA  PHE A 147     -22.879  11.565  12.685  1.00 91.36           C  
ATOM   1162  C   PHE A 147     -24.019  11.563  11.673  1.00 91.36           C  
ATOM   1163  CB  PHE A 147     -22.699  10.162  13.274  1.00 91.36           C  
ATOM   1164  O   PHE A 147     -25.075  12.150  11.919  1.00 91.36           O  
ATOM   1165  CG  PHE A 147     -21.596  10.069  14.294  1.00 91.36           C  
ATOM   1166  CD1 PHE A 147     -20.301   9.745  13.910  1.00 91.36           C  
ATOM   1167  CD2 PHE A 147     -21.856  10.307  15.637  1.00 91.36           C  
ATOM   1168  CE1 PHE A 147     -19.278   9.658  14.852  1.00 91.36           C  
ATOM   1169  CE2 PHE A 147     -20.839  10.222  16.584  1.00 91.36           C  
ATOM   1170  CZ  PHE A 147     -19.551   9.897  16.190  1.00 91.36           C  
ATOM   1171  N   VAL A 148     -23.724  10.990  10.542  1.00 95.46           N  
ATOM   1172  CA  VAL A 148     -24.742  10.926   9.499  1.00 95.46           C  
ATOM   1173  C   VAL A 148     -24.879   9.490   8.997  1.00 95.46           C  
ATOM   1174  CB  VAL A 148     -24.411  11.872   8.323  1.00 95.46           C  
ATOM   1175  O   VAL A 148     -23.880   8.834   8.693  1.00 95.46           O  
ATOM   1176  CG1 VAL A 148     -25.483  11.782   7.239  1.00 95.46           C  
ATOM   1177  CG2 VAL A 148     -24.268  13.309   8.820  1.00 95.46           C  
ATOM   1178  N   LEU A 149     -26.152   8.929   9.040  1.00 95.99           N  
ATOM   1179  CA  LEU A 149     -26.512   7.675   8.387  1.00 95.99           C  
ATOM   1180  C   LEU A 149     -26.930   7.916   6.940  1.00 95.99           C  
ATOM   1181  CB  LEU A 149     -27.644   6.980   9.148  1.00 95.99           C  
ATOM   1182  O   LEU A 149     -27.921   8.604   6.682  1.00 95.99           O  
ATOM   1183  CG  LEU A 149     -28.160   5.671   8.549  1.00 95.99           C  
ATOM   1184  CD1 LEU A 149     -27.057   4.618   8.544  1.00 95.99           C  
ATOM   1185  CD2 LEU A 149     -29.378   5.173   9.320  1.00 95.99           C  
ATOM   1186  N   SER A 150     -26.137   7.447   5.999  1.00 95.41           N  
ATOM   1187  CA  SER A 150     -26.414   7.575   4.572  1.00 95.41           C  
ATOM   1188  C   SER A 150     -26.951   6.270   3.994  1.00 95.41           C  
ATOM   1189  CB  SER A 150     -25.153   7.996   3.817  1.00 95.41           C  
ATOM   1190  O   SER A 150     -26.330   5.216   4.144  1.00 95.41           O  
ATOM   1191  OG  SER A 150     -24.649   9.220   4.322  1.00 95.41           O  
ATOM   1192  N   VAL A 151     -28.138   6.362   3.344  1.00 94.22           N  
ATOM   1193  CA  VAL A 151     -28.817   5.157   2.880  1.00 94.22           C  
ATOM   1194  C   VAL A 151     -29.205   5.316   1.411  1.00 94.22           C  
ATOM   1195  CB  VAL A 151     -30.069   4.847   3.731  1.00 94.22           C  
ATOM   1196  O   VAL A 151     -29.766   6.341   1.019  1.00 94.22           O  
ATOM   1197  CG1 VAL A 151     -30.676   3.504   3.329  1.00 94.22           C  
ATOM   1198  CG2 VAL A 151     -29.717   4.854   5.218  1.00 94.22           C  
ATOM   1199  N   ARG A 152     -28.854   4.258   0.647  1.00 91.71           N  
ATOM   1200  CA  ARG A 152     -29.308   4.227  -0.739  1.00 91.71           C  
ATOM   1201  C   ARG A 152     -30.767   3.790  -0.828  1.00 91.71           C  
ATOM   1202  CB  ARG A 152     -28.430   3.291  -1.572  1.00 91.71           C  
ATOM   1203  O   ARG A 152     -31.114   2.681  -0.418  1.00 91.71           O  
ATOM   1204  CG  ARG A 152     -28.746   3.310  -3.059  1.00 91.71           C  
ATOM   1205  CD  ARG A 152     -27.734   2.505  -3.862  1.00 91.71           C  
ATOM   1206  NE  ARG A 152     -28.049   2.510  -5.288  1.00 91.71           N  
ATOM   1207  NH1 ARG A 152     -26.294   1.136  -5.892  1.00 91.71           N  
ATOM   1208  NH2 ARG A 152     -27.733   1.934  -7.488  1.00 91.71           N  
ATOM   1209  CZ  ARG A 152     -27.358   1.860  -6.219  1.00 91.71           C  
ATOM   1210  N   THR A 153     -31.735   4.652  -1.247  1.00 85.94           N  
ATOM   1211  CA  THR A 153     -33.175   4.420  -1.223  1.00 85.94           C  
ATOM   1212  C   THR A 153     -33.689   4.067  -2.616  1.00 85.94           C  
ATOM   1213  CB  THR A 153     -33.931   5.653  -0.692  1.00 85.94           C  
ATOM   1214  O   THR A 153     -34.727   3.417  -2.754  1.00 85.94           O  
ATOM   1215  CG2 THR A 153     -33.614   5.899   0.780  1.00 85.94           C  
ATOM   1216  OG1 THR A 153     -33.547   6.805  -1.451  1.00 85.94           O  
ATOM   1217  N   GLY A 154     -32.913   4.223  -3.703  1.00 72.73           N  
ATOM   1218  CA  GLY A 154     -33.411   4.011  -5.053  1.00 72.73           C  
ATOM   1219  C   GLY A 154     -32.978   2.684  -5.647  1.00 72.73           C  
ATOM   1220  O   GLY A 154     -32.016   2.072  -5.178  1.00 72.73           O  
ATOM   1221  N   ASP A 155     -33.917   2.003  -6.385  1.00 63.71           N  
ATOM   1222  CA  ASP A 155     -33.703   0.737  -7.079  1.00 63.71           C  
ATOM   1223  C   ASP A 155     -32.895   0.942  -8.358  1.00 63.71           C  
ATOM   1224  CB  ASP A 155     -35.041   0.069  -7.403  1.00 63.71           C  
ATOM   1225  O   ASP A 155     -32.909   2.029  -8.940  1.00 63.71           O  
ATOM   1226  CG  ASP A 155     -35.710  -0.542  -6.184  1.00 63.71           C  
ATOM   1227  OD1 ASP A 155     -35.026  -0.766  -5.162  1.00 63.71           O  
ATOM   1228  OD2 ASP A 155     -36.930  -0.805  -6.247  1.00 63.71           O  
ATOM   1229  N   ASP A 156     -31.769   0.105  -8.510  1.00 57.86           N  
ATOM   1230  CA  ASP A 156     -30.936  -0.015  -9.703  1.00 57.86           C  
ATOM   1231  C   ASP A 156     -31.785   0.029 -10.972  1.00 57.86           C  
ATOM   1232  CB  ASP A 156     -30.121  -1.309  -9.660  1.00 57.86           C  
ATOM   1233  O   ASP A 156     -31.357   0.572 -11.992  1.00 57.86           O  
ATOM   1234  CG  ASP A 156     -28.849  -1.181  -8.841  1.00 57.86           C  
ATOM   1235  OD1 ASP A 156     -28.418  -0.043  -8.555  1.00 57.86           O  
ATOM   1236  OD2 ASP A 156     -28.269  -2.228  -8.480  1.00 57.86           O  
ATOM   1237  N   LYS A 157     -33.204  -0.209 -10.819  1.00 54.37           N  
ATOM   1238  CA  LYS A 157     -34.040  -0.441 -11.993  1.00 54.37           C  
ATOM   1239  C   LYS A 157     -35.081   0.664 -12.153  1.00 54.37           C  
ATOM   1240  CB  LYS A 157     -34.731  -1.802 -11.901  1.00 54.37           C  
ATOM   1241  O   LYS A 157     -35.675   0.815 -13.222  1.00 54.37           O  
ATOM   1242  CG  LYS A 157     -33.787  -2.986 -12.055  1.00 54.37           C  
ATOM   1243  CD  LYS A 157     -34.552  -4.285 -12.273  1.00 54.37           C  
ATOM   1244  CE  LYS A 157     -33.609  -5.468 -12.444  1.00 54.37           C  
ATOM   1245  NZ  LYS A 157     -34.353  -6.740 -12.689  1.00 54.37           N  
ATOM   1246  N   GLY A 158     -35.180   1.651 -11.211  1.00 49.98           N  
ATOM   1247  CA  GLY A 158     -36.304   2.570 -11.310  1.00 49.98           C  
ATOM   1248  C   GLY A 158     -35.879   4.016 -11.483  1.00 49.98           C  
ATOM   1249  O   GLY A 158     -35.062   4.525 -10.713  1.00 49.98           O  
ATOM   1250  N   GLU A 159     -35.312   4.326 -12.631  1.00 45.54           N  
ATOM   1251  CA  GLU A 159     -35.211   5.643 -13.253  1.00 45.54           C  
ATOM   1252  C   GLU A 159     -36.174   6.634 -12.606  1.00 45.54           C  
ATOM   1253  CB  GLU A 159     -35.482   5.550 -14.757  1.00 45.54           C  
ATOM   1254  O   GLU A 159     -37.389   6.422 -12.614  1.00 45.54           O  
ATOM   1255  CG  GLU A 159     -34.351   4.908 -15.547  1.00 45.54           C  
ATOM   1256  CD  GLU A 159     -34.582   4.929 -17.050  1.00 45.54           C  
ATOM   1257  OE1 GLU A 159     -33.693   4.479 -17.807  1.00 45.54           O  
ATOM   1258  OE2 GLU A 159     -35.661   5.400 -17.473  1.00 45.54           O  
ATOM   1259  N   SER A 160     -36.068   7.082 -11.392  1.00 49.83           N  
ATOM   1260  CA  SER A 160     -36.743   8.351 -11.138  1.00 49.83           C  
ATOM   1261  C   SER A 160     -36.585   9.306 -12.317  1.00 49.83           C  
ATOM   1262  CB  SER A 160     -36.198   9.003  -9.867  1.00 49.83           C  
ATOM   1263  O   SER A 160     -35.780   9.060 -13.218  1.00 49.83           O  
ATOM   1264  OG  SER A 160     -34.978   8.399  -9.474  1.00 49.83           O  
ATOM   1265  N   ASN A 161     -37.639   9.856 -12.906  1.00 52.10           N  
ATOM   1266  CA  ASN A 161     -37.836  10.899 -13.906  1.00 52.10           C  
ATOM   1267  C   ASN A 161     -36.613  11.806 -14.019  1.00 52.10           C  
ATOM   1268  CB  ASN A 161     -39.082  11.726 -13.582  1.00 52.10           C  
ATOM   1269  O   ASN A 161     -36.299  12.299 -15.104  1.00 52.10           O  
ATOM   1270  CG  ASN A 161     -40.355  11.097 -14.112  1.00 52.10           C  
ATOM   1271  ND2 ASN A 161     -41.498  11.620 -13.684  1.00 52.10           N  
ATOM   1272  OD1 ASN A 161     -40.311  10.148 -14.900  1.00 52.10           O  
ATOM   1273  N   ASP A 162     -35.553  11.719 -13.002  1.00 54.26           N  
ATOM   1274  CA  ASP A 162     -34.343  12.521 -13.146  1.00 54.26           C  
ATOM   1275  C   ASP A 162     -33.095  11.641 -13.127  1.00 54.26           C  
ATOM   1276  CB  ASP A 162     -34.261  13.574 -12.039  1.00 54.26           C  
ATOM   1277  O   ASP A 162     -31.974  12.143 -13.235  1.00 54.26           O  
ATOM   1278  CG  ASP A 162     -33.646  14.881 -12.507  1.00 54.26           C  
ATOM   1279  OD1 ASP A 162     -33.452  15.061 -13.728  1.00 54.26           O  
ATOM   1280  OD2 ASP A 162     -33.350  15.738 -11.646  1.00 54.26           O  
ATOM   1281  N   GLY A 163     -33.209  10.196 -13.256  1.00 51.58           N  
ATOM   1282  CA  GLY A 163     -32.091   9.314 -13.552  1.00 51.58           C  
ATOM   1283  C   GLY A 163     -31.046   9.286 -12.452  1.00 51.58           C  
ATOM   1284  O   GLY A 163     -29.997   8.656 -12.601  1.00 51.58           O  
ATOM   1285  N   LYS A 164     -31.218   9.755 -11.091  1.00 53.05           N  
ATOM   1286  CA  LYS A 164     -30.119   9.685 -10.132  1.00 53.05           C  
ATOM   1287  C   LYS A 164     -30.509   8.864  -8.907  1.00 53.05           C  
ATOM   1288  CB  LYS A 164     -29.689  11.090  -9.706  1.00 53.05           C  
ATOM   1289  O   LYS A 164     -31.656   8.914  -8.459  1.00 53.05           O  
ATOM   1290  CG  LYS A 164     -28.820  11.808 -10.729  1.00 53.05           C  
ATOM   1291  CD  LYS A 164     -28.336  13.154 -10.204  1.00 53.05           C  
ATOM   1292  CE  LYS A 164     -27.541  13.912 -11.258  1.00 53.05           C  
ATOM   1293  NZ  LYS A 164     -27.059  15.230 -10.746  1.00 53.05           N  
ATOM   1294  N   SER A 165     -30.122   7.527  -8.725  1.00 61.25           N  
ATOM   1295  CA  SER A 165     -30.075   6.842  -7.437  1.00 61.25           C  
ATOM   1296  C   SER A 165     -30.021   7.838  -6.284  1.00 61.25           C  
ATOM   1297  CB  SER A 165     -28.867   5.907  -7.371  1.00 61.25           C  
ATOM   1298  O   SER A 165     -29.226   8.780  -6.306  1.00 61.25           O  
ATOM   1299  OG  SER A 165     -29.280   4.564  -7.187  1.00 61.25           O  
ATOM   1300  N   LYS A 166     -31.128   7.843  -5.522  1.00 82.22           N  
ATOM   1301  CA  LYS A 166     -31.314   8.778  -4.416  1.00 82.22           C  
ATOM   1302  C   LYS A 166     -30.724   8.225  -3.123  1.00 82.22           C  
ATOM   1303  CB  LYS A 166     -32.799   9.091  -4.223  1.00 82.22           C  
ATOM   1304  O   LYS A 166     -30.905   7.048  -2.805  1.00 82.22           O  
ATOM   1305  CG  LYS A 166     -33.069  10.245  -3.268  1.00 82.22           C  
ATOM   1306  CD  LYS A 166     -34.557  10.552  -3.169  1.00 82.22           C  
ATOM   1307  CE  LYS A 166     -34.835  11.660  -2.161  1.00 82.22           C  
ATOM   1308  NZ  LYS A 166     -36.294  11.961  -2.057  1.00 82.22           N  
ATOM   1309  N   VAL A 167     -29.717   8.896  -2.656  1.00 89.85           N  
ATOM   1310  CA  VAL A 167     -29.106   8.658  -1.353  1.00 89.85           C  
ATOM   1311  C   VAL A 167     -29.717   9.597  -0.315  1.00 89.85           C  
ATOM   1312  CB  VAL A 167     -27.573   8.845  -1.403  1.00 89.85           C  
ATOM   1313  O   VAL A 167     -29.808  10.806  -0.540  1.00 89.85           O  
ATOM   1314  CG1 VAL A 167     -26.963   8.678  -0.012  1.00 89.85           C  
ATOM   1315  CG2 VAL A 167     -26.947   7.857  -2.386  1.00 89.85           C  
ATOM   1316  N   THR A 168     -30.281   8.960   0.736  1.00 91.35           N  
ATOM   1317  CA  THR A 168     -30.856   9.725   1.837  1.00 91.35           C  
ATOM   1318  C   THR A 168     -29.884   9.797   3.011  1.00 91.35           C  
ATOM   1319  CB  THR A 168     -32.188   9.111   2.307  1.00 91.35           C  
ATOM   1320  O   THR A 168     -29.297   8.786   3.402  1.00 91.35           O  
ATOM   1321  CG2 THR A 168     -32.825   9.955   3.406  1.00 91.35           C  
ATOM   1322  OG1 THR A 168     -33.090   9.033   1.196  1.00 91.35           O  
ATOM   1323  N   HIS A 169     -29.716  11.005   3.571  1.00 92.27           N  
ATOM   1324  CA  HIS A 169     -28.828  11.242   4.704  1.00 92.27           C  
ATOM   1325  C   HIS A 169     -29.621  11.546   5.971  1.00 92.27           C  
ATOM   1326  CB  HIS A 169     -27.865  12.391   4.399  1.00 92.27           C  
ATOM   1327  O   HIS A 169     -30.442  12.466   5.989  1.00 92.27           O  
ATOM   1328  CG  HIS A 169     -27.118  12.222   3.115  1.00 92.27           C  
ATOM   1329  CD2 HIS A 169     -27.333  12.746   1.885  1.00 92.27           C  
ATOM   1330  ND1 HIS A 169     -25.998  11.426   3.004  1.00 92.27           N  
ATOM   1331  CE1 HIS A 169     -25.556  11.469   1.759  1.00 92.27           C  
ATOM   1332  NE2 HIS A 169     -26.348  12.263   1.059  1.00 92.27           N  
ATOM   1333  N   VAL A 170     -29.407  10.682   7.004  1.00 93.09           N  
ATOM   1334  CA  VAL A 170     -30.085  10.854   8.284  1.00 93.09           C  
ATOM   1335  C   VAL A 170     -29.080  11.293   9.346  1.00 93.09           C  
ATOM   1336  CB  VAL A 170     -30.796   9.556   8.728  1.00 93.09           C  
ATOM   1337  O   VAL A 170     -28.103  10.591   9.614  1.00 93.09           O  
ATOM   1338  CG1 VAL A 170     -31.555   9.776  10.035  1.00 93.09           C  
ATOM   1339  CG2 VAL A 170     -31.743   9.066   7.633  1.00 93.09           C  
ATOM   1340  N   MET A 171     -29.377  12.465  10.008  1.00 93.47           N  
ATOM   1341  CA  MET A 171     -28.493  12.994  11.043  1.00 93.47           C  
ATOM   1342  C   MET A 171     -28.581  12.157  12.315  1.00 93.47           C  
ATOM   1343  CB  MET A 171     -28.839  14.452  11.351  1.00 93.47           C  
ATOM   1344  O   MET A 171     -29.678  11.825  12.769  1.00 93.47           O  
ATOM   1345  CG  MET A 171     -27.888  15.113  12.337  1.00 93.47           C  
ATOM   1346  SD  MET A 171     -26.207  15.351  11.639  1.00 93.47           S  
ATOM   1347  CE  MET A 171     -26.554  16.629  10.399  1.00 93.47           C  
ATOM   1348  N   ILE A 172     -27.423  11.754  12.811  1.00 93.61           N  
ATOM   1349  CA  ILE A 172     -27.308  11.078  14.098  1.00 93.61           C  
ATOM   1350  C   ILE A 172     -26.703  12.029  15.128  1.00 93.61           C  
ATOM   1351  CB  ILE A 172     -26.454   9.794  13.988  1.00 93.61           C  
ATOM   1352  O   ILE A 172     -25.541  12.425  15.010  1.00 93.61           O  
ATOM   1353  CG1 ILE A 172     -27.028   8.862  12.915  1.00 93.61           C  
ATOM   1354  CG2 ILE A 172     -26.370   9.084  15.342  1.00 93.61           C  
ATOM   1355  CD1 ILE A 172     -26.131   7.678  12.579  1.00 93.61           C  
ATOM   1356  N   ARG A 173     -27.510  12.408  16.191  1.00 89.58           N  
ATOM   1357  CA  ARG A 173     -27.063  13.344  17.218  1.00 89.58           C  
ATOM   1358  C   ARG A 173     -26.436  12.606  18.396  1.00 89.58           C  
ATOM   1359  CB  ARG A 173     -28.230  14.209  17.702  1.00 89.58           C  
ATOM   1360  O   ARG A 173     -26.944  11.569  18.827  1.00 89.58           O  
ATOM   1361  CG  ARG A 173     -28.847  15.074  16.615  1.00 89.58           C  
ATOM   1362  CD  ARG A 173     -30.244  15.546  16.996  1.00 89.58           C  
ATOM   1363  NE  ARG A 173     -30.895  16.247  15.893  1.00 89.58           N  
ATOM   1364  NH1 ARG A 173     -32.969  16.343  16.906  1.00 89.58           N  
ATOM   1365  NH2 ARG A 173     -32.664  17.244  14.821  1.00 89.58           N  
ATOM   1366  CZ  ARG A 173     -32.175  16.610  15.876  1.00 89.58           C  
ATOM   1367  N   CYS A 174     -25.306  13.112  18.746  1.00 81.89           N  
ATOM   1368  CA  CYS A 174     -24.649  12.579  19.934  1.00 81.89           C  
ATOM   1369  C   CYS A 174     -24.722  13.570  21.089  1.00 81.89           C  
ATOM   1370  CB  CYS A 174     -23.189  12.240  19.632  1.00 81.89           C  
ATOM   1371  O   CYS A 174     -24.081  14.622  21.052  1.00 81.89           O  
ATOM   1372  SG  CYS A 174     -22.302  11.528  21.035  1.00 81.89           S  
ATOM   1373  N   GLN A 175     -25.592  13.279  22.054  1.00 80.01           N  
ATOM   1374  CA  GLN A 175     -25.759  14.080  23.262  1.00 80.01           C  
ATOM   1375  C   GLN A 175     -25.597  13.225  24.515  1.00 80.01           C  
ATOM   1376  CB  GLN A 175     -27.127  14.765  23.267  1.00 80.01           C  
ATOM   1377  O   GLN A 175     -26.185  12.147  24.618  1.00 80.01           O  
ATOM   1378  CG  GLN A 175     -27.317  15.767  22.136  1.00 80.01           C  
ATOM   1379  CD  GLN A 175     -28.734  16.306  22.062  1.00 80.01           C  
ATOM   1380  NE2 GLN A 175     -28.975  17.211  21.120  1.00 80.01           N  
ATOM   1381  OE1 GLN A 175     -29.604  15.911  22.844  1.00 80.01           O  
ATOM   1382  N   GLU A 176     -24.727  13.675  25.433  1.00 75.64           N  
ATOM   1383  CA  GLU A 176     -24.447  12.976  26.684  1.00 75.64           C  
ATOM   1384  C   GLU A 176     -23.980  11.546  26.424  1.00 75.64           C  
ATOM   1385  CB  GLU A 176     -25.684  12.969  27.585  1.00 75.64           C  
ATOM   1386  O   GLU A 176     -24.402  10.615  27.113  1.00 75.64           O  
ATOM   1387  CG  GLU A 176     -26.136  14.356  28.018  1.00 75.64           C  
ATOM   1388  CD  GLU A 176     -27.361  14.334  28.919  1.00 75.64           C  
ATOM   1389  OE1 GLU A 176     -27.834  15.419  29.328  1.00 75.64           O  
ATOM   1390  OE2 GLU A 176     -27.852  13.223  29.219  1.00 75.64           O  
ATOM   1391  N   LEU A 177     -23.346  11.326  25.312  1.00 71.55           N  
ATOM   1392  CA  LEU A 177     -22.723  10.059  24.944  1.00 71.55           C  
ATOM   1393  C   LEU A 177     -23.772   9.048  24.495  1.00 71.55           C  
ATOM   1394  CB  LEU A 177     -21.922   9.493  26.120  1.00 71.55           C  
ATOM   1395  O   LEU A 177     -23.548   7.838  24.575  1.00 71.55           O  
ATOM   1396  CG  LEU A 177     -20.710  10.309  26.570  1.00 71.55           C  
ATOM   1397  CD1 LEU A 177     -20.085   9.688  27.815  1.00 71.55           C  
ATOM   1398  CD2 LEU A 177     -19.685  10.410  25.445  1.00 71.55           C  
ATOM   1399  N   LYS A 178     -24.910   9.583  24.211  1.00 80.99           N  
ATOM   1400  CA  LYS A 178     -25.961   8.750  23.634  1.00 80.99           C  
ATOM   1401  C   LYS A 178     -26.296   9.195  22.213  1.00 80.99           C  
ATOM   1402  CB  LYS A 178     -27.217   8.788  24.505  1.00 80.99           C  
ATOM   1403  O   LYS A 178     -26.116  10.363  21.864  1.00 80.99           O  
ATOM   1404  CG  LYS A 178     -27.035   8.163  25.881  1.00 80.99           C  
ATOM   1405  CD  LYS A 178     -28.372   7.947  26.578  1.00 80.99           C  
ATOM   1406  CE  LYS A 178     -28.203   7.200  27.894  1.00 80.99           C  
ATOM   1407  NZ  LYS A 178     -29.518   6.920  28.544  1.00 80.99           N  
ATOM   1408  N   TYR A 179     -26.776   8.185  21.427  1.00 89.47           N  
ATOM   1409  CA  TYR A 179     -26.992   8.453  20.010  1.00 89.47           C  
ATOM   1410  C   TYR A 179     -28.472   8.370  19.659  1.00 89.47           C  
ATOM   1411  CB  TYR A 179     -26.195   7.468  19.149  1.00 89.47           C  
ATOM   1412  O   TYR A 179     -29.179   7.475  20.129  1.00 89.47           O  
ATOM   1413  CG  TYR A 179     -24.715   7.465  19.443  1.00 89.47           C  
ATOM   1414  CD1 TYR A 179     -23.838   8.266  18.715  1.00 89.47           C  
ATOM   1415  CD2 TYR A 179     -24.190   6.660  20.448  1.00 89.47           C  
ATOM   1416  CE1 TYR A 179     -22.472   8.264  18.981  1.00 89.47           C  
ATOM   1417  CE2 TYR A 179     -22.826   6.650  20.723  1.00 89.47           C  
ATOM   1418  OH  TYR A 179     -20.626   7.449  20.254  1.00 89.47           O  
ATOM   1419  CZ  TYR A 179     -21.977   7.455  19.986  1.00 89.47           C  
ATOM   1420  N   ASP A 180     -28.926   9.387  18.808  1.00 92.40           N  
ATOM   1421  CA  ASP A 180     -30.322   9.352  18.386  1.00 92.40           C  
ATOM   1422  C   ASP A 180     -30.493   9.970  17.000  1.00 92.40           C  
ATOM   1423  CB  ASP A 180     -31.208  10.081  19.399  1.00 92.40           C  
ATOM   1424  O   ASP A 180     -29.656  10.761  16.559  1.00 92.40           O  
ATOM   1425  CG  ASP A 180     -31.058  11.591  19.339  1.00 92.40           C  
ATOM   1426  OD1 ASP A 180     -31.879  12.260  18.676  1.00 92.40           O  
ATOM   1427  OD2 ASP A 180     -30.107  12.116  19.959  1.00 92.40           O  
ATOM   1428  N   VAL A 181     -31.492   9.538  16.206  1.00 90.51           N  
ATOM   1429  CA  VAL A 181     -31.790  10.051  14.873  1.00 90.51           C  
ATOM   1430  C   VAL A 181     -33.047  10.917  14.921  1.00 90.51           C  
ATOM   1431  CB  VAL A 181     -31.971   8.905  13.852  1.00 90.51           C  
ATOM   1432  O   VAL A 181     -33.585  11.299  13.879  1.00 90.51           O  
ATOM   1433  CG1 VAL A 181     -30.657   8.153  13.645  1.00 90.51           C  
ATOM   1434  CG2 VAL A 181     -33.070   7.949  14.312  1.00 90.51           C  
ATOM   1435  N   GLY A 182     -33.492  11.241  16.152  1.00 83.26           N  
ATOM   1436  CA  GLY A 182     -34.781  11.904  16.265  1.00 83.26           C  
ATOM   1437  C   GLY A 182     -35.945  10.935  16.349  1.00 83.26           C  
ATOM   1438  O   GLY A 182     -35.767   9.727  16.182  1.00 83.26           O  
ATOM   1439  N   GLY A 183     -36.908  11.181  17.359  1.00 74.37           N  
ATOM   1440  CA  GLY A 183     -38.075  10.326  17.502  1.00 74.37           C  
ATOM   1441  C   GLY A 183     -38.239   9.771  18.904  1.00 74.37           C  
ATOM   1442  O   GLY A 183     -39.059   8.879  19.132  1.00 74.37           O  
ATOM   1443  N   GLY A 184     -37.255  10.148  19.873  1.00 80.29           N  
ATOM   1444  CA  GLY A 184     -37.453   9.829  21.278  1.00 80.29           C  
ATOM   1445  C   GLY A 184     -36.548   8.715  21.770  1.00 80.29           C  
ATOM   1446  O   GLY A 184     -36.168   8.689  22.943  1.00 80.29           O  
ATOM   1447  N   GLU A 185     -36.002   7.811  20.834  1.00 90.06           N  
ATOM   1448  CA  GLU A 185     -35.156   6.715  21.299  1.00 90.06           C  
ATOM   1449  C   GLU A 185     -33.685   7.119  21.306  1.00 90.06           C  
ATOM   1450  CB  GLU A 185     -35.357   5.473  20.426  1.00 90.06           C  
ATOM   1451  O   GLU A 185     -33.204   7.751  20.364  1.00 90.06           O  
ATOM   1452  CG  GLU A 185     -36.750   4.868  20.528  1.00 90.06           C  
ATOM   1453  CD  GLU A 185     -36.886   3.548  19.787  1.00 90.06           C  
ATOM   1454  OE1 GLU A 185     -37.261   2.534  20.418  1.00 90.06           O  
ATOM   1455  OE2 GLU A 185     -36.614   3.527  18.566  1.00 90.06           O  
ATOM   1456  N   ARG A 186     -33.048   6.756  22.362  1.00 92.21           N  
ATOM   1457  CA  ARG A 186     -31.626   7.048  22.512  1.00 92.21           C  
ATOM   1458  C   ARG A 186     -30.824   5.770  22.729  1.00 92.21           C  
ATOM   1459  CB  ARG A 186     -31.395   8.016  23.675  1.00 92.21           C  
ATOM   1460  O   ARG A 186     -31.298   4.836  23.380  1.00 92.21           O  
ATOM   1461  CG  ARG A 186     -32.073   9.365  23.498  1.00 92.21           C  
ATOM   1462  CD  ARG A 186     -31.744  10.315  24.641  1.00 92.21           C  
ATOM   1463  NE  ARG A 186     -32.284  11.651  24.403  1.00 92.21           N  
ATOM   1464  NH1 ARG A 186     -31.315  12.601  26.273  1.00 92.21           N  
ATOM   1465  NH2 ARG A 186     -32.608  13.875  24.874  1.00 92.21           N  
ATOM   1466  CZ  ARG A 186     -32.067  12.706  25.184  1.00 92.21           C  
ATOM   1467  N   PHE A 187     -29.665   5.704  22.111  1.00 91.46           N  
ATOM   1468  CA  PHE A 187     -28.878   4.477  22.140  1.00 91.46           C  
ATOM   1469  C   PHE A 187     -27.495   4.734  22.726  1.00 91.46           C  
ATOM   1470  CB  PHE A 187     -28.750   3.886  20.732  1.00 91.46           C  
ATOM   1471  O   PHE A 187     -26.965   5.842  22.617  1.00 91.46           O  
ATOM   1472  CG  PHE A 187     -30.072   3.610  20.067  1.00 91.46           C  
ATOM   1473  CD1 PHE A 187     -30.696   2.377  20.215  1.00 91.46           C  
ATOM   1474  CD2 PHE A 187     -30.690   4.584  19.295  1.00 91.46           C  
ATOM   1475  CE1 PHE A 187     -31.919   2.119  19.600  1.00 91.46           C  
ATOM   1476  CE2 PHE A 187     -31.913   4.333  18.677  1.00 91.46           C  
ATOM   1477  CZ  PHE A 187     -32.525   3.100  18.831  1.00 91.46           C  
ATOM   1478  N   ASP A 188     -26.901   3.671  23.350  1.00 85.90           N  
ATOM   1479  CA  ASP A 188     -25.619   3.769  24.040  1.00 85.90           C  
ATOM   1480  C   ASP A 188     -24.459   3.781  23.046  1.00 85.90           C  
ATOM   1481  CB  ASP A 188     -25.451   2.614  25.029  1.00 85.90           C  
ATOM   1482  O   ASP A 188     -23.381   4.295  23.349  1.00 85.90           O  
ATOM   1483  CG  ASP A 188     -26.397   2.705  26.214  1.00 85.90           C  
ATOM   1484  OD1 ASP A 188     -26.712   3.831  26.657  1.00 85.90           O  
ATOM   1485  OD2 ASP A 188     -26.829   1.643  26.710  1.00 85.90           O  
ATOM   1486  N   SER A 189     -24.716   3.172  21.857  1.00 86.61           N  
ATOM   1487  CA  SER A 189     -23.657   3.107  20.855  1.00 86.61           C  
ATOM   1488  C   SER A 189     -24.224   3.219  19.443  1.00 86.61           C  
ATOM   1489  CB  SER A 189     -22.866   1.806  20.994  1.00 86.61           C  
ATOM   1490  O   SER A 189     -25.415   2.988  19.227  1.00 86.61           O  
ATOM   1491  OG  SER A 189     -23.646   0.696  20.583  1.00 86.61           O  
ATOM   1492  N   LEU A 190     -23.354   3.646  18.510  1.00 89.35           N  
ATOM   1493  CA  LEU A 190     -23.757   3.682  17.108  1.00 89.35           C  
ATOM   1494  C   LEU A 190     -24.190   2.300  16.631  1.00 89.35           C  
ATOM   1495  CB  LEU A 190     -22.611   4.200  16.235  1.00 89.35           C  
ATOM   1496  O   LEU A 190     -25.124   2.178  15.836  1.00 89.35           O  
ATOM   1497  CG  LEU A 190     -22.339   5.704  16.295  1.00 89.35           C  
ATOM   1498  CD1 LEU A 190     -21.085   6.049  15.498  1.00 89.35           C  
ATOM   1499  CD2 LEU A 190     -23.540   6.486  15.775  1.00 89.35           C  
ATOM   1500  N   THR A 191     -23.556   1.288  17.127  1.00 90.32           N  
ATOM   1501  CA  THR A 191     -23.866  -0.090  16.761  1.00 90.32           C  
ATOM   1502  C   THR A 191     -25.293  -0.449  17.164  1.00 90.32           C  
ATOM   1503  CB  THR A 191     -22.881  -1.077  17.415  1.00 90.32           C  
ATOM   1504  O   THR A 191     -26.042  -1.023  16.370  1.00 90.32           O  
ATOM   1505  CG2 THR A 191     -23.206  -2.516  17.028  1.00 90.32           C  
ATOM   1506  OG1 THR A 191     -21.549  -0.768  16.986  1.00 90.32           O  
ATOM   1507  N   ASP A 192     -25.660  -0.105  18.406  1.00 91.79           N  
ATOM   1508  CA  ASP A 192     -27.011  -0.366  18.894  1.00 91.79           C  
ATOM   1509  C   ASP A 192     -28.050   0.376  18.057  1.00 91.79           C  
ATOM   1510  CB  ASP A 192     -27.136   0.036  20.365  1.00 91.79           C  
ATOM   1511  O   ASP A 192     -29.116  -0.167  17.758  1.00 91.79           O  
ATOM   1512  CG  ASP A 192     -26.348  -0.868  21.297  1.00 91.79           C  
ATOM   1513  OD1 ASP A 192     -25.965  -1.984  20.883  1.00 91.79           O  
ATOM   1514  OD2 ASP A 192     -26.111  -0.463  22.455  1.00 91.79           O  
ATOM   1515  N   LEU A 193     -27.693   1.608  17.724  1.00 94.32           N  
ATOM   1516  CA  LEU A 193     -28.580   2.430  16.908  1.00 94.32           C  
ATOM   1517  C   LEU A 193     -28.815   1.788  15.544  1.00 94.32           C  
ATOM   1518  CB  LEU A 193     -27.997   3.834  16.730  1.00 94.32           C  
ATOM   1519  O   LEU A 193     -29.960   1.644  15.110  1.00 94.32           O  
ATOM   1520  CG  LEU A 193     -28.857   4.832  15.952  1.00 94.32           C  
ATOM   1521  CD1 LEU A 193     -28.640   6.245  16.483  1.00 94.32           C  
ATOM   1522  CD2 LEU A 193     -28.544   4.761  14.462  1.00 94.32           C  
ATOM   1523  N   VAL A 194     -27.804   1.404  14.875  1.00 93.79           N  
ATOM   1524  CA  VAL A 194     -27.886   0.830  13.536  1.00 93.79           C  
ATOM   1525  C   VAL A 194     -28.641  -0.497  13.587  1.00 93.79           C  
ATOM   1526  CB  VAL A 194     -26.484   0.621  12.920  1.00 93.79           C  
ATOM   1527  O   VAL A 194     -29.498  -0.764  12.741  1.00 93.79           O  
ATOM   1528  CG1 VAL A 194     -26.572  -0.222  11.649  1.00 93.79           C  
ATOM   1529  CG2 VAL A 194     -25.825   1.967  12.627  1.00 93.79           C  
ATOM   1530  N   GLU A 195     -28.379  -1.363  14.600  1.00 92.34           N  
ATOM   1531  CA  GLU A 195     -29.051  -2.651  14.745  1.00 92.34           C  
ATOM   1532  C   GLU A 195     -30.552  -2.470  14.947  1.00 92.34           C  
ATOM   1533  CB  GLU A 195     -28.454  -3.440  15.913  1.00 92.34           C  
ATOM   1534  O   GLU A 195     -31.353  -3.238  14.409  1.00 92.34           O  
ATOM   1535  CG  GLU A 195     -27.081  -4.027  15.621  1.00 92.34           C  
ATOM   1536  CD  GLU A 195     -27.066  -4.944  14.409  1.00 92.34           C  
ATOM   1537  OE1 GLU A 195     -26.138  -4.834  13.575  1.00 92.34           O  
ATOM   1538  OE2 GLU A 195     -27.991  -5.779  14.290  1.00 92.34           O  
ATOM   1539  N   HIS A 196     -30.881  -1.505  15.712  1.00 92.94           N  
ATOM   1540  CA  HIS A 196     -32.286  -1.195  15.948  1.00 92.94           C  
ATOM   1541  C   HIS A 196     -32.997  -0.836  14.648  1.00 92.94           C  
ATOM   1542  CB  HIS A 196     -32.421  -0.050  16.953  1.00 92.94           C  
ATOM   1543  O   HIS A 196     -34.080  -1.354  14.364  1.00 92.94           O  
ATOM   1544  CG  HIS A 196     -33.836   0.363  17.206  1.00 92.94           C  
ATOM   1545  CD2 HIS A 196     -34.723  -0.033  18.149  1.00 92.94           C  
ATOM   1546  ND1 HIS A 196     -34.489   1.295  16.429  1.00 92.94           N  
ATOM   1547  CE1 HIS A 196     -35.720   1.455  16.885  1.00 92.94           C  
ATOM   1548  NE2 HIS A 196     -35.887   0.661  17.929  1.00 92.94           N  
ATOM   1549  N   TYR A 197     -32.331   0.031  13.821  1.00 93.03           N  
ATOM   1550  CA  TYR A 197     -33.010   0.532  12.632  1.00 93.03           C  
ATOM   1551  C   TYR A 197     -32.843  -0.430  11.462  1.00 93.03           C  
ATOM   1552  CB  TYR A 197     -32.476   1.916  12.250  1.00 93.03           C  
ATOM   1553  O   TYR A 197     -33.504  -0.286  10.431  1.00 93.03           O  
ATOM   1554  CG  TYR A 197     -33.027   3.035  13.100  1.00 93.03           C  
ATOM   1555  CD1 TYR A 197     -34.368   3.403  13.017  1.00 93.03           C  
ATOM   1556  CD2 TYR A 197     -32.209   3.726  13.987  1.00 93.03           C  
ATOM   1557  CE1 TYR A 197     -34.880   4.435  13.797  1.00 93.03           C  
ATOM   1558  CE2 TYR A 197     -32.710   4.759  14.772  1.00 93.03           C  
ATOM   1559  OH  TYR A 197     -34.547   6.128  15.445  1.00 93.03           O  
ATOM   1560  CZ  TYR A 197     -34.045   5.106  14.670  1.00 93.03           C  
ATOM   1561  N   LYS A 198     -31.982  -1.385  11.637  1.00 91.80           N  
ATOM   1562  CA  LYS A 198     -31.980  -2.519  10.716  1.00 91.80           C  
ATOM   1563  C   LYS A 198     -33.264  -3.334  10.846  1.00 91.80           C  
ATOM   1564  CB  LYS A 198     -30.765  -3.412  10.966  1.00 91.80           C  
ATOM   1565  O   LYS A 198     -33.791  -3.835   9.851  1.00 91.80           O  
ATOM   1566  CG  LYS A 198     -29.482  -2.905  10.324  1.00 91.80           C  
ATOM   1567  CD  LYS A 198     -28.333  -3.887  10.519  1.00 91.80           C  
ATOM   1568  CE  LYS A 198     -27.093  -3.459   9.746  1.00 91.80           C  
ATOM   1569  NZ  LYS A 198     -25.971  -4.430   9.917  1.00 91.80           N  
ATOM   1570  N   LYS A 199     -33.809  -3.472  12.059  1.00 91.64           N  
ATOM   1571  CA  LYS A 199     -34.989  -4.277  12.360  1.00 91.64           C  
ATOM   1572  C   LYS A 199     -36.263  -3.441  12.274  1.00 91.64           C  
ATOM   1573  CB  LYS A 199     -34.869  -4.908  13.748  1.00 91.64           C  
ATOM   1574  O   LYS A 199     -37.344  -3.971  12.010  1.00 91.64           O  
ATOM   1575  CG  LYS A 199     -33.763  -5.947  13.863  1.00 91.64           C  
ATOM   1576  CD  LYS A 199     -33.680  -6.522  15.271  1.00 91.64           C  
ATOM   1577  CE  LYS A 199     -32.520  -7.498  15.410  1.00 91.64           C  
ATOM   1578  NZ  LYS A 199     -32.367  -7.981  16.815  1.00 91.64           N  
ATOM   1579  N   ASN A 200     -36.023  -2.141  12.444  1.00 90.16           N  
ATOM   1580  CA  ASN A 200     -37.155  -1.221  12.455  1.00 90.16           C  
ATOM   1581  C   ASN A 200     -36.952  -0.071  11.472  1.00 90.16           C  
ATOM   1582  CB  ASN A 200     -37.391  -0.678  13.866  1.00 90.16           C  
ATOM   1583  O   ASN A 200     -36.355   0.950  11.819  1.00 90.16           O  
ATOM   1584  CG  ASN A 200     -37.577  -1.778  14.892  1.00 90.16           C  
ATOM   1585  ND2 ASN A 200     -36.550  -2.015  15.700  1.00 90.16           N  
ATOM   1586  OD1 ASN A 200     -38.634  -2.411  14.957  1.00 90.16           O  
ATOM   1587  N   PRO A 201     -37.409  -0.235  10.150  1.00 86.58           N  
ATOM   1588  CA  PRO A 201     -37.148   0.749   9.096  1.00 86.58           C  
ATOM   1589  C   PRO A 201     -37.699   2.133   9.431  1.00 86.58           C  
ATOM   1590  CB  PRO A 201     -37.862   0.157   7.878  1.00 86.58           C  
ATOM   1591  O   PRO A 201     -38.715   2.246  10.121  1.00 86.58           O  
ATOM   1592  CG  PRO A 201     -38.006  -1.298   8.188  1.00 86.58           C  
ATOM   1593  CD  PRO A 201     -38.096  -1.461   9.678  1.00 86.58           C  
ATOM   1594  N   MET A 202     -36.897   3.154   9.008  1.00 88.04           N  
ATOM   1595  CA  MET A 202     -37.278   4.554   9.167  1.00 88.04           C  
ATOM   1596  C   MET A 202     -38.087   5.037   7.968  1.00 88.04           C  
ATOM   1597  CB  MET A 202     -36.038   5.432   9.348  1.00 88.04           C  
ATOM   1598  O   MET A 202     -37.945   4.509   6.864  1.00 88.04           O  
ATOM   1599  CG  MET A 202     -35.220   5.090  10.583  1.00 88.04           C  
ATOM   1600  SD  MET A 202     -33.670   6.067  10.692  1.00 88.04           S  
ATOM   1601  CE  MET A 202     -32.669   5.220   9.438  1.00 88.04           C  
ATOM   1602  N   VAL A 203     -39.044   5.992   8.304  1.00 83.74           N  
ATOM   1603  CA  VAL A 203     -39.830   6.568   7.218  1.00 83.74           C  
ATOM   1604  C   VAL A 203     -39.603   8.077   7.159  1.00 83.74           C  
ATOM   1605  CB  VAL A 203     -41.336   6.262   7.383  1.00 83.74           C  
ATOM   1606  O   VAL A 203     -39.764   8.775   8.163  1.00 83.74           O  
ATOM   1607  CG1 VAL A 203     -42.135   6.836   6.214  1.00 83.74           C  
ATOM   1608  CG2 VAL A 203     -41.564   4.757   7.503  1.00 83.74           C  
ATOM   1609  N   GLU A 204     -39.078   8.497   5.948  1.00 76.54           N  
ATOM   1610  CA  GLU A 204     -38.861   9.916   5.681  1.00 76.54           C  
ATOM   1611  C   GLU A 204     -40.186  10.660   5.539  1.00 76.54           C  
ATOM   1612  CB  GLU A 204     -38.015  10.102   4.419  1.00 76.54           C  
ATOM   1613  O   GLU A 204     -41.215  10.054   5.236  1.00 76.54           O  
ATOM   1614  CG  GLU A 204     -37.550  11.534   4.196  1.00 76.54           C  
ATOM   1615  CD  GLU A 204     -36.694  11.700   2.951  1.00 76.54           C  
ATOM   1616  OE1 GLU A 204     -36.003  12.736   2.823  1.00 76.54           O  
ATOM   1617  OE2 GLU A 204     -36.715  10.786   2.096  1.00 76.54           O  
ATOM   1618  N   THR A 205     -40.276  12.023   5.859  1.00 74.88           N  
ATOM   1619  CA  THR A 205     -41.456  12.880   5.817  1.00 74.88           C  
ATOM   1620  C   THR A 205     -42.187  12.729   4.486  1.00 74.88           C  
ATOM   1621  CB  THR A 205     -41.081  14.358   6.036  1.00 74.88           C  
ATOM   1622  O   THR A 205     -43.418  12.774   4.440  1.00 74.88           O  
ATOM   1623  CG2 THR A 205     -42.231  15.128   6.677  1.00 74.88           C  
ATOM   1624  OG1 THR A 205     -39.935  14.432   6.892  1.00 74.88           O  
ATOM   1625  N   LEU A 206     -41.374  12.481   3.457  1.00 74.33           N  
ATOM   1626  CA  LEU A 206     -41.975  12.360   2.133  1.00 74.33           C  
ATOM   1627  C   LEU A 206     -42.500  10.947   1.901  1.00 74.33           C  
ATOM   1628  CB  LEU A 206     -40.958  12.723   1.047  1.00 74.33           C  
ATOM   1629  O   LEU A 206     -43.040  10.648   0.834  1.00 74.33           O  
ATOM   1630  CG  LEU A 206     -40.489  14.178   1.018  1.00 74.33           C  
ATOM   1631  CD1 LEU A 206     -39.325  14.340   0.045  1.00 74.33           C  
ATOM   1632  CD2 LEU A 206     -41.640  15.104   0.641  1.00 74.33           C  
ATOM   1633  N   GLY A 207     -42.399  10.036   2.919  1.00 75.02           N  
ATOM   1634  CA  GLY A 207     -42.974   8.705   2.810  1.00 75.02           C  
ATOM   1635  C   GLY A 207     -41.977   7.659   2.349  1.00 75.02           C  
ATOM   1636  O   GLY A 207     -42.325   6.487   2.196  1.00 75.02           O  
ATOM   1637  N   THR A 208     -40.766   8.065   1.996  1.00 81.33           N  
ATOM   1638  CA  THR A 208     -39.739   7.115   1.584  1.00 81.33           C  
ATOM   1639  C   THR A 208     -39.286   6.262   2.766  1.00 81.33           C  
ATOM   1640  CB  THR A 208     -38.524   7.837   0.973  1.00 81.33           C  
ATOM   1641  O   THR A 208     -38.924   6.793   3.818  1.00 81.33           O  
ATOM   1642  CG2 THR A 208     -37.520   6.839   0.405  1.00 81.33           C  
ATOM   1643  OG1 THR A 208     -38.968   8.702  -0.079  1.00 81.33           O  
ATOM   1644  N   VAL A 209     -39.413   4.918   2.581  1.00 84.63           N  
ATOM   1645  CA  VAL A 209     -39.015   3.983   3.628  1.00 84.63           C  
ATOM   1646  C   VAL A 209     -37.516   3.709   3.534  1.00 84.63           C  
ATOM   1647  CB  VAL A 209     -39.805   2.658   3.536  1.00 84.63           C  
ATOM   1648  O   VAL A 209     -37.012   3.332   2.474  1.00 84.63           O  
ATOM   1649  CG1 VAL A 209     -39.378   1.696   4.643  1.00 84.63           C  
ATOM   1650  CG2 VAL A 209     -41.307   2.927   3.608  1.00 84.63           C  
ATOM   1651  N   LEU A 210     -36.850   3.975   4.632  1.00 87.36           N  
ATOM   1652  CA  LEU A 210     -35.415   3.722   4.695  1.00 87.36           C  
ATOM   1653  C   LEU A 210     -35.131   2.354   5.307  1.00 87.36           C  
ATOM   1654  CB  LEU A 210     -34.713   4.813   5.508  1.00 87.36           C  
ATOM   1655  O   LEU A 210     -35.209   2.186   6.526  1.00 87.36           O  
ATOM   1656  CG  LEU A 210     -34.795   6.234   4.948  1.00 87.36           C  
ATOM   1657  CD1 LEU A 210     -34.497   7.253   6.043  1.00 87.36           C  
ATOM   1658  CD2 LEU A 210     -33.835   6.403   3.776  1.00 87.36           C  
ATOM   1659  N   GLN A 211     -34.735   1.442   4.400  1.00 89.52           N  
ATOM   1660  CA  GLN A 211     -34.402   0.100   4.865  1.00 89.52           C  
ATOM   1661  C   GLN A 211     -32.892  -0.121   4.872  1.00 89.52           C  
ATOM   1662  CB  GLN A 211     -35.083  -0.955   3.991  1.00 89.52           C  
ATOM   1663  O   GLN A 211     -32.238  -0.011   3.833  1.00 89.52           O  
ATOM   1664  CG  GLN A 211     -36.602  -0.945   4.086  1.00 89.52           C  
ATOM   1665  CD  GLN A 211     -37.252  -2.001   3.212  1.00 89.52           C  
ATOM   1666  NE2 GLN A 211     -38.558  -2.186   3.376  1.00 89.52           N  
ATOM   1667  OE1 GLN A 211     -36.587  -2.645   2.394  1.00 89.52           O  
ATOM   1668  N   LEU A 212     -32.389  -0.416   6.159  1.00 92.92           N  
ATOM   1669  CA  LEU A 212     -30.977  -0.768   6.255  1.00 92.92           C  
ATOM   1670  C   LEU A 212     -30.766  -2.253   5.980  1.00 92.92           C  
ATOM   1671  CB  LEU A 212     -30.427  -0.409   7.638  1.00 92.92           C  
ATOM   1672  O   LEU A 212     -30.855  -3.076   6.894  1.00 92.92           O  
ATOM   1673  CG  LEU A 212     -30.681   1.020   8.119  1.00 92.92           C  
ATOM   1674  CD1 LEU A 212     -29.958   1.272   9.438  1.00 92.92           C  
ATOM   1675  CD2 LEU A 212     -30.241   2.027   7.062  1.00 92.92           C  
ATOM   1676  N   LYS A 213     -30.546  -2.590   4.740  1.00 91.07           N  
ATOM   1677  CA  LYS A 213     -30.504  -3.986   4.316  1.00 91.07           C  
ATOM   1678  C   LYS A 213     -29.089  -4.548   4.411  1.00 91.07           C  
ATOM   1679  CB  LYS A 213     -31.030  -4.129   2.887  1.00 91.07           C  
ATOM   1680  O   LYS A 213     -28.855  -5.543   5.101  1.00 91.07           O  
ATOM   1681  CG  LYS A 213     -32.522  -3.865   2.746  1.00 91.07           C  
ATOM   1682  CD  LYS A 213     -33.010  -4.156   1.333  1.00 91.07           C  
ATOM   1683  CE  LYS A 213     -34.518  -3.978   1.214  1.00 91.07           C  
ATOM   1684  NZ  LYS A 213     -35.004  -4.280  -0.165  1.00 91.07           N  
ATOM   1685  N   GLN A 214     -28.153  -3.732   3.797  1.00 90.94           N  
ATOM   1686  CA  GLN A 214     -26.780  -4.227   3.811  1.00 90.94           C  
ATOM   1687  C   GLN A 214     -25.786  -3.086   4.007  1.00 90.94           C  
ATOM   1688  CB  GLN A 214     -26.467  -4.981   2.518  1.00 90.94           C  
ATOM   1689  O   GLN A 214     -25.907  -2.035   3.374  1.00 90.94           O  
ATOM   1690  CG  GLN A 214     -26.607  -4.131   1.262  1.00 90.94           C  
ATOM   1691  CD  GLN A 214     -26.743  -4.964   0.002  1.00 90.94           C  
ATOM   1692  NE2 GLN A 214     -26.855  -4.296  -1.142  1.00 90.94           N  
ATOM   1693  OE1 GLN A 214     -26.747  -6.198   0.055  1.00 90.94           O  
ATOM   1694  N   PRO A 215     -24.840  -3.327   4.929  1.00 92.64           N  
ATOM   1695  CA  PRO A 215     -23.818  -2.299   5.137  1.00 92.64           C  
ATOM   1696  C   PRO A 215     -22.829  -2.206   3.976  1.00 92.64           C  
ATOM   1697  CB  PRO A 215     -23.114  -2.754   6.418  1.00 92.64           C  
ATOM   1698  O   PRO A 215     -22.490  -3.224   3.367  1.00 92.64           O  
ATOM   1699  CG  PRO A 215     -23.293  -4.238   6.445  1.00 92.64           C  
ATOM   1700  CD  PRO A 215     -24.607  -4.572   5.799  1.00 92.64           C  
ATOM   1701  N   LEU A 216     -22.594  -0.953   3.544  1.00 90.89           N  
ATOM   1702  CA  LEU A 216     -21.426  -0.725   2.700  1.00 90.89           C  
ATOM   1703  C   LEU A 216     -20.165  -0.579   3.545  1.00 90.89           C  
ATOM   1704  CB  LEU A 216     -21.623   0.523   1.836  1.00 90.89           C  
ATOM   1705  O   LEU A 216     -19.930   0.477   4.138  1.00 90.89           O  
ATOM   1706  CG  LEU A 216     -20.564   0.779   0.762  1.00 90.89           C  
ATOM   1707  CD1 LEU A 216     -20.580  -0.340  -0.275  1.00 90.89           C  
ATOM   1708  CD2 LEU A 216     -20.791   2.133   0.099  1.00 90.89           C  
ATOM   1709  N   ASN A 217     -19.333  -1.623   3.577  1.00 88.86           N  
ATOM   1710  CA  ASN A 217     -18.204  -1.725   4.494  1.00 88.86           C  
ATOM   1711  C   ASN A 217     -16.970  -1.012   3.947  1.00 88.86           C  
ATOM   1712  CB  ASN A 217     -17.882  -3.192   4.789  1.00 88.86           C  
ATOM   1713  O   ASN A 217     -16.692  -1.077   2.748  1.00 88.86           O  
ATOM   1714  CG  ASN A 217     -18.946  -3.864   5.634  1.00 88.86           C  
ATOM   1715  ND2 ASN A 217     -19.121  -5.166   5.441  1.00 88.86           N  
ATOM   1716  OD1 ASN A 217     -19.606  -3.219   6.453  1.00 88.86           O  
ATOM   1717  N   THR A 218     -16.363  -0.277   4.862  1.00 88.04           N  
ATOM   1718  CA  THR A 218     -15.108   0.384   4.523  1.00 88.04           C  
ATOM   1719  C   THR A 218     -13.935  -0.584   4.656  1.00 88.04           C  
ATOM   1720  CB  THR A 218     -14.865   1.615   5.415  1.00 88.04           C  
ATOM   1721  O   THR A 218     -13.970  -1.500   5.479  1.00 88.04           O  
ATOM   1722  CG2 THR A 218     -14.702   1.211   6.877  1.00 88.04           C  
ATOM   1723  OG1 THR A 218     -13.675   2.285   4.981  1.00 88.04           O  
ATOM   1724  N   THR A 219     -12.983  -0.457   3.792  1.00 85.27           N  
ATOM   1725  CA  THR A 219     -11.757  -1.243   3.884  1.00 85.27           C  
ATOM   1726  C   THR A 219     -10.683  -0.481   4.656  1.00 85.27           C  
ATOM   1727  CB  THR A 219     -11.224  -1.613   2.487  1.00 85.27           C  
ATOM   1728  O   THR A 219      -9.655  -1.051   5.026  1.00 85.27           O  
ATOM   1729  CG2 THR A 219     -12.193  -2.535   1.755  1.00 85.27           C  
ATOM   1730  OG1 THR A 219     -11.047  -0.417   1.718  1.00 85.27           O  
ATOM   1731  N   ARG A 220     -10.966   0.760   4.879  1.00 86.22           N  
ATOM   1732  CA  ARG A 220     -10.067   1.643   5.614  1.00 86.22           C  
ATOM   1733  C   ARG A 220     -10.089   1.329   7.106  1.00 86.22           C  
ATOM   1734  CB  ARG A 220     -10.444   3.108   5.382  1.00 86.22           C  
ATOM   1735  O   ARG A 220     -11.157   1.129   7.688  1.00 86.22           O  
ATOM   1736  CG  ARG A 220      -9.474   4.100   6.004  1.00 86.22           C  
ATOM   1737  CD  ARG A 220      -9.875   5.539   5.714  1.00 86.22           C  
ATOM   1738  NE  ARG A 220     -10.450   6.186   6.891  1.00 86.22           N  
ATOM   1739  NH1 ARG A 220      -8.793   7.785   7.077  1.00 86.22           N  
ATOM   1740  NH2 ARG A 220     -10.528   7.747   8.573  1.00 86.22           N  
ATOM   1741  CZ  ARG A 220      -9.922   7.238   7.511  1.00 86.22           C  
ATOM   1742  N   ILE A 221      -8.839   1.253   7.679  1.00 86.26           N  
ATOM   1743  CA  ILE A 221      -8.799   0.944   9.104  1.00 86.26           C  
ATOM   1744  C   ILE A 221      -7.724   1.787   9.786  1.00 86.26           C  
ATOM   1745  CB  ILE A 221      -8.537  -0.559   9.349  1.00 86.26           C  
ATOM   1746  O   ILE A 221      -6.759   2.210   9.145  1.00 86.26           O  
ATOM   1747  CG1 ILE A 221      -7.184  -0.969   8.756  1.00 86.26           C  
ATOM   1748  CG2 ILE A 221      -9.671  -1.407   8.766  1.00 86.26           C  
ATOM   1749  CD1 ILE A 221      -6.768  -2.395   9.088  1.00 86.26           C  
ATOM   1750  N   ASN A 222      -7.985   2.096  11.065  1.00 81.73           N  
ATOM   1751  CA  ASN A 222      -6.895   2.594  11.898  1.00 81.73           C  
ATOM   1752  C   ASN A 222      -5.836   1.521  12.133  1.00 81.73           C  
ATOM   1753  CB  ASN A 222      -7.434   3.111  13.233  1.00 81.73           C  
ATOM   1754  O   ASN A 222      -6.154   0.413  12.567  1.00 81.73           O  
ATOM   1755  CG  ASN A 222      -6.368   3.797  14.066  1.00 81.73           C  
ATOM   1756  ND2 ASN A 222      -6.553   5.087  14.320  1.00 81.73           N  
ATOM   1757  OD1 ASN A 222      -5.387   3.172  14.477  1.00 81.73           O  
ATOM   1758  N   ALA A 223      -4.611   1.911  11.788  1.00 86.13           N  
ATOM   1759  CA  ALA A 223      -3.528   0.932  11.844  1.00 86.13           C  
ATOM   1760  C   ALA A 223      -3.446   0.284  13.224  1.00 86.13           C  
ATOM   1761  CB  ALA A 223      -2.197   1.590  11.489  1.00 86.13           C  
ATOM   1762  O   ALA A 223      -3.146  -0.906  13.340  1.00 86.13           O  
ATOM   1763  N   ALA A 224      -3.734   1.056  14.277  1.00 83.85           N  
ATOM   1764  CA  ALA A 224      -3.649   0.583  15.656  1.00 83.85           C  
ATOM   1765  C   ALA A 224      -4.692  -0.497  15.931  1.00 83.85           C  
ATOM   1766  CB  ALA A 224      -3.823   1.746  16.630  1.00 83.85           C  
ATOM   1767  O   ALA A 224      -4.551  -1.279  16.874  1.00 83.85           O  
ATOM   1768  N   GLU A 225      -5.731  -0.579  15.104  1.00 85.53           N  
ATOM   1769  CA  GLU A 225      -6.829  -1.510  15.343  1.00 85.53           C  
ATOM   1770  C   GLU A 225      -6.780  -2.683  14.368  1.00 85.53           C  
ATOM   1771  CB  GLU A 225      -8.177  -0.792  15.236  1.00 85.53           C  
ATOM   1772  O   GLU A 225      -7.776  -3.385  14.183  1.00 85.53           O  
ATOM   1773  CG  GLU A 225      -8.388   0.281  16.293  1.00 85.53           C  
ATOM   1774  CD  GLU A 225      -9.763   0.927  16.226  1.00 85.53           C  
ATOM   1775  OE1 GLU A 225     -10.056   1.819  17.055  1.00 85.53           O  
ATOM   1776  OE2 GLU A 225     -10.554   0.538  15.338  1.00 85.53           O  
ATOM   1777  N   ILE A 226      -5.664  -2.830  13.738  1.00 91.67           N  
ATOM   1778  CA  ILE A 226      -5.558  -3.825  12.677  1.00 91.67           C  
ATOM   1779  C   ILE A 226      -5.767  -5.222  13.258  1.00 91.67           C  
ATOM   1780  CB  ILE A 226      -4.193  -3.742  11.958  1.00 91.67           C  
ATOM   1781  O   ILE A 226      -6.293  -6.110  12.582  1.00 91.67           O  
ATOM   1782  CG1 ILE A 226      -4.216  -4.576  10.672  1.00 91.67           C  
ATOM   1783  CG2 ILE A 226      -3.065  -4.200  12.887  1.00 91.67           C  
ATOM   1784  CD1 ILE A 226      -3.057  -4.287   9.727  1.00 91.67           C  
ATOM   1785  N   GLU A 227      -5.394  -5.422  14.512  1.00 91.96           N  
ATOM   1786  CA  GLU A 227      -5.604  -6.714  15.158  1.00 91.96           C  
ATOM   1787  C   GLU A 227      -7.085  -7.083  15.184  1.00 91.96           C  
ATOM   1788  CB  GLU A 227      -5.039  -6.703  16.580  1.00 91.96           C  
ATOM   1789  O   GLU A 227      -7.452  -8.222  14.886  1.00 91.96           O  
ATOM   1790  CG  GLU A 227      -5.162  -8.037  17.301  1.00 91.96           C  
ATOM   1791  CD  GLU A 227      -4.596  -8.011  18.712  1.00 91.96           C  
ATOM   1792  OE1 GLU A 227      -4.623  -9.059  19.397  1.00 91.96           O  
ATOM   1793  OE2 GLU A 227      -4.122  -6.934  19.137  1.00 91.96           O  
ATOM   1794  N   SER A 228      -7.859  -6.151  15.589  1.00 89.86           N  
ATOM   1795  CA  SER A 228      -9.303  -6.361  15.607  1.00 89.86           C  
ATOM   1796  C   SER A 228      -9.831  -6.696  14.216  1.00 89.86           C  
ATOM   1797  CB  SER A 228     -10.019  -5.123  16.148  1.00 89.86           C  
ATOM   1798  O   SER A 228     -10.677  -7.580  14.063  1.00 89.86           O  
ATOM   1799  OG  SER A 228     -11.423  -5.318  16.159  1.00 89.86           O  
ATOM   1800  N   ARG A 229      -9.255  -6.018  13.162  1.00 90.76           N  
ATOM   1801  CA  ARG A 229      -9.656  -6.260  11.780  1.00 90.76           C  
ATOM   1802  C   ARG A 229      -9.278  -7.671  11.340  1.00 90.76           C  
ATOM   1803  CB  ARG A 229      -9.016  -5.231  10.846  1.00 90.76           C  
ATOM   1804  O   ARG A 229     -10.075  -8.361  10.701  1.00 90.76           O  
ATOM   1805  CG  ARG A 229      -9.314  -5.466   9.374  1.00 90.76           C  
ATOM   1806  CD  ARG A 229     -10.805  -5.382   9.080  1.00 90.76           C  
ATOM   1807  NE  ARG A 229     -11.343  -4.062   9.396  1.00 90.76           N  
ATOM   1808  NH1 ARG A 229     -10.692  -3.091   7.403  1.00 90.76           N  
ATOM   1809  NH2 ARG A 229     -11.800  -1.850   8.980  1.00 90.76           N  
ATOM   1810  CZ  ARG A 229     -11.277  -3.004   8.592  1.00 90.76           C  
ATOM   1811  N   VAL A 230      -8.137  -8.099  11.678  1.00 92.78           N  
ATOM   1812  CA  VAL A 230      -7.678  -9.438  11.323  1.00 92.78           C  
ATOM   1813  C   VAL A 230      -8.570 -10.484  11.988  1.00 92.78           C  
ATOM   1814  CB  VAL A 230      -6.204  -9.659  11.728  1.00 92.78           C  
ATOM   1815  O   VAL A 230      -8.986 -11.452  11.347  1.00 92.78           O  
ATOM   1816  CG1 VAL A 230      -5.816 -11.129  11.575  1.00 92.78           C  
ATOM   1817  CG2 VAL A 230      -5.282  -8.770  10.894  1.00 92.78           C  
ATOM   1818  N   ARG A 231      -8.903 -10.326  13.234  1.00 91.49           N  
ATOM   1819  CA  ARG A 231      -9.767 -11.247  13.965  1.00 91.49           C  
ATOM   1820  C   ARG A 231     -11.158 -11.302  13.343  1.00 91.49           C  
ATOM   1821  CB  ARG A 231      -9.867 -10.837  15.436  1.00 91.49           C  
ATOM   1822  O   ARG A 231     -11.734 -12.382  13.193  1.00 91.49           O  
ATOM   1823  CG  ARG A 231      -9.552 -11.961  16.411  1.00 91.49           C  
ATOM   1824  CD  ARG A 231      -9.768 -11.531  17.855  1.00 91.49           C  
ATOM   1825  NE  ARG A 231      -8.605 -10.826  18.387  1.00 91.49           N  
ATOM   1826  NH1 ARG A 231      -9.827  -9.398  19.731  1.00 91.49           N  
ATOM   1827  NH2 ARG A 231      -7.539  -9.258  19.684  1.00 91.49           N  
ATOM   1828  CZ  ARG A 231      -8.660  -9.829  19.266  1.00 91.49           C  
ATOM   1829  N   GLU A 232     -11.657 -10.113  13.048  1.00 88.56           N  
ATOM   1830  CA  GLU A 232     -12.975 -10.014  12.428  1.00 88.56           C  
ATOM   1831  C   GLU A 232     -13.015 -10.754  11.094  1.00 88.56           C  
ATOM   1832  CB  GLU A 232     -13.367  -8.548  12.229  1.00 88.56           C  
ATOM   1833  O   GLU A 232     -13.930 -11.541  10.843  1.00 88.56           O  
ATOM   1834  CG  GLU A 232     -14.742  -8.358  11.606  1.00 88.56           C  
ATOM   1835  CD  GLU A 232     -15.060  -6.906  11.283  1.00 88.56           C  
ATOM   1836  OE1 GLU A 232     -16.185  -6.621  10.816  1.00 88.56           O  
ATOM   1837  OE2 GLU A 232     -14.175  -6.048  11.499  1.00 88.56           O  
ATOM   1838  N   LEU A 233     -12.051 -10.536  10.226  1.00 87.96           N  
ATOM   1839  CA  LEU A 233     -12.033 -11.137   8.896  1.00 87.96           C  
ATOM   1840  C   LEU A 233     -11.803 -12.642   8.983  1.00 87.96           C  
ATOM   1841  CB  LEU A 233     -10.948 -10.492   8.031  1.00 87.96           C  
ATOM   1842  O   LEU A 233     -12.343 -13.405   8.179  1.00 87.96           O  
ATOM   1843  CG  LEU A 233     -11.191  -9.043   7.606  1.00 87.96           C  
ATOM   1844  CD1 LEU A 233      -9.998  -8.515   6.817  1.00 87.96           C  
ATOM   1845  CD2 LEU A 233     -12.472  -8.935   6.785  1.00 87.96           C  
ATOM   1846  N   SER A 234     -11.072 -13.062   9.967  1.00 88.77           N  
ATOM   1847  CA  SER A 234     -10.820 -14.485  10.167  1.00 88.77           C  
ATOM   1848  C   SER A 234     -12.069 -15.202  10.668  1.00 88.77           C  
ATOM   1849  CB  SER A 234      -9.672 -14.692  11.156  1.00 88.77           C  
ATOM   1850  O   SER A 234     -12.359 -16.324  10.246  1.00 88.77           O  
ATOM   1851  OG  SER A 234      -8.453 -14.207  10.621  1.00 88.77           O  
ATOM   1852  N   LYS A 235     -12.773 -14.617  11.604  1.00 85.07           N  
ATOM   1853  CA  LYS A 235     -13.986 -15.188  12.183  1.00 85.07           C  
ATOM   1854  C   LYS A 235     -15.073 -15.355  11.126  1.00 85.07           C  
ATOM   1855  CB  LYS A 235     -14.498 -14.314  13.328  1.00 85.07           C  
ATOM   1856  O   LYS A 235     -15.781 -16.365  11.109  1.00 85.07           O  
ATOM   1857  CG  LYS A 235     -15.645 -14.931  14.114  1.00 85.07           C  
ATOM   1858  CD  LYS A 235     -16.075 -14.038  15.270  1.00 85.07           C  
ATOM   1859  CE  LYS A 235     -17.262 -14.627  16.021  1.00 85.07           C  
ATOM   1860  NZ  LYS A 235     -17.687 -13.755  17.157  1.00 85.07           N  
ATOM   1861  N   LEU A 236     -15.229 -14.385  10.287  1.00 76.17           N  
ATOM   1862  CA  LEU A 236     -16.253 -14.412   9.248  1.00 76.17           C  
ATOM   1863  C   LEU A 236     -16.026 -15.578   8.291  1.00 76.17           C  
ATOM   1864  CB  LEU A 236     -16.263 -13.093   8.471  1.00 76.17           C  
ATOM   1865  O   LEU A 236     -16.982 -16.144   7.757  1.00 76.17           O  
ATOM   1866  CG  LEU A 236     -16.877 -11.889   9.187  1.00 76.17           C  
ATOM   1867  CD1 LEU A 236     -16.598 -10.610   8.406  1.00 76.17           C  
ATOM   1868  CD2 LEU A 236     -18.377 -12.089   9.378  1.00 76.17           C  
ATOM   1869  N   ALA A 237     -14.817 -15.951   8.208  1.00 70.81           N  
ATOM   1870  CA  ALA A 237     -14.466 -17.065   7.330  1.00 70.81           C  
ATOM   1871  C   ALA A 237     -14.885 -18.398   7.941  1.00 70.81           C  
ATOM   1872  CB  ALA A 237     -12.966 -17.063   7.042  1.00 70.81           C  
ATOM   1873  O   ALA A 237     -15.259 -19.328   7.222  1.00 70.81           O  
ATOM   1874  N   GLU A 238     -15.043 -18.451   9.295  1.00 71.44           N  
ATOM   1875  CA  GLU A 238     -15.276 -19.694  10.024  1.00 71.44           C  
ATOM   1876  C   GLU A 238     -16.762 -19.903  10.299  1.00 71.44           C  
ATOM   1877  CB  GLU A 238     -14.492 -19.700  11.339  1.00 71.44           C  
ATOM   1878  O   GLU A 238     -17.238 -21.040  10.335  1.00 71.44           O  
ATOM   1879  CG  GLU A 238     -12.986 -19.821  11.157  1.00 71.44           C  
ATOM   1880  CD  GLU A 238     -12.214 -19.726  12.463  1.00 71.44           C  
ATOM   1881  OE1 GLU A 238     -10.962 -19.722  12.430  1.00 71.44           O  
ATOM   1882  OE2 GLU A 238     -12.866 -19.656  13.529  1.00 71.44           O  
ATOM   1883  N   THR A 239     -17.592 -18.828  10.565  1.00 62.26           N  
ATOM   1884  CA  THR A 239     -18.938 -18.819  11.127  1.00 62.26           C  
ATOM   1885  C   THR A 239     -19.982 -19.014  10.032  1.00 62.26           C  
ATOM   1886  CB  THR A 239     -19.220 -17.506  11.881  1.00 62.26           C  
ATOM   1887  O   THR A 239     -21.023 -19.633  10.262  1.00 62.26           O  
ATOM   1888  CG2 THR A 239     -18.558 -17.508  13.255  1.00 62.26           C  
ATOM   1889  OG1 THR A 239     -18.710 -16.405  11.119  1.00 62.26           O  
ATOM   1890  N   THR A 240     -19.734 -18.692   8.796  1.00 54.57           N  
ATOM   1891  CA  THR A 240     -20.784 -18.801   7.789  1.00 54.57           C  
ATOM   1892  C   THR A 240     -20.526 -19.988   6.865  1.00 54.57           C  
ATOM   1893  CB  THR A 240     -20.893 -17.511   6.954  1.00 54.57           C  
ATOM   1894  O   THR A 240     -19.374 -20.312   6.570  1.00 54.57           O  
ATOM   1895  CG2 THR A 240     -22.115 -16.695   7.362  1.00 54.57           C  
ATOM   1896  OG1 THR A 240     -19.715 -16.719   7.152  1.00 54.57           O  
ATOM   1897  N   ASP A 241     -21.081 -21.158   7.121  1.00 57.46           N  
ATOM   1898  CA  ASP A 241     -21.071 -22.210   6.109  1.00 57.46           C  
ATOM   1899  C   ASP A 241     -20.885 -21.627   4.711  1.00 57.46           C  
ATOM   1900  CB  ASP A 241     -22.364 -23.026   6.171  1.00 57.46           C  
ATOM   1901  O   ASP A 241     -20.723 -22.368   3.739  1.00 57.46           O  
ATOM   1902  CG  ASP A 241     -22.269 -24.219   7.106  1.00 57.46           C  
ATOM   1903  OD1 ASP A 241     -21.143 -24.666   7.411  1.00 57.46           O  
ATOM   1904  OD2 ASP A 241     -23.330 -24.717   7.540  1.00 57.46           O  
ATOM   1905  N   LYS A 242     -20.854 -20.217   4.581  1.00 53.30           N  
ATOM   1906  CA  LYS A 242     -20.674 -19.578   3.281  1.00 53.30           C  
ATOM   1907  C   LYS A 242     -19.203 -19.260   3.024  1.00 53.30           C  
ATOM   1908  CB  LYS A 242     -21.510 -18.301   3.190  1.00 53.30           C  
ATOM   1909  O   LYS A 242     -18.579 -18.524   3.791  1.00 53.30           O  
ATOM   1910  CG  LYS A 242     -23.006 -18.548   3.068  1.00 53.30           C  
ATOM   1911  CD  LYS A 242     -23.764 -17.257   2.783  1.00 53.30           C  
ATOM   1912  CE  LYS A 242     -25.265 -17.498   2.694  1.00 53.30           C  
ATOM   1913  NZ  LYS A 242     -26.010 -16.242   2.380  1.00 53.30           N  
ATOM   1914  N   VAL A 243     -18.277 -20.135   2.818  1.00 55.42           N  
ATOM   1915  CA  VAL A 243     -16.879 -20.181   2.402  1.00 55.42           C  
ATOM   1916  C   VAL A 243     -16.510 -18.884   1.686  1.00 55.42           C  
ATOM   1917  CB  VAL A 243     -16.599 -21.394   1.487  1.00 55.42           C  
ATOM   1918  O   VAL A 243     -15.350 -18.466   1.705  1.00 55.42           O  
ATOM   1919  CG1 VAL A 243     -15.107 -21.507   1.183  1.00 55.42           C  
ATOM   1920  CG2 VAL A 243     -17.116 -22.678   2.131  1.00 55.42           C  
ATOM   1921  N   LYS A 244     -17.431 -17.861   1.648  1.00 67.02           N  
ATOM   1922  CA  LYS A 244     -17.054 -16.752   0.777  1.00 67.02           C  
ATOM   1923  C   LYS A 244     -17.147 -15.418   1.514  1.00 67.02           C  
ATOM   1924  CB  LYS A 244     -17.937 -16.724  -0.470  1.00 67.02           C  
ATOM   1925  O   LYS A 244     -17.839 -14.502   1.065  1.00 67.02           O  
ATOM   1926  CG  LYS A 244     -17.735 -17.912  -1.399  1.00 67.02           C  
ATOM   1927  CD  LYS A 244     -18.546 -17.765  -2.680  1.00 67.02           C  
ATOM   1928  CE  LYS A 244     -18.311 -18.933  -3.628  1.00 67.02           C  
ATOM   1929  NZ  LYS A 244     -19.113 -18.799  -4.881  1.00 67.02           N  
ATOM   1930  N   GLN A 245     -16.725 -15.288   2.837  1.00 76.30           N  
ATOM   1931  CA  GLN A 245     -16.710 -14.041   3.596  1.00 76.30           C  
ATOM   1932  C   GLN A 245     -15.316 -13.748   4.145  1.00 76.30           C  
ATOM   1933  CB  GLN A 245     -17.724 -14.096   4.740  1.00 76.30           C  
ATOM   1934  O   GLN A 245     -14.381 -14.521   3.924  1.00 76.30           O  
ATOM   1935  CG  GLN A 245     -19.174 -14.116   4.275  1.00 76.30           C  
ATOM   1936  CD  GLN A 245     -20.160 -14.029   5.426  1.00 76.30           C  
ATOM   1937  NE2 GLN A 245     -21.448 -13.998   5.102  1.00 76.30           N  
ATOM   1938  OE1 GLN A 245     -19.766 -13.991   6.596  1.00 76.30           O  
ATOM   1939  N   GLY A 246     -15.075 -12.580   4.728  1.00 83.89           N  
ATOM   1940  CA  GLY A 246     -13.826 -12.171   5.351  1.00 83.89           C  
ATOM   1941  C   GLY A 246     -12.772 -11.742   4.349  1.00 83.89           C  
ATOM   1942  O   GLY A 246     -13.036 -10.908   3.480  1.00 83.89           O  
ATOM   1943  N   PHE A 247     -11.605 -12.412   4.443  1.00 89.31           N  
ATOM   1944  CA  PHE A 247     -10.487 -12.115   3.555  1.00 89.31           C  
ATOM   1945  C   PHE A 247     -10.840 -12.449   2.110  1.00 89.31           C  
ATOM   1946  CB  PHE A 247      -9.238 -12.891   3.983  1.00 89.31           C  
ATOM   1947  O   PHE A 247     -10.495 -11.701   1.193  1.00 89.31           O  
ATOM   1948  CG  PHE A 247      -8.560 -12.326   5.202  1.00 89.31           C  
ATOM   1949  CD1 PHE A 247      -7.885 -11.113   5.140  1.00 89.31           C  
ATOM   1950  CD2 PHE A 247      -8.599 -13.008   6.411  1.00 89.31           C  
ATOM   1951  CE1 PHE A 247      -7.257 -10.587   6.266  1.00 89.31           C  
ATOM   1952  CE2 PHE A 247      -7.973 -12.489   7.542  1.00 89.31           C  
ATOM   1953  CZ  PHE A 247      -7.302 -11.279   7.467  1.00 89.31           C  
ATOM   1954  N   TRP A 248     -11.613 -13.546   1.999  1.00 85.19           N  
ATOM   1955  CA  TRP A 248     -11.978 -13.993   0.660  1.00 85.19           C  
ATOM   1956  C   TRP A 248     -12.817 -12.940  -0.056  1.00 85.19           C  
ATOM   1957  CB  TRP A 248     -12.745 -15.317   0.725  1.00 85.19           C  
ATOM   1958  O   TRP A 248     -12.561 -12.619  -1.219  1.00 85.19           O  
ATOM   1959  CG  TRP A 248     -12.969 -15.958  -0.612  1.00 85.19           C  
ATOM   1960  CD1 TRP A 248     -12.190 -16.910  -1.210  1.00 85.19           C  
ATOM   1961  CD2 TRP A 248     -14.042 -15.688  -1.519  1.00 85.19           C  
ATOM   1962  CE2 TRP A 248     -13.851 -16.515  -2.649  1.00 85.19           C  
ATOM   1963  CE3 TRP A 248     -15.148 -14.828  -1.486  1.00 85.19           C  
ATOM   1964  NE1 TRP A 248     -12.716 -17.249  -2.436  1.00 85.19           N  
ATOM   1965  CH2 TRP A 248     -15.801 -15.655  -3.679  1.00 85.19           C  
ATOM   1966  CZ2 TRP A 248     -14.727 -16.505  -3.737  1.00 85.19           C  
ATOM   1967  CZ3 TRP A 248     -16.018 -14.821  -2.570  1.00 85.19           C  
ATOM   1968  N   GLU A 249     -13.810 -12.494   0.590  1.00 84.21           N  
ATOM   1969  CA  GLU A 249     -14.709 -11.500   0.012  1.00 84.21           C  
ATOM   1970  C   GLU A 249     -13.946 -10.250  -0.417  1.00 84.21           C  
ATOM   1971  CB  GLU A 249     -15.810 -11.127   1.008  1.00 84.21           C  
ATOM   1972  O   GLU A 249     -14.144  -9.746  -1.525  1.00 84.21           O  
ATOM   1973  CG  GLU A 249     -16.793 -10.092   0.480  1.00 84.21           C  
ATOM   1974  CD  GLU A 249     -17.781  -9.611   1.531  1.00 84.21           C  
ATOM   1975  OE1 GLU A 249     -18.680  -8.807   1.196  1.00 84.21           O  
ATOM   1976  OE2 GLU A 249     -17.653 -10.041   2.699  1.00 84.21           O  
ATOM   1977  N   GLU A 250     -13.099  -9.772   0.501  1.00 87.33           N  
ATOM   1978  CA  GLU A 250     -12.333  -8.572   0.176  1.00 87.33           C  
ATOM   1979  C   GLU A 250     -11.427  -8.806  -1.030  1.00 87.33           C  
ATOM   1980  CB  GLU A 250     -11.501  -8.123   1.380  1.00 87.33           C  
ATOM   1981  O   GLU A 250     -11.347  -7.962  -1.925  1.00 87.33           O  
ATOM   1982  CG  GLU A 250     -12.309  -7.407   2.453  1.00 87.33           C  
ATOM   1983  CD  GLU A 250     -11.443  -6.721   3.498  1.00 87.33           C  
ATOM   1984  OE1 GLU A 250     -11.998  -6.101   4.433  1.00 87.33           O  
ATOM   1985  OE2 GLU A 250     -10.200  -6.804   3.379  1.00 87.33           O  
ATOM   1986  N   PHE A 251     -10.777  -9.950  -0.967  1.00 87.89           N  
ATOM   1987  CA  PHE A 251      -9.855 -10.275  -2.048  1.00 87.89           C  
ATOM   1988  C   PHE A 251     -10.606 -10.469  -3.360  1.00 87.89           C  
ATOM   1989  CB  PHE A 251      -9.052 -11.536  -1.712  1.00 87.89           C  
ATOM   1990  O   PHE A 251     -10.150 -10.021  -4.415  1.00 87.89           O  
ATOM   1991  CG  PHE A 251      -7.988 -11.866  -2.723  1.00 87.89           C  
ATOM   1992  CD1 PHE A 251      -8.042 -13.050  -3.448  1.00 87.89           C  
ATOM   1993  CD2 PHE A 251      -6.933 -10.992  -2.949  1.00 87.89           C  
ATOM   1994  CE1 PHE A 251      -7.059 -13.358  -4.385  1.00 87.89           C  
ATOM   1995  CE2 PHE A 251      -5.946 -11.293  -3.884  1.00 87.89           C  
ATOM   1996  CZ  PHE A 251      -6.011 -12.477  -4.600  1.00 87.89           C  
ATOM   1997  N   GLU A 252     -11.748 -11.178  -3.350  1.00 83.42           N  
ATOM   1998  CA  GLU A 252     -12.558 -11.406  -4.543  1.00 83.42           C  
ATOM   1999  C   GLU A 252     -13.034 -10.088  -5.147  1.00 83.42           C  
ATOM   2000  CB  GLU A 252     -13.758 -12.299  -4.215  1.00 83.42           C  
ATOM   2001  O   GLU A 252     -13.063  -9.935  -6.370  1.00 83.42           O  
ATOM   2002  CG  GLU A 252     -14.596 -12.671  -5.429  1.00 83.42           C  
ATOM   2003  CD  GLU A 252     -13.822 -13.458  -6.474  1.00 83.42           C  
ATOM   2004  OE1 GLU A 252     -14.217 -13.442  -7.662  1.00 83.42           O  
ATOM   2005  OE2 GLU A 252     -12.813 -14.098  -6.102  1.00 83.42           O  
ATOM   2006  N   THR A 253     -13.434  -9.142  -4.337  1.00 83.21           N  
ATOM   2007  CA  THR A 253     -13.813  -7.810  -4.793  1.00 83.21           C  
ATOM   2008  C   THR A 253     -12.663  -7.150  -5.550  1.00 83.21           C  
ATOM   2009  CB  THR A 253     -14.235  -6.914  -3.613  1.00 83.21           C  
ATOM   2010  O   THR A 253     -12.877  -6.517  -6.585  1.00 83.21           O  
ATOM   2011  CG2 THR A 253     -14.618  -5.518  -4.093  1.00 83.21           C  
ATOM   2012  OG1 THR A 253     -15.360  -7.506  -2.952  1.00 83.21           O  
ATOM   2013  N   LEU A 254     -11.463  -7.328  -5.043  1.00 82.82           N  
ATOM   2014  CA  LEU A 254     -10.276  -6.792  -5.698  1.00 82.82           C  
ATOM   2015  C   LEU A 254     -10.077  -7.428  -7.070  1.00 82.82           C  
ATOM   2016  CB  LEU A 254      -9.035  -7.023  -4.831  1.00 82.82           C  
ATOM   2017  O   LEU A 254      -9.745  -6.739  -8.036  1.00 82.82           O  
ATOM   2018  CG  LEU A 254      -8.833  -6.056  -3.664  1.00 82.82           C  
ATOM   2019  CD1 LEU A 254      -7.687  -6.528  -2.776  1.00 82.82           C  
ATOM   2020  CD2 LEU A 254      -8.572  -4.644  -4.178  1.00 82.82           C  
ATOM   2021  N   GLN A 255     -10.350  -8.740  -7.131  1.00 78.44           N  
ATOM   2022  CA  GLN A 255     -10.187  -9.468  -8.385  1.00 78.44           C  
ATOM   2023  C   GLN A 255     -11.166  -8.967  -9.443  1.00 78.44           C  
ATOM   2024  CB  GLN A 255     -10.377 -10.969  -8.164  1.00 78.44           C  
ATOM   2025  O   GLN A 255     -10.798  -8.804 -10.608  1.00 78.44           O  
ATOM   2026  CG  GLN A 255      -9.254 -11.620  -7.367  1.00 78.44           C  
ATOM   2027  CD  GLN A 255      -7.932 -11.625  -8.112  1.00 78.44           C  
ATOM   2028  NE2 GLN A 255      -7.261 -12.772  -8.122  1.00 78.44           N  
ATOM   2029  OE1 GLN A 255      -7.518 -10.606  -8.674  1.00 78.44           O  
ATOM   2030  N   GLN A 256     -12.315  -8.660  -9.031  1.00 73.51           N  
ATOM   2031  CA  GLN A 256     -13.357  -8.192  -9.940  1.00 73.51           C  
ATOM   2032  C   GLN A 256     -13.044  -6.792 -10.461  1.00 73.51           C  
ATOM   2033  CB  GLN A 256     -14.720  -8.202  -9.246  1.00 73.51           C  
ATOM   2034  O   GLN A 256     -13.389  -6.455 -11.595  1.00 73.51           O  
ATOM   2035  CG  GLN A 256     -15.270  -9.599  -8.991  1.00 73.51           C  
ATOM   2036  CD  GLN A 256     -16.530  -9.588  -8.146  1.00 73.51           C  
ATOM   2037  NE2 GLN A 256     -17.103 -10.766  -7.921  1.00 73.51           N  
ATOM   2038  OE1 GLN A 256     -16.984  -8.531  -7.698  1.00 73.51           O  
ATOM   2039  N   GLN A 257     -12.387  -6.010  -9.654  1.00 70.44           N  
ATOM   2040  CA  GLN A 257     -12.032  -4.649 -10.041  1.00 70.44           C  
ATOM   2041  C   GLN A 257     -10.905  -4.645 -11.070  1.00 70.44           C  
ATOM   2042  CB  GLN A 257     -11.626  -3.830  -8.815  1.00 70.44           C  
ATOM   2043  O   GLN A 257     -10.811  -3.732 -11.893  1.00 70.44           O  
ATOM   2044  CG  GLN A 257     -12.785  -3.502  -7.884  1.00 70.44           C  
ATOM   2045  CD  GLN A 257     -12.349  -2.724  -6.656  1.00 70.44           C  
ATOM   2046  NE2 GLN A 257     -13.300  -2.066  -6.002  1.00 70.44           N  
ATOM   2047  OE1 GLN A 257     -11.167  -2.717  -6.297  1.00 70.44           O  
ATOM   2048  N   GLU A 258     -10.091  -5.639 -10.969  1.00 67.57           N  
ATOM   2049  CA  GLU A 258      -8.971  -5.765 -11.897  1.00 67.57           C  
ATOM   2050  C   GLU A 258      -9.459  -5.889 -13.338  1.00 67.57           C  
ATOM   2051  CB  GLU A 258      -8.101  -6.970 -11.531  1.00 67.57           C  
ATOM   2052  O   GLU A 258      -8.800  -5.414 -14.265  1.00 67.57           O  
ATOM   2053  CG  GLU A 258      -6.714  -6.940 -12.155  1.00 67.57           C  
ATOM   2054  CD  GLU A 258      -5.769  -7.977 -11.568  1.00 67.57           C  
ATOM   2055  OE1 GLU A 258      -4.567  -7.971 -11.920  1.00 67.57           O  
ATOM   2056  OE2 GLU A 258      -6.234  -8.802 -10.751  1.00 67.57           O  
ATOM   2057  N   CYS A 259     -10.615  -6.511 -13.498  1.00 59.46           N  
ATOM   2058  CA  CYS A 259     -11.177  -6.702 -14.831  1.00 59.46           C  
ATOM   2059  C   CYS A 259     -11.548  -5.366 -15.463  1.00 59.46           C  
ATOM   2060  CB  CYS A 259     -12.407  -7.607 -14.769  1.00 59.46           C  
ATOM   2061  O   CYS A 259     -11.686  -5.269 -16.683  1.00 59.46           O  
ATOM   2062  SG  CYS A 259     -12.039  -9.303 -14.265  1.00 59.46           S  
ATOM   2063  N   LYS A 260     -11.482  -4.305 -14.637  1.00 59.45           N  
ATOM   2064  CA  LYS A 260     -11.853  -2.980 -15.126  1.00 59.45           C  
ATOM   2065  C   LYS A 260     -10.627  -2.205 -15.598  1.00 59.45           C  
ATOM   2066  CB  LYS A 260     -12.585  -2.192 -14.039  1.00 59.45           C  
ATOM   2067  O   LYS A 260     -10.755  -1.164 -16.246  1.00 59.45           O  
ATOM   2068  CG  LYS A 260     -13.935  -2.777 -13.652  1.00 59.45           C  
ATOM   2069  CD  LYS A 260     -14.630  -1.929 -12.594  1.00 59.45           C  
ATOM   2070  CE  LYS A 260     -15.963  -2.535 -12.178  1.00 59.45           C  
ATOM   2071  NZ  LYS A 260     -16.631  -1.727 -11.114  1.00 59.45           N  
ATOM   2072  N   LEU A 261      -9.486  -2.734 -15.227  1.00 64.68           N  
ATOM   2073  CA  LEU A 261      -8.252  -2.060 -15.617  1.00 64.68           C  
ATOM   2074  C   LEU A 261      -7.792  -2.522 -16.996  1.00 64.68           C  
ATOM   2075  CB  LEU A 261      -7.150  -2.319 -14.586  1.00 64.68           C  
ATOM   2076  O   LEU A 261      -7.127  -3.552 -17.120  1.00 64.68           O  
ATOM   2077  CG  LEU A 261      -7.383  -1.746 -13.187  1.00 64.68           C  
ATOM   2078  CD1 LEU A 261      -6.340  -2.285 -12.213  1.00 64.68           C  
ATOM   2079  CD2 LEU A 261      -7.352  -0.222 -13.221  1.00 64.68           C  
ATOM   2080  N   LEU A 262      -8.324  -1.925 -18.056  1.00 71.36           N  
ATOM   2081  CA  LEU A 262      -8.029  -2.281 -19.439  1.00 71.36           C  
ATOM   2082  C   LEU A 262      -6.874  -1.446 -19.981  1.00 71.36           C  
ATOM   2083  CB  LEU A 262      -9.269  -2.090 -20.318  1.00 71.36           C  
ATOM   2084  O   LEU A 262      -7.044  -0.695 -20.945  1.00 71.36           O  
ATOM   2085  CG  LEU A 262     -10.485  -2.949 -19.970  1.00 71.36           C  
ATOM   2086  CD1 LEU A 262     -11.709  -2.474 -20.747  1.00 71.36           C  
ATOM   2087  CD2 LEU A 262     -10.201  -4.420 -20.257  1.00 71.36           C  
ATOM   2088  N   TYR A 263      -5.758  -1.502 -19.241  1.00 84.64           N  
ATOM   2089  CA  TYR A 263      -4.609  -0.729 -19.699  1.00 84.64           C  
ATOM   2090  C   TYR A 263      -3.864  -1.463 -20.807  1.00 84.64           C  
ATOM   2091  CB  TYR A 263      -3.658  -0.437 -18.535  1.00 84.64           C  
ATOM   2092  O   TYR A 263      -3.906  -2.693 -20.883  1.00 84.64           O  
ATOM   2093  CG  TYR A 263      -4.277   0.397 -17.439  1.00 84.64           C  
ATOM   2094  CD1 TYR A 263      -4.813   1.653 -17.712  1.00 84.64           C  
ATOM   2095  CD2 TYR A 263      -4.327  -0.070 -16.130  1.00 84.64           C  
ATOM   2096  CE1 TYR A 263      -5.383   2.426 -16.706  1.00 84.64           C  
ATOM   2097  CE2 TYR A 263      -4.895   0.695 -15.116  1.00 84.64           C  
ATOM   2098  OH  TYR A 263      -5.982   2.700 -14.413  1.00 84.64           O  
ATOM   2099  CZ  TYR A 263      -5.419   1.939 -15.413  1.00 84.64           C  
ATOM   2100  N   SER A 264      -3.297  -0.688 -21.700  1.00 90.23           N  
ATOM   2101  CA  SER A 264      -2.611  -1.212 -22.877  1.00 90.23           C  
ATOM   2102  C   SER A 264      -1.380  -2.022 -22.484  1.00 90.23           C  
ATOM   2103  CB  SER A 264      -2.204  -0.072 -23.812  1.00 90.23           C  
ATOM   2104  O   SER A 264      -0.634  -1.630 -21.583  1.00 90.23           O  
ATOM   2105  OG  SER A 264      -1.431  -0.561 -24.894  1.00 90.23           O  
ATOM   2106  N   ARG A 265      -1.067  -3.166 -23.196  1.00 93.12           N  
ATOM   2107  CA  ARG A 265       0.104  -4.030 -23.080  1.00 93.12           C  
ATOM   2108  C   ARG A 265       0.718  -4.307 -24.448  1.00 93.12           C  
ATOM   2109  CB  ARG A 265      -0.265  -5.347 -22.394  1.00 93.12           C  
ATOM   2110  O   ARG A 265       1.232  -5.400 -24.693  1.00 93.12           O  
ATOM   2111  CG  ARG A 265      -0.719  -5.185 -20.952  1.00 93.12           C  
ATOM   2112  CD  ARG A 265      -1.516  -6.390 -20.473  1.00 93.12           C  
ATOM   2113  NE  ARG A 265      -2.935  -6.258 -20.790  1.00 93.12           N  
ATOM   2114  NH1 ARG A 265      -3.582  -8.146 -19.625  1.00 93.12           N  
ATOM   2115  NH2 ARG A 265      -5.145  -6.881 -20.726  1.00 93.12           N  
ATOM   2116  CZ  ARG A 265      -3.884  -7.095 -20.380  1.00 93.12           C  
ATOM   2117  N   LYS A 266       0.515  -3.426 -25.340  1.00 94.62           N  
ATOM   2118  CA  LYS A 266       0.838  -3.589 -26.754  1.00 94.62           C  
ATOM   2119  C   LYS A 266       2.324  -3.872 -26.950  1.00 94.62           C  
ATOM   2120  CB  LYS A 266       0.433  -2.343 -27.544  1.00 94.62           C  
ATOM   2121  O   LYS A 266       2.698  -4.718 -27.766  1.00 94.62           O  
ATOM   2122  CG  LYS A 266      -1.071  -2.161 -27.686  1.00 94.62           C  
ATOM   2123  CD  LYS A 266      -1.409  -0.937 -28.527  1.00 94.62           C  
ATOM   2124  CE  LYS A 266      -2.913  -0.729 -28.634  1.00 94.62           C  
ATOM   2125  NZ  LYS A 266      -3.249   0.496 -29.420  1.00 94.62           N  
ATOM   2126  N   GLU A 267       3.215  -3.171 -26.141  1.00 95.30           N  
ATOM   2127  CA  GLU A 267       4.656  -3.339 -26.299  1.00 95.30           C  
ATOM   2128  C   GLU A 267       5.085  -4.766 -25.971  1.00 95.30           C  
ATOM   2129  CB  GLU A 267       5.413  -2.345 -25.414  1.00 95.30           C  
ATOM   2130  O   GLU A 267       5.900  -5.354 -26.685  1.00 95.30           O  
ATOM   2131  CG  GLU A 267       5.230  -0.891 -25.825  1.00 95.30           C  
ATOM   2132  CD  GLU A 267       5.650  -0.616 -27.260  1.00 95.30           C  
ATOM   2133  OE1 GLU A 267       4.878   0.028 -28.006  1.00 95.30           O  
ATOM   2134  OE2 GLU A 267       6.760  -1.049 -27.642  1.00 95.30           O  
ATOM   2135  N   GLY A 268       4.575  -5.327 -24.845  1.00 94.70           N  
ATOM   2136  CA  GLY A 268       4.886  -6.689 -24.441  1.00 94.70           C  
ATOM   2137  C   GLY A 268       4.341  -7.734 -25.397  1.00 94.70           C  
ATOM   2138  O   GLY A 268       4.872  -8.843 -25.481  1.00 94.70           O  
ATOM   2139  N   GLN A 269       3.270  -7.392 -26.274  1.00 94.66           N  
ATOM   2140  CA  GLN A 269       2.603  -8.316 -27.185  1.00 94.66           C  
ATOM   2141  C   GLN A 269       3.284  -8.332 -28.550  1.00 94.66           C  
ATOM   2142  CB  GLN A 269       1.127  -7.946 -27.339  1.00 94.66           C  
ATOM   2143  O   GLN A 269       2.926  -9.129 -29.419  1.00 94.66           O  
ATOM   2144  CG  GLN A 269       0.288  -8.232 -26.100  1.00 94.66           C  
ATOM   2145  CD  GLN A 269      -1.121  -7.680 -26.206  1.00 94.66           C  
ATOM   2146  NE2 GLN A 269      -2.067  -8.339 -25.544  1.00 94.66           N  
ATOM   2147  OE1 GLN A 269      -1.358  -6.669 -26.875  1.00 94.66           O  
ATOM   2148  N   ARG A 270       4.213  -7.519 -28.754  1.00 95.16           N  
ATOM   2149  CA  ARG A 270       4.920  -7.485 -30.030  1.00 95.16           C  
ATOM   2150  C   ARG A 270       5.644  -8.802 -30.290  1.00 95.16           C  
ATOM   2151  CB  ARG A 270       5.916  -6.324 -30.063  1.00 95.16           C  
ATOM   2152  O   ARG A 270       6.142  -9.437 -29.358  1.00 95.16           O  
ATOM   2153  CG  ARG A 270       5.262  -4.953 -30.144  1.00 95.16           C  
ATOM   2154  CD  ARG A 270       6.295  -3.844 -30.286  1.00 95.16           C  
ATOM   2155  NE  ARG A 270       5.663  -2.533 -30.413  1.00 95.16           N  
ATOM   2156  NH1 ARG A 270       7.614  -1.415 -30.945  1.00 95.16           N  
ATOM   2157  NH2 ARG A 270       5.632  -0.272 -30.812  1.00 95.16           N  
ATOM   2158  CZ  ARG A 270       6.304  -1.410 -30.723  1.00 95.16           C  
ATOM   2159  N   GLN A 271       5.645  -9.182 -31.560  1.00 94.59           N  
ATOM   2160  CA  GLN A 271       6.253 -10.442 -31.973  1.00 94.59           C  
ATOM   2161  C   GLN A 271       7.718 -10.511 -31.551  1.00 94.59           C  
ATOM   2162  CB  GLN A 271       6.134 -10.625 -33.487  1.00 94.59           C  
ATOM   2163  O   GLN A 271       8.189 -11.553 -31.092  1.00 94.59           O  
ATOM   2164  CG  GLN A 271       6.573 -11.998 -33.978  1.00 94.59           C  
ATOM   2165  CD  GLN A 271       5.759 -13.125 -33.371  1.00 94.59           C  
ATOM   2166  NE2 GLN A 271       6.405 -14.262 -33.135  1.00 94.59           N  
ATOM   2167  OE1 GLN A 271       4.560 -12.976 -33.115  1.00 94.59           O  
ATOM   2168  N   GLU A 272       8.456  -9.379 -31.559  1.00 94.07           N  
ATOM   2169  CA  GLU A 272       9.885  -9.294 -31.271  1.00 94.07           C  
ATOM   2170  C   GLU A 272      10.157  -9.440 -29.777  1.00 94.07           C  
ATOM   2171  CB  GLU A 272      10.458  -7.969 -31.782  1.00 94.07           C  
ATOM   2172  O   GLU A 272      11.267  -9.794 -29.374  1.00 94.07           O  
ATOM   2173  CG  GLU A 272      10.357  -7.797 -33.291  1.00 94.07           C  
ATOM   2174  CD  GLU A 272       9.032  -7.200 -33.739  1.00 94.07           C  
ATOM   2175  OE1 GLU A 272       8.902  -6.837 -34.930  1.00 94.07           O  
ATOM   2176  OE2 GLU A 272       8.118  -7.092 -32.891  1.00 94.07           O  
ATOM   2177  N   ASN A 273       9.082  -9.207 -28.834  1.00 95.65           N  
ATOM   2178  CA  ASN A 273       9.274  -9.177 -27.388  1.00 95.65           C  
ATOM   2179  C   ASN A 273       8.750 -10.448 -26.727  1.00 95.65           C  
ATOM   2180  CB  ASN A 273       8.598  -7.945 -26.783  1.00 95.65           C  
ATOM   2181  O   ASN A 273       8.997 -10.684 -25.543  1.00 95.65           O  
ATOM   2182  CG  ASN A 273       9.294  -6.652 -27.160  1.00 95.65           C  
ATOM   2183  ND2 ASN A 273       8.525  -5.574 -27.266  1.00 95.65           N  
ATOM   2184  OD1 ASN A 273      10.512  -6.622 -27.356  1.00 95.65           O  
ATOM   2185  N   LYS A 274       8.128 -11.334 -27.522  1.00 94.59           N  
ATOM   2186  CA  LYS A 274       7.488 -12.529 -26.979  1.00 94.59           C  
ATOM   2187  C   LYS A 274       8.491 -13.395 -26.223  1.00 94.59           C  
ATOM   2188  CB  LYS A 274       6.832 -13.341 -28.097  1.00 94.59           C  
ATOM   2189  O   LYS A 274       8.190 -13.900 -25.139  1.00 94.59           O  
ATOM   2190  CG  LYS A 274       5.501 -12.778 -28.572  1.00 94.59           C  
ATOM   2191  CD  LYS A 274       4.813 -13.719 -29.553  1.00 94.59           C  
ATOM   2192  CE  LYS A 274       3.466 -13.171 -30.005  1.00 94.59           C  
ATOM   2193  NZ  LYS A 274       2.819 -14.059 -31.016  1.00 94.59           N  
ATOM   2194  N   ASN A 275       9.713 -13.512 -26.776  1.00 95.78           N  
ATOM   2195  CA  ASN A 275      10.717 -14.384 -26.176  1.00 95.78           C  
ATOM   2196  C   ASN A 275      11.383 -13.726 -24.971  1.00 95.78           C  
ATOM   2197  CB  ASN A 275      11.769 -14.784 -27.213  1.00 95.78           C  
ATOM   2198  O   ASN A 275      12.233 -14.334 -24.318  1.00 95.78           O  
ATOM   2199  CG  ASN A 275      12.512 -13.590 -27.780  1.00 95.78           C  
ATOM   2200  ND2 ASN A 275      13.670 -13.843 -28.380  1.00 95.78           N  
ATOM   2201  OD1 ASN A 275      12.050 -12.451 -27.680  1.00 95.78           O  
ATOM   2202  N   LYS A 276      11.043 -12.449 -24.652  1.00 96.61           N  
ATOM   2203  CA  LYS A 276      11.592 -11.721 -23.512  1.00 96.61           C  
ATOM   2204  C   LYS A 276      10.654 -11.791 -22.310  1.00 96.61           C  
ATOM   2205  CB  LYS A 276      11.858 -10.261 -23.884  1.00 96.61           C  
ATOM   2206  O   LYS A 276      10.942 -11.220 -21.257  1.00 96.61           O  
ATOM   2207  CG  LYS A 276      12.912 -10.080 -24.966  1.00 96.61           C  
ATOM   2208  CD  LYS A 276      13.214  -8.607 -25.212  1.00 96.61           C  
ATOM   2209  CE  LYS A 276      14.342  -8.427 -26.219  1.00 96.61           C  
ATOM   2210  NZ  LYS A 276      14.659  -6.985 -26.443  1.00 96.61           N  
ATOM   2211  N   ASN A 277       9.496 -12.477 -22.524  1.00 97.36           N  
ATOM   2212  CA  ASN A 277       8.503 -12.661 -21.470  1.00 97.36           C  
ATOM   2213  C   ASN A 277       8.530 -14.082 -20.916  1.00 97.36           C  
ATOM   2214  CB  ASN A 277       7.104 -12.318 -21.985  1.00 97.36           C  
ATOM   2215  O   ASN A 277       8.388 -15.049 -21.667  1.00 97.36           O  
ATOM   2216  CG  ASN A 277       7.008 -10.901 -22.516  1.00 97.36           C  
ATOM   2217  ND2 ASN A 277       6.388 -10.745 -23.680  1.00 97.36           N  
ATOM   2218  OD1 ASN A 277       7.487  -9.955 -21.886  1.00 97.36           O  
ATOM   2219  N   ARG A 278       8.726 -14.203 -19.581  1.00 96.37           N  
ATOM   2220  CA  ARG A 278       8.744 -15.526 -18.967  1.00 96.37           C  
ATOM   2221  C   ARG A 278       7.382 -16.202 -19.082  1.00 96.37           C  
ATOM   2222  CB  ARG A 278       9.160 -15.432 -17.497  1.00 96.37           C  
ATOM   2223  O   ARG A 278       7.299 -17.406 -19.333  1.00 96.37           O  
ATOM   2224  CG  ARG A 278       9.245 -16.777 -16.793  1.00 96.37           C  
ATOM   2225  CD  ARG A 278       9.778 -16.638 -15.374  1.00 96.37           C  
ATOM   2226  NE  ARG A 278      11.203 -16.320 -15.362  1.00 96.37           N  
ATOM   2227  NH1 ARG A 278      11.902 -18.491 -15.727  1.00 96.37           N  
ATOM   2228  NH2 ARG A 278      13.442 -16.809 -15.501  1.00 96.37           N  
ATOM   2229  CZ  ARG A 278      12.179 -17.207 -15.530  1.00 96.37           C  
ATOM   2230  N   TYR A 279       6.291 -15.369 -18.792  1.00 93.27           N  
ATOM   2231  CA  TYR A 279       4.911 -15.823 -18.925  1.00 93.27           C  
ATOM   2232  C   TYR A 279       4.154 -14.979 -19.942  1.00 93.27           C  
ATOM   2233  CB  TYR A 279       4.197 -15.774 -17.571  1.00 93.27           C  
ATOM   2234  O   TYR A 279       4.195 -13.747 -19.890  1.00 93.27           O  
ATOM   2235  CG  TYR A 279       4.881 -16.582 -16.494  1.00 93.27           C  
ATOM   2236  CD1 TYR A 279       4.719 -17.964 -16.424  1.00 93.27           C  
ATOM   2237  CD2 TYR A 279       5.689 -15.965 -15.545  1.00 93.27           C  
ATOM   2238  CE1 TYR A 279       5.345 -18.712 -15.432  1.00 93.27           C  
ATOM   2239  CE2 TYR A 279       6.320 -16.703 -14.549  1.00 93.27           C  
ATOM   2240  OH  TYR A 279       6.766 -18.809 -13.518  1.00 93.27           O  
ATOM   2241  CZ  TYR A 279       6.143 -18.073 -14.501  1.00 93.27           C  
ATOM   2242  N   LYS A 280       3.455 -15.734 -20.838  1.00 90.97           N  
ATOM   2243  CA  LYS A 280       2.788 -15.079 -21.958  1.00 90.97           C  
ATOM   2244  C   LYS A 280       1.665 -14.167 -21.472  1.00 90.97           C  
ATOM   2245  CB  LYS A 280       2.234 -16.117 -22.936  1.00 90.97           C  
ATOM   2246  O   LYS A 280       1.291 -13.213 -22.159  1.00 90.97           O  
ATOM   2247  CG  LYS A 280       3.304 -16.953 -23.622  1.00 90.97           C  
ATOM   2248  CD  LYS A 280       2.690 -17.985 -24.560  1.00 90.97           C  
ATOM   2249  CE  LYS A 280       3.757 -18.859 -25.206  1.00 90.97           C  
ATOM   2250  NZ  LYS A 280       3.161 -19.869 -26.129  1.00 90.97           N  
ATOM   2251  N   ASN A 281       1.127 -14.510 -20.290  1.00 86.05           N  
ATOM   2252  CA  ASN A 281      -0.053 -13.793 -19.818  1.00 86.05           C  
ATOM   2253  C   ASN A 281       0.310 -12.738 -18.777  1.00 86.05           C  
ATOM   2254  CB  ASN A 281      -1.082 -14.771 -19.247  1.00 86.05           C  
ATOM   2255  O   ASN A 281      -0.571 -12.079 -18.222  1.00 86.05           O  
ATOM   2256  CG  ASN A 281      -0.545 -15.562 -18.070  1.00 86.05           C  
ATOM   2257  ND2 ASN A 281      -1.386 -15.772 -17.064  1.00 86.05           N  
ATOM   2258  OD1 ASN A 281       0.616 -15.979 -18.064  1.00 86.05           O  
ATOM   2259  N   ILE A 282       1.580 -12.553 -18.480  1.00 91.01           N  
ATOM   2260  CA  ILE A 282       2.033 -11.533 -17.541  1.00 91.01           C  
ATOM   2261  C   ILE A 282       2.909 -10.515 -18.267  1.00 91.01           C  
ATOM   2262  CB  ILE A 282       2.805 -12.156 -16.356  1.00 91.01           C  
ATOM   2263  O   ILE A 282       4.118 -10.717 -18.411  1.00 91.01           O  
ATOM   2264  CG1 ILE A 282       1.932 -13.189 -15.634  1.00 91.01           C  
ATOM   2265  CG2 ILE A 282       3.281 -11.069 -15.389  1.00 91.01           C  
ATOM   2266  CD1 ILE A 282       2.649 -13.932 -14.516  1.00 91.01           C  
ATOM   2267  N   LEU A 283       2.227  -9.485 -18.716  1.00 94.64           N  
ATOM   2268  CA  LEU A 283       2.888  -8.433 -19.479  1.00 94.64           C  
ATOM   2269  C   LEU A 283       2.802  -7.096 -18.750  1.00 94.64           C  
ATOM   2270  CB  LEU A 283       2.264  -8.308 -20.872  1.00 94.64           C  
ATOM   2271  O   LEU A 283       1.827  -6.832 -18.042  1.00 94.64           O  
ATOM   2272  CG  LEU A 283       2.240  -9.580 -21.720  1.00 94.64           C  
ATOM   2273  CD1 LEU A 283       1.544  -9.317 -23.051  1.00 94.64           C  
ATOM   2274  CD2 LEU A 283       3.656 -10.100 -21.946  1.00 94.64           C  
ATOM   2275  N   PRO A 284       3.830  -6.263 -18.895  1.00 96.62           N  
ATOM   2276  CA  PRO A 284       3.791  -4.952 -18.243  1.00 96.62           C  
ATOM   2277  C   PRO A 284       2.805  -3.993 -18.906  1.00 96.62           C  
ATOM   2278  CB  PRO A 284       5.227  -4.444 -18.386  1.00 96.62           C  
ATOM   2279  O   PRO A 284       2.569  -4.082 -20.114  1.00 96.62           O  
ATOM   2280  CG  PRO A 284       5.730  -5.067 -19.647  1.00 96.62           C  
ATOM   2281  CD  PRO A 284       5.150  -6.448 -19.761  1.00 96.62           C  
ATOM   2282  N   PHE A 285       2.175  -3.141 -18.096  1.00 95.34           N  
ATOM   2283  CA  PHE A 285       1.414  -2.042 -18.678  1.00 95.34           C  
ATOM   2284  C   PHE A 285       2.335  -1.074 -19.411  1.00 95.34           C  
ATOM   2285  CB  PHE A 285       0.626  -1.299 -17.595  1.00 95.34           C  
ATOM   2286  O   PHE A 285       3.410  -0.733 -18.911  1.00 95.34           O  
ATOM   2287  CG  PHE A 285      -0.445  -2.132 -16.944  1.00 95.34           C  
ATOM   2288  CD1 PHE A 285      -1.132  -3.097 -17.670  1.00 95.34           C  
ATOM   2289  CD2 PHE A 285      -0.764  -1.950 -15.605  1.00 95.34           C  
ATOM   2290  CE1 PHE A 285      -2.123  -3.870 -17.070  1.00 95.34           C  
ATOM   2291  CE2 PHE A 285      -1.754  -2.718 -14.998  1.00 95.34           C  
ATOM   2292  CZ  PHE A 285      -2.432  -3.677 -15.733  1.00 95.34           C  
ATOM   2293  N   ASP A 286       1.859  -0.544 -20.577  1.00 95.96           N  
ATOM   2294  CA  ASP A 286       2.682   0.319 -21.418  1.00 95.96           C  
ATOM   2295  C   ASP A 286       3.005   1.632 -20.709  1.00 95.96           C  
ATOM   2296  CB  ASP A 286       1.979   0.600 -22.748  1.00 95.96           C  
ATOM   2297  O   ASP A 286       4.116   2.151 -20.830  1.00 95.96           O  
ATOM   2298  CG  ASP A 286       1.911  -0.619 -23.652  1.00 95.96           C  
ATOM   2299  OD1 ASP A 286       2.651  -1.597 -23.413  1.00 95.96           O  
ATOM   2300  OD2 ASP A 286       1.112  -0.600 -24.613  1.00 95.96           O  
ATOM   2301  N   HIS A 287       2.101   2.178 -19.943  1.00 95.41           N  
ATOM   2302  CA  HIS A 287       2.226   3.528 -19.406  1.00 95.41           C  
ATOM   2303  C   HIS A 287       3.167   3.560 -18.207  1.00 95.41           C  
ATOM   2304  CB  HIS A 287       0.853   4.077 -19.011  1.00 95.41           C  
ATOM   2305  O   HIS A 287       3.665   4.623 -17.831  1.00 95.41           O  
ATOM   2306  CG  HIS A 287       0.204   3.322 -17.895  1.00 95.41           C  
ATOM   2307  CD2 HIS A 287       0.107   3.600 -16.573  1.00 95.41           C  
ATOM   2308  ND1 HIS A 287      -0.443   2.121 -18.086  1.00 95.41           N  
ATOM   2309  CE1 HIS A 287      -0.913   1.692 -16.926  1.00 95.41           C  
ATOM   2310  NE2 HIS A 287      -0.592   2.571 -15.992  1.00 95.41           N  
ATOM   2311  N   THR A 288       3.478   2.367 -17.621  1.00 96.54           N  
ATOM   2312  CA  THR A 288       4.372   2.385 -16.468  1.00 96.54           C  
ATOM   2313  C   THR A 288       5.571   1.469 -16.700  1.00 96.54           C  
ATOM   2314  CB  THR A 288       3.637   1.959 -15.184  1.00 96.54           C  
ATOM   2315  O   THR A 288       6.321   1.172 -15.767  1.00 96.54           O  
ATOM   2316  CG2 THR A 288       2.546   2.959 -14.817  1.00 96.54           C  
ATOM   2317  OG1 THR A 288       3.042   0.671 -15.386  1.00 96.54           O  
ATOM   2318  N   ARG A 289       5.746   0.943 -17.895  1.00 97.61           N  
ATOM   2319  CA  ARG A 289       6.852   0.025 -18.147  1.00 97.61           C  
ATOM   2320  C   ARG A 289       8.190   0.755 -18.108  1.00 97.61           C  
ATOM   2321  CB  ARG A 289       6.675  -0.672 -19.498  1.00 97.61           C  
ATOM   2322  O   ARG A 289       8.251   1.963 -18.348  1.00 97.61           O  
ATOM   2323  CG  ARG A 289       6.851   0.249 -20.694  1.00 97.61           C  
ATOM   2324  CD  ARG A 289       6.744  -0.509 -22.010  1.00 97.61           C  
ATOM   2325  NE  ARG A 289       6.822   0.391 -23.158  1.00 97.61           N  
ATOM   2326  NH1 ARG A 289       9.118   0.633 -23.076  1.00 97.61           N  
ATOM   2327  NH2 ARG A 289       7.903   1.720 -24.687  1.00 97.61           N  
ATOM   2328  CZ  ARG A 289       7.947   0.912 -23.638  1.00 97.61           C  
ATOM   2329  N   VAL A 290       9.131   0.053 -17.733  1.00 98.17           N  
ATOM   2330  CA  VAL A 290      10.490   0.574 -17.839  1.00 98.17           C  
ATOM   2331  C   VAL A 290      10.947   0.533 -19.296  1.00 98.17           C  
ATOM   2332  CB  VAL A 290      11.473  -0.219 -16.949  1.00 98.17           C  
ATOM   2333  O   VAL A 290      10.917  -0.523 -19.933  1.00 98.17           O  
ATOM   2334  CG1 VAL A 290      12.899   0.300 -17.124  1.00 98.17           C  
ATOM   2335  CG2 VAL A 290      11.048  -0.140 -15.484  1.00 98.17           C  
ATOM   2336  N   VAL A 291      11.388   1.706 -19.877  1.00 97.43           N  
ATOM   2337  CA  VAL A 291      11.880   1.824 -21.246  1.00 97.43           C  
ATOM   2338  C   VAL A 291      13.400   1.970 -21.238  1.00 97.43           C  
ATOM   2339  CB  VAL A 291      11.233   3.019 -21.980  1.00 97.43           C  
ATOM   2340  O   VAL A 291      13.935   2.924 -20.668  1.00 97.43           O  
ATOM   2341  CG1 VAL A 291      11.720   3.093 -23.426  1.00 97.43           C  
ATOM   2342  CG2 VAL A 291       9.709   2.913 -21.931  1.00 97.43           C  
ATOM   2343  N   LEU A 292      14.080   1.006 -21.808  1.00 96.61           N  
ATOM   2344  CA  LEU A 292      15.535   1.064 -21.904  1.00 96.61           C  
ATOM   2345  C   LEU A 292      15.970   2.038 -22.994  1.00 96.61           C  
ATOM   2346  CB  LEU A 292      16.109  -0.327 -22.188  1.00 96.61           C  
ATOM   2347  O   LEU A 292      15.500   1.954 -24.131  1.00 96.61           O  
ATOM   2348  CG  LEU A 292      15.799  -1.412 -21.155  1.00 96.61           C  
ATOM   2349  CD1 LEU A 292      16.360  -2.754 -21.612  1.00 96.61           C  
ATOM   2350  CD2 LEU A 292      16.360  -1.028 -19.790  1.00 96.61           C  
ATOM   2351  N   HIS A 293      16.938   2.933 -22.664  1.00 92.61           N  
ATOM   2352  CA  HIS A 293      17.256   4.039 -23.561  1.00 92.61           C  
ATOM   2353  C   HIS A 293      18.542   3.769 -24.334  1.00 92.61           C  
ATOM   2354  CB  HIS A 293      17.380   5.346 -22.776  1.00 92.61           C  
ATOM   2355  O   HIS A 293      18.806   4.414 -25.352  1.00 92.61           O  
ATOM   2356  CG  HIS A 293      16.155   5.692 -21.990  1.00 92.61           C  
ATOM   2357  CD2 HIS A 293      15.996   6.002 -20.682  1.00 92.61           C  
ATOM   2358  ND1 HIS A 293      14.899   5.743 -22.554  1.00 92.61           N  
ATOM   2359  CE1 HIS A 293      14.018   6.071 -21.624  1.00 92.61           C  
ATOM   2360  NE2 HIS A 293      14.658   6.234 -20.479  1.00 92.61           N  
ATOM   2361  N   ASP A 294      19.223   2.708 -23.863  1.00 86.42           N  
ATOM   2362  CA  ASP A 294      20.553   2.532 -24.439  1.00 86.42           C  
ATOM   2363  C   ASP A 294      20.574   1.369 -25.428  1.00 86.42           C  
ATOM   2364  CB  ASP A 294      21.589   2.303 -23.336  1.00 86.42           C  
ATOM   2365  O   ASP A 294      21.602   0.711 -25.600  1.00 86.42           O  
ATOM   2366  CG  ASP A 294      21.309   1.061 -22.508  1.00 86.42           C  
ATOM   2367  OD1 ASP A 294      20.162   0.565 -22.522  1.00 86.42           O  
ATOM   2368  OD2 ASP A 294      22.244   0.577 -21.834  1.00 86.42           O  
ATOM   2369  N   GLY A 295      19.364   1.000 -26.030  1.00 78.99           N  
ATOM   2370  CA  GLY A 295      19.287  -0.142 -26.927  1.00 78.99           C  
ATOM   2371  C   GLY A 295      20.054   0.062 -28.220  1.00 78.99           C  
ATOM   2372  O   GLY A 295      20.374   1.196 -28.586  1.00 78.99           O  
ATOM   2373  N   ASP A 296      20.553  -1.031 -28.823  1.00 79.13           N  
ATOM   2374  CA  ASP A 296      21.154  -1.064 -30.152  1.00 79.13           C  
ATOM   2375  C   ASP A 296      20.162  -0.599 -31.216  1.00 79.13           C  
ATOM   2376  CB  ASP A 296      21.656  -2.472 -30.480  1.00 79.13           C  
ATOM   2377  O   ASP A 296      19.106  -1.209 -31.395  1.00 79.13           O  
ATOM   2378  CG  ASP A 296      22.442  -2.534 -31.777  1.00 79.13           C  
ATOM   2379  OD1 ASP A 296      22.386  -1.570 -32.572  1.00 79.13           O  
ATOM   2380  OD2 ASP A 296      23.122  -3.557 -32.009  1.00 79.13           O  
ATOM   2381  N   PRO A 297      20.469   0.564 -31.802  1.00 77.30           N  
ATOM   2382  CA  PRO A 297      19.569   1.094 -32.828  1.00 77.30           C  
ATOM   2383  C   PRO A 297      19.284   0.087 -33.941  1.00 77.30           C  
ATOM   2384  CB  PRO A 297      20.328   2.307 -33.372  1.00 77.30           C  
ATOM   2385  O   PRO A 297      18.265   0.193 -34.629  1.00 77.30           O  
ATOM   2386  CG  PRO A 297      21.387   2.582 -32.353  1.00 77.30           C  
ATOM   2387  CD  PRO A 297      21.646   1.320 -31.581  1.00 77.30           C  
ATOM   2388  N   ASN A 298      20.113  -0.942 -34.106  1.00 80.26           N  
ATOM   2389  CA  ASN A 298      19.966  -1.944 -35.156  1.00 80.26           C  
ATOM   2390  C   ASN A 298      19.111  -3.121 -34.692  1.00 80.26           C  
ATOM   2391  CB  ASN A 298      21.337  -2.436 -35.624  1.00 80.26           C  
ATOM   2392  O   ASN A 298      18.726  -3.969 -35.498  1.00 80.26           O  
ATOM   2393  CG  ASN A 298      22.153  -1.345 -36.288  1.00 80.26           C  
ATOM   2394  ND2 ASN A 298      23.463  -1.366 -36.068  1.00 80.26           N  
ATOM   2395  OD1 ASN A 298      21.612  -0.489 -36.993  1.00 80.26           O  
ATOM   2396  N   GLU A 299      18.844  -3.221 -33.416  1.00 77.57           N  
ATOM   2397  CA  GLU A 299      17.968  -4.246 -32.855  1.00 77.57           C  
ATOM   2398  C   GLU A 299      16.580  -3.685 -32.560  1.00 77.57           C  
ATOM   2399  CB  GLU A 299      18.579  -4.837 -31.581  1.00 77.57           C  
ATOM   2400  O   GLU A 299      16.424  -2.828 -31.687  1.00 77.57           O  
ATOM   2401  CG  GLU A 299      19.711  -5.820 -31.840  1.00 77.57           C  
ATOM   2402  CD  GLU A 299      20.143  -6.578 -30.596  1.00 77.57           C  
ATOM   2403  OE1 GLU A 299      21.027  -7.459 -30.698  1.00 77.57           O  
ATOM   2404  OE2 GLU A 299      19.594  -6.290 -29.509  1.00 77.57           O  
ATOM   2405  N   PRO A 300      15.683  -4.032 -33.484  1.00 74.17           N  
ATOM   2406  CA  PRO A 300      14.326  -3.551 -33.215  1.00 74.17           C  
ATOM   2407  C   PRO A 300      13.844  -3.902 -31.809  1.00 74.17           C  
ATOM   2408  CB  PRO A 300      13.483  -4.265 -34.275  1.00 74.17           C  
ATOM   2409  O   PRO A 300      14.181  -4.966 -31.284  1.00 74.17           O  
ATOM   2410  CG  PRO A 300      14.478  -4.866 -35.214  1.00 74.17           C  
ATOM   2411  CD  PRO A 300      15.812  -4.918 -34.526  1.00 74.17           C  
ATOM   2412  N   VAL A 301      13.391  -2.898 -30.944  1.00 77.61           N  
ATOM   2413  CA  VAL A 301      12.626  -3.030 -29.708  1.00 77.61           C  
ATOM   2414  C   VAL A 301      13.567  -3.361 -28.551  1.00 77.61           C  
ATOM   2415  CB  VAL A 301      11.532  -4.114 -29.831  1.00 77.61           C  
ATOM   2416  O   VAL A 301      13.199  -4.102 -27.637  1.00 77.61           O  
ATOM   2417  CG1 VAL A 301      10.514  -3.985 -28.699  1.00 77.61           C  
ATOM   2418  CG2 VAL A 301      10.839  -4.020 -31.190  1.00 77.61           C  
ATOM   2419  N   SER A 302      14.842  -2.899 -28.765  1.00 88.27           N  
ATOM   2420  CA  SER A 302      15.858  -3.092 -27.736  1.00 88.27           C  
ATOM   2421  C   SER A 302      15.515  -2.316 -26.468  1.00 88.27           C  
ATOM   2422  CB  SER A 302      17.232  -2.661 -28.251  1.00 88.27           C  
ATOM   2423  O   SER A 302      16.184  -2.465 -25.443  1.00 88.27           O  
ATOM   2424  OG  SER A 302      17.249  -1.273 -28.537  1.00 88.27           O  
ATOM   2425  N   ASP A 303      14.389  -1.601 -26.520  1.00 95.07           N  
ATOM   2426  CA  ASP A 303      14.036  -0.734 -25.400  1.00 95.07           C  
ATOM   2427  C   ASP A 303      13.155  -1.470 -24.392  1.00 95.07           C  
ATOM   2428  CB  ASP A 303      13.324   0.525 -25.900  1.00 95.07           C  
ATOM   2429  O   ASP A 303      12.809  -0.920 -23.345  1.00 95.07           O  
ATOM   2430  CG  ASP A 303      12.015   0.224 -26.609  1.00 95.07           C  
ATOM   2431  OD1 ASP A 303      11.869  -0.879 -27.178  1.00 95.07           O  
ATOM   2432  OD2 ASP A 303      11.123   1.099 -26.601  1.00 95.07           O  
ATOM   2433  N   TYR A 304      12.806  -2.815 -24.744  1.00 96.81           N  
ATOM   2434  CA  TYR A 304      11.789  -3.524 -23.976  1.00 96.81           C  
ATOM   2435  C   TYR A 304      12.427  -4.428 -22.928  1.00 96.81           C  
ATOM   2436  CB  TYR A 304      10.894  -4.352 -24.903  1.00 96.81           C  
ATOM   2437  O   TYR A 304      13.383  -5.149 -23.221  1.00 96.81           O  
ATOM   2438  CG  TYR A 304       9.883  -5.201 -24.172  1.00 96.81           C  
ATOM   2439  CD1 TYR A 304      10.116  -6.556 -23.945  1.00 96.81           C  
ATOM   2440  CD2 TYR A 304       8.692  -4.652 -23.708  1.00 96.81           C  
ATOM   2441  CE1 TYR A 304       9.186  -7.343 -23.274  1.00 96.81           C  
ATOM   2442  CE2 TYR A 304       7.755  -5.430 -23.036  1.00 96.81           C  
ATOM   2443  OH  TYR A 304       7.087  -7.546 -22.158  1.00 96.81           O  
ATOM   2444  CZ  TYR A 304       8.011  -6.772 -22.823  1.00 96.81           C  
ATOM   2445  N   ILE A 305      11.949  -4.370 -21.744  1.00 97.94           N  
ATOM   2446  CA  ILE A 305      12.146  -5.300 -20.638  1.00 97.94           C  
ATOM   2447  C   ILE A 305      10.846  -5.451 -19.852  1.00 97.94           C  
ATOM   2448  CB  ILE A 305      13.286  -4.834 -19.704  1.00 97.94           C  
ATOM   2449  O   ILE A 305      10.089  -4.490 -19.701  1.00 97.94           O  
ATOM   2450  CG1 ILE A 305      13.564  -5.893 -18.631  1.00 97.94           C  
ATOM   2451  CG2 ILE A 305      12.942  -3.485 -19.065  1.00 97.94           C  
ATOM   2452  CD1 ILE A 305      14.832  -5.641 -17.827  1.00 97.94           C  
ATOM   2453  N   ASN A 306      10.462  -6.645 -19.508  1.00 98.29           N  
ATOM   2454  CA  ASN A 306       9.233  -6.902 -18.764  1.00 98.29           C  
ATOM   2455  C   ASN A 306       9.338  -6.411 -17.323  1.00 98.29           C  
ATOM   2456  CB  ASN A 306       8.890  -8.392 -18.793  1.00 98.29           C  
ATOM   2457  O   ASN A 306       9.699  -7.176 -16.426  1.00 98.29           O  
ATOM   2458  CG  ASN A 306       7.497  -8.681 -18.269  1.00 98.29           C  
ATOM   2459  ND2 ASN A 306       6.837  -9.673 -18.854  1.00 98.29           N  
ATOM   2460  OD1 ASN A 306       7.018  -8.017 -17.346  1.00 98.29           O  
ATOM   2461  N   ALA A 307       9.121  -5.122 -17.079  1.00 98.58           N  
ATOM   2462  CA  ALA A 307       9.258  -4.455 -15.787  1.00 98.58           C  
ATOM   2463  C   ALA A 307       8.403  -3.193 -15.728  1.00 98.58           C  
ATOM   2464  CB  ALA A 307      10.721  -4.116 -15.515  1.00 98.58           C  
ATOM   2465  O   ALA A 307       8.203  -2.523 -16.744  1.00 98.58           O  
ATOM   2466  N   ASN A 308       7.792  -2.901 -14.557  1.00 98.57           N  
ATOM   2467  CA  ASN A 308       7.002  -1.696 -14.330  1.00 98.57           C  
ATOM   2468  C   ASN A 308       7.553  -0.875 -13.167  1.00 98.57           C  
ATOM   2469  CB  ASN A 308       5.536  -2.054 -14.080  1.00 98.57           C  
ATOM   2470  O   ASN A 308       8.025  -1.434 -12.176  1.00 98.57           O  
ATOM   2471  CG  ASN A 308       4.831  -2.537 -15.332  1.00 98.57           C  
ATOM   2472  ND2 ASN A 308       4.329  -1.600 -16.128  1.00 98.57           N  
ATOM   2473  OD1 ASN A 308       4.737  -3.742 -15.581  1.00 98.57           O  
ATOM   2474  N   ILE A 309       7.574   0.394 -13.363  1.00 98.12           N  
ATOM   2475  CA  ILE A 309       7.850   1.305 -12.258  1.00 98.12           C  
ATOM   2476  C   ILE A 309       6.614   1.426 -11.369  1.00 98.12           C  
ATOM   2477  CB  ILE A 309       8.282   2.698 -12.768  1.00 98.12           C  
ATOM   2478  O   ILE A 309       5.499   1.599 -11.865  1.00 98.12           O  
ATOM   2479  CG1 ILE A 309       9.569   2.589 -13.593  1.00 98.12           C  
ATOM   2480  CG2 ILE A 309       8.462   3.669 -11.597  1.00 98.12           C  
ATOM   2481  CD1 ILE A 309       9.916   3.852 -14.369  1.00 98.12           C  
ATOM   2482  N   ILE A 310       6.776   1.180 -10.059  1.00 97.34           N  
ATOM   2483  CA  ILE A 310       5.697   1.324  -9.087  1.00 97.34           C  
ATOM   2484  C   ILE A 310       5.955   2.545  -8.207  1.00 97.34           C  
ATOM   2485  CB  ILE A 310       5.548   0.057  -8.216  1.00 97.34           C  
ATOM   2486  O   ILE A 310       6.943   2.589  -7.470  1.00 97.34           O  
ATOM   2487  CG1 ILE A 310       5.398  -1.185  -9.101  1.00 97.34           C  
ATOM   2488  CG2 ILE A 310       4.359   0.196  -7.260  1.00 97.34           C  
ATOM   2489  CD1 ILE A 310       4.107  -1.218  -9.908  1.00 97.34           C  
ATOM   2490  N   MET A 311       5.022   3.496  -8.308  1.00 93.54           N  
ATOM   2491  CA  MET A 311       5.144   4.731  -7.540  1.00 93.54           C  
ATOM   2492  C   MET A 311       4.038   4.834  -6.495  1.00 93.54           C  
ATOM   2493  CB  MET A 311       5.103   5.948  -8.466  1.00 93.54           C  
ATOM   2494  O   MET A 311       2.858   4.911  -6.840  1.00 93.54           O  
ATOM   2495  CG  MET A 311       6.265   6.014  -9.443  1.00 93.54           C  
ATOM   2496  SD  MET A 311       6.297   7.584 -10.393  1.00 93.54           S  
ATOM   2497  CE  MET A 311       4.885   7.317 -11.500  1.00 93.54           C  
ATOM   2498  N   PRO A 312       4.456   4.801  -5.221  1.00 87.15           N  
ATOM   2499  CA  PRO A 312       3.421   4.976  -4.200  1.00 87.15           C  
ATOM   2500  C   PRO A 312       2.724   6.332  -4.293  1.00 87.15           C  
ATOM   2501  CB  PRO A 312       4.196   4.850  -2.886  1.00 87.15           C  
ATOM   2502  O   PRO A 312       3.342   7.322  -4.692  1.00 87.15           O  
ATOM   2503  CG  PRO A 312       5.469   4.161  -3.259  1.00 87.15           C  
ATOM   2504  CD  PRO A 312       5.808   4.519  -4.677  1.00 87.15           C  
ATOM   2505  N   GLU A 313       1.404   6.429  -4.592  1.00 71.32           N  
ATOM   2506  CA  GLU A 313       0.624   7.660  -4.688  1.00 71.32           C  
ATOM   2507  C   GLU A 313       0.426   8.296  -3.315  1.00 71.32           C  
ATOM   2508  CB  GLU A 313      -0.733   7.387  -5.341  1.00 71.32           C  
ATOM   2509  O   GLU A 313      -0.103   7.661  -2.401  1.00 71.32           O  
ATOM   2510  CG  GLU A 313      -0.664   7.210  -6.851  1.00 71.32           C  
ATOM   2511  CD  GLU A 313      -2.019   6.944  -7.487  1.00 71.32           C  
ATOM   2512  OE1 GLU A 313      -2.074   6.665  -8.706  1.00 71.32           O  
ATOM   2513  OE2 GLU A 313      -3.035   7.015  -6.760  1.00 71.32           O  
ATOM   2514  N   PHE A 314       1.314   9.171  -2.799  1.00 57.25           N  
ATOM   2515  CA  PHE A 314       1.002   9.850  -1.546  1.00 57.25           C  
ATOM   2516  C   PHE A 314       0.266  11.158  -1.808  1.00 57.25           C  
ATOM   2517  CB  PHE A 314       2.281  10.118  -0.746  1.00 57.25           C  
ATOM   2518  O   PHE A 314       0.504  11.819  -2.821  1.00 57.25           O  
ATOM   2519  CG  PHE A 314       2.935   8.873  -0.212  1.00 57.25           C  
ATOM   2520  CD1 PHE A 314       2.469   8.269   0.949  1.00 57.25           C  
ATOM   2521  CD2 PHE A 314       4.018   8.306  -0.872  1.00 57.25           C  
ATOM   2522  CE1 PHE A 314       3.073   7.116   1.446  1.00 57.25           C  
ATOM   2523  CE2 PHE A 314       4.627   7.154  -0.381  1.00 57.25           C  
ATOM   2524  CZ  PHE A 314       4.153   6.561   0.778  1.00 57.25           C  
ATOM   2525  N   GLU A 315      -1.026  11.171  -1.647  1.00 45.10           N  
ATOM   2526  CA  GLU A 315      -1.827  12.381  -1.488  1.00 45.10           C  
ATOM   2527  C   GLU A 315      -1.000  13.514  -0.886  1.00 45.10           C  
ATOM   2528  CB  GLU A 315      -3.053  12.104  -0.614  1.00 45.10           C  
ATOM   2529  O   GLU A 315      -0.346  13.334   0.143  1.00 45.10           O  
ATOM   2530  CG  GLU A 315      -4.163  11.352  -1.334  1.00 45.10           C  
ATOM   2531  CD  GLU A 315      -5.381  11.100  -0.459  1.00 45.10           C  
ATOM   2532  OE1 GLU A 315      -6.355  10.476  -0.940  1.00 45.10           O  
ATOM   2533  OE2 GLU A 315      -5.363  11.531   0.715  1.00 45.10           O  
ATOM   2534  N   THR A 316       0.010  14.208  -1.662  1.00 42.08           N  
ATOM   2535  CA  THR A 316       0.211  15.633  -1.428  1.00 42.08           C  
ATOM   2536  C   THR A 316       1.549  16.092  -2.002  1.00 42.08           C  
ATOM   2537  CB  THR A 316       0.153  15.966   0.075  1.00 42.08           C  
ATOM   2538  O   THR A 316       2.580  15.459  -1.769  1.00 42.08           O  
ATOM   2539  CG2 THR A 316      -0.786  17.138   0.342  1.00 42.08           C  
ATOM   2540  OG1 THR A 316      -0.315  14.819   0.794  1.00 42.08           O  
ATOM   2541  N   LYS A 317       1.671  16.414  -3.265  1.00 35.86           N  
ATOM   2542  CA  LYS A 317       2.557  17.349  -3.953  1.00 35.86           C  
ATOM   2543  C   LYS A 317       3.091  18.408  -2.993  1.00 35.86           C  
ATOM   2544  CB  LYS A 317       1.830  18.019  -5.120  1.00 35.86           C  
ATOM   2545  O   LYS A 317       2.356  19.308  -2.582  1.00 35.86           O  
ATOM   2546  CG  LYS A 317       1.788  17.179  -6.388  1.00 35.86           C  
ATOM   2547  CD  LYS A 317       1.189  17.955  -7.554  1.00 35.86           C  
ATOM   2548  CE  LYS A 317       1.098  17.098  -8.809  1.00 35.86           C  
ATOM   2549  NZ  LYS A 317       0.532  17.862  -9.961  1.00 35.86           N  
ATOM   2550  N   CYS A 318       3.584  18.035  -1.734  1.00 41.61           N  
ATOM   2551  CA  CYS A 318       4.355  19.123  -1.143  1.00 41.61           C  
ATOM   2552  C   CYS A 318       5.678  19.314  -1.875  1.00 41.61           C  
ATOM   2553  CB  CYS A 318       4.615  18.852   0.339  1.00 41.61           C  
ATOM   2554  O   CYS A 318       6.376  18.342  -2.168  1.00 41.61           O  
ATOM   2555  SG  CYS A 318       3.110  18.651   1.317  1.00 41.61           S  
ATOM   2556  N   ASN A 319       5.727  20.103  -2.915  1.00 41.82           N  
ATOM   2557  CA  ASN A 319       6.736  20.708  -3.778  1.00 41.82           C  
ATOM   2558  C   ASN A 319       8.068  20.872  -3.052  1.00 41.82           C  
ATOM   2559  CB  ASN A 319       6.250  22.058  -4.308  1.00 41.82           C  
ATOM   2560  O   ASN A 319       9.122  20.937  -3.687  1.00 41.82           O  
ATOM   2561  CG  ASN A 319       5.388  21.923  -5.547  1.00 41.82           C  
ATOM   2562  ND2 ASN A 319       4.784  23.027  -5.973  1.00 41.82           N  
ATOM   2563  OD1 ASN A 319       5.265  20.836  -6.117  1.00 41.82           O  
ATOM   2564  N   ASN A 320       8.299  20.128  -1.835  1.00 44.47           N  
ATOM   2565  CA  ASN A 320       9.673  20.226  -1.355  1.00 44.47           C  
ATOM   2566  C   ASN A 320      10.088  18.975  -0.585  1.00 44.47           C  
ATOM   2567  CB  ASN A 320       9.850  21.470  -0.482  1.00 44.47           C  
ATOM   2568  O   ASN A 320      11.128  18.964   0.075  1.00 44.47           O  
ATOM   2569  CG  ASN A 320      10.287  22.684  -1.278  1.00 44.47           C  
ATOM   2570  ND2 ASN A 320      10.450  23.812  -0.597  1.00 44.47           N  
ATOM   2571  OD1 ASN A 320      10.477  22.609  -2.495  1.00 44.47           O  
ATOM   2572  N   SER A 321       9.604  17.734  -0.903  1.00 51.88           N  
ATOM   2573  CA  SER A 321      10.024  16.546  -0.169  1.00 51.88           C  
ATOM   2574  C   SER A 321      10.846  15.612  -1.052  1.00 51.88           C  
ATOM   2575  CB  SER A 321       8.810  15.799   0.385  1.00 51.88           C  
ATOM   2576  O   SER A 321      10.750  15.666  -2.280  1.00 51.88           O  
ATOM   2577  OG  SER A 321       7.972  16.676   1.119  1.00 51.88           O  
ATOM   2578  N   LYS A 322      12.172  15.357  -0.648  1.00 53.68           N  
ATOM   2579  CA  LYS A 322      12.973  14.233  -1.123  1.00 53.68           C  
ATOM   2580  C   LYS A 322      12.136  13.283  -1.976  1.00 53.68           C  
ATOM   2581  CB  LYS A 322      13.587  13.475   0.055  1.00 53.68           C  
ATOM   2582  O   LYS A 322      10.940  13.110  -1.730  1.00 53.68           O  
ATOM   2583  CG  LYS A 322      14.875  14.090   0.582  1.00 53.68           C  
ATOM   2584  CD  LYS A 322      15.511  13.219   1.658  1.00 53.68           C  
ATOM   2585  CE  LYS A 322      16.750  13.876   2.251  1.00 53.68           C  
ATOM   2586  NZ  LYS A 322      17.407  13.002   3.268  1.00 53.68           N  
ATOM   2587  N   PRO A 323      12.679  13.034  -3.266  1.00 57.70           N  
ATOM   2588  CA  PRO A 323      11.968  12.008  -4.032  1.00 57.70           C  
ATOM   2589  C   PRO A 323      11.641  10.771  -3.199  1.00 57.70           C  
ATOM   2590  CB  PRO A 323      12.948  11.665  -5.157  1.00 57.70           C  
ATOM   2591  O   PRO A 323      12.483  10.299  -2.430  1.00 57.70           O  
ATOM   2592  CG  PRO A 323      14.182  12.446  -4.840  1.00 57.70           C  
ATOM   2593  CD  PRO A 323      13.919  13.277  -3.617  1.00 57.70           C  
ATOM   2594  N   LYS A 324      10.389  10.569  -3.027  1.00 73.95           N  
ATOM   2595  CA  LYS A 324       9.876   9.437  -2.261  1.00 73.95           C  
ATOM   2596  C   LYS A 324      10.245   8.112  -2.923  1.00 73.95           C  
ATOM   2597  CB  LYS A 324       8.358   9.538  -2.104  1.00 73.95           C  
ATOM   2598  O   LYS A 324      10.502   8.065  -4.128  1.00 73.95           O  
ATOM   2599  CG  LYS A 324       7.906  10.636  -1.153  1.00 73.95           C  
ATOM   2600  CD  LYS A 324       6.402  10.584  -0.913  1.00 73.95           C  
ATOM   2601  CE  LYS A 324       5.945  11.701   0.016  1.00 73.95           C  
ATOM   2602  NZ  LYS A 324       4.472  11.651   0.258  1.00 73.95           N  
ATOM   2603  N   LYS A 325      10.579   7.059  -2.045  1.00 88.14           N  
ATOM   2604  CA  LYS A 325      10.955   5.689  -2.382  1.00 88.14           C  
ATOM   2605  C   LYS A 325      10.029   5.112  -3.449  1.00 88.14           C  
ATOM   2606  CB  LYS A 325      10.932   4.804  -1.135  1.00 88.14           C  
ATOM   2607  O   LYS A 325       8.807   5.252  -3.360  1.00 88.14           O  
ATOM   2608  CG  LYS A 325      11.485   3.404  -1.360  1.00 88.14           C  
ATOM   2609  CD  LYS A 325      11.445   2.575  -0.083  1.00 88.14           C  
ATOM   2610  CE  LYS A 325      12.035   1.188  -0.296  1.00 88.14           C  
ATOM   2611  NZ  LYS A 325      12.031   0.384   0.963  1.00 88.14           N  
ATOM   2612  N   SER A 326      10.543   4.660  -4.554  1.00 95.16           N  
ATOM   2613  CA  SER A 326       9.825   3.984  -5.630  1.00 95.16           C  
ATOM   2614  C   SER A 326      10.396   2.593  -5.886  1.00 95.16           C  
ATOM   2615  CB  SER A 326       9.880   4.811  -6.915  1.00 95.16           C  
ATOM   2616  O   SER A 326      11.400   2.208  -5.284  1.00 95.16           O  
ATOM   2617  OG  SER A 326      11.216   4.950  -7.366  1.00 95.16           O  
ATOM   2618  N   TYR A 327       9.658   1.798  -6.759  1.00 98.28           N  
ATOM   2619  CA  TYR A 327      10.028   0.406  -6.984  1.00 98.28           C  
ATOM   2620  C   TYR A 327      10.039   0.078  -8.473  1.00 98.28           C  
ATOM   2621  CB  TYR A 327       9.065  -0.533  -6.251  1.00 98.28           C  
ATOM   2622  O   TYR A 327       9.372   0.746  -9.267  1.00 98.28           O  
ATOM   2623  CG  TYR A 327       8.857  -0.175  -4.799  1.00 98.28           C  
ATOM   2624  CD1 TYR A 327       9.619  -0.774  -3.798  1.00 98.28           C  
ATOM   2625  CD2 TYR A 327       7.898   0.760  -4.426  1.00 98.28           C  
ATOM   2626  CE1 TYR A 327       9.429  -0.449  -2.459  1.00 98.28           C  
ATOM   2627  CE2 TYR A 327       7.700   1.093  -3.089  1.00 98.28           C  
ATOM   2628  OH  TYR A 327       8.278   0.809  -0.791  1.00 98.28           O  
ATOM   2629  CZ  TYR A 327       8.470   0.484  -2.115  1.00 98.28           C  
ATOM   2630  N   ILE A 328      10.865  -0.824  -8.795  1.00 98.75           N  
ATOM   2631  CA  ILE A 328      10.713  -1.535 -10.060  1.00 98.75           C  
ATOM   2632  C   ILE A 328      10.304  -2.982  -9.793  1.00 98.75           C  
ATOM   2633  CB  ILE A 328      12.013  -1.490 -10.893  1.00 98.75           C  
ATOM   2634  O   ILE A 328      11.018  -3.719  -9.109  1.00 98.75           O  
ATOM   2635  CG1 ILE A 328      12.312  -0.054 -11.340  1.00 98.75           C  
ATOM   2636  CG2 ILE A 328      11.915  -2.429 -12.099  1.00 98.75           C  
ATOM   2637  CD1 ILE A 328      13.669   0.117 -12.008  1.00 98.75           C  
ATOM   2638  N   ALA A 329       9.111  -3.337 -10.232  1.00 98.77           N  
ATOM   2639  CA  ALA A 329       8.661  -4.726 -10.207  1.00 98.77           C  
ATOM   2640  C   ALA A 329       8.960  -5.423 -11.531  1.00 98.77           C  
ATOM   2641  CB  ALA A 329       7.168  -4.797  -9.897  1.00 98.77           C  
ATOM   2642  O   ALA A 329       8.514  -4.975 -12.590  1.00 98.77           O  
ATOM   2643  N   THR A 330       9.714  -6.562 -11.436  1.00 98.76           N  
ATOM   2644  CA  THR A 330      10.115  -7.203 -12.684  1.00 98.76           C  
ATOM   2645  C   THR A 330      10.150  -8.721 -12.525  1.00 98.76           C  
ATOM   2646  CB  THR A 330      11.493  -6.702 -13.152  1.00 98.76           C  
ATOM   2647  O   THR A 330      10.229  -9.231 -11.406  1.00 98.76           O  
ATOM   2648  CG2 THR A 330      12.594  -7.145 -12.194  1.00 98.76           C  
ATOM   2649  OG1 THR A 330      11.769  -7.228 -14.456  1.00 98.76           O  
ATOM   2650  N   GLN A 331      10.090  -9.444 -13.699  1.00 98.40           N  
ATOM   2651  CA  GLN A 331      10.155 -10.902 -13.704  1.00 98.40           C  
ATOM   2652  C   GLN A 331      11.573 -11.390 -13.420  1.00 98.40           C  
ATOM   2653  CB  GLN A 331       9.668 -11.457 -15.043  1.00 98.40           C  
ATOM   2654  O   GLN A 331      12.535 -10.630 -13.552  1.00 98.40           O  
ATOM   2655  CG  GLN A 331      10.568 -11.106 -16.219  1.00 98.40           C  
ATOM   2656  CD  GLN A 331      10.050 -11.647 -17.538  1.00 98.40           C  
ATOM   2657  NE2 GLN A 331      10.890 -11.608 -18.567  1.00 98.40           N  
ATOM   2658  OE1 GLN A 331       8.904 -12.099 -17.632  1.00 98.40           O  
ATOM   2659  N   GLY A 332      11.629 -12.656 -12.948  1.00 98.05           N  
ATOM   2660  CA  GLY A 332      12.955 -13.251 -12.896  1.00 98.05           C  
ATOM   2661  C   GLY A 332      13.637 -13.307 -14.249  1.00 98.05           C  
ATOM   2662  O   GLY A 332      12.993 -13.577 -15.265  1.00 98.05           O  
ATOM   2663  N   CYS A 333      14.954 -13.098 -14.274  1.00 98.22           N  
ATOM   2664  CA  CYS A 333      15.694 -13.011 -15.528  1.00 98.22           C  
ATOM   2665  C   CYS A 333      15.639 -14.332 -16.287  1.00 98.22           C  
ATOM   2666  CB  CYS A 333      17.149 -12.624 -15.266  1.00 98.22           C  
ATOM   2667  O   CYS A 333      15.682 -15.404 -15.680  1.00 98.22           O  
ATOM   2668  SG  CYS A 333      17.369 -10.894 -14.797  1.00 98.22           S  
ATOM   2669  N   LEU A 334      15.478 -14.240 -17.599  1.00 97.98           N  
ATOM   2670  CA  LEU A 334      15.754 -15.296 -18.566  1.00 97.98           C  
ATOM   2671  C   LEU A 334      17.180 -15.188 -19.097  1.00 97.98           C  
ATOM   2672  CB  LEU A 334      14.759 -15.234 -19.727  1.00 97.98           C  
ATOM   2673  O   LEU A 334      17.823 -14.146 -18.953  1.00 97.98           O  
ATOM   2674  CG  LEU A 334      13.276 -15.248 -19.351  1.00 97.98           C  
ATOM   2675  CD1 LEU A 334      12.423 -14.830 -20.543  1.00 97.98           C  
ATOM   2676  CD2 LEU A 334      12.865 -16.629 -18.850  1.00 97.98           C  
ATOM   2677  N   GLN A 335      17.607 -16.276 -19.684  1.00 97.51           N  
ATOM   2678  CA  GLN A 335      18.966 -16.231 -20.215  1.00 97.51           C  
ATOM   2679  C   GLN A 335      19.141 -15.062 -21.180  1.00 97.51           C  
ATOM   2680  CB  GLN A 335      19.312 -17.546 -20.916  1.00 97.51           C  
ATOM   2681  O   GLN A 335      20.155 -14.362 -21.138  1.00 97.51           O  
ATOM   2682  CG  GLN A 335      20.779 -17.667 -21.306  1.00 97.51           C  
ATOM   2683  CD  GLN A 335      21.709 -17.645 -20.108  1.00 97.51           C  
ATOM   2684  NE2 GLN A 335      22.724 -16.789 -20.160  1.00 97.51           N  
ATOM   2685  OE1 GLN A 335      21.517 -18.391 -19.142  1.00 97.51           O  
ATOM   2686  N   ASN A 336      18.204 -14.744 -22.037  1.00 95.67           N  
ATOM   2687  CA  ASN A 336      18.300 -13.741 -23.091  1.00 95.67           C  
ATOM   2688  C   ASN A 336      17.901 -12.357 -22.586  1.00 95.67           C  
ATOM   2689  CB  ASN A 336      17.437 -14.138 -24.291  1.00 95.67           C  
ATOM   2690  O   ASN A 336      17.891 -11.391 -23.352  1.00 95.67           O  
ATOM   2691  CG  ASN A 336      15.971 -14.282 -23.933  1.00 95.67           C  
ATOM   2692  ND2 ASN A 336      15.100 -13.714 -24.759  1.00 95.67           N  
ATOM   2693  OD1 ASN A 336      15.624 -14.899 -22.922  1.00 95.67           O  
ATOM   2694  N   THR A 337      17.607 -12.164 -21.259  1.00 97.01           N  
ATOM   2695  CA  THR A 337      17.184 -10.856 -20.772  1.00 97.01           C  
ATOM   2696  C   THR A 337      18.126 -10.356 -19.680  1.00 97.01           C  
ATOM   2697  CB  THR A 337      15.743 -10.900 -20.231  1.00 97.01           C  
ATOM   2698  O   THR A 337      17.892  -9.300 -19.088  1.00 97.01           O  
ATOM   2699  CG2 THR A 337      14.761 -11.325 -21.317  1.00 97.01           C  
ATOM   2700  OG1 THR A 337      15.674 -11.834 -19.147  1.00 97.01           O  
ATOM   2701  N   VAL A 338      19.223 -11.088 -19.370  1.00 98.10           N  
ATOM   2702  CA  VAL A 338      20.164 -10.734 -18.312  1.00 98.10           C  
ATOM   2703  C   VAL A 338      20.838  -9.405 -18.643  1.00 98.10           C  
ATOM   2704  CB  VAL A 338      21.228 -11.835 -18.108  1.00 98.10           C  
ATOM   2705  O   VAL A 338      20.987  -8.544 -17.772  1.00 98.10           O  
ATOM   2706  CG1 VAL A 338      22.279 -11.389 -17.093  1.00 98.10           C  
ATOM   2707  CG2 VAL A 338      20.569 -13.138 -17.661  1.00 98.10           C  
ATOM   2708  N   ASN A 339      21.175  -9.239 -19.944  1.00 96.12           N  
ATOM   2709  CA  ASN A 339      21.793  -7.986 -20.361  1.00 96.12           C  
ATOM   2710  C   ASN A 339      20.854  -6.801 -20.154  1.00 96.12           C  
ATOM   2711  CB  ASN A 339      22.233  -8.065 -21.825  1.00 96.12           C  
ATOM   2712  O   ASN A 339      21.264  -5.760 -19.638  1.00 96.12           O  
ATOM   2713  CG  ASN A 339      23.284  -9.132 -22.062  1.00 96.12           C  
ATOM   2714  ND2 ASN A 339      23.600  -9.383 -23.327  1.00 96.12           N  
ATOM   2715  OD1 ASN A 339      23.807  -9.727 -21.115  1.00 96.12           O  
ATOM   2716  N   ASP A 340      19.584  -6.937 -20.493  1.00 96.94           N  
ATOM   2717  CA  ASP A 340      18.570  -5.899 -20.341  1.00 96.94           C  
ATOM   2718  C   ASP A 340      18.343  -5.565 -18.868  1.00 96.94           C  
ATOM   2719  CB  ASP A 340      17.254  -6.335 -20.990  1.00 96.94           C  
ATOM   2720  O   ASP A 340      18.141  -4.402 -18.513  1.00 96.94           O  
ATOM   2721  CG  ASP A 340      17.376  -6.555 -22.487  1.00 96.94           C  
ATOM   2722  OD1 ASP A 340      18.141  -5.822 -23.151  1.00 96.94           O  
ATOM   2723  OD2 ASP A 340      16.700  -7.468 -23.008  1.00 96.94           O  
ATOM   2724  N   PHE A 341      18.417  -6.596 -18.017  1.00 98.41           N  
ATOM   2725  CA  PHE A 341      18.243  -6.416 -16.580  1.00 98.41           C  
ATOM   2726  C   PHE A 341      19.290  -5.459 -16.023  1.00 98.41           C  
ATOM   2727  CB  PHE A 341      18.323  -7.763 -15.855  1.00 98.41           C  
ATOM   2728  O   PHE A 341      18.954  -4.502 -15.322  1.00 98.41           O  
ATOM   2729  CG  PHE A 341      18.163  -7.659 -14.362  1.00 98.41           C  
ATOM   2730  CD1 PHE A 341      19.274  -7.660 -13.528  1.00 98.41           C  
ATOM   2731  CD2 PHE A 341      16.900  -7.560 -13.793  1.00 98.41           C  
ATOM   2732  CE1 PHE A 341      19.129  -7.564 -12.146  1.00 98.41           C  
ATOM   2733  CE2 PHE A 341      16.747  -7.464 -12.413  1.00 98.41           C  
ATOM   2734  CZ  PHE A 341      17.862  -7.467 -11.591  1.00 98.41           C  
ATOM   2735  N   TRP A 342      20.511  -5.688 -16.340  1.00 97.93           N  
ATOM   2736  CA  TRP A 342      21.584  -4.855 -15.808  1.00 97.93           C  
ATOM   2737  C   TRP A 342      21.557  -3.466 -16.438  1.00 97.93           C  
ATOM   2738  CB  TRP A 342      22.945  -5.512 -16.049  1.00 97.93           C  
ATOM   2739  O   TRP A 342      21.905  -2.477 -15.789  1.00 97.93           O  
ATOM   2740  CG  TRP A 342      23.248  -6.645 -15.115  1.00 97.93           C  
ATOM   2741  CD1 TRP A 342      23.447  -7.956 -15.448  1.00 97.93           C  
ATOM   2742  CD2 TRP A 342      23.382  -6.567 -13.693  1.00 97.93           C  
ATOM   2743  CE2 TRP A 342      23.663  -7.871 -13.227  1.00 97.93           C  
ATOM   2744  CE3 TRP A 342      23.293  -5.520 -12.766  1.00 97.93           C  
ATOM   2745  NE1 TRP A 342      23.697  -8.698 -14.317  1.00 97.93           N  
ATOM   2746  CH2 TRP A 342      23.762  -7.112 -10.987  1.00 97.93           C  
ATOM   2747  CZ2 TRP A 342      23.856  -8.154 -11.873  1.00 97.93           C  
ATOM   2748  CZ3 TRP A 342      23.484  -5.805 -11.419  1.00 97.93           C  
ATOM   2749  N   ARG A 343      21.160  -3.363 -17.750  1.00 96.43           N  
ATOM   2750  CA  ARG A 343      20.959  -2.047 -18.349  1.00 96.43           C  
ATOM   2751  C   ARG A 343      19.911  -1.249 -17.580  1.00 96.43           C  
ATOM   2752  CB  ARG A 343      20.543  -2.182 -19.816  1.00 96.43           C  
ATOM   2753  O   ARG A 343      20.064  -0.042 -17.384  1.00 96.43           O  
ATOM   2754  CG  ARG A 343      21.647  -2.698 -20.724  1.00 96.43           C  
ATOM   2755  CD  ARG A 343      21.137  -2.969 -22.133  1.00 96.43           C  
ATOM   2756  NE  ARG A 343      20.636  -1.754 -22.768  1.00 96.43           N  
ATOM   2757  NH1 ARG A 343      19.083  -2.838 -24.091  1.00 96.43           N  
ATOM   2758  NH2 ARG A 343      19.292  -0.558 -24.196  1.00 96.43           N  
ATOM   2759  CZ  ARG A 343      19.672  -1.719 -23.684  1.00 96.43           C  
ATOM   2760  N   MET A 344      18.839  -1.916 -17.175  1.00 98.03           N  
ATOM   2761  CA  MET A 344      17.768  -1.290 -16.404  1.00 98.03           C  
ATOM   2762  C   MET A 344      18.279  -0.816 -15.048  1.00 98.03           C  
ATOM   2763  CB  MET A 344      16.604  -2.264 -16.213  1.00 98.03           C  
ATOM   2764  O   MET A 344      18.035   0.325 -14.652  1.00 98.03           O  
ATOM   2765  CG  MET A 344      15.465  -1.700 -15.379  1.00 98.03           C  
ATOM   2766  SD  MET A 344      14.169  -2.950 -15.023  1.00 98.03           S  
ATOM   2767  CE  MET A 344      15.081  -4.046 -13.902  1.00 98.03           C  
ATOM   2768  N   VAL A 345      19.030  -1.686 -14.364  1.00 98.22           N  
ATOM   2769  CA  VAL A 345      19.545  -1.380 -13.034  1.00 98.22           C  
ATOM   2770  C   VAL A 345      20.482  -0.176 -13.106  1.00 98.22           C  
ATOM   2771  CB  VAL A 345      20.280  -2.591 -12.417  1.00 98.22           C  
ATOM   2772  O   VAL A 345      20.403   0.730 -12.274  1.00 98.22           O  
ATOM   2773  CG1 VAL A 345      21.008  -2.186 -11.137  1.00 98.22           C  
ATOM   2774  CG2 VAL A 345      19.298  -3.727 -12.141  1.00 98.22           C  
ATOM   2775  N   PHE A 346      21.313  -0.190 -14.070  1.00 96.23           N  
ATOM   2776  CA  PHE A 346      22.267   0.898 -14.251  1.00 96.23           C  
ATOM   2777  C   PHE A 346      21.548   2.197 -14.598  1.00 96.23           C  
ATOM   2778  CB  PHE A 346      23.280   0.551 -15.346  1.00 96.23           C  
ATOM   2779  O   PHE A 346      21.781   3.229 -13.966  1.00 96.23           O  
ATOM   2780  CG  PHE A 346      24.401   1.546 -15.474  1.00 96.23           C  
ATOM   2781  CD1 PHE A 346      24.321   2.590 -16.388  1.00 96.23           C  
ATOM   2782  CD2 PHE A 346      25.535   1.439 -14.680  1.00 96.23           C  
ATOM   2783  CE1 PHE A 346      25.357   3.513 -16.508  1.00 96.23           C  
ATOM   2784  CE2 PHE A 346      26.575   2.357 -14.794  1.00 96.23           C  
ATOM   2785  CZ  PHE A 346      26.484   3.393 -15.710  1.00 96.23           C  
ATOM   2786  N   GLN A 347      20.637   2.179 -15.627  1.00 95.90           N  
ATOM   2787  CA  GLN A 347      19.923   3.340 -16.148  1.00 95.90           C  
ATOM   2788  C   GLN A 347      19.076   3.998 -15.062  1.00 95.90           C  
ATOM   2789  CB  GLN A 347      19.041   2.941 -17.332  1.00 95.90           C  
ATOM   2790  O   GLN A 347      18.994   5.226 -14.991  1.00 95.90           O  
ATOM   2791  CG  GLN A 347      18.071   4.030 -17.771  1.00 95.90           C  
ATOM   2792  CD  GLN A 347      17.198   3.604 -18.936  1.00 95.90           C  
ATOM   2793  NE2 GLN A 347      15.886   3.617 -18.730  1.00 95.90           N  
ATOM   2794  OE1 GLN A 347      17.699   3.268 -20.014  1.00 95.90           O  
ATOM   2795  N   GLU A 348      18.453   3.170 -14.202  1.00 96.50           N  
ATOM   2796  CA  GLU A 348      17.522   3.694 -13.207  1.00 96.50           C  
ATOM   2797  C   GLU A 348      18.234   3.998 -11.892  1.00 96.50           C  
ATOM   2798  CB  GLU A 348      16.376   2.708 -12.970  1.00 96.50           C  
ATOM   2799  O   GLU A 348      17.597   4.388 -10.911  1.00 96.50           O  
ATOM   2800  CG  GLU A 348      15.521   2.451 -14.202  1.00 96.50           C  
ATOM   2801  CD  GLU A 348      14.845   3.705 -14.735  1.00 96.50           C  
ATOM   2802  OE1 GLU A 348      14.661   3.817 -15.968  1.00 96.50           O  
ATOM   2803  OE2 GLU A 348      14.498   4.582 -13.912  1.00 96.50           O  
ATOM   2804  N   ASN A 349      19.518   3.846 -11.940  1.00 96.04           N  
ATOM   2805  CA  ASN A 349      20.343   4.079 -10.759  1.00 96.04           C  
ATOM   2806  C   ASN A 349      19.829   3.296  -9.554  1.00 96.04           C  
ATOM   2807  CB  ASN A 349      20.406   5.573 -10.435  1.00 96.04           C  
ATOM   2808  O   ASN A 349      19.711   3.845  -8.457  1.00 96.04           O  
ATOM   2809  CG  ASN A 349      21.471   5.903  -9.407  1.00 96.04           C  
ATOM   2810  ND2 ASN A 349      21.227   6.936  -8.611  1.00 96.04           N  
ATOM   2811  OD1 ASN A 349      22.506   5.234  -9.331  1.00 96.04           O  
ATOM   2812  N   SER A 350      19.325   2.055  -9.820  1.00 97.92           N  
ATOM   2813  CA  SER A 350      18.873   1.172  -8.750  1.00 97.92           C  
ATOM   2814  C   SER A 350      20.052   0.599  -7.971  1.00 97.92           C  
ATOM   2815  CB  SER A 350      18.025   0.033  -9.317  1.00 97.92           C  
ATOM   2816  O   SER A 350      20.938  -0.034  -8.551  1.00 97.92           O  
ATOM   2817  OG  SER A 350      16.843   0.536  -9.916  1.00 97.92           O  
ATOM   2818  N   ARG A 351      20.012   0.793  -6.640  1.00 98.09           N  
ATOM   2819  CA  ARG A 351      21.157   0.435  -5.808  1.00 98.09           C  
ATOM   2820  C   ARG A 351      20.845  -0.780  -4.940  1.00 98.09           C  
ATOM   2821  CB  ARG A 351      21.573   1.615  -4.928  1.00 98.09           C  
ATOM   2822  O   ARG A 351      21.756  -1.445  -4.444  1.00 98.09           O  
ATOM   2823  CG  ARG A 351      22.010   2.843  -5.710  1.00 98.09           C  
ATOM   2824  CD  ARG A 351      23.346   2.622  -6.405  1.00 98.09           C  
ATOM   2825  NE  ARG A 351      23.913   3.876  -6.895  1.00 98.09           N  
ATOM   2826  NH1 ARG A 351      25.662   3.915  -5.385  1.00 98.09           N  
ATOM   2827  NH2 ARG A 351      25.428   5.601  -6.920  1.00 98.09           N  
ATOM   2828  CZ  ARG A 351      25.000   4.461  -6.399  1.00 98.09           C  
ATOM   2829  N   VAL A 352      19.593  -1.108  -4.902  1.00 98.55           N  
ATOM   2830  CA  VAL A 352      19.153  -2.240  -4.094  1.00 98.55           C  
ATOM   2831  C   VAL A 352      18.264  -3.158  -4.931  1.00 98.55           C  
ATOM   2832  CB  VAL A 352      18.396  -1.775  -2.829  1.00 98.55           C  
ATOM   2833  O   VAL A 352      17.323  -2.697  -5.581  1.00 98.55           O  
ATOM   2834  CG1 VAL A 352      17.875  -2.974  -2.040  1.00 98.55           C  
ATOM   2835  CG2 VAL A 352      19.302  -0.909  -1.955  1.00 98.55           C  
ATOM   2836  N   ILE A 353      18.599  -4.473  -4.958  1.00 98.86           N  
ATOM   2837  CA  ILE A 353      17.813  -5.504  -5.626  1.00 98.86           C  
ATOM   2838  C   ILE A 353      17.276  -6.494  -4.595  1.00 98.86           C  
ATOM   2839  CB  ILE A 353      18.645  -6.244  -6.697  1.00 98.86           C  
ATOM   2840  O   ILE A 353      18.034  -7.017  -3.775  1.00 98.86           O  
ATOM   2841  CG1 ILE A 353      19.148  -5.258  -7.758  1.00 98.86           C  
ATOM   2842  CG2 ILE A 353      17.824  -7.367  -7.338  1.00 98.86           C  
ATOM   2843  CD1 ILE A 353      20.203  -5.836  -8.691  1.00 98.86           C  
ATOM   2844  N   VAL A 354      15.970  -6.694  -4.647  1.00 98.68           N  
ATOM   2845  CA  VAL A 354      15.334  -7.694  -3.796  1.00 98.68           C  
ATOM   2846  C   VAL A 354      14.858  -8.870  -4.646  1.00 98.68           C  
ATOM   2847  CB  VAL A 354      14.150  -7.096  -3.003  1.00 98.68           C  
ATOM   2848  O   VAL A 354      14.039  -8.696  -5.552  1.00 98.68           O  
ATOM   2849  CG1 VAL A 354      13.427  -8.182  -2.210  1.00 98.68           C  
ATOM   2850  CG2 VAL A 354      14.639  -5.987  -2.073  1.00 98.68           C  
ATOM   2851  N   MET A 355      15.424 -10.055  -4.380  1.00 98.24           N  
ATOM   2852  CA  MET A 355      15.039 -11.297  -5.043  1.00 98.24           C  
ATOM   2853  C   MET A 355      14.335 -12.237  -4.070  1.00 98.24           C  
ATOM   2854  CB  MET A 355      16.263 -11.988  -5.645  1.00 98.24           C  
ATOM   2855  O   MET A 355      14.919 -12.649  -3.065  1.00 98.24           O  
ATOM   2856  CG  MET A 355      15.937 -13.272  -6.391  1.00 98.24           C  
ATOM   2857  SD  MET A 355      17.430 -14.077  -7.091  1.00 98.24           S  
ATOM   2858  CE  MET A 355      16.686 -15.573  -7.797  1.00 98.24           C  
ATOM   2859  N   THR A 356      13.033 -12.588  -4.372  1.00 95.93           N  
ATOM   2860  CA  THR A 356      12.226 -13.328  -3.408  1.00 95.93           C  
ATOM   2861  C   THR A 356      11.947 -14.743  -3.909  1.00 95.93           C  
ATOM   2862  CB  THR A 356      10.894 -12.609  -3.126  1.00 95.93           C  
ATOM   2863  O   THR A 356      10.950 -15.357  -3.526  1.00 95.93           O  
ATOM   2864  CG2 THR A 356      11.125 -11.288  -2.400  1.00 95.93           C  
ATOM   2865  OG1 THR A 356      10.226 -12.349  -4.367  1.00 95.93           O  
ATOM   2866  N   THR A 357      12.787 -15.311  -4.826  1.00 94.35           N  
ATOM   2867  CA  THR A 357      12.649 -16.673  -5.331  1.00 94.35           C  
ATOM   2868  C   THR A 357      14.007 -17.367  -5.392  1.00 94.35           C  
ATOM   2869  CB  THR A 357      11.999 -16.688  -6.727  1.00 94.35           C  
ATOM   2870  O   THR A 357      15.041 -16.709  -5.521  1.00 94.35           O  
ATOM   2871  CG2 THR A 357      12.897 -16.014  -7.759  1.00 94.35           C  
ATOM   2872  OG1 THR A 357      11.767 -18.046  -7.124  1.00 94.35           O  
ATOM   2873  N   LYS A 358      13.970 -18.657  -5.265  1.00 94.27           N  
ATOM   2874  CA  LYS A 358      15.156 -19.435  -5.611  1.00 94.27           C  
ATOM   2875  C   LYS A 358      15.284 -19.599  -7.123  1.00 94.27           C  
ATOM   2876  CB  LYS A 358      15.113 -20.807  -4.937  1.00 94.27           C  
ATOM   2877  O   LYS A 358      14.311 -19.415  -7.857  1.00 94.27           O  
ATOM   2878  CG  LYS A 358      15.115 -20.750  -3.416  1.00 94.27           C  
ATOM   2879  CD  LYS A 358      15.012 -22.141  -2.804  1.00 94.27           C  
ATOM   2880  CE  LYS A 358      14.870 -22.078  -1.290  1.00 94.27           C  
ATOM   2881  NZ  LYS A 358      14.674 -23.434  -0.694  1.00 94.27           N  
ATOM   2882  N   GLU A 359      16.521 -19.903  -7.602  1.00 94.77           N  
ATOM   2883  CA  GLU A 359      16.726 -20.099  -9.034  1.00 94.77           C  
ATOM   2884  C   GLU A 359      15.869 -21.245  -9.563  1.00 94.77           C  
ATOM   2885  CB  GLU A 359      18.204 -20.366  -9.335  1.00 94.77           C  
ATOM   2886  O   GLU A 359      15.295 -21.149 -10.650  1.00 94.77           O  
ATOM   2887  CG  GLU A 359      19.115 -19.186  -9.031  1.00 94.77           C  
ATOM   2888  CD  GLU A 359      20.593 -19.530  -9.126  1.00 94.77           C  
ATOM   2889  OE1 GLU A 359      21.244 -19.709  -8.071  1.00 94.77           O  
ATOM   2890  OE2 GLU A 359      21.106 -19.619 -10.264  1.00 94.77           O  
ATOM   2891  N   VAL A 360      15.792 -22.325  -8.788  1.00 93.59           N  
ATOM   2892  CA  VAL A 360      14.988 -23.494  -9.125  1.00 93.59           C  
ATOM   2893  C   VAL A 360      14.066 -23.842  -7.958  1.00 93.59           C  
ATOM   2894  CB  VAL A 360      15.874 -24.708  -9.484  1.00 93.59           C  
ATOM   2895  O   VAL A 360      14.512 -23.932  -6.812  1.00 93.59           O  
ATOM   2896  CG1 VAL A 360      15.013 -25.922  -9.831  1.00 93.59           C  
ATOM   2897  CG2 VAL A 360      16.807 -24.363 -10.643  1.00 93.59           C  
ATOM   2898  N   GLU A 361      12.828 -23.973  -8.237  1.00 90.90           N  
ATOM   2899  CA  GLU A 361      11.822 -24.412  -7.274  1.00 90.90           C  
ATOM   2900  C   GLU A 361      10.995 -25.568  -7.828  1.00 90.90           C  
ATOM   2901  CB  GLU A 361      10.906 -23.249  -6.885  1.00 90.90           C  
ATOM   2902  O   GLU A 361      10.389 -25.450  -8.895  1.00 90.90           O  
ATOM   2903  CG  GLU A 361      11.610 -22.146  -6.108  1.00 90.90           C  
ATOM   2904  CD  GLU A 361      10.669 -21.047  -5.640  1.00 90.90           C  
ATOM   2905  OE1 GLU A 361      11.106 -20.159  -4.873  1.00 90.90           O  
ATOM   2906  OE2 GLU A 361       9.484 -21.076  -6.042  1.00 90.90           O  
ATOM   2907  N   ARG A 362      10.986 -26.680  -7.154  1.00 87.33           N  
ATOM   2908  CA  ARG A 362      10.272 -27.891  -7.543  1.00 87.33           C  
ATOM   2909  C   ARG A 362      10.662 -28.330  -8.950  1.00 87.33           C  
ATOM   2910  CB  ARG A 362       8.760 -27.673  -7.462  1.00 87.33           C  
ATOM   2911  O   ARG A 362       9.798 -28.661  -9.765  1.00 87.33           O  
ATOM   2912  CG  ARG A 362       8.253 -27.385  -6.058  1.00 87.33           C  
ATOM   2913  CD  ARG A 362       6.735 -27.266  -6.020  1.00 87.33           C  
ATOM   2914  NE  ARG A 362       6.252 -26.966  -4.675  1.00 87.33           N  
ATOM   2915  NH1 ARG A 362       4.071 -27.602  -5.093  1.00 87.33           N  
ATOM   2916  NH2 ARG A 362       4.666 -26.827  -3.020  1.00 87.33           N  
ATOM   2917  CZ  ARG A 362       4.998 -27.132  -4.266  1.00 87.33           C  
ATOM   2918  N   GLY A 363      11.890 -28.133  -9.275  1.00 90.80           N  
ATOM   2919  CA  GLY A 363      12.407 -28.645 -10.534  1.00 90.80           C  
ATOM   2920  C   GLY A 363      12.214 -27.686 -11.693  1.00 90.80           C  
ATOM   2921  O   GLY A 363      12.563 -28.002 -12.832  1.00 90.80           O  
ATOM   2922  N   LYS A 364      11.577 -26.518 -11.418  1.00 92.80           N  
ATOM   2923  CA  LYS A 364      11.326 -25.543 -12.476  1.00 92.80           C  
ATOM   2924  C   LYS A 364      12.224 -24.320 -12.321  1.00 92.80           C  
ATOM   2925  CB  LYS A 364       9.857 -25.119 -12.477  1.00 92.80           C  
ATOM   2926  O   LYS A 364      12.455 -23.850 -11.205  1.00 92.80           O  
ATOM   2927  CG  LYS A 364       8.889 -26.238 -12.830  1.00 92.80           C  
ATOM   2928  CD  LYS A 364       7.456 -25.729 -12.927  1.00 92.80           C  
ATOM   2929  CE  LYS A 364       6.485 -26.851 -13.264  1.00 92.80           C  
ATOM   2930  NZ  LYS A 364       5.074 -26.365 -13.320  1.00 92.80           N  
ATOM   2931  N   SER A 365      12.752 -23.893 -13.478  1.00 95.41           N  
ATOM   2932  CA  SER A 365      13.566 -22.682 -13.478  1.00 95.41           C  
ATOM   2933  C   SER A 365      12.720 -21.447 -13.188  1.00 95.41           C  
ATOM   2934  CB  SER A 365      14.281 -22.517 -14.820  1.00 95.41           C  
ATOM   2935  O   SER A 365      11.795 -21.131 -13.939  1.00 95.41           O  
ATOM   2936  OG  SER A 365      15.023 -21.310 -14.850  1.00 95.41           O  
ATOM   2937  N   LYS A 366      13.014 -20.729 -12.047  1.00 95.76           N  
ATOM   2938  CA  LYS A 366      12.256 -19.546 -11.650  1.00 95.76           C  
ATOM   2939  C   LYS A 366      13.013 -18.267 -11.996  1.00 95.76           C  
ATOM   2940  CB  LYS A 366      11.948 -19.583 -10.152  1.00 95.76           C  
ATOM   2941  O   LYS A 366      12.408 -17.205 -12.155  1.00 95.76           O  
ATOM   2942  CG  LYS A 366      11.065 -20.749  -9.731  1.00 95.76           C  
ATOM   2943  CD  LYS A 366       9.692 -20.677 -10.386  1.00 95.76           C  
ATOM   2944  CE  LYS A 366       8.759 -21.755  -9.852  1.00 95.76           C  
ATOM   2945  NZ  LYS A 366       7.402 -21.668 -10.469  1.00 95.76           N  
ATOM   2946  N   CYS A 367      14.301 -18.403 -12.081  1.00 97.22           N  
ATOM   2947  CA  CYS A 367      15.183 -17.282 -12.383  1.00 97.22           C  
ATOM   2948  C   CYS A 367      16.584 -17.770 -12.734  1.00 97.22           C  
ATOM   2949  CB  CYS A 367      15.251 -16.318 -11.199  1.00 97.22           C  
ATOM   2950  O   CYS A 367      17.107 -18.682 -12.092  1.00 97.22           O  
ATOM   2951  SG  CYS A 367      16.160 -14.798 -11.549  1.00 97.22           S  
ATOM   2952  N   VAL A 368      17.113 -17.235 -13.798  1.00 97.66           N  
ATOM   2953  CA  VAL A 368      18.504 -17.552 -14.102  1.00 97.66           C  
ATOM   2954  C   VAL A 368      19.430 -16.682 -13.255  1.00 97.66           C  
ATOM   2955  CB  VAL A 368      18.815 -17.358 -15.603  1.00 97.66           C  
ATOM   2956  O   VAL A 368      19.062 -15.573 -12.862  1.00 97.66           O  
ATOM   2957  CG1 VAL A 368      17.937 -18.268 -16.459  1.00 97.66           C  
ATOM   2958  CG2 VAL A 368      18.624 -15.896 -16.002  1.00 97.66           C  
ATOM   2959  N   LYS A 369      20.521 -17.297 -12.878  1.00 97.84           N  
ATOM   2960  CA  LYS A 369      21.534 -16.538 -12.150  1.00 97.84           C  
ATOM   2961  C   LYS A 369      22.101 -15.412 -13.010  1.00 97.84           C  
ATOM   2962  CB  LYS A 369      22.662 -17.458 -11.682  1.00 97.84           C  
ATOM   2963  O   LYS A 369      22.680 -15.663 -14.068  1.00 97.84           O  
ATOM   2964  CG  LYS A 369      23.674 -16.782 -10.770  1.00 97.84           C  
ATOM   2965  CD  LYS A 369      24.751 -17.757 -10.309  1.00 97.84           C  
ATOM   2966  CE  LYS A 369      25.818 -17.061  -9.475  1.00 97.84           C  
ATOM   2967  NZ  LYS A 369      26.871 -18.014  -9.015  1.00 97.84           N  
ATOM   2968  N   TYR A 370      21.848 -14.093 -12.521  1.00 98.26           N  
ATOM   2969  CA  TYR A 370      22.252 -12.945 -13.326  1.00 98.26           C  
ATOM   2970  C   TYR A 370      23.437 -12.225 -12.693  1.00 98.26           C  
ATOM   2971  CB  TYR A 370      21.082 -11.972 -13.500  1.00 98.26           C  
ATOM   2972  O   TYR A 370      23.729 -11.077 -13.036  1.00 98.26           O  
ATOM   2973  CG  TYR A 370      20.414 -11.588 -12.202  1.00 98.26           C  
ATOM   2974  CD1 TYR A 370      19.270 -12.250 -11.763  1.00 98.26           C  
ATOM   2975  CD2 TYR A 370      20.924 -10.562 -11.414  1.00 98.26           C  
ATOM   2976  CE1 TYR A 370      18.649 -11.898 -10.568  1.00 98.26           C  
ATOM   2977  CE2 TYR A 370      20.312 -10.202 -10.218  1.00 98.26           C  
ATOM   2978  OH  TYR A 370      18.567 -10.523  -8.621  1.00 98.26           O  
ATOM   2979  CZ  TYR A 370      19.177 -10.875  -9.804  1.00 98.26           C  
ATOM   2980  N   TRP A 371      24.072 -12.832 -11.756  1.00 98.35           N  
ATOM   2981  CA  TRP A 371      25.236 -12.289 -11.063  1.00 98.35           C  
ATOM   2982  C   TRP A 371      26.406 -13.266 -11.117  1.00 98.35           C  
ATOM   2983  CB  TRP A 371      24.892 -11.964  -9.607  1.00 98.35           C  
ATOM   2984  O   TRP A 371      26.210 -14.468 -11.312  1.00 98.35           O  
ATOM   2985  CG  TRP A 371      24.460 -13.154  -8.803  1.00 98.35           C  
ATOM   2986  CD1 TRP A 371      25.253 -13.960  -8.034  1.00 98.35           C  
ATOM   2987  CD2 TRP A 371      23.132 -13.674  -8.694  1.00 98.35           C  
ATOM   2988  CE2 TRP A 371      23.192 -14.798  -7.840  1.00 98.35           C  
ATOM   2989  CE3 TRP A 371      21.895 -13.297  -9.234  1.00 98.35           C  
ATOM   2990  NE1 TRP A 371      24.496 -14.951  -7.452  1.00 98.35           N  
ATOM   2991  CH2 TRP A 371      20.863 -15.160  -8.057  1.00 98.35           C  
ATOM   2992  CZ2 TRP A 371      22.060 -15.549  -7.515  1.00 98.35           C  
ATOM   2993  CZ3 TRP A 371      20.770 -14.047  -8.909  1.00 98.35           C  
ATOM   2994  N   PRO A 372      27.623 -12.835 -11.038  1.00 98.15           N  
ATOM   2995  CA  PRO A 372      28.800 -13.707 -11.014  1.00 98.15           C  
ATOM   2996  C   PRO A 372      29.009 -14.379  -9.658  1.00 98.15           C  
ATOM   2997  CB  PRO A 372      29.952 -12.752 -11.333  1.00 98.15           C  
ATOM   2998  O   PRO A 372      28.391 -13.982  -8.667  1.00 98.15           O  
ATOM   2999  CG  PRO A 372      29.472 -11.409 -10.885  1.00 98.15           C  
ATOM   3000  CD  PRO A 372      27.972 -11.389 -10.965  1.00 98.15           C  
ATOM   3001  N   ASP A 373      29.883 -15.372  -9.676  1.00 98.22           N  
ATOM   3002  CA  ASP A 373      30.281 -15.999  -8.419  1.00 98.22           C  
ATOM   3003  C   ASP A 373      31.091 -15.034  -7.556  1.00 98.22           C  
ATOM   3004  CB  ASP A 373      31.088 -17.271  -8.686  1.00 98.22           C  
ATOM   3005  O   ASP A 373      31.644 -14.055  -8.062  1.00 98.22           O  
ATOM   3006  CG  ASP A 373      30.266 -18.371  -9.335  1.00 98.22           C  
ATOM   3007  OD1 ASP A 373      29.051 -18.468  -9.057  1.00 98.22           O  
ATOM   3008  OD2 ASP A 373      30.838 -19.148 -10.128  1.00 98.22           O  
ATOM   3009  N   GLU A 374      31.069 -15.290  -6.281  1.00 98.11           N  
ATOM   3010  CA  GLU A 374      31.802 -14.444  -5.344  1.00 98.11           C  
ATOM   3011  C   GLU A 374      33.242 -14.231  -5.801  1.00 98.11           C  
ATOM   3012  CB  GLU A 374      31.781 -15.054  -3.940  1.00 98.11           C  
ATOM   3013  O   GLU A 374      33.938 -15.189  -6.143  1.00 98.11           O  
ATOM   3014  CG  GLU A 374      32.325 -14.131  -2.860  1.00 98.11           C  
ATOM   3015  CD  GLU A 374      32.200 -14.707  -1.458  1.00 98.11           C  
ATOM   3016  OE1 GLU A 374      32.099 -13.924  -0.487  1.00 98.11           O  
ATOM   3017  OE2 GLU A 374      32.204 -15.952  -1.331  1.00 98.11           O  
ATOM   3018  N   TYR A 375      33.657 -12.998  -6.000  1.00 98.10           N  
ATOM   3019  CA  TYR A 375      34.990 -12.514  -6.343  1.00 98.10           C  
ATOM   3020  C   TYR A 375      35.227 -12.588  -7.847  1.00 98.10           C  
ATOM   3021  CB  TYR A 375      36.062 -13.323  -5.605  1.00 98.10           C  
ATOM   3022  O   TYR A 375      36.344 -12.360  -8.318  1.00 98.10           O  
ATOM   3023  CG  TYR A 375      35.909 -13.305  -4.104  1.00 98.10           C  
ATOM   3024  CD1 TYR A 375      35.867 -12.103  -3.402  1.00 98.10           C  
ATOM   3025  CD2 TYR A 375      35.807 -14.491  -3.384  1.00 98.10           C  
ATOM   3026  CE1 TYR A 375      35.729 -12.082  -2.018  1.00 98.10           C  
ATOM   3027  CE2 TYR A 375      35.667 -14.482  -2.000  1.00 98.10           C  
ATOM   3028  OH  TYR A 375      35.491 -13.260   0.043  1.00 98.10           O  
ATOM   3029  CZ  TYR A 375      35.629 -13.275  -1.327  1.00 98.10           C  
ATOM   3030  N   ALA A 376      34.193 -12.928  -8.564  1.00 98.41           N  
ATOM   3031  CA  ALA A 376      34.302 -13.018 -10.018  1.00 98.41           C  
ATOM   3032  C   ALA A 376      33.747 -11.765 -10.689  1.00 98.41           C  
ATOM   3033  CB  ALA A 376      33.574 -14.258 -10.530  1.00 98.41           C  
ATOM   3034  O   ALA A 376      32.914 -11.062 -10.112  1.00 98.41           O  
ATOM   3035  N   LEU A 377      34.314 -11.458 -11.821  1.00 97.18           N  
ATOM   3036  CA  LEU A 377      33.858 -10.401 -12.717  1.00 97.18           C  
ATOM   3037  C   LEU A 377      33.294 -10.986 -14.007  1.00 97.18           C  
ATOM   3038  CB  LEU A 377      35.006  -9.439 -13.038  1.00 97.18           C  
ATOM   3039  O   LEU A 377      33.920 -11.849 -14.628  1.00 97.18           O  
ATOM   3040  CG  LEU A 377      34.713  -8.358 -14.080  1.00 97.18           C  
ATOM   3041  CD1 LEU A 377      33.767  -7.309 -13.504  1.00 97.18           C  
ATOM   3042  CD2 LEU A 377      36.009  -7.712 -14.559  1.00 97.18           C  
ATOM   3043  N   LYS A 378      32.080 -10.573 -14.337  1.00 97.68           N  
ATOM   3044  CA  LYS A 378      31.451 -11.061 -15.560  1.00 97.68           C  
ATOM   3045  C   LYS A 378      30.862  -9.911 -16.373  1.00 97.68           C  
ATOM   3046  CB  LYS A 378      30.360 -12.083 -15.233  1.00 97.68           C  
ATOM   3047  O   LYS A 378      30.303  -8.968 -15.809  1.00 97.68           O  
ATOM   3048  CG  LYS A 378      29.801 -12.803 -16.451  1.00 97.68           C  
ATOM   3049  CD  LYS A 378      28.854 -13.926 -16.050  1.00 97.68           C  
ATOM   3050  CE  LYS A 378      28.289 -14.645 -17.269  1.00 97.68           C  
ATOM   3051  NZ  LYS A 378      27.388 -15.770 -16.880  1.00 97.68           N  
ATOM   3052  N   GLU A 379      31.036  -9.980 -17.729  1.00 96.59           N  
ATOM   3053  CA  GLU A 379      30.468  -8.989 -18.638  1.00 96.59           C  
ATOM   3054  C   GLU A 379      29.139  -9.466 -19.215  1.00 96.59           C  
ATOM   3055  CB  GLU A 379      31.450  -8.673 -19.770  1.00 96.59           C  
ATOM   3056  O   GLU A 379      29.020 -10.614 -19.648  1.00 96.59           O  
ATOM   3057  CG  GLU A 379      32.719  -7.974 -19.306  1.00 96.59           C  
ATOM   3058  CD  GLU A 379      33.637  -7.576 -20.451  1.00 96.59           C  
ATOM   3059  OE1 GLU A 379      34.718  -6.999 -20.190  1.00 96.59           O  
ATOM   3060  OE2 GLU A 379      33.272  -7.841 -21.618  1.00 96.59           O  
ATOM   3061  N   TYR A 380      28.151  -8.611 -19.066  1.00 94.92           N  
ATOM   3062  CA  TYR A 380      26.827  -8.807 -19.647  1.00 94.92           C  
ATOM   3063  C   TYR A 380      26.519  -7.728 -20.677  1.00 94.92           C  
ATOM   3064  CB  TYR A 380      25.755  -8.808 -18.554  1.00 94.92           C  
ATOM   3065  O   TYR A 380      25.972  -6.675 -20.338  1.00 94.92           O  
ATOM   3066  CG  TYR A 380      26.007  -9.812 -17.456  1.00 94.92           C  
ATOM   3067  CD1 TYR A 380      25.609 -11.140 -17.595  1.00 94.92           C  
ATOM   3068  CD2 TYR A 380      26.643  -9.437 -16.278  1.00 94.92           C  
ATOM   3069  CE1 TYR A 380      25.838 -12.069 -16.586  1.00 94.92           C  
ATOM   3070  CE2 TYR A 380      26.877 -10.357 -15.261  1.00 94.92           C  
ATOM   3071  OH  TYR A 380      26.701 -12.585 -14.422  1.00 94.92           O  
ATOM   3072  CZ  TYR A 380      26.472 -11.669 -15.425  1.00 94.92           C  
ATOM   3073  N   GLY A 381      26.798  -7.974 -21.983  1.00 92.19           N  
ATOM   3074  CA  GLY A 381      26.693  -6.903 -22.961  1.00 92.19           C  
ATOM   3075  C   GLY A 381      27.597  -5.724 -22.654  1.00 92.19           C  
ATOM   3076  O   GLY A 381      28.809  -5.888 -22.498  1.00 92.19           O  
ATOM   3077  N   VAL A 382      27.046  -4.506 -22.484  1.00 91.91           N  
ATOM   3078  CA  VAL A 382      27.817  -3.289 -22.252  1.00 91.91           C  
ATOM   3079  C   VAL A 382      27.993  -3.067 -20.752  1.00 91.91           C  
ATOM   3080  CB  VAL A 382      27.143  -2.058 -22.898  1.00 91.91           C  
ATOM   3081  O   VAL A 382      28.480  -2.016 -20.326  1.00 91.91           O  
ATOM   3082  CG1 VAL A 382      27.139  -2.182 -24.420  1.00 91.91           C  
ATOM   3083  CG2 VAL A 382      25.720  -1.890 -22.368  1.00 91.91           C  
ATOM   3084  N   MET A 383      27.494  -4.045 -19.963  1.00 94.90           N  
ATOM   3085  CA  MET A 383      27.583  -3.906 -18.512  1.00 94.90           C  
ATOM   3086  C   MET A 383      28.611  -4.873 -17.935  1.00 94.90           C  
ATOM   3087  CB  MET A 383      26.219  -4.145 -17.863  1.00 94.90           C  
ATOM   3088  O   MET A 383      28.741  -6.004 -18.409  1.00 94.90           O  
ATOM   3089  CG  MET A 383      25.151  -3.155 -18.300  1.00 94.90           C  
ATOM   3090  SD  MET A 383      25.541  -1.433 -17.798  1.00 94.90           S  
ATOM   3091  CE  MET A 383      25.966  -0.718 -19.410  1.00 94.90           C  
ATOM   3092  N   ARG A 384      29.320  -4.431 -16.912  1.00 96.04           N  
ATOM   3093  CA  ARG A 384      30.259  -5.254 -16.156  1.00 96.04           C  
ATOM   3094  C   ARG A 384      29.846  -5.348 -14.691  1.00 96.04           C  
ATOM   3095  CB  ARG A 384      31.677  -4.690 -16.266  1.00 96.04           C  
ATOM   3096  O   ARG A 384      29.632  -4.328 -14.034  1.00 96.04           O  
ATOM   3097  CG  ARG A 384      32.742  -5.576 -15.639  1.00 96.04           C  
ATOM   3098  CD  ARG A 384      34.134  -4.981 -15.794  1.00 96.04           C  
ATOM   3099  NE  ARG A 384      34.513  -4.855 -17.199  1.00 96.04           N  
ATOM   3100  NH1 ARG A 384      36.042  -3.159 -16.849  1.00 96.04           N  
ATOM   3101  NH2 ARG A 384      35.679  -3.963 -18.965  1.00 96.04           N  
ATOM   3102  CZ  ARG A 384      35.410  -3.992 -17.668  1.00 96.04           C  
ATOM   3103  N   VAL A 385      29.749  -6.640 -14.190  1.00 98.02           N  
ATOM   3104  CA  VAL A 385      29.326  -6.841 -12.808  1.00 98.02           C  
ATOM   3105  C   VAL A 385      30.377  -7.656 -12.059  1.00 98.02           C  
ATOM   3106  CB  VAL A 385      27.952  -7.544 -12.731  1.00 98.02           C  
ATOM   3107  O   VAL A 385      30.773  -8.734 -12.509  1.00 98.02           O  
ATOM   3108  CG1 VAL A 385      27.496  -7.682 -11.280  1.00 98.02           C  
ATOM   3109  CG2 VAL A 385      26.915  -6.778 -13.550  1.00 98.02           C  
ATOM   3110  N   ARG A 386      30.810  -7.143 -10.975  1.00 97.95           N  
ATOM   3111  CA  ARG A 386      31.736  -7.841 -10.089  1.00 97.95           C  
ATOM   3112  C   ARG A 386      31.079  -8.157  -8.749  1.00 97.95           C  
ATOM   3113  CB  ARG A 386      33.001  -7.008  -9.869  1.00 97.95           C  
ATOM   3114  O   ARG A 386      30.484  -7.279  -8.121  1.00 97.95           O  
ATOM   3115  CG  ARG A 386      34.045  -7.691  -8.999  1.00 97.95           C  
ATOM   3116  CD  ARG A 386      35.257  -6.800  -8.769  1.00 97.95           C  
ATOM   3117  NE  ARG A 386      35.937  -6.481 -10.022  1.00 97.95           N  
ATOM   3118  NH1 ARG A 386      35.609  -4.200  -9.860  1.00 97.95           N  
ATOM   3119  NH2 ARG A 386      36.725  -5.078 -11.660  1.00 97.95           N  
ATOM   3120  CZ  ARG A 386      36.089  -5.254 -10.511  1.00 97.95           C  
ATOM   3121  N   ASN A 387      31.158  -9.416  -8.404  1.00 98.61           N  
ATOM   3122  CA  ASN A 387      30.700  -9.832  -7.083  1.00 98.61           C  
ATOM   3123  C   ASN A 387      31.797  -9.675  -6.034  1.00 98.61           C  
ATOM   3124  CB  ASN A 387      30.202 -11.278  -7.118  1.00 98.61           C  
ATOM   3125  O   ASN A 387      32.739 -10.468  -5.991  1.00 98.61           O  
ATOM   3126  CG  ASN A 387      29.503 -11.687  -5.836  1.00 98.61           C  
ATOM   3127  ND2 ASN A 387      28.711 -12.750  -5.905  1.00 98.61           N  
ATOM   3128  OD1 ASN A 387      29.673 -11.051  -4.792  1.00 98.61           O  
ATOM   3129  N   VAL A 388      31.637  -8.738  -5.138  1.00 98.35           N  
ATOM   3130  CA  VAL A 388      32.668  -8.357  -4.179  1.00 98.35           C  
ATOM   3131  C   VAL A 388      32.589  -9.258  -2.949  1.00 98.35           C  
ATOM   3132  CB  VAL A 388      32.536  -6.875  -3.763  1.00 98.35           C  
ATOM   3133  O   VAL A 388      33.614  -9.730  -2.450  1.00 98.35           O  
ATOM   3134  CG1 VAL A 388      33.555  -6.525  -2.680  1.00 98.35           C  
ATOM   3135  CG2 VAL A 388      32.707  -5.963  -4.977  1.00 98.35           C  
ATOM   3136  N   LYS A 389      31.355  -9.452  -2.523  1.00 98.28           N  
ATOM   3137  CA  LYS A 389      31.169 -10.178  -1.269  1.00 98.28           C  
ATOM   3138  C   LYS A 389      29.786 -10.820  -1.206  1.00 98.28           C  
ATOM   3139  CB  LYS A 389      31.369  -9.245  -0.074  1.00 98.28           C  
ATOM   3140  O   LYS A 389      28.817 -10.271  -1.735  1.00 98.28           O  
ATOM   3141  CG  LYS A 389      31.327  -9.950   1.274  1.00 98.28           C  
ATOM   3142  CD  LYS A 389      31.592  -8.981   2.420  1.00 98.28           C  
ATOM   3143  CE  LYS A 389      31.611  -9.695   3.764  1.00 98.28           C  
ATOM   3144  NZ  LYS A 389      31.870  -8.749   4.890  1.00 98.28           N  
ATOM   3145  N   GLU A 390      29.791 -11.992  -0.557  1.00 98.03           N  
ATOM   3146  CA  GLU A 390      28.542 -12.681  -0.246  1.00 98.03           C  
ATOM   3147  C   GLU A 390      28.424 -12.960   1.250  1.00 98.03           C  
ATOM   3148  CB  GLU A 390      28.439 -13.990  -1.034  1.00 98.03           C  
ATOM   3149  O   GLU A 390      29.355 -13.482   1.865  1.00 98.03           O  
ATOM   3150  CG  GLU A 390      28.348 -13.794  -2.541  1.00 98.03           C  
ATOM   3151  CD  GLU A 390      28.063 -15.082  -3.297  1.00 98.03           C  
ATOM   3152  OE1 GLU A 390      28.114 -15.076  -4.548  1.00 98.03           O  
ATOM   3153  OE2 GLU A 390      27.786 -16.106  -2.633  1.00 98.03           O  
ATOM   3154  N   SER A 391      27.333 -12.532   1.835  1.00 97.28           N  
ATOM   3155  CA  SER A 391      27.067 -12.774   3.249  1.00 97.28           C  
ATOM   3156  C   SER A 391      25.782 -13.573   3.441  1.00 97.28           C  
ATOM   3157  CB  SER A 391      26.973 -11.451   4.011  1.00 97.28           C  
ATOM   3158  O   SER A 391      24.722 -13.182   2.949  1.00 97.28           O  
ATOM   3159  OG  SER A 391      28.138 -10.670   3.809  1.00 97.28           O  
ATOM   3160  N   ALA A 392      25.939 -14.675   4.152  1.00 94.81           N  
ATOM   3161  CA  ALA A 392      24.784 -15.534   4.400  1.00 94.81           C  
ATOM   3162  C   ALA A 392      24.111 -15.181   5.723  1.00 94.81           C  
ATOM   3163  CB  ALA A 392      25.202 -17.003   4.394  1.00 94.81           C  
ATOM   3164  O   ALA A 392      24.771 -15.111   6.763  1.00 94.81           O  
ATOM   3165  N   ALA A 393      22.872 -14.750   5.641  1.00 91.57           N  
ATOM   3166  CA  ALA A 393      22.014 -14.553   6.806  1.00 91.57           C  
ATOM   3167  C   ALA A 393      20.991 -15.679   6.930  1.00 91.57           C  
ATOM   3168  CB  ALA A 393      21.306 -13.203   6.725  1.00 91.57           C  
ATOM   3169  O   ALA A 393      20.914 -16.554   6.064  1.00 91.57           O  
ATOM   3170  N   HIS A 394      20.346 -15.776   8.094  1.00 88.94           N  
ATOM   3171  CA  HIS A 394      19.411 -16.860   8.374  1.00 88.94           C  
ATOM   3172  C   HIS A 394      18.382 -17.002   7.257  1.00 88.94           C  
ATOM   3173  CB  HIS A 394      18.706 -16.627   9.711  1.00 88.94           C  
ATOM   3174  O   HIS A 394      18.123 -18.110   6.783  1.00 88.94           O  
ATOM   3175  CG  HIS A 394      17.651 -17.642  10.018  1.00 88.94           C  
ATOM   3176  CD2 HIS A 394      16.300 -17.554   9.998  1.00 88.94           C  
ATOM   3177  ND1 HIS A 394      17.949 -18.931  10.404  1.00 88.94           N  
ATOM   3178  CE1 HIS A 394      16.823 -19.594  10.608  1.00 88.94           C  
ATOM   3179  NE2 HIS A 394      15.808 -18.781  10.368  1.00 88.94           N  
ATOM   3180  N   ASP A 395      17.779 -15.950   6.707  1.00 91.16           N  
ATOM   3181  CA  ASP A 395      16.653 -16.036   5.783  1.00 91.16           C  
ATOM   3182  C   ASP A 395      17.040 -15.528   4.396  1.00 91.16           C  
ATOM   3183  CB  ASP A 395      15.457 -15.245   6.318  1.00 91.16           C  
ATOM   3184  O   ASP A 395      16.316 -15.749   3.423  1.00 91.16           O  
ATOM   3185  CG  ASP A 395      14.849 -15.861   7.566  1.00 91.16           C  
ATOM   3186  OD1 ASP A 395      14.779 -17.106   7.659  1.00 91.16           O  
ATOM   3187  OD2 ASP A 395      14.433 -15.095   8.462  1.00 91.16           O  
ATOM   3188  N   TYR A 396      18.191 -14.911   4.278  1.00 94.87           N  
ATOM   3189  CA  TYR A 396      18.544 -14.356   2.976  1.00 94.87           C  
ATOM   3190  C   TYR A 396      20.054 -14.368   2.770  1.00 94.87           C  
ATOM   3191  CB  TYR A 396      18.010 -12.927   2.837  1.00 94.87           C  
ATOM   3192  O   TYR A 396      20.815 -14.574   3.718  1.00 94.87           O  
ATOM   3193  CG  TYR A 396      18.664 -11.941   3.775  1.00 94.87           C  
ATOM   3194  CD1 TYR A 396      18.205 -11.783   5.081  1.00 94.87           C  
ATOM   3195  CD2 TYR A 396      19.739 -11.166   3.357  1.00 94.87           C  
ATOM   3196  CE1 TYR A 396      18.803 -10.874   5.948  1.00 94.87           C  
ATOM   3197  CE2 TYR A 396      20.345 -10.254   4.216  1.00 94.87           C  
ATOM   3198  OH  TYR A 396      20.466  -9.215   6.361  1.00 94.87           O  
ATOM   3199  CZ  TYR A 396      19.871 -10.116   5.507  1.00 94.87           C  
ATOM   3200  N   THR A 397      20.446 -14.280   1.539  1.00 97.51           N  
ATOM   3201  CA  THR A 397      21.828 -14.075   1.120  1.00 97.51           C  
ATOM   3202  C   THR A 397      22.036 -12.647   0.623  1.00 97.51           C  
ATOM   3203  CB  THR A 397      22.229 -15.069   0.014  1.00 97.51           C  
ATOM   3204  O   THR A 397      21.256 -12.147  -0.190  1.00 97.51           O  
ATOM   3205  CG2 THR A 397      23.692 -14.891  -0.381  1.00 97.51           C  
ATOM   3206  OG1 THR A 397      22.033 -16.407   0.489  1.00 97.51           O  
ATOM   3207  N   LEU A 398      23.023 -11.976   1.177  1.00 98.27           N  
ATOM   3208  CA  LEU A 398      23.349 -10.613   0.774  1.00 98.27           C  
ATOM   3209  C   LEU A 398      24.589 -10.590  -0.114  1.00 98.27           C  
ATOM   3210  CB  LEU A 398      23.571  -9.728   2.004  1.00 98.27           C  
ATOM   3211  O   LEU A 398      25.629 -11.143   0.251  1.00 98.27           O  
ATOM   3212  CG  LEU A 398      24.010  -8.289   1.733  1.00 98.27           C  
ATOM   3213  CD1 LEU A 398      22.918  -7.534   0.983  1.00 98.27           C  
ATOM   3214  CD2 LEU A 398      24.357  -7.581   3.039  1.00 98.27           C  
ATOM   3215  N   ARG A 399      24.416  -9.931  -1.246  1.00 98.57           N  
ATOM   3216  CA  ARG A 399      25.544  -9.791  -2.161  1.00 98.57           C  
ATOM   3217  C   ARG A 399      25.875  -8.322  -2.401  1.00 98.57           C  
ATOM   3218  CB  ARG A 399      25.246 -10.485  -3.492  1.00 98.57           C  
ATOM   3219  O   ARG A 399      24.977  -7.505  -2.617  1.00 98.57           O  
ATOM   3220  CG  ARG A 399      24.997 -11.979  -3.366  1.00 98.57           C  
ATOM   3221  CD  ARG A 399      24.732 -12.623  -4.719  1.00 98.57           C  
ATOM   3222  NE  ARG A 399      24.626 -14.076  -4.613  1.00 98.57           N  
ATOM   3223  NH1 ARG A 399      22.423 -14.071  -3.916  1.00 98.57           N  
ATOM   3224  NH2 ARG A 399      23.545 -16.054  -4.173  1.00 98.57           N  
ATOM   3225  CZ  ARG A 399      23.532 -14.730  -4.234  1.00 98.57           C  
ATOM   3226  N   GLU A 400      27.125  -8.039  -2.356  1.00 98.46           N  
ATOM   3227  CA  GLU A 400      27.652  -6.734  -2.747  1.00 98.46           C  
ATOM   3228  C   GLU A 400      28.240  -6.776  -4.155  1.00 98.46           C  
ATOM   3229  CB  GLU A 400      28.710  -6.260  -1.748  1.00 98.46           C  
ATOM   3230  O   GLU A 400      29.235  -7.463  -4.397  1.00 98.46           O  
ATOM   3231  CG  GLU A 400      29.215  -4.848  -2.010  1.00 98.46           C  
ATOM   3232  CD  GLU A 400      30.222  -4.370  -0.977  1.00 98.46           C  
ATOM   3233  OE1 GLU A 400      30.904  -3.348  -1.222  1.00 98.46           O  
ATOM   3234  OE2 GLU A 400      30.332  -5.022   0.085  1.00 98.46           O  
ATOM   3235  N   LEU A 401      27.597  -5.998  -5.081  1.00 98.61           N  
ATOM   3236  CA  LEU A 401      27.967  -6.042  -6.492  1.00 98.61           C  
ATOM   3237  C   LEU A 401      28.454  -4.678  -6.969  1.00 98.61           C  
ATOM   3238  CB  LEU A 401      26.779  -6.499  -7.343  1.00 98.61           C  
ATOM   3239  O   LEU A 401      27.864  -3.650  -6.629  1.00 98.61           O  
ATOM   3240  CG  LEU A 401      26.085  -7.789  -6.902  1.00 98.61           C  
ATOM   3241  CD1 LEU A 401      24.787  -7.984  -7.678  1.00 98.61           C  
ATOM   3242  CD2 LEU A 401      27.011  -8.986  -7.090  1.00 98.61           C  
ATOM   3243  N   LYS A 402      29.582  -4.821  -7.712  1.00 97.88           N  
ATOM   3244  CA  LYS A 402      30.042  -3.606  -8.379  1.00 97.88           C  
ATOM   3245  C   LYS A 402      29.612  -3.586  -9.843  1.00 97.88           C  
ATOM   3246  CB  LYS A 402      31.562  -3.480  -8.277  1.00 97.88           C  
ATOM   3247  O   LYS A 402      29.930  -4.506 -10.601  1.00 97.88           O  
ATOM   3248  CG  LYS A 402      32.076  -3.317  -6.854  1.00 97.88           C  
ATOM   3249  CD  LYS A 402      31.767  -1.931  -6.304  1.00 97.88           C  
ATOM   3250  CE  LYS A 402      32.398  -1.719  -4.935  1.00 97.88           C  
ATOM   3251  NZ  LYS A 402      32.039  -0.388  -4.359  1.00 97.88           N  
ATOM   3252  N   LEU A 403      28.811  -2.505 -10.181  1.00 97.48           N  
ATOM   3253  CA  LEU A 403      28.242  -2.383 -11.519  1.00 97.48           C  
ATOM   3254  C   LEU A 403      28.870  -1.215 -12.271  1.00 97.48           C  
ATOM   3255  CB  LEU A 403      26.724  -2.199 -11.441  1.00 97.48           C  
ATOM   3256  O   LEU A 403      28.914  -0.093 -11.760  1.00 97.48           O  
ATOM   3257  CG  LEU A 403      26.001  -1.971 -12.769  1.00 97.48           C  
ATOM   3258  CD1 LEU A 403      26.163  -3.185 -13.677  1.00 97.48           C  
ATOM   3259  CD2 LEU A 403      24.525  -1.669 -12.530  1.00 97.48           C  
ATOM   3260  N   SER A 404      29.325  -1.509 -13.488  1.00 95.40           N  
ATOM   3261  CA  SER A 404      29.908  -0.470 -14.330  1.00 95.40           C  
ATOM   3262  C   SER A 404      29.601  -0.716 -15.804  1.00 95.40           C  
ATOM   3263  CB  SER A 404      31.421  -0.396 -14.122  1.00 95.40           C  
ATOM   3264  O   SER A 404      29.149  -1.801 -16.176  1.00 95.40           O  
ATOM   3265  OG  SER A 404      32.038  -1.620 -14.482  1.00 95.40           O  
ATOM   3266  N   LYS A 405      29.718   0.355 -16.588  1.00 92.04           N  
ATOM   3267  CA  LYS A 405      29.557   0.253 -18.035  1.00 92.04           C  
ATOM   3268  C   LYS A 405      30.899   0.016 -18.723  1.00 92.04           C  
ATOM   3269  CB  LYS A 405      28.899   1.516 -18.592  1.00 92.04           C  
ATOM   3270  O   LYS A 405      31.888   0.682 -18.410  1.00 92.04           O  
ATOM   3271  CG  LYS A 405      28.300   1.341 -19.980  1.00 92.04           C  
ATOM   3272  CD  LYS A 405      27.440   2.536 -20.372  1.00 92.04           C  
ATOM   3273  CE  LYS A 405      26.817   2.349 -21.750  1.00 92.04           C  
ATOM   3274  NZ  LYS A 405      25.922   3.489 -22.112  1.00 92.04           N  
ATOM   3275  N   VAL A 406      30.957  -0.951 -19.681  1.00 88.20           N  
ATOM   3276  CA  VAL A 406      32.178  -1.292 -20.403  1.00 88.20           C  
ATOM   3277  C   VAL A 406      32.660  -0.084 -21.203  1.00 88.20           C  
ATOM   3278  CB  VAL A 406      31.965  -2.502 -21.341  1.00 88.20           C  
ATOM   3279  O   VAL A 406      31.881   0.539 -21.928  1.00 88.20           O  
ATOM   3280  CG1 VAL A 406      33.239  -2.808 -22.125  1.00 88.20           C  
ATOM   3281  CG2 VAL A 406      31.519  -3.724 -20.540  1.00 88.20           C  
ATOM   3282  N   GLY A 407      33.837   0.392 -21.003  1.00 84.76           N  
ATOM   3283  CA  GLY A 407      34.436   1.460 -21.787  1.00 84.76           C  
ATOM   3284  C   GLY A 407      34.268   2.830 -21.156  1.00 84.76           C  
ATOM   3285  O   GLY A 407      34.788   3.823 -21.668  1.00 84.76           O  
ATOM   3286  N   GLN A 408      33.359   2.931 -20.158  1.00 73.51           N  
ATOM   3287  CA  GLN A 408      33.098   4.210 -19.506  1.00 73.51           C  
ATOM   3288  C   GLN A 408      33.867   4.325 -18.193  1.00 73.51           C  
ATOM   3289  CB  GLN A 408      31.600   4.389 -19.254  1.00 73.51           C  
ATOM   3290  O   GLN A 408      33.319   4.773 -17.184  1.00 73.51           O  
ATOM   3291  CG  GLN A 408      30.841   4.965 -20.443  1.00 73.51           C  
ATOM   3292  CD  GLN A 408      29.476   5.505 -20.061  1.00 73.51           C  
ATOM   3293  NE2 GLN A 408      28.774   6.081 -21.031  1.00 73.51           N  
ATOM   3294  OE1 GLN A 408      29.056   5.406 -18.904  1.00 73.51           O  
ATOM   3295  N   GLY A 409      35.253   4.304 -18.237  1.00 67.07           N  
ATOM   3296  CA  GLY A 409      36.101   4.619 -17.098  1.00 67.07           C  
ATOM   3297  C   GLY A 409      35.582   4.049 -15.792  1.00 67.07           C  
ATOM   3298  O   GLY A 409      34.979   2.974 -15.774  1.00 67.07           O  
ATOM   3299  N   ASN A 410      35.857   4.810 -14.577  1.00 71.33           N  
ATOM   3300  CA  ASN A 410      35.745   4.438 -13.170  1.00 71.33           C  
ATOM   3301  C   ASN A 410      34.351   4.728 -12.622  1.00 71.33           C  
ATOM   3302  CB  ASN A 410      36.805   5.162 -12.337  1.00 71.33           C  
ATOM   3303  O   ASN A 410      34.165   4.830 -11.408  1.00 71.33           O  
ATOM   3304  CG  ASN A 410      38.045   4.320 -12.110  1.00 71.33           C  
ATOM   3305  ND2 ASN A 410      38.963   4.826 -11.295  1.00 71.33           N  
ATOM   3306  OD1 ASN A 410      38.176   3.224 -12.661  1.00 71.33           O  
ATOM   3307  N   THR A 411      33.270   4.883 -13.497  1.00 82.76           N  
ATOM   3308  CA  THR A 411      31.983   5.103 -12.846  1.00 82.76           C  
ATOM   3309  C   THR A 411      31.385   3.783 -12.368  1.00 82.76           C  
ATOM   3310  CB  THR A 411      30.992   5.806 -13.792  1.00 82.76           C  
ATOM   3311  O   THR A 411      30.922   2.977 -13.177  1.00 82.76           O  
ATOM   3312  CG2 THR A 411      30.959   7.309 -13.537  1.00 82.76           C  
ATOM   3313  OG1 THR A 411      31.387   5.571 -15.149  1.00 82.76           O  
ATOM   3314  N   GLU A 412      31.852   3.323 -11.204  1.00 90.87           N  
ATOM   3315  CA  GLU A 412      31.378   2.094 -10.574  1.00 90.87           C  
ATOM   3316  C   GLU A 412      30.341   2.392  -9.494  1.00 90.87           C  
ATOM   3317  CB  GLU A 412      32.549   1.311  -9.976  1.00 90.87           C  
ATOM   3318  O   GLU A 412      30.492   3.345  -8.727  1.00 90.87           O  
ATOM   3319  CG  GLU A 412      32.196  -0.115  -9.577  1.00 90.87           C  
ATOM   3320  CD  GLU A 412      33.384  -0.902  -9.049  1.00 90.87           C  
ATOM   3321  OE1 GLU A 412      33.813  -1.872  -9.714  1.00 90.87           O  
ATOM   3322  OE2 GLU A 412      33.889  -0.547  -7.961  1.00 90.87           O  
ATOM   3323  N   ARG A 413      29.229   1.656  -9.646  1.00 94.91           N  
ATOM   3324  CA  ARG A 413      28.204   1.769  -8.613  1.00 94.91           C  
ATOM   3325  C   ARG A 413      28.083   0.474  -7.817  1.00 94.91           C  
ATOM   3326  CB  ARG A 413      26.853   2.131  -9.233  1.00 94.91           C  
ATOM   3327  O   ARG A 413      28.251  -0.617  -8.367  1.00 94.91           O  
ATOM   3328  CG  ARG A 413      26.882   3.395 -10.078  1.00 94.91           C  
ATOM   3329  CD  ARG A 413      25.563   3.618 -10.805  1.00 94.91           C  
ATOM   3330  NE  ARG A 413      25.668   4.683 -11.798  1.00 94.91           N  
ATOM   3331  NH1 ARG A 413      23.446   4.602 -12.423  1.00 94.91           N  
ATOM   3332  NH2 ARG A 413      24.867   6.101 -13.417  1.00 94.91           N  
ATOM   3333  CZ  ARG A 413      24.660   5.126 -12.544  1.00 94.91           C  
ATOM   3334  N   THR A 414      27.853   0.706  -6.573  1.00 97.57           N  
ATOM   3335  CA  THR A 414      27.633  -0.472  -5.742  1.00 97.57           C  
ATOM   3336  C   THR A 414      26.148  -0.820  -5.677  1.00 97.57           C  
ATOM   3337  CB  THR A 414      28.175  -0.259  -4.316  1.00 97.57           C  
ATOM   3338  O   THR A 414      25.315   0.043  -5.391  1.00 97.57           O  
ATOM   3339  CG2 THR A 414      28.004  -1.516  -3.469  1.00 97.57           C  
ATOM   3340  OG1 THR A 414      29.567   0.071  -4.385  1.00 97.57           O  
ATOM   3341  N   VAL A 415      25.868  -2.075  -6.063  1.00 98.49           N  
ATOM   3342  CA  VAL A 415      24.508  -2.601  -6.019  1.00 98.49           C  
ATOM   3343  C   VAL A 415      24.421  -3.724  -4.988  1.00 98.49           C  
ATOM   3344  CB  VAL A 415      24.053  -3.113  -7.404  1.00 98.49           C  
ATOM   3345  O   VAL A 415      25.259  -4.629  -4.974  1.00 98.49           O  
ATOM   3346  CG1 VAL A 415      22.650  -3.714  -7.323  1.00 98.49           C  
ATOM   3347  CG2 VAL A 415      24.095  -1.982  -8.430  1.00 98.49           C  
ATOM   3348  N   TRP A 416      23.443  -3.634  -4.127  1.00 98.56           N  
ATOM   3349  CA  TRP A 416      23.226  -4.648  -3.100  1.00 98.56           C  
ATOM   3350  C   TRP A 416      22.051  -5.550  -3.463  1.00 98.56           C  
ATOM   3351  CB  TRP A 416      22.979  -3.990  -1.739  1.00 98.56           C  
ATOM   3352  O   TRP A 416      20.928  -5.074  -3.642  1.00 98.56           O  
ATOM   3353  CG  TRP A 416      24.113  -3.134  -1.261  1.00 98.56           C  
ATOM   3354  CD1 TRP A 416      24.373  -1.839  -1.612  1.00 98.56           C  
ATOM   3355  CD2 TRP A 416      25.145  -3.517  -0.346  1.00 98.56           C  
ATOM   3356  CE2 TRP A 416      25.997  -2.402  -0.187  1.00 98.56           C  
ATOM   3357  CE3 TRP A 416      25.431  -4.695   0.357  1.00 98.56           C  
ATOM   3358  NE1 TRP A 416      25.505  -1.393  -0.970  1.00 98.56           N  
ATOM   3359  CH2 TRP A 416      27.375  -3.596   1.322  1.00 98.56           C  
ATOM   3360  CZ2 TRP A 416      27.118  -2.431   0.646  1.00 98.56           C  
ATOM   3361  CZ3 TRP A 416      26.546  -4.722   1.186  1.00 98.56           C  
ATOM   3362  N   GLN A 417      22.353  -6.802  -3.563  1.00 98.68           N  
ATOM   3363  CA  GLN A 417      21.302  -7.765  -3.877  1.00 98.68           C  
ATOM   3364  C   GLN A 417      20.897  -8.559  -2.639  1.00 98.68           C  
ATOM   3365  CB  GLN A 417      21.758  -8.715  -4.985  1.00 98.68           C  
ATOM   3366  O   GLN A 417      21.708  -9.297  -2.075  1.00 98.68           O  
ATOM   3367  CG  GLN A 417      20.670  -9.668  -5.464  1.00 98.68           C  
ATOM   3368  CD  GLN A 417      21.215 -11.027  -5.864  1.00 98.68           C  
ATOM   3369  NE2 GLN A 417      20.589 -11.647  -6.858  1.00 98.68           N  
ATOM   3370  OE1 GLN A 417      22.191 -11.514  -5.285  1.00 98.68           O  
ATOM   3371  N   TYR A 418      19.654  -8.339  -2.230  1.00 98.44           N  
ATOM   3372  CA  TYR A 418      19.049  -9.108  -1.149  1.00 98.44           C  
ATOM   3373  C   TYR A 418      18.241 -10.279  -1.698  1.00 98.44           C  
ATOM   3374  CB  TYR A 418      18.152  -8.213  -0.288  1.00 98.44           C  
ATOM   3375  O   TYR A 418      17.185 -10.082  -2.304  1.00 98.44           O  
ATOM   3376  CG  TYR A 418      18.913  -7.198   0.529  1.00 98.44           C  
ATOM   3377  CD1 TYR A 418      19.193  -7.425   1.874  1.00 98.44           C  
ATOM   3378  CD2 TYR A 418      19.353  -6.008  -0.042  1.00 98.44           C  
ATOM   3379  CE1 TYR A 418      19.892  -6.491   2.632  1.00 98.44           C  
ATOM   3380  CE2 TYR A 418      20.053  -5.067   0.705  1.00 98.44           C  
ATOM   3381  OH  TYR A 418      21.010  -4.389   2.784  1.00 98.44           O  
ATOM   3382  CZ  TYR A 418      20.318  -5.317   2.039  1.00 98.44           C  
ATOM   3383  N   HIS A 419      18.714 -11.514  -1.473  1.00 97.86           N  
ATOM   3384  CA  HIS A 419      18.085 -12.726  -1.987  1.00 97.86           C  
ATOM   3385  C   HIS A 419      17.406 -13.510  -0.870  1.00 97.86           C  
ATOM   3386  CB  HIS A 419      19.117 -13.606  -2.694  1.00 97.86           C  
ATOM   3387  O   HIS A 419      18.067 -14.238  -0.125  1.00 97.86           O  
ATOM   3388  CG  HIS A 419      18.524 -14.802  -3.369  1.00 97.86           C  
ATOM   3389  CD2 HIS A 419      17.237 -15.199  -3.504  1.00 97.86           C  
ATOM   3390  ND1 HIS A 419      19.292 -15.755  -4.004  1.00 97.86           N  
ATOM   3391  CE1 HIS A 419      18.499 -16.688  -4.503  1.00 97.86           C  
ATOM   3392  NE2 HIS A 419      17.248 -16.375  -4.214  1.00 97.86           N  
ATOM   3393  N   PHE A 420      16.072 -13.324  -0.761  1.00 94.61           N  
ATOM   3394  CA  PHE A 420      15.284 -14.005   0.259  1.00 94.61           C  
ATOM   3395  C   PHE A 420      15.057 -15.465  -0.117  1.00 94.61           C  
ATOM   3396  CB  PHE A 420      13.939 -13.300   0.462  1.00 94.61           C  
ATOM   3397  O   PHE A 420      14.300 -15.762  -1.044  1.00 94.61           O  
ATOM   3398  CG  PHE A 420      13.276 -13.624   1.773  1.00 94.61           C  
ATOM   3399  CD1 PHE A 420      12.235 -14.543   1.834  1.00 94.61           C  
ATOM   3400  CD2 PHE A 420      13.693 -13.008   2.946  1.00 94.61           C  
ATOM   3401  CE1 PHE A 420      11.619 -14.844   3.046  1.00 94.61           C  
ATOM   3402  CE2 PHE A 420      13.082 -13.304   4.162  1.00 94.61           C  
ATOM   3403  CZ  PHE A 420      12.045 -14.222   4.209  1.00 94.61           C  
ATOM   3404  N   ARG A 421      15.510 -16.500   0.667  1.00 88.86           N  
ATOM   3405  CA  ARG A 421      15.592 -17.900   0.264  1.00 88.86           C  
ATOM   3406  C   ARG A 421      14.509 -18.731   0.944  1.00 88.86           C  
ATOM   3407  CB  ARG A 421      16.974 -18.473   0.589  1.00 88.86           C  
ATOM   3408  O   ARG A 421      14.184 -19.829   0.489  1.00 88.86           O  
ATOM   3409  CG  ARG A 421      18.103 -17.852  -0.216  1.00 88.86           C  
ATOM   3410  CD  ARG A 421      19.426 -18.566   0.023  1.00 88.86           C  
ATOM   3411  NE  ARG A 421      19.945 -18.304   1.363  1.00 88.86           N  
ATOM   3412  NH1 ARG A 421      22.058 -19.131   0.930  1.00 88.86           N  
ATOM   3413  NH2 ARG A 421      21.550 -18.300   3.005  1.00 88.86           N  
ATOM   3414  CZ  ARG A 421      21.183 -18.579   1.763  1.00 88.86           C  
ATOM   3415  N   THR A 422      13.906 -18.193   1.939  1.00 86.85           N  
ATOM   3416  CA  THR A 422      13.063 -19.054   2.762  1.00 86.85           C  
ATOM   3417  C   THR A 422      11.586 -18.773   2.500  1.00 86.85           C  
ATOM   3418  CB  THR A 422      13.366 -18.866   4.260  1.00 86.85           C  
ATOM   3419  O   THR A 422      10.718 -19.253   3.233  1.00 86.85           O  
ATOM   3420  CG2 THR A 422      14.788 -19.307   4.593  1.00 86.85           C  
ATOM   3421  OG1 THR A 422      13.214 -17.483   4.602  1.00 86.85           O  
ATOM   3422  N   TRP A 423      11.282 -17.854   1.470  1.00 83.07           N  
ATOM   3423  CA  TRP A 423       9.897 -17.597   1.091  1.00 83.07           C  
ATOM   3424  C   TRP A 423       9.303 -18.793   0.354  1.00 83.07           C  
ATOM   3425  CB  TRP A 423       9.802 -16.344   0.215  1.00 83.07           C  
ATOM   3426  O   TRP A 423       9.771 -19.159  -0.727  1.00 83.07           O  
ATOM   3427  CG  TRP A 423       8.431 -15.740   0.162  1.00 83.07           C  
ATOM   3428  CD1 TRP A 423       7.280 -16.344  -0.263  1.00 83.07           C  
ATOM   3429  CD2 TRP A 423       8.068 -14.410   0.545  1.00 83.07           C  
ATOM   3430  CE2 TRP A 423       6.679 -14.276   0.325  1.00 83.07           C  
ATOM   3431  CE3 TRP A 423       8.783 -13.318   1.053  1.00 83.07           C  
ATOM   3432  NE1 TRP A 423       6.223 -15.469  -0.167  1.00 83.07           N  
ATOM   3433  CH2 TRP A 423       6.715 -12.038   1.094  1.00 83.07           C  
ATOM   3434  CZ2 TRP A 423       5.991 -13.091   0.597  1.00 83.07           C  
ATOM   3435  CZ3 TRP A 423       8.097 -12.139   1.323  1.00 83.07           C  
ATOM   3436  N   PRO A 424       8.259 -19.391   0.860  1.00 75.90           N  
ATOM   3437  CA  PRO A 424       7.684 -20.580   0.228  1.00 75.90           C  
ATOM   3438  C   PRO A 424       7.080 -20.286  -1.144  1.00 75.90           C  
ATOM   3439  CB  PRO A 424       6.601 -21.018   1.218  1.00 75.90           C  
ATOM   3440  O   PRO A 424       6.635 -19.164  -1.398  1.00 75.90           O  
ATOM   3441  CG  PRO A 424       6.892 -20.249   2.466  1.00 75.90           C  
ATOM   3442  CD  PRO A 424       7.750 -19.068   2.110  1.00 75.90           C  
ATOM   3443  N   ASP A 425       7.219 -21.133  -2.181  1.00 59.41           N  
ATOM   3444  CA  ASP A 425       6.863 -21.106  -3.596  1.00 59.41           C  
ATOM   3445  C   ASP A 425       5.361 -20.900  -3.782  1.00 59.41           C  
ATOM   3446  CB  ASP A 425       7.305 -22.399  -4.285  1.00 59.41           C  
ATOM   3447  O   ASP A 425       4.938 -20.097  -4.616  1.00 59.41           O  
ATOM   3448  CG  ASP A 425       7.301 -22.295  -5.800  1.00 59.41           C  
ATOM   3449  OD1 ASP A 425       7.236 -21.167  -6.334  1.00 59.41           O  
ATOM   3450  OD2 ASP A 425       7.359 -23.351  -6.466  1.00 59.41           O  
ATOM   3451  N   HIS A 426       4.392 -21.387  -3.022  1.00 58.12           N  
ATOM   3452  CA  HIS A 426       2.949 -21.260  -3.190  1.00 58.12           C  
ATOM   3453  C   HIS A 426       2.275 -20.862  -1.881  1.00 58.12           C  
ATOM   3454  CB  HIS A 426       2.353 -22.569  -3.711  1.00 58.12           C  
ATOM   3455  O   HIS A 426       1.076 -21.086  -1.703  1.00 58.12           O  
ATOM   3456  CG  HIS A 426       2.766 -22.901  -5.110  1.00 58.12           C  
ATOM   3457  CD2 HIS A 426       3.632 -23.827  -5.585  1.00 58.12           C  
ATOM   3458  ND1 HIS A 426       2.269 -22.237  -6.210  1.00 58.12           N  
ATOM   3459  CE1 HIS A 426       2.812 -22.742  -7.305  1.00 58.12           C  
ATOM   3460  NE2 HIS A 426       3.643 -23.708  -6.953  1.00 58.12           N  
ATOM   3461  N   GLY A 427       3.061 -20.088  -1.137  1.00 69.81           N  
ATOM   3462  CA  GLY A 427       2.422 -19.644   0.092  1.00 69.81           C  
ATOM   3463  C   GLY A 427       3.112 -18.450   0.725  1.00 69.81           C  
ATOM   3464  O   GLY A 427       3.658 -17.597   0.023  1.00 69.81           O  
ATOM   3465  N   VAL A 428       2.835 -18.315   1.834  1.00 83.64           N  
ATOM   3466  CA  VAL A 428       3.394 -17.230   2.634  1.00 83.64           C  
ATOM   3467  C   VAL A 428       4.175 -17.808   3.813  1.00 83.64           C  
ATOM   3468  CB  VAL A 428       2.292 -16.274   3.142  1.00 83.64           C  
ATOM   3469  O   VAL A 428       3.915 -18.933   4.246  1.00 83.64           O  
ATOM   3470  CG1 VAL A 428       1.595 -15.583   1.971  1.00 83.64           C  
ATOM   3471  CG2 VAL A 428       1.281 -17.032   3.999  1.00 83.64           C  
ATOM   3472  N   PRO A 429       5.260 -17.132   4.122  1.00 85.83           N  
ATOM   3473  CA  PRO A 429       5.940 -17.590   5.336  1.00 85.83           C  
ATOM   3474  C   PRO A 429       4.990 -17.748   6.520  1.00 85.83           C  
ATOM   3475  CB  PRO A 429       6.967 -16.486   5.603  1.00 85.83           C  
ATOM   3476  O   PRO A 429       4.016 -17.001   6.639  1.00 85.83           O  
ATOM   3477  CG  PRO A 429       7.182 -15.835   4.275  1.00 85.83           C  
ATOM   3478  CD  PRO A 429       5.892 -15.880   3.507  1.00 85.83           C  
ATOM   3479  N   SER A 430       5.177 -18.819   7.368  1.00 81.16           N  
ATOM   3480  CA  SER A 430       4.317 -19.069   8.521  1.00 81.16           C  
ATOM   3481  C   SER A 430       4.441 -17.955   9.554  1.00 81.16           C  
ATOM   3482  CB  SER A 430       4.660 -20.413   9.164  1.00 81.16           C  
ATOM   3483  O   SER A 430       3.467 -17.616  10.229  1.00 81.16           O  
ATOM   3484  OG  SER A 430       6.033 -20.468   9.513  1.00 81.16           O  
ATOM   3485  N   ASP A 431       5.569 -17.413   9.653  1.00 85.35           N  
ATOM   3486  CA  ASP A 431       5.858 -16.308  10.562  1.00 85.35           C  
ATOM   3487  C   ASP A 431       6.272 -15.057   9.792  1.00 85.35           C  
ATOM   3488  CB  ASP A 431       6.955 -16.702  11.554  1.00 85.35           C  
ATOM   3489  O   ASP A 431       7.248 -15.080   9.039  1.00 85.35           O  
ATOM   3490  CG  ASP A 431       7.283 -15.598  12.544  1.00 85.35           C  
ATOM   3491  OD1 ASP A 431       6.353 -14.931  13.045  1.00 85.35           O  
ATOM   3492  OD2 ASP A 431       8.484 -15.392  12.823  1.00 85.35           O  
ATOM   3493  N   PRO A 432       5.524 -13.930  10.030  1.00 90.76           N  
ATOM   3494  CA  PRO A 432       5.825 -12.701   9.292  1.00 90.76           C  
ATOM   3495  C   PRO A 432       7.135 -12.053   9.735  1.00 90.76           C  
ATOM   3496  CB  PRO A 432       4.633 -11.796   9.613  1.00 90.76           C  
ATOM   3497  O   PRO A 432       7.645 -11.158   9.056  1.00 90.76           O  
ATOM   3498  CG  PRO A 432       3.581 -12.721  10.134  1.00 90.76           C  
ATOM   3499  CD  PRO A 432       4.254 -13.939  10.699  1.00 90.76           C  
ATOM   3500  N   GLY A 433       7.736 -12.472  10.897  1.00 90.99           N  
ATOM   3501  CA  GLY A 433       8.925 -11.870  11.478  1.00 90.99           C  
ATOM   3502  C   GLY A 433      10.108 -11.851  10.529  1.00 90.99           C  
ATOM   3503  O   GLY A 433      10.798 -10.836  10.409  1.00 90.99           O  
ATOM   3504  N   GLY A 434      10.399 -12.962   9.822  1.00 91.04           N  
ATOM   3505  CA  GLY A 434      11.491 -13.037   8.864  1.00 91.04           C  
ATOM   3506  C   GLY A 434      11.381 -12.011   7.753  1.00 91.04           C  
ATOM   3507  O   GLY A 434      12.366 -11.354   7.407  1.00 91.04           O  
ATOM   3508  N   VAL A 435      10.173 -11.887   7.200  1.00 93.07           N  
ATOM   3509  CA  VAL A 435       9.938 -10.930   6.124  1.00 93.07           C  
ATOM   3510  C   VAL A 435      10.105  -9.507   6.653  1.00 93.07           C  
ATOM   3511  CB  VAL A 435       8.533 -11.106   5.505  1.00 93.07           C  
ATOM   3512  O   VAL A 435      10.733  -8.667   6.003  1.00 93.07           O  
ATOM   3513  CG1 VAL A 435       8.224  -9.968   4.534  1.00 93.07           C  
ATOM   3514  CG2 VAL A 435       8.427 -12.458   4.801  1.00 93.07           C  
ATOM   3515  N   LEU A 436       9.584  -9.239   7.857  1.00 95.10           N  
ATOM   3516  CA  LEU A 436       9.670  -7.905   8.439  1.00 95.10           C  
ATOM   3517  C   LEU A 436      11.120  -7.533   8.734  1.00 95.10           C  
ATOM   3518  CB  LEU A 436       8.839  -7.825   9.722  1.00 95.10           C  
ATOM   3519  O   LEU A 436      11.534  -6.396   8.497  1.00 95.10           O  
ATOM   3520  CG  LEU A 436       7.321  -7.910   9.553  1.00 95.10           C  
ATOM   3521  CD1 LEU A 436       6.639  -7.964  10.916  1.00 95.10           C  
ATOM   3522  CD2 LEU A 436       6.807  -6.730   8.737  1.00 95.10           C  
ATOM   3523  N   ASP A 437      11.930  -8.447   9.258  1.00 93.70           N  
ATOM   3524  CA  ASP A 437      13.354  -8.207   9.473  1.00 93.70           C  
ATOM   3525  C   ASP A 437      14.066  -7.911   8.155  1.00 93.70           C  
ATOM   3526  CB  ASP A 437      14.003  -9.409  10.163  1.00 93.70           C  
ATOM   3527  O   ASP A 437      14.903  -7.008   8.085  1.00 93.70           O  
ATOM   3528  CG  ASP A 437      13.572  -9.565  11.611  1.00 93.70           C  
ATOM   3529  OD1 ASP A 437      13.031  -8.601  12.194  1.00 93.70           O  
ATOM   3530  OD2 ASP A 437      13.779 -10.661  12.175  1.00 93.70           O  
ATOM   3531  N   PHE A 438      13.701  -8.713   7.189  1.00 95.09           N  
ATOM   3532  CA  PHE A 438      14.245  -8.555   5.845  1.00 95.09           C  
ATOM   3533  C   PHE A 438      13.907  -7.179   5.284  1.00 95.09           C  
ATOM   3534  CB  PHE A 438      13.710  -9.648   4.915  1.00 95.09           C  
ATOM   3535  O   PHE A 438      14.781  -6.484   4.761  1.00 95.09           O  
ATOM   3536  CG  PHE A 438      14.279  -9.592   3.523  1.00 95.09           C  
ATOM   3537  CD1 PHE A 438      13.497  -9.172   2.454  1.00 95.09           C  
ATOM   3538  CD2 PHE A 438      15.597  -9.959   3.284  1.00 95.09           C  
ATOM   3539  CE1 PHE A 438      14.021  -9.119   1.164  1.00 95.09           C  
ATOM   3540  CE2 PHE A 438      16.128  -9.909   1.998  1.00 95.09           C  
ATOM   3541  CZ  PHE A 438      15.338  -9.490   0.939  1.00 95.09           C  
ATOM   3542  N   LEU A 439      12.648  -6.685   5.376  1.00 95.75           N  
ATOM   3543  CA  LEU A 439      12.188  -5.379   4.917  1.00 95.75           C  
ATOM   3544  C   LEU A 439      12.963  -4.259   5.601  1.00 95.75           C  
ATOM   3545  CB  LEU A 439      10.689  -5.215   5.184  1.00 95.75           C  
ATOM   3546  O   LEU A 439      13.328  -3.270   4.960  1.00 95.75           O  
ATOM   3547  CG  LEU A 439       9.745  -5.797   4.131  1.00 95.75           C  
ATOM   3548  CD1 LEU A 439       8.339  -5.943   4.703  1.00 95.75           C  
ATOM   3549  CD2 LEU A 439       9.732  -4.922   2.882  1.00 95.75           C  
ATOM   3550  N   GLU A 440      13.218  -4.448   6.934  1.00 94.83           N  
ATOM   3551  CA  GLU A 440      13.953  -3.440   7.692  1.00 94.83           C  
ATOM   3552  C   GLU A 440      15.382  -3.295   7.176  1.00 94.83           C  
ATOM   3553  CB  GLU A 440      13.964  -3.789   9.182  1.00 94.83           C  
ATOM   3554  O   GLU A 440      15.886  -2.179   7.033  1.00 94.83           O  
ATOM   3555  CG  GLU A 440      14.474  -2.666  10.073  1.00 94.83           C  
ATOM   3556  CD  GLU A 440      14.296  -2.949  11.557  1.00 94.83           C  
ATOM   3557  OE1 GLU A 440      14.374  -2.000  12.369  1.00 94.83           O  
ATOM   3558  OE2 GLU A 440      14.077  -4.130  11.909  1.00 94.83           O  
ATOM   3559  N   GLU A 441      16.030  -4.400   6.847  1.00 96.18           N  
ATOM   3560  CA  GLU A 441      17.388  -4.369   6.312  1.00 96.18           C  
ATOM   3561  C   GLU A 441      17.433  -3.657   4.963  1.00 96.18           C  
ATOM   3562  CB  GLU A 441      17.945  -5.788   6.177  1.00 96.18           C  
ATOM   3563  O   GLU A 441      18.308  -2.822   4.725  1.00 96.18           O  
ATOM   3564  CG  GLU A 441      18.225  -6.469   7.509  1.00 96.18           C  
ATOM   3565  CD  GLU A 441      19.297  -5.767   8.328  1.00 96.18           C  
ATOM   3566  OE1 GLU A 441      19.069  -5.508   9.531  1.00 96.18           O  
ATOM   3567  OE2 GLU A 441      20.373  -5.472   7.761  1.00 96.18           O  
ATOM   3568  N   VAL A 442      16.491  -3.972   4.118  1.00 96.92           N  
ATOM   3569  CA  VAL A 442      16.413  -3.377   2.789  1.00 96.92           C  
ATOM   3570  C   VAL A 442      16.154  -1.877   2.908  1.00 96.92           C  
ATOM   3571  CB  VAL A 442      15.312  -4.042   1.933  1.00 96.92           C  
ATOM   3572  O   VAL A 442      16.799  -1.073   2.231  1.00 96.92           O  
ATOM   3573  CG1 VAL A 442      15.079  -3.254   0.645  1.00 96.92           C  
ATOM   3574  CG2 VAL A 442      15.683  -5.490   1.618  1.00 96.92           C  
ATOM   3575  N   HIS A 443      15.224  -1.525   3.794  1.00 94.54           N  
ATOM   3576  CA  HIS A 443      14.882  -0.126   4.023  1.00 94.54           C  
ATOM   3577  C   HIS A 443      16.097   0.668   4.492  1.00 94.54           C  
ATOM   3578  CB  HIS A 443      13.752  -0.011   5.048  1.00 94.54           C  
ATOM   3579  O   HIS A 443      16.377   1.749   3.970  1.00 94.54           O  
ATOM   3580  CG  HIS A 443      13.452   1.397   5.454  1.00 94.54           C  
ATOM   3581  CD2 HIS A 443      13.763   2.084   6.578  1.00 94.54           C  
ATOM   3582  ND1 HIS A 443      12.741   2.266   4.654  1.00 94.54           N  
ATOM   3583  CE1 HIS A 443      12.630   3.431   5.271  1.00 94.54           C  
ATOM   3584  NE2 HIS A 443      13.242   3.346   6.440  1.00 94.54           N  
ATOM   3585  N   HIS A 444      16.831   0.181   5.458  1.00 95.40           N  
ATOM   3586  CA  HIS A 444      17.997   0.863   6.006  1.00 95.40           C  
ATOM   3587  C   HIS A 444      19.072   1.060   4.941  1.00 95.40           C  
ATOM   3588  CB  HIS A 444      18.569   0.081   7.190  1.00 95.40           C  
ATOM   3589  O   HIS A 444      19.675   2.132   4.854  1.00 95.40           O  
ATOM   3590  CG  HIS A 444      17.763   0.215   8.443  1.00 95.40           C  
ATOM   3591  CD2 HIS A 444      16.888   1.169   8.839  1.00 95.40           C  
ATOM   3592  ND1 HIS A 444      17.815  -0.710   9.463  1.00 95.40           N  
ATOM   3593  CE1 HIS A 444      17.003  -0.329  10.435  1.00 95.40           C  
ATOM   3594  NE2 HIS A 444      16.429   0.808  10.082  1.00 95.40           N  
ATOM   3595  N   LYS A 445      19.253   0.000   4.151  1.00 96.38           N  
ATOM   3596  CA  LYS A 445      20.260   0.109   3.100  1.00 96.38           C  
ATOM   3597  C   LYS A 445      19.855   1.144   2.055  1.00 96.38           C  
ATOM   3598  CB  LYS A 445      20.488  -1.248   2.433  1.00 96.38           C  
ATOM   3599  O   LYS A 445      20.671   1.970   1.642  1.00 96.38           O  
ATOM   3600  CG  LYS A 445      21.519  -1.223   1.314  1.00 96.38           C  
ATOM   3601  CD  LYS A 445      22.852  -0.665   1.794  1.00 96.38           C  
ATOM   3602  CE  LYS A 445      23.460  -1.532   2.888  1.00 96.38           C  
ATOM   3603  NZ  LYS A 445      24.747  -0.966   3.392  1.00 96.38           N  
ATOM   3604  N   GLN A 446      18.617   1.067   1.600  1.00 95.43           N  
ATOM   3605  CA  GLN A 446      18.099   1.997   0.603  1.00 95.43           C  
ATOM   3606  C   GLN A 446      18.217   3.441   1.084  1.00 95.43           C  
ATOM   3607  CB  GLN A 446      16.642   1.673   0.270  1.00 95.43           C  
ATOM   3608  O   GLN A 446      18.631   4.321   0.327  1.00 95.43           O  
ATOM   3609  CG  GLN A 446      16.010   2.633  -0.729  1.00 95.43           C  
ATOM   3610  CD  GLN A 446      16.596   2.498  -2.123  1.00 95.43           C  
ATOM   3611  NE2 GLN A 446      16.457   3.546  -2.928  1.00 95.43           N  
ATOM   3612  OE1 GLN A 446      17.168   1.461  -2.473  1.00 95.43           O  
ATOM   3613  N   GLU A 447      17.966   3.689   2.319  1.00 92.18           N  
ATOM   3614  CA  GLU A 447      17.982   5.031   2.894  1.00 92.18           C  
ATOM   3615  C   GLU A 447      19.411   5.532   3.087  1.00 92.18           C  
ATOM   3616  CB  GLU A 447      17.233   5.053   4.229  1.00 92.18           C  
ATOM   3617  O   GLU A 447      19.649   6.740   3.134  1.00 92.18           O  
ATOM   3618  CG  GLU A 447      15.718   5.031   4.084  1.00 92.18           C  
ATOM   3619  CD  GLU A 447      14.986   5.280   5.394  1.00 92.18           C  
ATOM   3620  OE1 GLU A 447      13.857   5.818   5.365  1.00 92.18           O  
ATOM   3621  OE2 GLU A 447      15.548   4.934   6.457  1.00 92.18           O  
ATOM   3622  N   SER A 448      20.326   4.642   3.225  1.00 95.25           N  
ATOM   3623  CA  SER A 448      21.714   5.008   3.489  1.00 95.25           C  
ATOM   3624  C   SER A 448      22.406   5.500   2.222  1.00 95.25           C  
ATOM   3625  CB  SER A 448      22.481   3.820   4.070  1.00 95.25           C  
ATOM   3626  O   SER A 448      23.454   6.146   2.292  1.00 95.25           O  
ATOM   3627  OG  SER A 448      22.770   2.866   3.062  1.00 95.25           O  
ATOM   3628  N   ILE A 449      21.839   5.221   1.066  1.00 93.84           N  
ATOM   3629  CA  ILE A 449      22.447   5.588  -0.208  1.00 93.84           C  
ATOM   3630  C   ILE A 449      21.799   6.864  -0.740  1.00 93.84           C  
ATOM   3631  CB  ILE A 449      22.318   4.449  -1.245  1.00 93.84           C  
ATOM   3632  O   ILE A 449      20.603   6.882  -1.041  1.00 93.84           O  
ATOM   3633  CG1 ILE A 449      22.916   3.152  -0.690  1.00 93.84           C  
ATOM   3634  CG2 ILE A 449      22.990   4.842  -2.564  1.00 93.84           C  
ATOM   3635  CD1 ILE A 449      22.549   1.909  -1.489  1.00 93.84           C  
ATOM   3636  N   MET A 450      22.583   7.912  -0.897  1.00 89.79           N  
ATOM   3637  CA  MET A 450      22.108   9.205  -1.381  1.00 89.79           C  
ATOM   3638  C   MET A 450      21.720   9.125  -2.853  1.00 89.79           C  
ATOM   3639  CB  MET A 450      23.176  10.281  -1.179  1.00 89.79           C  
ATOM   3640  O   MET A 450      22.446   8.543  -3.661  1.00 89.79           O  
ATOM   3641  CG  MET A 450      22.686  11.691  -1.462  1.00 89.79           C  
ATOM   3642  SD  MET A 450      23.998  12.952  -1.223  1.00 89.79           S  
ATOM   3643  CE  MET A 450      24.256  12.810   0.567  1.00 89.79           C  
ATOM   3644  N   ASP A 451      20.521   9.511  -3.263  1.00 87.20           N  
ATOM   3645  CA  ASP A 451      20.054   9.627  -4.641  1.00 87.20           C  
ATOM   3646  C   ASP A 451      19.800   8.251  -5.253  1.00 87.20           C  
ATOM   3647  CB  ASP A 451      21.067  10.401  -5.488  1.00 87.20           C  
ATOM   3648  O   ASP A 451      19.984   8.058  -6.457  1.00 87.20           O  
ATOM   3649  CG  ASP A 451      21.231  11.844  -5.045  1.00 87.20           C  
ATOM   3650  OD1 ASP A 451      20.228  12.481  -4.657  1.00 87.20           O  
ATOM   3651  OD2 ASP A 451      22.374  12.350  -5.087  1.00 87.20           O  
ATOM   3652  N   ALA A 452      19.690   7.236  -4.389  1.00 93.26           N  
ATOM   3653  CA  ALA A 452      19.365   5.897  -4.872  1.00 93.26           C  
ATOM   3654  C   ALA A 452      18.066   5.902  -5.672  1.00 93.26           C  
ATOM   3655  CB  ALA A 452      19.263   4.920  -3.703  1.00 93.26           C  
ATOM   3656  O   ALA A 452      17.096   6.560  -5.289  1.00 93.26           O  
ATOM   3657  N   GLY A 453      18.137   5.284  -6.903  1.00 95.78           N  
ATOM   3658  CA  GLY A 453      16.916   5.087  -7.669  1.00 95.78           C  
ATOM   3659  C   GLY A 453      15.979   4.069  -7.047  1.00 95.78           C  
ATOM   3660  O   GLY A 453      16.109   3.738  -5.867  1.00 95.78           O  
ATOM   3661  N   PRO A 454      14.975   3.538  -7.815  1.00 97.40           N  
ATOM   3662  CA  PRO A 454      13.968   2.601  -7.310  1.00 97.40           C  
ATOM   3663  C   PRO A 454      14.576   1.284  -6.833  1.00 97.40           C  
ATOM   3664  CB  PRO A 454      13.059   2.375  -8.521  1.00 97.40           C  
ATOM   3665  O   PRO A 454      15.597   0.841  -7.366  1.00 97.40           O  
ATOM   3666  CG  PRO A 454      13.915   2.686  -9.705  1.00 97.40           C  
ATOM   3667  CD  PRO A 454      14.903   3.747  -9.315  1.00 97.40           C  
ATOM   3668  N   VAL A 455      14.020   0.693  -5.768  1.00 98.42           N  
ATOM   3669  CA  VAL A 455      14.342  -0.670  -5.360  1.00 98.42           C  
ATOM   3670  C   VAL A 455      13.800  -1.660  -6.388  1.00 98.42           C  
ATOM   3671  CB  VAL A 455      13.774  -0.992  -3.959  1.00 98.42           C  
ATOM   3672  O   VAL A 455      12.609  -1.642  -6.708  1.00 98.42           O  
ATOM   3673  CG1 VAL A 455      14.169  -2.403  -3.527  1.00 98.42           C  
ATOM   3674  CG2 VAL A 455      14.257   0.037  -2.939  1.00 98.42           C  
ATOM   3675  N   VAL A 456      14.714  -2.499  -6.942  1.00 98.85           N  
ATOM   3676  CA  VAL A 456      14.275  -3.530  -7.876  1.00 98.85           C  
ATOM   3677  C   VAL A 456      13.810  -4.763  -7.104  1.00 98.85           C  
ATOM   3678  CB  VAL A 456      15.397  -3.914  -8.867  1.00 98.85           C  
ATOM   3679  O   VAL A 456      14.558  -5.315  -6.294  1.00 98.85           O  
ATOM   3680  CG1 VAL A 456      14.939  -5.041  -9.790  1.00 98.85           C  
ATOM   3681  CG2 VAL A 456      15.829  -2.695  -9.680  1.00 98.85           C  
ATOM   3682  N   VAL A 457      12.573  -5.159  -7.333  1.00 98.82           N  
ATOM   3683  CA  VAL A 457      12.019  -6.325  -6.654  1.00 98.82           C  
ATOM   3684  C   VAL A 457      11.561  -7.355  -7.685  1.00 98.82           C  
ATOM   3685  CB  VAL A 457      10.844  -5.939  -5.728  1.00 98.82           C  
ATOM   3686  O   VAL A 457      10.831  -7.022  -8.622  1.00 98.82           O  
ATOM   3687  CG1 VAL A 457      10.432  -7.123  -4.855  1.00 98.82           C  
ATOM   3688  CG2 VAL A 457      11.221  -4.738  -4.861  1.00 98.82           C  
ATOM   3689  N   HIS A 458      12.084  -8.551  -7.521  1.00 98.61           N  
ATOM   3690  CA  HIS A 458      11.614  -9.542  -8.483  1.00 98.61           C  
ATOM   3691  C   HIS A 458      11.504 -10.922  -7.844  1.00 98.61           C  
ATOM   3692  CB  HIS A 458      12.546  -9.597  -9.695  1.00 98.61           C  
ATOM   3693  O   HIS A 458      12.174 -11.204  -6.847  1.00 98.61           O  
ATOM   3694  CG  HIS A 458      13.884 -10.194  -9.396  1.00 98.61           C  
ATOM   3695  CD2 HIS A 458      15.041  -9.622  -8.986  1.00 98.61           C  
ATOM   3696  ND1 HIS A 458      14.140 -11.543  -9.514  1.00 98.61           N  
ATOM   3697  CE1 HIS A 458      15.401 -11.776  -9.187  1.00 98.61           C  
ATOM   3698  NE2 HIS A 458      15.969 -10.627  -8.863  1.00 98.61           N  
ATOM   3699  N   CYS A 459      10.508 -11.666  -8.197  1.00 95.38           N  
ATOM   3700  CA  CYS A 459      10.402 -13.098  -7.943  1.00 95.38           C  
ATOM   3701  C   CYS A 459      10.500 -13.891  -9.241  1.00 95.38           C  
ATOM   3702  CB  CYS A 459       9.087 -13.422  -7.235  1.00 95.38           C  
ATOM   3703  O   CYS A 459      11.472 -13.753  -9.986  1.00 95.38           O  
ATOM   3704  SG  CYS A 459       7.627 -12.785  -8.086  1.00 95.38           S  
ATOM   3705  N   SER A 460       9.585 -14.844  -9.483  1.00 95.02           N  
ATOM   3706  CA  SER A 460       9.575 -15.539 -10.766  1.00 95.02           C  
ATOM   3707  C   SER A 460       8.762 -14.772 -11.804  1.00 95.02           C  
ATOM   3708  CB  SER A 460       9.011 -16.951 -10.607  1.00 95.02           C  
ATOM   3709  O   SER A 460       9.296 -14.357 -12.835  1.00 95.02           O  
ATOM   3710  OG  SER A 460       9.073 -17.659 -11.833  1.00 95.02           O  
ATOM   3711  N   ALA A 461       7.533 -14.536 -11.545  1.00 94.43           N  
ATOM   3712  CA  ALA A 461       6.629 -13.834 -12.452  1.00 94.43           C  
ATOM   3713  C   ALA A 461       6.707 -12.324 -12.243  1.00 94.43           C  
ATOM   3714  CB  ALA A 461       5.195 -14.321 -12.258  1.00 94.43           C  
ATOM   3715  O   ALA A 461       6.375 -11.549 -13.143  1.00 94.43           O  
ATOM   3716  N   GLY A 462       7.136 -11.934 -11.048  1.00 96.41           N  
ATOM   3717  CA  GLY A 462       7.258 -10.525 -10.709  1.00 96.41           C  
ATOM   3718  C   GLY A 462       5.947  -9.903 -10.265  1.00 96.41           C  
ATOM   3719  O   GLY A 462       5.745  -8.696 -10.412  1.00 96.41           O  
ATOM   3720  N   ILE A 463       4.943 -10.728  -9.754  1.00 95.33           N  
ATOM   3721  CA  ILE A 463       3.655 -10.121  -9.437  1.00 95.33           C  
ATOM   3722  C   ILE A 463       3.148 -10.656  -8.100  1.00 95.33           C  
ATOM   3723  CB  ILE A 463       2.616 -10.384 -10.549  1.00 95.33           C  
ATOM   3724  O   ILE A 463       2.475  -9.942  -7.353  1.00 95.33           O  
ATOM   3725  CG1 ILE A 463       2.461 -11.891 -10.789  1.00 95.33           C  
ATOM   3726  CG2 ILE A 463       3.012  -9.662 -11.840  1.00 95.33           C  
ATOM   3727  CD1 ILE A 463       1.324 -12.253 -11.734  1.00 95.33           C  
ATOM   3728  N   GLY A 464       3.394 -11.922  -7.680  1.00 93.15           N  
ATOM   3729  CA  GLY A 464       2.890 -12.491  -6.441  1.00 93.15           C  
ATOM   3730  C   GLY A 464       3.683 -12.062  -5.221  1.00 93.15           C  
ATOM   3731  O   GLY A 464       3.230 -11.217  -4.445  1.00 93.15           O  
ATOM   3732  N   ARG A 465       4.914 -12.780  -5.047  1.00 95.42           N  
ATOM   3733  CA  ARG A 465       5.783 -12.451  -3.922  1.00 95.42           C  
ATOM   3734  C   ARG A 465       6.282 -11.013  -4.018  1.00 95.42           C  
ATOM   3735  CB  ARG A 465       6.970 -13.415  -3.859  1.00 95.42           C  
ATOM   3736  O   ARG A 465       6.404 -10.324  -3.003  1.00 95.42           O  
ATOM   3737  CG  ARG A 465       6.578 -14.859  -3.591  1.00 95.42           C  
ATOM   3738  CD  ARG A 465       7.764 -15.802  -3.739  1.00 95.42           C  
ATOM   3739  NE  ARG A 465       7.344 -17.200  -3.738  1.00 95.42           N  
ATOM   3740  NH1 ARG A 465       9.453 -18.049  -4.146  1.00 95.42           N  
ATOM   3741  NH2 ARG A 465       7.668 -19.468  -3.911  1.00 95.42           N  
ATOM   3742  CZ  ARG A 465       8.156 -18.236  -3.932  1.00 95.42           C  
ATOM   3743  N   THR A 466       6.506 -10.631  -5.235  1.00 97.43           N  
ATOM   3744  CA  THR A 466       6.947  -9.267  -5.502  1.00 97.43           C  
ATOM   3745  C   THR A 466       5.898  -8.259  -5.043  1.00 97.43           C  
ATOM   3746  CB  THR A 466       7.243  -9.059  -6.999  1.00 97.43           C  
ATOM   3747  O   THR A 466       6.213  -7.315  -4.315  1.00 97.43           O  
ATOM   3748  CG2 THR A 466       7.701  -7.631  -7.276  1.00 97.43           C  
ATOM   3749  OG1 THR A 466       8.274  -9.967  -7.407  1.00 97.43           O  
ATOM   3750  N   GLY A 467       4.673  -8.437  -5.408  1.00 97.34           N  
ATOM   3751  CA  GLY A 467       3.590  -7.552  -5.010  1.00 97.34           C  
ATOM   3752  C   GLY A 467       3.368  -7.518  -3.510  1.00 97.34           C  
ATOM   3753  O   GLY A 467       3.153  -6.450  -2.933  1.00 97.34           O  
ATOM   3754  N   THR A 468       3.420  -8.695  -2.882  1.00 97.47           N  
ATOM   3755  CA  THR A 468       3.241  -8.803  -1.439  1.00 97.47           C  
ATOM   3756  C   THR A 468       4.322  -8.021  -0.699  1.00 97.47           C  
ATOM   3757  CB  THR A 468       3.264 -10.273  -0.981  1.00 97.47           C  
ATOM   3758  O   THR A 468       4.023  -7.252   0.218  1.00 97.47           O  
ATOM   3759  CG2 THR A 468       3.017 -10.387   0.519  1.00 97.47           C  
ATOM   3760  OG1 THR A 468       2.244 -11.000  -1.678  1.00 97.47           O  
ATOM   3761  N   PHE A 469       5.546  -8.159  -1.138  1.00 97.55           N  
ATOM   3762  CA  PHE A 469       6.675  -7.447  -0.552  1.00 97.55           C  
ATOM   3763  C   PHE A 469       6.490  -5.939  -0.680  1.00 97.55           C  
ATOM   3764  CB  PHE A 469       7.986  -7.873  -1.219  1.00 97.55           C  
ATOM   3765  O   PHE A 469       6.624  -5.207   0.303  1.00 97.55           O  
ATOM   3766  CG  PHE A 469       9.201  -7.173  -0.673  1.00 97.55           C  
ATOM   3767  CD1 PHE A 469       9.627  -5.966  -1.213  1.00 97.55           C  
ATOM   3768  CD2 PHE A 469       9.918  -7.722   0.383  1.00 97.55           C  
ATOM   3769  CE1 PHE A 469      10.751  -5.315  -0.710  1.00 97.55           C  
ATOM   3770  CE2 PHE A 469      11.042  -7.078   0.891  1.00 97.55           C  
ATOM   3771  CZ  PHE A 469      11.458  -5.875   0.343  1.00 97.55           C  
ATOM   3772  N   ILE A 470       6.174  -5.499  -1.871  1.00 98.12           N  
ATOM   3773  CA  ILE A 470       6.072  -4.077  -2.180  1.00 98.12           C  
ATOM   3774  C   ILE A 470       4.938  -3.453  -1.371  1.00 98.12           C  
ATOM   3775  CB  ILE A 470       5.845  -3.842  -3.690  1.00 98.12           C  
ATOM   3776  O   ILE A 470       5.106  -2.387  -0.774  1.00 98.12           O  
ATOM   3777  CG1 ILE A 470       7.125  -4.149  -4.477  1.00 98.12           C  
ATOM   3778  CG2 ILE A 470       5.375  -2.407  -3.949  1.00 98.12           C  
ATOM   3779  CD1 ILE A 470       6.954  -4.081  -5.988  1.00 98.12           C  
ATOM   3780  N   VAL A 471       3.792  -4.115  -1.297  1.00 98.01           N  
ATOM   3781  CA  VAL A 471       2.624  -3.588  -0.599  1.00 98.01           C  
ATOM   3782  C   VAL A 471       2.916  -3.489   0.896  1.00 98.01           C  
ATOM   3783  CB  VAL A 471       1.374  -4.464  -0.842  1.00 98.01           C  
ATOM   3784  O   VAL A 471       2.603  -2.478   1.531  1.00 98.01           O  
ATOM   3785  CG1 VAL A 471       0.255  -4.089   0.129  1.00 98.01           C  
ATOM   3786  CG2 VAL A 471       0.900  -4.327  -2.287  1.00 98.01           C  
ATOM   3787  N   ILE A 472       3.517  -4.480   1.483  1.00 98.02           N  
ATOM   3788  CA  ILE A 472       3.863  -4.445   2.900  1.00 98.02           C  
ATOM   3789  C   ILE A 472       4.811  -3.279   3.172  1.00 98.02           C  
ATOM   3790  CB  ILE A 472       4.503  -5.774   3.359  1.00 98.02           C  
ATOM   3791  O   ILE A 472       4.616  -2.521   4.124  1.00 98.02           O  
ATOM   3792  CG1 ILE A 472       3.478  -6.913   3.287  1.00 98.02           C  
ATOM   3793  CG2 ILE A 472       5.073  -5.640   4.773  1.00 98.02           C  
ATOM   3794  CD1 ILE A 472       4.074  -8.297   3.505  1.00 98.02           C  
ATOM   3795  N   ASP A 473       5.762  -3.165   2.305  1.00 97.14           N  
ATOM   3796  CA  ASP A 473       6.753  -2.105   2.468  1.00 97.14           C  
ATOM   3797  C   ASP A 473       6.098  -0.727   2.412  1.00 97.14           C  
ATOM   3798  CB  ASP A 473       7.838  -2.216   1.395  1.00 97.14           C  
ATOM   3799  O   ASP A 473       6.410   0.148   3.223  1.00 97.14           O  
ATOM   3800  CG  ASP A 473       9.070  -1.385   1.710  1.00 97.14           C  
ATOM   3801  OD1 ASP A 473       9.611  -1.498   2.832  1.00 97.14           O  
ATOM   3802  OD2 ASP A 473       9.502  -0.610   0.830  1.00 97.14           O  
ATOM   3803  N   ILE A 474       5.195  -0.510   1.481  1.00 95.68           N  
ATOM   3804  CA  ILE A 474       4.486   0.757   1.335  1.00 95.68           C  
ATOM   3805  C   ILE A 474       3.690   1.053   2.604  1.00 95.68           C  
ATOM   3806  CB  ILE A 474       3.550   0.742   0.106  1.00 95.68           C  
ATOM   3807  O   ILE A 474       3.749   2.163   3.137  1.00 95.68           O  
ATOM   3808  CG1 ILE A 474       4.369   0.756  -1.190  1.00 95.68           C  
ATOM   3809  CG2 ILE A 474       2.579   1.926   0.153  1.00 95.68           C  
ATOM   3810  CD1 ILE A 474       3.545   0.506  -2.446  1.00 95.68           C  
ATOM   3811  N   LEU A 475       2.958   0.114   3.094  1.00 95.32           N  
ATOM   3812  CA  LEU A 475       2.114   0.286   4.272  1.00 95.32           C  
ATOM   3813  C   LEU A 475       2.956   0.605   5.502  1.00 95.32           C  
ATOM   3814  CB  LEU A 475       1.280  -0.973   4.522  1.00 95.32           C  
ATOM   3815  O   LEU A 475       2.597   1.478   6.296  1.00 95.32           O  
ATOM   3816  CG  LEU A 475       0.159  -1.255   3.521  1.00 95.32           C  
ATOM   3817  CD1 LEU A 475      -0.376  -2.671   3.708  1.00 95.32           C  
ATOM   3818  CD2 LEU A 475      -0.961  -0.231   3.670  1.00 95.32           C  
ATOM   3819  N   ILE A 476       4.032  -0.077   5.659  1.00 94.60           N  
ATOM   3820  CA  ILE A 476       4.916   0.154   6.796  1.00 94.60           C  
ATOM   3821  C   ILE A 476       5.514   1.556   6.709  1.00 94.60           C  
ATOM   3822  CB  ILE A 476       6.039  -0.905   6.864  1.00 94.60           C  
ATOM   3823  O   ILE A 476       5.643   2.248   7.722  1.00 94.60           O  
ATOM   3824  CG1 ILE A 476       5.475  -2.252   7.328  1.00 94.60           C  
ATOM   3825  CG2 ILE A 476       7.168  -0.436   7.786  1.00 94.60           C  
ATOM   3826  CD1 ILE A 476       6.493  -3.385   7.320  1.00 94.60           C  
ATOM   3827  N   ASP A 477       5.912   1.978   5.507  1.00 90.40           N  
ATOM   3828  CA  ASP A 477       6.427   3.332   5.324  1.00 90.40           C  
ATOM   3829  C   ASP A 477       5.383   4.374   5.717  1.00 90.40           C  
ATOM   3830  CB  ASP A 477       6.865   3.548   3.873  1.00 90.40           C  
ATOM   3831  O   ASP A 477       5.715   5.394   6.325  1.00 90.40           O  
ATOM   3832  CG  ASP A 477       8.241   2.978   3.579  1.00 90.40           C  
ATOM   3833  OD1 ASP A 477       8.953   2.582   4.527  1.00 90.40           O  
ATOM   3834  OD2 ASP A 477       8.618   2.927   2.388  1.00 90.40           O  
ATOM   3835  N   ILE A 478       4.119   4.100   5.350  1.00 86.53           N  
ATOM   3836  CA  ILE A 478       3.035   4.997   5.733  1.00 86.53           C  
ATOM   3837  C   ILE A 478       2.938   5.069   7.256  1.00 86.53           C  
ATOM   3838  CB  ILE A 478       1.686   4.544   5.131  1.00 86.53           C  
ATOM   3839  O   ILE A 478       2.856   6.158   7.828  1.00 86.53           O  
ATOM   3840  CG1 ILE A 478       1.688   4.738   3.610  1.00 86.53           C  
ATOM   3841  CG2 ILE A 478       0.523   5.303   5.778  1.00 86.53           C  
ATOM   3842  CD1 ILE A 478       0.515   4.077   2.900  1.00 86.53           C  
ATOM   3843  N   ILE A 479       3.007   3.989   7.877  1.00 87.14           N  
ATOM   3844  CA  ILE A 479       2.881   3.908   9.329  1.00 87.14           C  
ATOM   3845  C   ILE A 479       4.088   4.570   9.989  1.00 87.14           C  
ATOM   3846  CB  ILE A 479       2.745   2.444   9.803  1.00 87.14           C  
ATOM   3847  O   ILE A 479       3.942   5.306  10.968  1.00 87.14           O  
ATOM   3848  CG1 ILE A 479       1.428   1.840   9.303  1.00 87.14           C  
ATOM   3849  CG2 ILE A 479       2.842   2.360  11.329  1.00 87.14           C  
ATOM   3850  CD1 ILE A 479       1.364   0.323   9.406  1.00 87.14           C  
ATOM   3851  N   ARG A 480       5.270   4.384   9.495  1.00 84.11           N  
ATOM   3852  CA  ARG A 480       6.489   4.992  10.017  1.00 84.11           C  
ATOM   3853  C   ARG A 480       6.417   6.513   9.945  1.00 84.11           C  
ATOM   3854  CB  ARG A 480       7.713   4.488   9.249  1.00 84.11           C  
ATOM   3855  O   ARG A 480       6.819   7.205  10.883  1.00 84.11           O  
ATOM   3856  CG  ARG A 480       8.229   3.141   9.728  1.00 84.11           C  
ATOM   3857  CD  ARG A 480       9.505   2.736   9.004  1.00 84.11           C  
ATOM   3858  NE  ARG A 480       9.670   1.285   8.973  1.00 84.11           N  
ATOM   3859  NH1 ARG A 480      11.065   1.276   7.131  1.00 84.11           N  
ATOM   3860  NH2 ARG A 480      10.488  -0.696   8.148  1.00 84.11           N  
ATOM   3861  CZ  ARG A 480      10.408   0.625   8.084  1.00 84.11           C  
ATOM   3862  N   GLU A 481       5.905   6.940   8.815  1.00 79.40           N  
ATOM   3863  CA  GLU A 481       5.852   8.377   8.563  1.00 79.40           C  
ATOM   3864  C   GLU A 481       4.721   9.033   9.351  1.00 79.40           C  
ATOM   3865  CB  GLU A 481       5.681   8.655   7.067  1.00 79.40           C  
ATOM   3866  O   GLU A 481       4.904  10.104   9.934  1.00 79.40           O  
ATOM   3867  CG  GLU A 481       5.684  10.134   6.712  1.00 79.40           C  
ATOM   3868  CD  GLU A 481       5.481  10.396   5.229  1.00 79.40           C  
ATOM   3869  OE1 GLU A 481       5.287  11.570   4.840  1.00 79.40           O  
ATOM   3870  OE2 GLU A 481       5.515   9.418   4.448  1.00 79.40           O  
ATOM   3871  N   LYS A 482       3.590   8.337   9.470  1.00 72.59           N  
ATOM   3872  CA  LYS A 482       2.385   8.980   9.988  1.00 72.59           C  
ATOM   3873  C   LYS A 482       2.087   8.523  11.413  1.00 72.59           C  
ATOM   3874  CB  LYS A 482       1.188   8.686   9.082  1.00 72.59           C  
ATOM   3875  O   LYS A 482       1.285   9.143  12.114  1.00 72.59           O  
ATOM   3876  CG  LYS A 482       1.308   9.280   7.686  1.00 72.59           C  
ATOM   3877  CD  LYS A 482       0.049   9.035   6.865  1.00 72.59           C  
ATOM   3878  CE  LYS A 482       0.148   9.670   5.484  1.00 72.59           C  
ATOM   3879  NZ  LYS A 482      -1.090   9.445   4.680  1.00 72.59           N  
ATOM   3880  N   GLY A 483       2.705   7.484  11.874  1.00 73.20           N  
ATOM   3881  CA  GLY A 483       2.460   6.963  13.210  1.00 73.20           C  
ATOM   3882  C   GLY A 483       1.415   5.865  13.240  1.00 73.20           C  
ATOM   3883  O   GLY A 483       0.763   5.593  12.229  1.00 73.20           O  
ATOM   3884  N   VAL A 484       1.222   5.180  14.439  1.00 79.06           N  
ATOM   3885  CA  VAL A 484       0.423   3.968  14.582  1.00 79.06           C  
ATOM   3886  C   VAL A 484      -1.063   4.322  14.557  1.00 79.06           C  
ATOM   3887  CB  VAL A 484       0.768   3.211  15.884  1.00 79.06           C  
ATOM   3888  O   VAL A 484      -1.910   3.456  14.326  1.00 79.06           O  
ATOM   3889  CG1 VAL A 484       2.184   2.642  15.819  1.00 79.06           C  
ATOM   3890  CG2 VAL A 484       0.614   4.132  17.093  1.00 79.06           C  
ATOM   3891  N   ASP A 485      -1.394   5.585  14.703  1.00 72.64           N  
ATOM   3892  CA  ASP A 485      -2.801   5.971  14.739  1.00 72.64           C  
ATOM   3893  C   ASP A 485      -3.280   6.428  13.363  1.00 72.64           C  
ATOM   3894  CB  ASP A 485      -3.027   7.080  15.770  1.00 72.64           C  
ATOM   3895  O   ASP A 485      -4.411   6.898  13.218  1.00 72.64           O  
ATOM   3896  CG  ASP A 485      -2.817   6.612  17.199  1.00 72.64           C  
ATOM   3897  OD1 ASP A 485      -3.310   5.523  17.563  1.00 72.64           O  
ATOM   3898  OD2 ASP A 485      -2.156   7.341  17.970  1.00 72.64           O  
ATOM   3899  N   CYS A 486      -2.441   6.201  12.353  1.00 74.43           N  
ATOM   3900  CA  CYS A 486      -2.832   6.616  11.011  1.00 74.43           C  
ATOM   3901  C   CYS A 486      -3.786   5.607  10.384  1.00 74.43           C  
ATOM   3902  CB  CYS A 486      -1.600   6.786  10.122  1.00 74.43           C  
ATOM   3903  O   CYS A 486      -3.890   4.471  10.852  1.00 74.43           O  
ATOM   3904  SG  CYS A 486      -0.809   5.227   9.668  1.00 74.43           S  
ATOM   3905  N   ASP A 487      -4.499   6.057   9.356  1.00 79.29           N  
ATOM   3906  CA  ASP A 487      -5.368   5.174   8.583  1.00 79.29           C  
ATOM   3907  C   ASP A 487      -4.584   4.453   7.489  1.00 79.29           C  
ATOM   3908  CB  ASP A 487      -6.525   5.964   7.968  1.00 79.29           C  
ATOM   3909  O   ASP A 487      -3.758   5.061   6.806  1.00 79.29           O  
ATOM   3910  CG  ASP A 487      -7.542   6.424   8.997  1.00 79.29           C  
ATOM   3911  OD1 ASP A 487      -7.657   5.789  10.068  1.00 79.29           O  
ATOM   3912  OD2 ASP A 487      -8.237   7.430   8.734  1.00 79.29           O  
ATOM   3913  N   ILE A 488      -4.864   3.155   7.453  1.00 87.17           N  
ATOM   3914  CA  ILE A 488      -4.296   2.387   6.350  1.00 87.17           C  
ATOM   3915  C   ILE A 488      -5.407   1.647   5.610  1.00 87.17           C  
ATOM   3916  CB  ILE A 488      -3.227   1.389   6.849  1.00 87.17           C  
ATOM   3917  O   ILE A 488      -6.482   1.410   6.167  1.00 87.17           O  
ATOM   3918  CG1 ILE A 488      -3.842   0.402   7.848  1.00 87.17           C  
ATOM   3919  CG2 ILE A 488      -2.042   2.133   7.472  1.00 87.17           C  
ATOM   3920  CD1 ILE A 488      -2.922  -0.751   8.225  1.00 87.17           C  
ATOM   3921  N   ASP A 489      -5.159   1.404   4.321  1.00 90.46           N  
ATOM   3922  CA  ASP A 489      -6.101   0.697   3.459  1.00 90.46           C  
ATOM   3923  C   ASP A 489      -5.380  -0.314   2.570  1.00 90.46           C  
ATOM   3924  CB  ASP A 489      -6.888   1.687   2.598  1.00 90.46           C  
ATOM   3925  O   ASP A 489      -4.828   0.049   1.529  1.00 90.46           O  
ATOM   3926  CG  ASP A 489      -8.062   1.045   1.880  1.00 90.46           C  
ATOM   3927  OD1 ASP A 489      -8.023  -0.177   1.618  1.00 90.46           O  
ATOM   3928  OD2 ASP A 489      -9.034   1.768   1.570  1.00 90.46           O  
ATOM   3929  N   VAL A 490      -5.446  -1.584   3.008  1.00 95.56           N  
ATOM   3930  CA  VAL A 490      -4.680  -2.632   2.342  1.00 95.56           C  
ATOM   3931  C   VAL A 490      -5.208  -2.837   0.924  1.00 95.56           C  
ATOM   3932  CB  VAL A 490      -4.734  -3.961   3.128  1.00 95.56           C  
ATOM   3933  O   VAL A 490      -4.440  -2.808  -0.041  1.00 95.56           O  
ATOM   3934  CG1 VAL A 490      -4.151  -5.104   2.298  1.00 95.56           C  
ATOM   3935  CG2 VAL A 490      -3.990  -3.827   4.455  1.00 95.56           C  
ATOM   3936  N   PRO A 491      -6.568  -3.002   0.736  1.00 92.67           N  
ATOM   3937  CA  PRO A 491      -7.081  -3.190  -0.623  1.00 92.67           C  
ATOM   3938  C   PRO A 491      -6.756  -2.017  -1.545  1.00 92.67           C  
ATOM   3939  CB  PRO A 491      -8.593  -3.318  -0.415  1.00 92.67           C  
ATOM   3940  O   PRO A 491      -6.400  -2.221  -2.708  1.00 92.67           O  
ATOM   3941  CG  PRO A 491      -8.742  -3.858   0.971  1.00 92.67           C  
ATOM   3942  CD  PRO A 491      -7.674  -3.255   1.836  1.00 92.67           C  
ATOM   3943  N   LYS A 492      -6.921  -0.821  -1.032  1.00 90.51           N  
ATOM   3944  CA  LYS A 492      -6.631   0.361  -1.839  1.00 90.51           C  
ATOM   3945  C   LYS A 492      -5.162   0.398  -2.251  1.00 90.51           C  
ATOM   3946  CB  LYS A 492      -6.994   1.635  -1.076  1.00 90.51           C  
ATOM   3947  O   LYS A 492      -4.837   0.789  -3.374  1.00 90.51           O  
ATOM   3948  CG  LYS A 492      -6.888   2.906  -1.906  1.00 90.51           C  
ATOM   3949  CD  LYS A 492      -7.372   4.123  -1.130  1.00 90.51           C  
ATOM   3950  CE  LYS A 492      -7.272   5.394  -1.962  1.00 90.51           C  
ATOM   3951  NZ  LYS A 492      -7.780   6.585  -1.217  1.00 90.51           N  
ATOM   3952  N   THR A 493      -4.263   0.081  -1.367  1.00 94.25           N  
ATOM   3953  CA  THR A 493      -2.837   0.030  -1.670  1.00 94.25           C  
ATOM   3954  C   THR A 493      -2.550  -1.011  -2.749  1.00 94.25           C  
ATOM   3955  CB  THR A 493      -2.009  -0.290  -0.412  1.00 94.25           C  
ATOM   3956  O   THR A 493      -1.777  -0.756  -3.675  1.00 94.25           O  
ATOM   3957  CG2 THR A 493      -0.515  -0.282  -0.719  1.00 94.25           C  
ATOM   3958  OG1 THR A 493      -2.283   0.691   0.596  1.00 94.25           O  
ATOM   3959  N   ILE A 494      -3.173  -2.165  -2.663  1.00 95.10           N  
ATOM   3960  CA  ILE A 494      -3.018  -3.219  -3.660  1.00 95.10           C  
ATOM   3961  C   ILE A 494      -3.570  -2.744  -5.002  1.00 95.10           C  
ATOM   3962  CB  ILE A 494      -3.722  -4.522  -3.220  1.00 95.10           C  
ATOM   3963  O   ILE A 494      -2.955  -2.968  -6.047  1.00 95.10           O  
ATOM   3964  CG1 ILE A 494      -3.021  -5.121  -1.996  1.00 95.10           C  
ATOM   3965  CG2 ILE A 494      -3.765  -5.528  -4.374  1.00 95.10           C  
ATOM   3966  CD1 ILE A 494      -3.748  -6.313  -1.389  1.00 95.10           C  
ATOM   3967  N   GLN A 495      -4.691  -2.137  -4.985  1.00 91.01           N  
ATOM   3968  CA  GLN A 495      -5.270  -1.591  -6.208  1.00 91.01           C  
ATOM   3969  C   GLN A 495      -4.315  -0.606  -6.876  1.00 91.01           C  
ATOM   3970  CB  GLN A 495      -6.606  -0.908  -5.912  1.00 91.01           C  
ATOM   3971  O   GLN A 495      -4.177  -0.601  -8.101  1.00 91.01           O  
ATOM   3972  CG  GLN A 495      -7.748  -1.880  -5.648  1.00 91.01           C  
ATOM   3973  CD  GLN A 495      -9.040  -1.180  -5.271  1.00 91.01           C  
ATOM   3974  NE2 GLN A 495     -10.082  -1.960  -5.006  1.00 91.01           N  
ATOM   3975  OE1 GLN A 495      -9.100   0.053  -5.217  1.00 91.01           O  
ATOM   3976  N   MET A 496      -3.744   0.220  -6.064  1.00 92.19           N  
ATOM   3977  CA  MET A 496      -2.785   1.198  -6.567  1.00 92.19           C  
ATOM   3978  C   MET A 496      -1.615   0.507  -7.260  1.00 92.19           C  
ATOM   3979  CB  MET A 496      -2.270   2.082  -5.429  1.00 92.19           C  
ATOM   3980  O   MET A 496      -1.219   0.900  -8.358  1.00 92.19           O  
ATOM   3981  CG  MET A 496      -1.214   3.086  -5.862  1.00 92.19           C  
ATOM   3982  SD  MET A 496       0.481   2.384  -5.827  1.00 92.19           S  
ATOM   3983  CE  MET A 496       0.639   2.019  -4.056  1.00 92.19           C  
ATOM   3984  N   VAL A 497      -1.042  -0.476  -6.658  1.00 94.98           N  
ATOM   3985  CA  VAL A 497       0.077  -1.201  -7.251  1.00 94.98           C  
ATOM   3986  C   VAL A 497      -0.395  -1.957  -8.491  1.00 94.98           C  
ATOM   3987  CB  VAL A 497       0.717  -2.181  -6.241  1.00 94.98           C  
ATOM   3988  O   VAL A 497       0.305  -1.998  -9.505  1.00 94.98           O  
ATOM   3989  CG1 VAL A 497       1.759  -3.061  -6.930  1.00 94.98           C  
ATOM   3990  CG2 VAL A 497       1.345  -1.414  -5.079  1.00 94.98           C  
ATOM   3991  N   ARG A 498      -1.672  -2.492  -8.512  1.00 92.98           N  
ATOM   3992  CA  ARG A 498      -2.227  -3.223  -9.646  1.00 92.98           C  
ATOM   3993  C   ARG A 498      -2.496  -2.289 -10.821  1.00 92.98           C  
ATOM   3994  CB  ARG A 498      -3.515  -3.944  -9.243  1.00 92.98           C  
ATOM   3995  O   ARG A 498      -2.558  -2.731 -11.970  1.00 92.98           O  
ATOM   3996  CG  ARG A 498      -3.284  -5.230  -8.465  1.00 92.98           C  
ATOM   3997  CD  ARG A 498      -4.589  -5.958  -8.178  1.00 92.98           C  
ATOM   3998  NE  ARG A 498      -4.354  -7.281  -7.607  1.00 92.98           N  
ATOM   3999  NH1 ARG A 498      -6.590  -7.842  -7.460  1.00 92.98           N  
ATOM   4000  NH2 ARG A 498      -4.984  -9.323  -6.766  1.00 92.98           N  
ATOM   4001  CZ  ARG A 498      -5.310  -8.146  -7.279  1.00 92.98           C  
ATOM   4002  N   SER A 499      -2.716  -1.018 -10.500  1.00 91.33           N  
ATOM   4003  CA  SER A 499      -2.929  -0.058 -11.578  1.00 91.33           C  
ATOM   4004  C   SER A 499      -1.637   0.210 -12.342  1.00 91.33           C  
ATOM   4005  CB  SER A 499      -3.486   1.254 -11.025  1.00 91.33           C  
ATOM   4006  O   SER A 499      -1.663   0.779 -13.436  1.00 91.33           O  
ATOM   4007  OG  SER A 499      -2.480   1.979 -10.340  1.00 91.33           O  
ATOM   4008  N   GLN A 500      -0.529  -0.141 -11.797  1.00 94.56           N  
ATOM   4009  CA  GLN A 500       0.776   0.111 -12.398  1.00 94.56           C  
ATOM   4010  C   GLN A 500       1.381  -1.172 -12.960  1.00 94.56           C  
ATOM   4011  CB  GLN A 500       1.727   0.735 -11.376  1.00 94.56           C  
ATOM   4012  O   GLN A 500       2.145  -1.133 -13.927  1.00 94.56           O  
ATOM   4013  CG  GLN A 500       1.254   2.078 -10.834  1.00 94.56           C  
ATOM   4014  CD  GLN A 500       2.225   2.686  -9.841  1.00 94.56           C  
ATOM   4015  NE2 GLN A 500       1.775   2.863  -8.603  1.00 94.56           N  
ATOM   4016  OE1 GLN A 500       3.372   2.993 -10.182  1.00 94.56           O  
ATOM   4017  N   ARG A 501       1.057  -2.333 -12.379  1.00 94.96           N  
ATOM   4018  CA  ARG A 501       1.409  -3.652 -12.895  1.00 94.96           C  
ATOM   4019  C   ARG A 501       0.318  -4.670 -12.586  1.00 94.96           C  
ATOM   4020  CB  ARG A 501       2.744  -4.119 -12.311  1.00 94.96           C  
ATOM   4021  O   ARG A 501      -0.113  -4.797 -11.438  1.00 94.96           O  
ATOM   4022  CG  ARG A 501       3.218  -5.458 -12.853  1.00 94.96           C  
ATOM   4023  CD  ARG A 501       4.614  -5.806 -12.355  1.00 94.96           C  
ATOM   4024  NE  ARG A 501       5.078  -7.080 -12.896  1.00 94.96           N  
ATOM   4025  NH1 ARG A 501       5.706  -6.218 -14.945  1.00 94.96           N  
ATOM   4026  NH2 ARG A 501       5.977  -8.451 -14.504  1.00 94.96           N  
ATOM   4027  CZ  ARG A 501       5.586  -7.247 -14.114  1.00 94.96           C  
ATOM   4028  N   SER A 502      -0.058  -5.327 -13.493  1.00 89.31           N  
ATOM   4029  CA  SER A 502      -1.210  -6.217 -13.389  1.00 89.31           C  
ATOM   4030  C   SER A 502      -0.910  -7.406 -12.482  1.00 89.31           C  
ATOM   4031  CB  SER A 502      -1.631  -6.713 -14.772  1.00 89.31           C  
ATOM   4032  O   SER A 502       0.229  -7.872 -12.417  1.00 89.31           O  
ATOM   4033  OG  SER A 502      -0.625  -7.533 -15.341  1.00 89.31           O  
ATOM   4034  N   GLY A 503      -1.845  -7.834 -11.741  1.00 88.93           N  
ATOM   4035  CA  GLY A 503      -1.840  -9.116 -11.055  1.00 88.93           C  
ATOM   4036  C   GLY A 503      -1.052  -9.097  -9.759  1.00 88.93           C  
ATOM   4037  O   GLY A 503      -0.679 -10.149  -9.237  1.00 88.93           O  
ATOM   4038  N   MET A 504      -0.645  -7.880  -9.248  1.00 93.91           N  
ATOM   4039  CA  MET A 504       0.138  -7.780  -8.020  1.00 93.91           C  
ATOM   4040  C   MET A 504      -0.629  -8.360  -6.836  1.00 93.91           C  
ATOM   4041  CB  MET A 504       0.513  -6.324  -7.737  1.00 93.91           C  
ATOM   4042  O   MET A 504      -1.799  -8.033  -6.629  1.00 93.91           O  
ATOM   4043  CG  MET A 504       1.347  -5.682  -8.834  1.00 93.91           C  
ATOM   4044  SD  MET A 504       2.998  -6.462  -9.009  1.00 93.91           S  
ATOM   4045  CE  MET A 504       3.794  -5.872  -7.489  1.00 93.91           C  
ATOM   4046  N   VAL A 505       0.011  -9.344  -6.102  1.00 94.00           N  
ATOM   4047  CA  VAL A 505      -0.614 -10.135  -5.047  1.00 94.00           C  
ATOM   4048  C   VAL A 505      -1.637 -11.091  -5.655  1.00 94.00           C  
ATOM   4049  CB  VAL A 505      -1.289  -9.235  -3.987  1.00 94.00           C  
ATOM   4050  O   VAL A 505      -2.776 -10.702  -5.924  1.00 94.00           O  
ATOM   4051  CG1 VAL A 505      -1.849 -10.077  -2.842  1.00 94.00           C  
ATOM   4052  CG2 VAL A 505      -0.298  -8.200  -3.457  1.00 94.00           C  
ATOM   4053  N   GLN A 506      -1.312 -12.435  -5.690  1.00 89.26           N  
ATOM   4054  CA  GLN A 506      -1.999 -13.346  -6.599  1.00 89.26           C  
ATOM   4055  C   GLN A 506      -3.024 -14.197  -5.855  1.00 89.26           C  
ATOM   4056  CB  GLN A 506      -0.994 -14.246  -7.319  1.00 89.26           C  
ATOM   4057  O   GLN A 506      -4.042 -14.593  -6.426  1.00 89.26           O  
ATOM   4058  CG  GLN A 506      -0.156 -13.519  -8.363  1.00 89.26           C  
ATOM   4059  CD  GLN A 506       0.687 -14.463  -9.200  1.00 89.26           C  
ATOM   4060  NE2 GLN A 506       0.445 -14.474 -10.506  1.00 89.26           N  
ATOM   4061  OE1 GLN A 506       1.549 -15.177  -8.677  1.00 89.26           O  
ATOM   4062  N   THR A 507      -2.710 -14.453  -4.573  1.00 88.93           N  
ATOM   4063  CA  THR A 507      -3.561 -15.408  -3.872  1.00 88.93           C  
ATOM   4064  C   THR A 507      -4.149 -14.784  -2.610  1.00 88.93           C  
ATOM   4065  CB  THR A 507      -2.781 -16.684  -3.501  1.00 88.93           C  
ATOM   4066  O   THR A 507      -3.642 -13.775  -2.116  1.00 88.93           O  
ATOM   4067  CG2 THR A 507      -2.079 -17.273  -4.719  1.00 88.93           C  
ATOM   4068  OG1 THR A 507      -1.801 -16.365  -2.506  1.00 88.93           O  
ATOM   4069  N   GLU A 508      -5.281 -15.292  -2.149  1.00 89.95           N  
ATOM   4070  CA  GLU A 508      -5.890 -14.873  -0.891  1.00 89.95           C  
ATOM   4071  C   GLU A 508      -4.910 -15.013   0.271  1.00 89.95           C  
ATOM   4072  CB  GLU A 508      -7.158 -15.684  -0.610  1.00 89.95           C  
ATOM   4073  O   GLU A 508      -4.887 -14.175   1.174  1.00 89.95           O  
ATOM   4074  CG  GLU A 508      -7.859 -15.301   0.685  1.00 89.95           C  
ATOM   4075  CD  GLU A 508      -8.756 -16.401   1.230  1.00 89.95           C  
ATOM   4076  OE1 GLU A 508      -9.078 -16.378   2.439  1.00 89.95           O  
ATOM   4077  OE2 GLU A 508      -9.138 -17.295   0.441  1.00 89.95           O  
ATOM   4078  N   ALA A 509      -4.078 -16.077   0.222  1.00 91.45           N  
ATOM   4079  CA  ALA A 509      -3.084 -16.311   1.267  1.00 91.45           C  
ATOM   4080  C   ALA A 509      -2.090 -15.155   1.346  1.00 91.45           C  
ATOM   4081  CB  ALA A 509      -2.348 -17.625   1.017  1.00 91.45           C  
ATOM   4082  O   ALA A 509      -1.710 -14.729   2.439  1.00 91.45           O  
ATOM   4083  N   GLN A 510      -1.647 -14.675   0.242  1.00 93.84           N  
ATOM   4084  CA  GLN A 510      -0.753 -13.522   0.206  1.00 93.84           C  
ATOM   4085  C   GLN A 510      -1.451 -12.268   0.724  1.00 93.84           C  
ATOM   4086  CB  GLN A 510      -0.236 -13.287  -1.214  1.00 93.84           C  
ATOM   4087  O   GLN A 510      -0.852 -11.472   1.449  1.00 93.84           O  
ATOM   4088  CG  GLN A 510       0.697 -14.380  -1.718  1.00 93.84           C  
ATOM   4089  CD  GLN A 510       0.969 -14.279  -3.207  1.00 93.84           C  
ATOM   4090  NE2 GLN A 510       1.855 -15.134  -3.707  1.00 93.84           N  
ATOM   4091  OE1 GLN A 510       0.387 -13.441  -3.902  1.00 93.84           O  
ATOM   4092  N   TYR A 511      -2.678 -12.134   0.300  1.00 95.00           N  
ATOM   4093  CA  TYR A 511      -3.507 -11.033   0.777  1.00 95.00           C  
ATOM   4094  C   TYR A 511      -3.622 -11.056   2.297  1.00 95.00           C  
ATOM   4095  CB  TYR A 511      -4.902 -11.098   0.147  1.00 95.00           C  
ATOM   4096  O   TYR A 511      -3.387 -10.042   2.958  1.00 95.00           O  
ATOM   4097  CG  TYR A 511      -5.822  -9.988   0.594  1.00 95.00           C  
ATOM   4098  CD1 TYR A 511      -6.818 -10.221   1.540  1.00 95.00           C  
ATOM   4099  CD2 TYR A 511      -5.698  -8.705   0.072  1.00 95.00           C  
ATOM   4100  CE1 TYR A 511      -7.670  -9.202   1.954  1.00 95.00           C  
ATOM   4101  CE2 TYR A 511      -6.544  -7.679   0.478  1.00 95.00           C  
ATOM   4102  OH  TYR A 511      -8.365  -6.923   1.824  1.00 95.00           O  
ATOM   4103  CZ  TYR A 511      -7.525  -7.936   1.418  1.00 95.00           C  
ATOM   4104  N   ARG A 512      -3.985 -12.167   2.841  1.00 94.29           N  
ATOM   4105  CA  ARG A 512      -4.078 -12.355   4.285  1.00 94.29           C  
ATOM   4106  C   ARG A 512      -2.732 -12.103   4.958  1.00 94.29           C  
ATOM   4107  CB  ARG A 512      -4.571 -13.766   4.614  1.00 94.29           C  
ATOM   4108  O   ARG A 512      -2.671 -11.487   6.024  1.00 94.29           O  
ATOM   4109  CG  ARG A 512      -4.757 -14.023   6.101  1.00 94.29           C  
ATOM   4110  CD  ARG A 512      -5.247 -15.438   6.372  1.00 94.29           C  
ATOM   4111  NE  ARG A 512      -5.128 -15.788   7.784  1.00 94.29           N  
ATOM   4112  NH1 ARG A 512      -6.903 -17.268   7.779  1.00 94.29           N  
ATOM   4113  NH2 ARG A 512      -5.721 -16.895   9.707  1.00 94.29           N  
ATOM   4114  CZ  ARG A 512      -5.918 -16.650   8.420  1.00 94.29           C  
ATOM   4115  N   PHE A 513      -1.673 -12.540   4.345  1.00 95.93           N  
ATOM   4116  CA  PHE A 513      -0.326 -12.401   4.884  1.00 95.93           C  
ATOM   4117  C   PHE A 513       0.043 -10.932   5.049  1.00 95.93           C  
ATOM   4118  CB  PHE A 513       0.693 -13.100   3.978  1.00 95.93           C  
ATOM   4119  O   PHE A 513       0.728 -10.561   6.005  1.00 95.93           O  
ATOM   4120  CG  PHE A 513       2.099 -13.077   4.514  1.00 95.93           C  
ATOM   4121  CD1 PHE A 513       3.054 -12.232   3.961  1.00 95.93           C  
ATOM   4122  CD2 PHE A 513       2.466 -13.900   5.570  1.00 95.93           C  
ATOM   4123  CE1 PHE A 513       4.356 -12.208   4.455  1.00 95.93           C  
ATOM   4124  CE2 PHE A 513       3.765 -13.882   6.069  1.00 95.93           C  
ATOM   4125  CZ  PHE A 513       4.709 -13.036   5.509  1.00 95.93           C  
ATOM   4126  N   ILE A 514      -0.380 -10.090   4.151  1.00 97.61           N  
ATOM   4127  CA  ILE A 514      -0.115  -8.658   4.231  1.00 97.61           C  
ATOM   4128  C   ILE A 514      -0.694  -8.098   5.528  1.00 97.61           C  
ATOM   4129  CB  ILE A 514      -0.700  -7.906   3.015  1.00 97.61           C  
ATOM   4130  O   ILE A 514      -0.018  -7.360   6.250  1.00 97.61           O  
ATOM   4131  CG1 ILE A 514       0.047  -8.298   1.735  1.00 97.61           C  
ATOM   4132  CG2 ILE A 514      -0.645  -6.392   3.238  1.00 97.61           C  
ATOM   4133  CD1 ILE A 514      -0.641  -7.848   0.454  1.00 97.61           C  
ATOM   4134  N   TYR A 515      -1.953  -8.474   5.871  1.00 96.72           N  
ATOM   4135  CA  TYR A 515      -2.579  -8.048   7.118  1.00 96.72           C  
ATOM   4136  C   TYR A 515      -1.786  -8.540   8.322  1.00 96.72           C  
ATOM   4137  CB  TYR A 515      -4.020  -8.561   7.198  1.00 96.72           C  
ATOM   4138  O   TYR A 515      -1.541  -7.781   9.263  1.00 96.72           O  
ATOM   4139  CG  TYR A 515      -5.015  -7.690   6.469  1.00 96.72           C  
ATOM   4140  CD1 TYR A 515      -5.666  -6.646   7.122  1.00 96.72           C  
ATOM   4141  CD2 TYR A 515      -5.307  -7.911   5.127  1.00 96.72           C  
ATOM   4142  CE1 TYR A 515      -6.585  -5.842   6.455  1.00 96.72           C  
ATOM   4143  CE2 TYR A 515      -6.225  -7.114   4.450  1.00 96.72           C  
ATOM   4144  OH  TYR A 515      -7.766  -5.291   4.456  1.00 96.72           O  
ATOM   4145  CZ  TYR A 515      -6.857  -6.083   5.121  1.00 96.72           C  
ATOM   4146  N   MET A 516      -1.405  -9.775   8.255  1.00 95.54           N  
ATOM   4147  CA  MET A 516      -0.673 -10.389   9.359  1.00 95.54           C  
ATOM   4148  C   MET A 516       0.667  -9.695   9.577  1.00 95.54           C  
ATOM   4149  CB  MET A 516      -0.454 -11.880   9.097  1.00 95.54           C  
ATOM   4150  O   MET A 516       1.068  -9.452  10.716  1.00 95.54           O  
ATOM   4151  CG  MET A 516      -1.728 -12.707   9.160  1.00 95.54           C  
ATOM   4152  SD  MET A 516      -1.436 -14.477   8.774  1.00 95.54           S  
ATOM   4153  CE  MET A 516      -0.410 -14.949  10.194  1.00 95.54           C  
ATOM   4154  N   ALA A 517       1.347  -9.431   8.478  1.00 96.99           N  
ATOM   4155  CA  ALA A 517       2.647  -8.772   8.564  1.00 96.99           C  
ATOM   4156  C   ALA A 517       2.517  -7.380   9.176  1.00 96.99           C  
ATOM   4157  CB  ALA A 517       3.291  -8.684   7.182  1.00 96.99           C  
ATOM   4158  O   ALA A 517       3.281  -7.016  10.074  1.00 96.99           O  
ATOM   4159  N   VAL A 518       1.550  -6.594   8.720  1.00 97.01           N  
ATOM   4160  CA  VAL A 518       1.335  -5.241   9.221  1.00 97.01           C  
ATOM   4161  C   VAL A 518       0.919  -5.292  10.689  1.00 97.01           C  
ATOM   4162  CB  VAL A 518       0.269  -4.491   8.391  1.00 97.01           C  
ATOM   4163  O   VAL A 518       1.367  -4.475  11.497  1.00 97.01           O  
ATOM   4164  CG1 VAL A 518      -0.033  -3.126   9.007  1.00 97.01           C  
ATOM   4165  CG2 VAL A 518       0.732  -4.336   6.943  1.00 97.01           C  
ATOM   4166  N   GLN A 519       0.030  -6.244  11.005  1.00 96.07           N  
ATOM   4167  CA  GLN A 519      -0.374  -6.450  12.392  1.00 96.07           C  
ATOM   4168  C   GLN A 519       0.836  -6.711  13.285  1.00 96.07           C  
ATOM   4169  CB  GLN A 519      -1.363  -7.612  12.497  1.00 96.07           C  
ATOM   4170  O   GLN A 519       0.971  -6.105  14.350  1.00 96.07           O  
ATOM   4171  CG  GLN A 519      -1.783  -7.935  13.925  1.00 96.07           C  
ATOM   4172  CD  GLN A 519      -2.579  -9.223  14.025  1.00 96.07           C  
ATOM   4173  NE2 GLN A 519      -2.917  -9.617  15.248  1.00 96.07           N  
ATOM   4174  OE1 GLN A 519      -2.888  -9.858  13.012  1.00 96.07           O  
ATOM   4175  N   HIS A 520       1.686  -7.689  12.867  1.00 95.41           N  
ATOM   4176  CA  HIS A 520       2.894  -8.020  13.615  1.00 95.41           C  
ATOM   4177  C   HIS A 520       3.789  -6.798  13.784  1.00 95.41           C  
ATOM   4178  CB  HIS A 520       3.664  -9.144  12.919  1.00 95.41           C  
ATOM   4179  O   HIS A 520       4.321  -6.557  14.870  1.00 95.41           O  
ATOM   4180  CG  HIS A 520       4.721  -9.766  13.775  1.00 95.41           C  
ATOM   4181  CD2 HIS A 520       4.717 -10.908  14.502  1.00 95.41           C  
ATOM   4182  ND1 HIS A 520       5.963  -9.197  13.955  1.00 95.41           N  
ATOM   4183  CE1 HIS A 520       6.680  -9.965  14.758  1.00 95.41           C  
ATOM   4184  NE2 HIS A 520       5.947 -11.010  15.104  1.00 95.41           N  
ATOM   4185  N   TYR A 521       3.982  -6.032  12.734  1.00 95.52           N  
ATOM   4186  CA  TYR A 521       4.796  -4.823  12.789  1.00 95.52           C  
ATOM   4187  C   TYR A 521       4.248  -3.843  13.820  1.00 95.52           C  
ATOM   4188  CB  TYR A 521       4.859  -4.153  11.414  1.00 95.52           C  
ATOM   4189  O   TYR A 521       4.999  -3.313  14.642  1.00 95.52           O  
ATOM   4190  CG  TYR A 521       5.628  -2.854  11.406  1.00 95.52           C  
ATOM   4191  CD1 TYR A 521       4.965  -1.629  11.422  1.00 95.52           C  
ATOM   4192  CD2 TYR A 521       7.019  -2.849  11.380  1.00 95.52           C  
ATOM   4193  CE1 TYR A 521       5.670  -0.430  11.413  1.00 95.52           C  
ATOM   4194  CE2 TYR A 521       7.733  -1.656  11.371  1.00 95.52           C  
ATOM   4195  OH  TYR A 521       7.754   0.731  11.378  1.00 95.52           O  
ATOM   4196  CZ  TYR A 521       7.051  -0.453  11.388  1.00 95.52           C  
ATOM   4197  N   ILE A 522       2.972  -3.531  13.828  1.00 91.50           N  
ATOM   4198  CA  ILE A 522       2.315  -2.579  14.716  1.00 91.50           C  
ATOM   4199  C   ILE A 522       2.448  -3.046  16.164  1.00 91.50           C  
ATOM   4200  CB  ILE A 522       0.826  -2.396  14.347  1.00 91.50           C  
ATOM   4201  O   ILE A 522       2.738  -2.246  17.057  1.00 91.50           O  
ATOM   4202  CG1 ILE A 522       0.694  -1.658  13.010  1.00 91.50           C  
ATOM   4203  CG2 ILE A 522       0.081  -1.652  15.459  1.00 91.50           C  
ATOM   4204  CD1 ILE A 522      -0.730  -1.597  12.474  1.00 91.50           C  
ATOM   4205  N   GLU A 523       2.206  -4.327  16.399  1.00 91.95           N  
ATOM   4206  CA  GLU A 523       2.341  -4.883  17.742  1.00 91.95           C  
ATOM   4207  C   GLU A 523       3.741  -4.646  18.299  1.00 91.95           C  
ATOM   4208  CB  GLU A 523       2.023  -6.381  17.738  1.00 91.95           C  
ATOM   4209  O   GLU A 523       3.896  -4.274  19.464  1.00 91.95           O  
ATOM   4210  CG  GLU A 523       0.540  -6.694  17.599  1.00 91.95           C  
ATOM   4211  CD  GLU A 523       0.252  -8.180  17.454  1.00 91.95           C  
ATOM   4212  OE1 GLU A 523      -0.936  -8.561  17.351  1.00 91.95           O  
ATOM   4213  OE2 GLU A 523       1.222  -8.970  17.444  1.00 91.95           O  
ATOM   4214  N   THR A 524       4.715  -4.892  17.439  1.00 91.59           N  
ATOM   4215  CA  THR A 524       6.102  -4.696  17.848  1.00 91.59           C  
ATOM   4216  C   THR A 524       6.376  -3.223  18.138  1.00 91.59           C  
ATOM   4217  CB  THR A 524       7.079  -5.200  16.770  1.00 91.59           C  
ATOM   4218  O   THR A 524       7.033  -2.892  19.128  1.00 91.59           O  
ATOM   4219  CG2 THR A 524       8.527  -5.023  17.214  1.00 91.59           C  
ATOM   4220  OG1 THR A 524       6.833  -6.589  16.522  1.00 91.59           O  
ATOM   4221  N   LEU A 525       5.890  -2.355  17.334  1.00 85.14           N  
ATOM   4222  CA  LEU A 525       6.074  -0.919  17.506  1.00 85.14           C  
ATOM   4223  C   LEU A 525       5.383  -0.430  18.775  1.00 85.14           C  
ATOM   4224  CB  LEU A 525       5.534  -0.159  16.292  1.00 85.14           C  
ATOM   4225  O   LEU A 525       5.948   0.366  19.528  1.00 85.14           O  
ATOM   4226  CG  LEU A 525       5.787   1.349  16.269  1.00 85.14           C  
ATOM   4227  CD1 LEU A 525       7.281   1.638  16.361  1.00 85.14           C  
ATOM   4228  CD2 LEU A 525       5.194   1.972  15.009  1.00 85.14           C  
ATOM   4229  N   GLN A 526       4.172  -0.804  18.993  1.00 81.02           N  
ATOM   4230  CA  GLN A 526       3.421  -0.403  20.178  1.00 81.02           C  
ATOM   4231  C   GLN A 526       4.133  -0.841  21.454  1.00 81.02           C  
ATOM   4232  CB  GLN A 526       2.007  -0.984  20.139  1.00 81.02           C  
ATOM   4233  O   GLN A 526       4.187  -0.090  22.430  1.00 81.02           O  
ATOM   4234  CG  GLN A 526       1.070  -0.259  19.182  1.00 81.02           C  
ATOM   4235  CD  GLN A 526      -0.318  -0.871  19.143  1.00 81.02           C  
ATOM   4236  NE2 GLN A 526      -1.338  -0.023  19.081  1.00 81.02           N  
ATOM   4237  OE1 GLN A 526      -0.471  -2.097  19.168  1.00 81.02           O  
ATOM   4238  N   ARG A 527       4.623  -2.038  21.459  1.00 86.65           N  
ATOM   4239  CA  ARG A 527       5.375  -2.542  22.603  1.00 86.65           C  
ATOM   4240  C   ARG A 527       6.609  -1.686  22.868  1.00 86.65           C  
ATOM   4241  CB  ARG A 527       5.787  -3.999  22.376  1.00 86.65           C  
ATOM   4242  O   ARG A 527       6.928  -1.387  24.020  1.00 86.65           O  
ATOM   4243  CG  ARG A 527       4.688  -5.004  22.682  1.00 86.65           C  
ATOM   4244  CD  ARG A 527       5.194  -6.437  22.593  1.00 86.65           C  
ATOM   4245  NE  ARG A 527       5.939  -6.670  21.359  1.00 86.65           N  
ATOM   4246  NH1 ARG A 527       5.722  -8.969  21.418  1.00 86.65           N  
ATOM   4247  NH2 ARG A 527       6.863  -7.964  19.702  1.00 86.65           N  
ATOM   4248  CZ  ARG A 527       6.173  -7.867  20.829  1.00 86.65           C  
ATOM   4249  N   ARG A 528       7.305  -1.319  21.793  1.00 82.24           N  
ATOM   4250  CA  ARG A 528       8.482  -0.466  21.924  1.00 82.24           C  
ATOM   4251  C   ARG A 528       8.112   0.888  22.521  1.00 82.24           C  
ATOM   4252  CB  ARG A 528       9.160  -0.272  20.566  1.00 82.24           C  
ATOM   4253  O   ARG A 528       8.826   1.409  23.380  1.00 82.24           O  
ATOM   4254  CG  ARG A 528      10.014  -1.452  20.131  1.00 82.24           C  
ATOM   4255  CD  ARG A 528      10.710  -1.185  18.803  1.00 82.24           C  
ATOM   4256  NE  ARG A 528      11.237  -2.413  18.215  1.00 82.24           N  
ATOM   4257  NH1 ARG A 528      11.848  -1.436  16.212  1.00 82.24           N  
ATOM   4258  NH2 ARG A 528      12.215  -3.672  16.561  1.00 82.24           N  
ATOM   4259  CZ  ARG A 528      11.766  -2.504  16.997  1.00 82.24           C  
ATOM   4260  N   ILE A 529       7.017   1.430  22.015  1.00 76.15           N  
ATOM   4261  CA  ILE A 529       6.540   2.723  22.496  1.00 76.15           C  
ATOM   4262  C   ILE A 529       6.188   2.623  23.979  1.00 76.15           C  
ATOM   4263  CB  ILE A 529       5.319   3.211  21.686  1.00 76.15           C  
ATOM   4264  O   ILE A 529       6.543   3.502  24.768  1.00 76.15           O  
ATOM   4265  CG1 ILE A 529       5.733   3.557  20.251  1.00 76.15           C  
ATOM   4266  CG2 ILE A 529       4.662   4.413  22.372  1.00 76.15           C  
ATOM   4267  CD1 ILE A 529       4.561   3.828  19.317  1.00 76.15           C  
ATOM   4268  N   GLU A 530       5.480   1.584  24.407  1.00 75.60           N  
ATOM   4269  CA  GLU A 530       5.082   1.368  25.795  1.00 75.60           C  
ATOM   4270  C   GLU A 530       6.300   1.240  26.705  1.00 75.60           C  
ATOM   4271  CB  GLU A 530       4.203   0.121  25.914  1.00 75.60           C  
ATOM   4272  O   GLU A 530       6.312   1.777  27.814  1.00 75.60           O  
ATOM   4273  CG  GLU A 530       2.804   0.297  25.340  1.00 75.60           C  
ATOM   4274  CD  GLU A 530       2.010  -0.998  25.287  1.00 75.60           C  
ATOM   4275  OE1 GLU A 530       0.880  -0.996  24.748  1.00 75.60           O  
ATOM   4276  OE2 GLU A 530       2.522  -2.024  25.788  1.00 75.60           O  
ATOM   4277  N   GLU A 531       7.282   0.557  26.260  1.00 77.53           N  
ATOM   4278  CA  GLU A 531       8.501   0.357  27.037  1.00 77.53           C  
ATOM   4279  C   GLU A 531       9.275   1.663  27.195  1.00 77.53           C  
ATOM   4280  CB  GLU A 531       9.389  -0.705  26.382  1.00 77.53           C  
ATOM   4281  O   GLU A 531       9.862   1.919  28.248  1.00 77.53           O  
ATOM   4282  CG  GLU A 531       8.856  -2.123  26.522  1.00 77.53           C  
ATOM   4283  CD  GLU A 531       9.690  -3.153  25.777  1.00 77.53           C  
ATOM   4284  OE1 GLU A 531       9.375  -4.362  25.858  1.00 77.53           O  
ATOM   4285  OE2 GLU A 531      10.666  -2.748  25.107  1.00 77.53           O  
ATOM   4286  N   GLU A 532       9.376   2.391  26.162  1.00 71.98           N  
ATOM   4287  CA  GLU A 532      10.035   3.693  26.218  1.00 71.98           C  
ATOM   4288  C   GLU A 532       9.326   4.629  27.192  1.00 71.98           C  
ATOM   4289  CB  GLU A 532      10.092   4.327  24.826  1.00 71.98           C  
ATOM   4290  O   GLU A 532       9.973   5.407  27.896  1.00 71.98           O  
ATOM   4291  CG  GLU A 532      11.156   3.726  23.919  1.00 71.98           C  
ATOM   4292  CD  GLU A 532      11.136   4.297  22.510  1.00 71.98           C  
ATOM   4293  OE1 GLU A 532      11.937   3.845  21.660  1.00 71.98           O  
ATOM   4294  OE2 GLU A 532      10.312   5.203  22.253  1.00 71.98           O  
ATOM   4295  N   GLN A 533       8.005   4.509  27.187  1.00 61.65           N  
ATOM   4296  CA  GLN A 533       7.210   5.320  28.103  1.00 61.65           C  
ATOM   4297  C   GLN A 533       7.420   4.882  29.549  1.00 61.65           C  
ATOM   4298  CB  GLN A 533       5.726   5.241  27.740  1.00 61.65           C  
ATOM   4299  O   GLN A 533       7.465   5.717  30.456  1.00 61.65           O  
ATOM   4300  CG  GLN A 533       5.363   5.994  26.468  1.00 61.65           C  
ATOM   4301  CD  GLN A 533       3.879   5.943  26.159  1.00 61.65           C  
ATOM   4302  NE2 GLN A 533       3.417   6.857  25.313  1.00 61.65           N  
ATOM   4303  OE1 GLN A 533       3.153   5.087  26.675  1.00 61.65           O  
ATOM   4304  N   LYS A 534       7.509   3.594  29.756  1.00 67.27           N  
ATOM   4305  CA  LYS A 534       7.767   3.060  31.090  1.00 67.27           C  
ATOM   4306  C   LYS A 534       9.148   3.474  31.590  1.00 67.27           C  
ATOM   4307  CB  LYS A 534       7.645   1.535  31.090  1.00 67.27           C  
ATOM   4308  O   LYS A 534       9.325   3.757  32.777  1.00 67.27           O  
ATOM   4309  CG  LYS A 534       6.210   1.030  31.044  1.00 67.27           C  
ATOM   4310  CD  LYS A 534       6.151  -0.490  31.128  1.00 67.27           C  
ATOM   4311  CE  LYS A 534       4.723  -1.003  30.990  1.00 67.27           C  
ATOM   4312  NZ  LYS A 534       4.663  -2.494  31.045  1.00 67.27           N  
ATOM   4313  N   SER A 535      10.114   3.518  30.664  1.00 59.60           N  
ATOM   4314  CA  SER A 535      11.490   3.852  31.013  1.00 59.60           C  
ATOM   4315  C   SER A 535      11.640   5.342  31.305  1.00 59.60           C  
ATOM   4316  CB  SER A 535      12.443   3.447  29.888  1.00 59.60           C  
ATOM   4317  O   SER A 535      12.427   5.734  32.170  1.00 59.60           O  
ATOM   4318  OG  SER A 535      13.785   3.741  30.234  1.00 59.60           O  
ATOM   4319  N   LYS A 536      10.884   6.206  30.636  1.00 54.68           N  
ATOM   4320  CA  LYS A 536      10.967   7.652  30.819  1.00 54.68           C  
ATOM   4321  C   LYS A 536      10.272   8.084  32.107  1.00 54.68           C  
ATOM   4322  CB  LYS A 536      10.352   8.381  29.623  1.00 54.68           C  
ATOM   4323  O   LYS A 536      10.672   9.067  32.734  1.00 54.68           O  
ATOM   4324  CG  LYS A 536      11.224   8.368  28.375  1.00 54.68           C  
ATOM   4325  CD  LYS A 536      10.612   9.201  27.257  1.00 54.68           C  
ATOM   4326  CE  LYS A 536      11.456   9.145  25.991  1.00 54.68           C  
ATOM   4327  NZ  LYS A 536      10.856   9.954  24.888  1.00 54.68           N  
ATOM   4328  N   ARG A 537       9.216   7.401  32.604  1.00 49.28           N  
ATOM   4329  CA  ARG A 537       8.561   7.687  33.876  1.00 49.28           C  
ATOM   4330  C   ARG A 537       9.515   7.467  35.045  1.00 49.28           C  
ATOM   4331  CB  ARG A 537       7.314   6.816  34.047  1.00 49.28           C  
ATOM   4332  O   ARG A 537       9.449   8.177  36.050  1.00 49.28           O  
ATOM   4333  CG  ARG A 537       6.101   7.321  33.282  1.00 49.28           C  
ATOM   4334  CD  ARG A 537       4.866   6.476  33.562  1.00 49.28           C  
ATOM   4335  NE  ARG A 537       3.748   6.853  32.701  1.00 49.28           N  
ATOM   4336  NH1 ARG A 537       2.202   5.511  33.771  1.00 49.28           N  
ATOM   4337  NH2 ARG A 537       1.567   6.798  31.983  1.00 49.28           N  
ATOM   4338  CZ  ARG A 537       2.509   6.387  32.821  1.00 49.28           C  
ATOM   4339  N   LYS A 538      10.697   6.930  34.805  1.00 48.81           N  
ATOM   4340  CA  LYS A 538      11.643   6.686  35.889  1.00 48.81           C  
ATOM   4341  C   LYS A 538      12.780   7.705  35.866  1.00 48.81           C  
ATOM   4342  CB  LYS A 538      12.209   5.268  35.800  1.00 48.81           C  
ATOM   4343  O   LYS A 538      13.379   7.998  36.903  1.00 48.81           O  
ATOM   4344  CG  LYS A 538      11.266   4.192  36.316  1.00 48.81           C  
ATOM   4345  CD  LYS A 538      11.948   2.831  36.373  1.00 48.81           C  
ATOM   4346  CE  LYS A 538      10.990   1.743  36.840  1.00 48.81           C  
ATOM   4347  NZ  LYS A 538      11.663   0.413  36.929  1.00 48.81           N  
ATOM   4348  N   GLY A 539      12.814   8.790  35.020  1.00 37.30           N  
ATOM   4349  CA  GLY A 539      13.987   9.650  35.024  1.00 37.30           C  
ATOM   4350  C   GLY A 539      13.689  11.068  34.576  1.00 37.30           C  
ATOM   4351  O   GLY A 539      13.185  11.283  33.472  1.00 37.30           O  
ATOM   4352  N   HIS A 540      12.864  11.933  35.292  1.00 33.54           N  
ATOM   4353  CA  HIS A 540      13.292  13.303  35.033  1.00 33.54           C  
ATOM   4354  C   HIS A 540      12.681  14.271  36.041  1.00 33.54           C  
ATOM   4355  CB  HIS A 540      12.917  13.721  33.610  1.00 33.54           C  
ATOM   4356  O   HIS A 540      11.461  14.305  36.215  1.00 33.54           O  
ATOM   4357  CG  HIS A 540      13.819  13.153  32.561  1.00 33.54           C  
ATOM   4358  CD2 HIS A 540      13.621  12.161  31.661  1.00 33.54           C  
ATOM   4359  ND1 HIS A 540      15.102  13.612  32.354  1.00 33.54           N  
ATOM   4360  CE1 HIS A 540      15.655  12.924  31.369  1.00 33.54           C  
ATOM   4361  NE2 HIS A 540      14.777  12.037  30.932  1.00 33.54           N  
ATOM   4362  N   GLU A 541      13.484  14.747  37.112  1.00 27.32           N  
ATOM   4363  CA  GLU A 541      13.607  16.010  37.834  1.00 27.32           C  
ATOM   4364  C   GLU A 541      14.136  17.115  36.925  1.00 27.32           C  
ATOM   4365  CB  GLU A 541      14.520  15.847  39.051  1.00 27.32           C  
ATOM   4366  O   GLU A 541      15.102  16.911  36.188  1.00 27.32           O  
ATOM   4367  CG  GLU A 541      13.774  15.562  40.347  1.00 27.32           C  
ATOM   4368  CD  GLU A 541      14.696  15.371  41.541  1.00 27.32           C  
ATOM   4369  OE1 GLU A 541      14.196  15.102  42.657  1.00 27.32           O  
ATOM   4370  OE2 GLU A 541      15.928  15.491  41.359  1.00 27.32           O  
ATOM   4371  N   TYR A 542      13.373  18.015  36.334  1.00 34.41           N  
ATOM   4372  CA  TYR A 542      13.922  19.273  35.839  1.00 34.41           C  
ATOM   4373  C   TYR A 542      13.064  20.453  36.279  1.00 34.41           C  
ATOM   4374  CB  TYR A 542      14.031  19.247  34.312  1.00 34.41           C  
ATOM   4375  O   TYR A 542      11.833  20.380  36.246  1.00 34.41           O  
ATOM   4376  CG  TYR A 542      15.149  18.373  33.798  1.00 34.41           C  
ATOM   4377  CD1 TYR A 542      16.449  18.863  33.688  1.00 34.41           C  
ATOM   4378  CD2 TYR A 542      14.908  17.056  33.420  1.00 34.41           C  
ATOM   4379  CE1 TYR A 542      17.482  18.061  33.213  1.00 34.41           C  
ATOM   4380  CE2 TYR A 542      15.934  16.246  32.944  1.00 34.41           C  
ATOM   4381  OH  TYR A 542      18.234  15.958  32.373  1.00 34.41           O  
ATOM   4382  CZ  TYR A 542      17.215  16.756  32.844  1.00 34.41           C  
ATOM   4383  N   THR A 543      13.657  21.633  36.745  1.00 28.66           N  
ATOM   4384  CA  THR A 543      13.812  23.009  37.202  1.00 28.66           C  
ATOM   4385  C   THR A 543      13.096  23.975  36.262  1.00 28.66           C  
ATOM   4386  CB  THR A 543      15.298  23.399  37.308  1.00 28.66           C  
ATOM   4387  O   THR A 543      13.149  23.815  35.041  1.00 28.66           O  
ATOM   4388  CG2 THR A 543      15.917  22.863  38.594  1.00 28.66           C  
ATOM   4389  OG1 THR A 543      16.009  22.858  36.187  1.00 28.66           O  
ATOM   4390  N   ASN A 544      11.832  24.465  36.716  1.00 26.45           N  
ATOM   4391  CA  ASN A 544      10.887  25.576  36.747  1.00 26.45           C  
ATOM   4392  C   ASN A 544      11.380  26.755  35.913  1.00 26.45           C  
ATOM   4393  CB  ASN A 544      10.625  26.018  38.188  1.00 26.45           C  
ATOM   4394  O   ASN A 544      12.557  27.116  35.976  1.00 26.45           O  
ATOM   4395  CG  ASN A 544       9.801  25.011  38.967  1.00 26.45           C  
ATOM   4396  ND2 ASN A 544       9.864  25.092  40.291  1.00 26.45           N  
ATOM   4397  OD1 ASN A 544       9.116  24.168  38.384  1.00 26.45           O  
ATOM   4398  N   ILE A 545      10.929  27.116  34.715  1.00 26.65           N  
ATOM   4399  CA  ILE A 545      11.026  28.471  34.184  1.00 26.65           C  
ATOM   4400  C   ILE A 545       9.935  29.345  34.797  1.00 26.65           C  
ATOM   4401  CB  ILE A 545      10.919  28.482  32.642  1.00 26.65           C  
ATOM   4402  O   ILE A 545       8.750  29.008  34.730  1.00 26.65           O  
ATOM   4403  CG1 ILE A 545      11.991  27.577  32.026  1.00 26.65           C  
ATOM   4404  CG2 ILE A 545      11.034  29.911  32.104  1.00 26.65           C  
ATOM   4405  CD1 ILE A 545      11.807  27.325  30.536  1.00 26.65           C  
ATOM   4406  N   LYS A 546      10.124  29.928  36.002  1.00 26.76           N  
ATOM   4407  CA  LYS A 546       9.557  31.098  36.666  1.00 26.76           C  
ATOM   4408  C   LYS A 546       9.535  32.304  35.732  1.00 26.76           C  
ATOM   4409  CB  LYS A 546      10.346  31.431  37.933  1.00 26.76           C  
ATOM   4410  O   LYS A 546      10.517  32.576  35.037  1.00 26.76           O  
ATOM   4411  CG  LYS A 546       9.827  30.740  39.185  1.00 26.76           C  
ATOM   4412  CD  LYS A 546      10.547  31.232  40.435  1.00 26.76           C  
ATOM   4413  CE  LYS A 546      10.053  30.515  41.684  1.00 26.76           C  
ATOM   4414  NZ  LYS A 546      10.755  30.995  42.912  1.00 26.76           N  
ATOM   4415  N   TYR A 547       8.427  32.850  35.333  1.00 30.91           N  
ATOM   4416  CA  TYR A 547       8.216  34.204  34.834  1.00 30.91           C  
ATOM   4417  C   TYR A 547       8.259  35.217  35.972  1.00 30.91           C  
ATOM   4418  CB  TYR A 547       6.876  34.304  34.098  1.00 30.91           C  
ATOM   4419  O   TYR A 547       7.730  34.964  37.057  1.00 30.91           O  
ATOM   4420  CG  TYR A 547       6.994  34.151  32.601  1.00 30.91           C  
ATOM   4421  CD1 TYR A 547       7.260  35.251  31.788  1.00 30.91           C  
ATOM   4422  CD2 TYR A 547       6.838  32.909  31.996  1.00 30.91           C  
ATOM   4423  CE1 TYR A 547       7.367  35.116  30.408  1.00 30.91           C  
ATOM   4424  CE2 TYR A 547       6.943  32.762  30.617  1.00 30.91           C  
ATOM   4425  OH  TYR A 547       7.313  33.730  28.467  1.00 30.91           O  
ATOM   4426  CZ  TYR A 547       7.208  33.869  29.833  1.00 30.91           C  
ATOM   4427  N   SER A 548       9.216  36.081  36.017  1.00 29.45           N  
ATOM   4428  CA  SER A 548       9.508  37.374  36.627  1.00 29.45           C  
ATOM   4429  C   SER A 548       8.309  38.312  36.534  1.00 29.45           C  
ATOM   4430  CB  SER A 548      10.723  38.020  35.961  1.00 29.45           C  
ATOM   4431  O   SER A 548       7.702  38.449  35.470  1.00 29.45           O  
ATOM   4432  OG  SER A 548      10.383  38.536  34.686  1.00 29.45           O  
ATOM   4433  N   LEU A 549       7.382  38.324  37.470  1.00 32.53           N  
ATOM   4434  CA  LEU A 549       6.573  39.421  37.988  1.00 32.53           C  
ATOM   4435  C   LEU A 549       7.353  40.731  37.964  1.00 32.53           C  
ATOM   4436  CB  LEU A 549       6.107  39.117  39.414  1.00 32.53           C  
ATOM   4437  O   LEU A 549       8.458  40.810  38.506  1.00 32.53           O  
ATOM   4438  CG  LEU A 549       4.889  38.203  39.549  1.00 32.53           C  
ATOM   4439  CD1 LEU A 549       4.904  37.495  40.900  1.00 32.53           C  
ATOM   4440  CD2 LEU A 549       3.600  38.999  39.372  1.00 32.53           C  
ATOM   4441  N   ALA A 550       7.458  41.463  36.811  1.00 30.63           N  
ATOM   4442  CA  ALA A 550       7.656  42.863  37.177  1.00 30.63           C  
ATOM   4443  C   ALA A 550       7.374  43.785  35.994  1.00 30.63           C  
ATOM   4444  CB  ALA A 550       9.076  43.083  37.692  1.00 30.63           C  
ATOM   4445  O   ALA A 550       7.951  43.617  34.917  1.00 30.63           O  
ATOM   4446  N   ASP A 551       6.115  44.149  35.721  1.00 31.31           N  
ATOM   4447  CA  ASP A 551       5.614  45.514  35.590  1.00 31.31           C  
ATOM   4448  C   ASP A 551       6.289  46.446  36.593  1.00 31.31           C  
ATOM   4449  CB  ASP A 551       4.096  45.549  35.778  1.00 31.31           C  
ATOM   4450  O   ASP A 551       6.243  46.204  37.801  1.00 31.31           O  
ATOM   4451  CG  ASP A 551       3.337  45.612  34.464  1.00 31.31           C  
ATOM   4452  OD1 ASP A 551       3.968  45.811  33.404  1.00 31.31           O  
ATOM   4453  OD2 ASP A 551       2.095  45.466  34.490  1.00 31.31           O  
ATOM   4454  N   GLN A 552       7.561  47.000  36.365  1.00 31.36           N  
ATOM   4455  CA  GLN A 552       7.947  48.337  36.803  1.00 31.36           C  
ATOM   4456  C   GLN A 552       9.436  48.581  36.578  1.00 31.36           C  
ATOM   4457  CB  GLN A 552       7.599  48.541  38.279  1.00 31.36           C  
ATOM   4458  O   GLN A 552      10.268  47.739  36.924  1.00 31.36           O  
ATOM   4459  CG  GLN A 552       6.146  48.926  38.520  1.00 31.36           C  
ATOM   4460  CD  GLN A 552       5.871  49.306  39.963  1.00 31.36           C  
ATOM   4461  NE2 GLN A 552       4.655  49.036  40.426  1.00 31.36           N  
ATOM   4462  OE1 GLN A 552       6.745  49.838  40.656  1.00 31.36           O  
ATOM   4463  N   THR A 553       9.885  49.210  35.452  1.00 29.88           N  
ATOM   4464  CA  THR A 553      10.818  50.331  35.430  1.00 29.88           C  
ATOM   4465  C   THR A 553      11.550  50.399  34.093  1.00 29.88           C  
ATOM   4466  CB  THR A 553      11.843  50.228  36.575  1.00 29.88           C  
ATOM   4467  O   THR A 553      11.976  49.372  33.560  1.00 29.88           O  
ATOM   4468  CG2 THR A 553      11.272  50.783  37.876  1.00 29.88           C  
ATOM   4469  OG1 THR A 553      12.196  48.853  36.769  1.00 29.88           O  
ATOM   4470  N   SER A 554      11.194  51.355  33.171  1.00 28.24           N  
ATOM   4471  CA  SER A 554      11.925  52.478  32.593  1.00 28.24           C  
ATOM   4472  C   SER A 554      13.331  52.065  32.172  1.00 28.24           C  
ATOM   4473  CB  SER A 554      12.001  53.637  33.588  1.00 28.24           C  
ATOM   4474  O   SER A 554      14.036  51.388  32.924  1.00 28.24           O  
ATOM   4475  OG  SER A 554      12.457  53.186  34.852  1.00 28.24           O  
ATOM   4476  N   GLY A 555      13.643  51.992  30.830  1.00 27.78           N  
ATOM   4477  CA  GLY A 555      14.831  52.602  30.255  1.00 27.78           C  
ATOM   4478  C   GLY A 555      15.452  51.771  29.148  1.00 27.78           C  
ATOM   4479  O   GLY A 555      15.529  50.545  29.254  1.00 27.78           O  
ATOM   4480  N   ASP A 556      15.321  52.187  27.901  1.00 27.56           N  
ATOM   4481  CA  ASP A 556      16.340  52.670  26.975  1.00 27.56           C  
ATOM   4482  C   ASP A 556      17.044  51.509  26.277  1.00 27.56           C  
ATOM   4483  CB  ASP A 556      17.362  53.540  27.709  1.00 27.56           C  
ATOM   4484  O   ASP A 556      17.541  50.592  26.934  1.00 27.56           O  
ATOM   4485  CG  ASP A 556      17.534  54.912  27.081  1.00 27.56           C  
ATOM   4486  OD1 ASP A 556      16.887  55.196  26.049  1.00 27.56           O  
ATOM   4487  OD2 ASP A 556      18.325  55.716  27.620  1.00 27.56           O  
ATOM   4488  N   GLN A 557      16.868  51.355  24.956  1.00 29.85           N  
ATOM   4489  CA  GLN A 557      17.871  51.285  23.899  1.00 29.85           C  
ATOM   4490  C   GLN A 557      17.579  50.136  22.938  1.00 29.85           C  
ATOM   4491  CB  GLN A 557      19.271  51.127  24.496  1.00 29.85           C  
ATOM   4492  O   GLN A 557      17.406  48.992  23.364  1.00 29.85           O  
ATOM   4493  CG  GLN A 557      19.847  52.418  25.061  1.00 29.85           C  
ATOM   4494  CD  GLN A 557      21.303  52.282  25.468  1.00 29.85           C  
ATOM   4495  NE2 GLN A 557      21.829  53.303  26.135  1.00 29.85           N  
ATOM   4496  OE1 GLN A 557      21.948  51.268  25.185  1.00 29.85           O  
ATOM   4497  N   SER A 558      17.078  50.433  21.743  1.00 35.20           N  
ATOM   4498  CA  SER A 558      17.468  50.486  20.338  1.00 35.20           C  
ATOM   4499  C   SER A 558      17.319  49.122  19.672  1.00 35.20           C  
ATOM   4500  CB  SER A 558      18.910  50.975  20.199  1.00 35.20           C  
ATOM   4501  O   SER A 558      17.620  48.092  20.279  1.00 35.20           O  
ATOM   4502  OG  SER A 558      19.241  51.186  18.838  1.00 35.20           O  
ATOM   4503  N   PRO A 559      17.370  49.022  18.235  1.00 40.50           N  
ATOM   4504  CA  PRO A 559      16.599  48.526  17.093  1.00 40.50           C  
ATOM   4505  C   PRO A 559      17.314  47.405  16.341  1.00 40.50           C  
ATOM   4506  CB  PRO A 559      16.445  49.765  16.207  1.00 40.50           C  
ATOM   4507  O   PRO A 559      18.537  47.275  16.436  1.00 40.50           O  
ATOM   4508  CG  PRO A 559      17.710  50.536  16.405  1.00 40.50           C  
ATOM   4509  CD  PRO A 559      18.530  49.846  17.457  1.00 40.50           C  
ATOM   4510  N   LEU A 560      16.574  46.409  15.863  1.00 30.92           N  
ATOM   4511  CA  LEU A 560      16.755  45.894  14.510  1.00 30.92           C  
ATOM   4512  C   LEU A 560      15.421  45.462  13.910  1.00 30.92           C  
ATOM   4513  CB  LEU A 560      17.732  44.716  14.511  1.00 30.92           C  
ATOM   4514  O   LEU A 560      14.610  44.822  14.585  1.00 30.92           O  
ATOM   4515  CG  LEU A 560      19.213  45.064  14.676  1.00 30.92           C  
ATOM   4516  CD1 LEU A 560      19.994  43.843  15.153  1.00 30.92           C  
ATOM   4517  CD2 LEU A 560      19.787  45.595  13.368  1.00 30.92           C  
ATOM   4518  N   PRO A 561      15.289  45.563  12.526  1.00 37.27           N  
ATOM   4519  CA  PRO A 561      14.385  45.961  11.444  1.00 37.27           C  
ATOM   4520  C   PRO A 561      13.459  44.830  11.002  1.00 37.27           C  
ATOM   4521  CB  PRO A 561      15.339  46.359  10.315  1.00 37.27           C  
ATOM   4522  O   PRO A 561      13.684  43.670  11.357  1.00 37.27           O  
ATOM   4523  CG  PRO A 561      16.507  45.437  10.461  1.00 37.27           C  
ATOM   4524  CD  PRO A 561      16.309  44.608  11.697  1.00 37.27           C  
ATOM   4525  N   PRO A 562      12.433  45.182  10.150  1.00 34.16           N  
ATOM   4526  CA  PRO A 562      11.157  44.708   9.610  1.00 34.16           C  
ATOM   4527  C   PRO A 562      11.326  43.885   8.335  1.00 34.16           C  
ATOM   4528  CB  PRO A 562      10.391  46.002   9.327  1.00 34.16           C  
ATOM   4529  O   PRO A 562      12.226  44.156   7.536  1.00 34.16           O  
ATOM   4530  CG  PRO A 562      11.448  47.014   9.025  1.00 34.16           C  
ATOM   4531  CD  PRO A 562      12.792  46.363   9.188  1.00 34.16           C  
ATOM   4532  N   CYS A 563      11.016  42.581   8.339  1.00 30.09           N  
ATOM   4533  CA  CYS A 563      10.782  41.808   7.124  1.00 30.09           C  
ATOM   4534  C   CYS A 563       9.325  41.903   6.689  1.00 30.09           C  
ATOM   4535  CB  CYS A 563      11.167  40.345   7.336  1.00 30.09           C  
ATOM   4536  O   CYS A 563       8.417  41.737   7.506  1.00 30.09           O  
ATOM   4537  SG  CYS A 563      12.762  39.898   6.615  1.00 30.09           S  
ATOM   4538  N   THR A 564       8.971  42.878   5.800  1.00 30.38           N  
ATOM   4539  CA  THR A 564       8.139  43.165   4.637  1.00 30.38           C  
ATOM   4540  C   THR A 564       7.208  41.994   4.335  1.00 30.38           C  
ATOM   4541  CB  THR A 564       8.999  43.473   3.397  1.00 30.38           C  
ATOM   4542  O   THR A 564       7.622  40.834   4.395  1.00 30.38           O  
ATOM   4543  CG2 THR A 564       9.569  44.886   3.460  1.00 30.38           C  
ATOM   4544  OG1 THR A 564      10.081  42.536   3.329  1.00 30.38           O  
ATOM   4545  N   PRO A 565       5.953  42.277   3.988  1.00 33.17           N  
ATOM   4546  CA  PRO A 565       4.653  41.630   3.795  1.00 33.17           C  
ATOM   4547  C   PRO A 565       4.462  41.104   2.374  1.00 33.17           C  
ATOM   4548  CB  PRO A 565       3.653  42.747   4.102  1.00 33.17           C  
ATOM   4549  O   PRO A 565       4.955  41.706   1.417  1.00 33.17           O  
ATOM   4550  CG  PRO A 565       4.420  44.014   3.897  1.00 33.17           C  
ATOM   4551  CD  PRO A 565       5.829  43.661   3.514  1.00 33.17           C  
ATOM   4552  N   THR A 566       4.382  39.814   2.162  1.00 30.99           N  
ATOM   4553  CA  THR A 566       3.833  39.137   0.992  1.00 30.99           C  
ATOM   4554  C   THR A 566       2.351  39.458   0.828  1.00 30.99           C  
ATOM   4555  CB  THR A 566       4.024  37.612   1.088  1.00 30.99           C  
ATOM   4556  O   THR A 566       1.609  39.512   1.811  1.00 30.99           O  
ATOM   4557  CG2 THR A 566       5.362  37.187   0.491  1.00 30.99           C  
ATOM   4558  OG1 THR A 566       3.981  37.217   2.464  1.00 30.99           O  
ATOM   4559  N   PRO A 567       1.840  39.982  -0.309  1.00 30.92           N  
ATOM   4560  CA  PRO A 567       0.507  40.408  -0.742  1.00 30.92           C  
ATOM   4561  C   PRO A 567      -0.510  39.269  -0.726  1.00 30.92           C  
ATOM   4562  CB  PRO A 567       0.743  40.910  -2.168  1.00 30.92           C  
ATOM   4563  O   PRO A 567      -0.130  38.096  -0.776  1.00 30.92           O  
ATOM   4564  CG  PRO A 567       1.996  40.227  -2.611  1.00 30.92           C  
ATOM   4565  CD  PRO A 567       2.504  39.381  -1.479  1.00 30.92           C  
ATOM   4566  N   PRO A 568      -1.830  39.584  -0.536  1.00 33.59           N  
ATOM   4567  CA  PRO A 568      -3.094  38.873  -0.330  1.00 33.59           C  
ATOM   4568  C   PRO A 568      -3.635  38.246  -1.612  1.00 33.59           C  
ATOM   4569  CB  PRO A 568      -4.035  39.967   0.182  1.00 33.59           C  
ATOM   4570  O   PRO A 568      -3.513  38.833  -2.690  1.00 33.59           O  
ATOM   4571  CG  PRO A 568      -3.401  41.249  -0.253  1.00 33.59           C  
ATOM   4572  CD  PRO A 568      -2.134  40.929  -0.991  1.00 33.59           C  
ATOM   4573  N   CYS A 569      -3.497  36.974  -1.809  1.00 29.77           N  
ATOM   4574  CA  CYS A 569      -4.168  36.134  -2.794  1.00 29.77           C  
ATOM   4575  C   CYS A 569      -5.682  36.207  -2.633  1.00 29.77           C  
ATOM   4576  CB  CYS A 569      -3.702  34.684  -2.668  1.00 29.77           C  
ATOM   4577  O   CYS A 569      -6.203  36.010  -1.534  1.00 29.77           O  
ATOM   4578  SG  CYS A 569      -3.505  33.842  -4.254  1.00 29.77           S  
ATOM   4579  N   ALA A 570      -6.360  37.216  -3.288  1.00 28.92           N  
ATOM   4580  CA  ALA A 570      -7.434  37.382  -4.265  1.00 28.92           C  
ATOM   4581  C   ALA A 570      -8.461  36.260  -4.146  1.00 28.92           C  
ATOM   4582  CB  ALA A 570      -6.863  37.429  -5.680  1.00 28.92           C  
ATOM   4583  O   ALA A 570      -8.098  35.087  -4.027  1.00 28.92           O  
ATOM   4584  N   GLU A 571      -9.581  36.515  -3.479  1.00 28.35           N  
ATOM   4585  CA  GLU A 571     -11.015  36.557  -3.750  1.00 28.35           C  
ATOM   4586  C   GLU A 571     -11.460  35.339  -4.554  1.00 28.35           C  
ATOM   4587  CB  GLU A 571     -11.384  37.842  -4.496  1.00 28.35           C  
ATOM   4588  O   GLU A 571     -11.022  35.143  -5.689  1.00 28.35           O  
ATOM   4589  CG  GLU A 571     -11.670  39.024  -3.580  1.00 28.35           C  
ATOM   4590  CD  GLU A 571     -12.158  40.256  -4.325  1.00 28.35           C  
ATOM   4591  OE1 GLU A 571     -12.521  41.258  -3.669  1.00 28.35           O  
ATOM   4592  OE2 GLU A 571     -12.178  40.218  -5.576  1.00 28.35           O  
ATOM   4593  N   MET A 572     -11.726  34.217  -3.931  1.00 28.52           N  
ATOM   4594  CA  MET A 572     -12.620  33.256  -4.571  1.00 28.52           C  
ATOM   4595  C   MET A 572     -13.953  33.180  -3.834  1.00 28.52           C  
ATOM   4596  CB  MET A 572     -11.973  31.872  -4.626  1.00 28.52           C  
ATOM   4597  O   MET A 572     -13.984  33.064  -2.607  1.00 28.52           O  
ATOM   4598  CG  MET A 572     -11.139  31.634  -5.874  1.00 28.52           C  
ATOM   4599  SD  MET A 572     -10.637  29.879  -6.061  1.00 28.52           S  
ATOM   4600  CE  MET A 572     -12.212  29.150  -6.591  1.00 28.52           C  
ATOM   4601  N   ARG A 573     -14.920  34.050  -4.199  1.00 27.02           N  
ATOM   4602  CA  ARG A 573     -16.315  33.992  -4.624  1.00 27.02           C  
ATOM   4603  C   ARG A 573     -17.023  32.786  -4.016  1.00 27.02           C  
ATOM   4604  CB  ARG A 573     -16.411  33.942  -6.150  1.00 27.02           C  
ATOM   4605  O   ARG A 573     -16.545  31.655  -4.133  1.00 27.02           O  
ATOM   4606  CG  ARG A 573     -16.768  35.274  -6.789  1.00 27.02           C  
ATOM   4607  CD  ARG A 573     -16.932  35.151  -8.298  1.00 27.02           C  
ATOM   4608  NE  ARG A 573     -17.566  36.335  -8.870  1.00 27.02           N  
ATOM   4609  NH1 ARG A 573     -17.750  35.462 -11.001  1.00 27.02           N  
ATOM   4610  NH2 ARG A 573     -18.508  37.578 -10.555  1.00 27.02           N  
ATOM   4611  CZ  ARG A 573     -17.940  36.456 -10.141  1.00 27.02           C  
ATOM   4612  N   GLU A 574     -17.601  32.943  -2.833  1.00 28.50           N  
ATOM   4613  CA  GLU A 574     -18.927  32.713  -2.266  1.00 28.50           C  
ATOM   4614  C   GLU A 574     -19.869  32.097  -3.297  1.00 28.50           C  
ATOM   4615  CB  GLU A 574     -19.516  34.019  -1.728  1.00 28.50           C  
ATOM   4616  O   GLU A 574     -20.069  32.659  -4.376  1.00 28.50           O  
ATOM   4617  CG  GLU A 574     -19.422  34.160  -0.216  1.00 28.50           C  
ATOM   4618  CD  GLU A 574     -19.975  35.479   0.299  1.00 28.50           C  
ATOM   4619  OE1 GLU A 574     -19.943  35.712   1.529  1.00 28.50           O  
ATOM   4620  OE2 GLU A 574     -20.447  36.285  -0.533  1.00 28.50           O  
ATOM   4621  N   ASP A 575     -19.950  30.727  -3.468  1.00 28.47           N  
ATOM   4622  CA  ASP A 575     -21.134  30.121  -4.067  1.00 28.47           C  
ATOM   4623  C   ASP A 575     -21.710  29.032  -3.164  1.00 28.47           C  
ATOM   4624  CB  ASP A 575     -20.803  29.542  -5.444  1.00 28.47           C  
ATOM   4625  O   ASP A 575     -20.978  28.159  -2.691  1.00 28.47           O  
ATOM   4626  CG  ASP A 575     -21.505  30.269  -6.577  1.00 28.47           C  
ATOM   4627  OD1 ASP A 575     -22.321  31.177  -6.307  1.00 28.47           O  
ATOM   4628  OD2 ASP A 575     -21.242  29.929  -7.751  1.00 28.47           O  
ATOM   4629  N   SER A 576     -22.689  29.336  -2.249  1.00 30.01           N  
ATOM   4630  CA  SER A 576     -24.082  28.943  -2.062  1.00 30.01           C  
ATOM   4631  C   SER A 576     -24.189  27.652  -1.257  1.00 30.01           C  
ATOM   4632  CB  SER A 576     -24.777  28.770  -3.413  1.00 30.01           C  
ATOM   4633  O   SER A 576     -23.522  26.663  -1.569  1.00 30.01           O  
ATOM   4634  OG  SER A 576     -25.911  29.615  -3.507  1.00 30.01           O  
ATOM   4635  N   ALA A 577     -24.293  27.746   0.077  1.00 26.75           N  
ATOM   4636  CA  ALA A 577     -25.273  27.472   1.125  1.00 26.75           C  
ATOM   4637  C   ALA A 577     -26.281  26.420   0.672  1.00 26.75           C  
ATOM   4638  CB  ALA A 577     -25.993  28.756   1.529  1.00 26.75           C  
ATOM   4639  O   ALA A 577     -27.040  26.646  -0.273  1.00 26.75           O  
ATOM   4640  N   ARG A 578     -25.971  25.120   0.534  1.00 28.31           N  
ATOM   4641  CA  ARG A 578     -27.079  24.183   0.694  1.00 28.31           C  
ATOM   4642  C   ARG A 578     -27.200  23.720   2.142  1.00 28.31           C  
ATOM   4643  CB  ARG A 578     -26.900  22.976  -0.230  1.00 28.31           C  
ATOM   4644  O   ARG A 578     -26.270  23.122   2.687  1.00 28.31           O  
ATOM   4645  CG  ARG A 578     -27.417  23.199  -1.642  1.00 28.31           C  
ATOM   4646  CD  ARG A 578     -27.403  21.914  -2.457  1.00 28.31           C  
ATOM   4647  NE  ARG A 578     -27.945  22.119  -3.797  1.00 28.31           N  
ATOM   4648  NH1 ARG A 578     -27.314  20.045  -4.595  1.00 28.31           N  
ATOM   4649  NH2 ARG A 578     -28.416  21.518  -5.963  1.00 28.31           N  
ATOM   4650  CZ  ARG A 578     -27.890  21.227  -4.782  1.00 28.31           C  
ATOM   4651  N   VAL A 579     -27.469  24.574   3.096  1.00 26.08           N  
ATOM   4652  CA  VAL A 579     -28.004  24.495   4.451  1.00 26.08           C  
ATOM   4653  C   VAL A 579     -29.053  23.388   4.528  1.00 26.08           C  
ATOM   4654  CB  VAL A 579     -28.617  25.841   4.899  1.00 26.08           C  
ATOM   4655  O   VAL A 579     -29.962  23.326   3.697  1.00 26.08           O  
ATOM   4656  CG1 VAL A 579     -29.127  25.750   6.336  1.00 26.08           C  
ATOM   4657  CG2 VAL A 579     -27.591  26.965   4.763  1.00 26.08           C  
ATOM   4658  N   TYR A 580     -28.761  22.100   4.677  1.00 32.48           N  
ATOM   4659  CA  TYR A 580     -29.608  20.932   4.891  1.00 32.48           C  
ATOM   4660  C   TYR A 580     -30.577  21.165   6.043  1.00 32.48           C  
ATOM   4661  CB  TYR A 580     -28.753  19.692   5.170  1.00 32.48           C  
ATOM   4662  O   TYR A 580     -30.185  21.660   7.102  1.00 32.48           O  
ATOM   4663  CG  TYR A 580     -27.925  19.246   3.990  1.00 32.48           C  
ATOM   4664  CD1 TYR A 580     -28.489  18.490   2.965  1.00 32.48           C  
ATOM   4665  CD2 TYR A 580     -26.578  19.579   3.897  1.00 32.48           C  
ATOM   4666  CE1 TYR A 580     -27.730  18.075   1.875  1.00 32.48           C  
ATOM   4667  CE2 TYR A 580     -25.809  19.169   2.812  1.00 32.48           C  
ATOM   4668  OH  TYR A 580     -25.637  18.011   0.732  1.00 32.48           O  
ATOM   4669  CZ  TYR A 580     -26.393  18.419   1.808  1.00 32.48           C  
ATOM   4670  N   GLU A 581     -31.821  21.639   5.827  1.00 25.20           N  
ATOM   4671  CA  GLU A 581     -33.032  21.715   6.639  1.00 25.20           C  
ATOM   4672  C   GLU A 581     -33.576  20.324   6.951  1.00 25.20           C  
ATOM   4673  CB  GLU A 581     -34.102  22.551   5.932  1.00 25.20           C  
ATOM   4674  O   GLU A 581     -33.567  19.440   6.091  1.00 25.20           O  
ATOM   4675  CG  GLU A 581     -34.438  23.851   6.647  1.00 25.20           C  
ATOM   4676  CD  GLU A 581     -35.482  24.684   5.919  1.00 25.20           C  
ATOM   4677  OE1 GLU A 581     -35.821  25.789   6.401  1.00 25.20           O  
ATOM   4678  OE2 GLU A 581     -35.964  24.228   4.859  1.00 25.20           O  
ATOM   4679  N   ASN A 582     -33.645  19.841   8.290  1.00 30.76           N  
ATOM   4680  CA  ASN A 582     -34.300  18.955   9.246  1.00 30.76           C  
ATOM   4681  C   ASN A 582     -35.476  18.218   8.612  1.00 30.76           C  
ATOM   4682  CB  ASN A 582     -34.764  19.739  10.475  1.00 30.76           C  
ATOM   4683  O   ASN A 582     -36.384  18.846   8.062  1.00 30.76           O  
ATOM   4684  CG  ASN A 582     -33.628  20.057  11.427  1.00 30.76           C  
ATOM   4685  ND2 ASN A 582     -33.802  21.101  12.229  1.00 30.76           N  
ATOM   4686  OD1 ASN A 582     -32.603  19.371  11.442  1.00 30.76           O  
ATOM   4687  N   VAL A 583     -35.261  17.062   8.006  1.00 35.33           N  
ATOM   4688  CA  VAL A 583     -36.402  16.297   7.512  1.00 35.33           C  
ATOM   4689  C   VAL A 583     -37.051  15.535   8.665  1.00 35.33           C  
ATOM   4690  CB  VAL A 583     -35.986  15.317   6.392  1.00 35.33           C  
ATOM   4691  O   VAL A 583     -36.363  14.874   9.446  1.00 35.33           O  
ATOM   4692  CG1 VAL A 583     -37.217  14.739   5.696  1.00 35.33           C  
ATOM   4693  CG2 VAL A 583     -35.076  16.015   5.383  1.00 35.33           C  
ATOM   4694  N   GLY A 584     -38.111  16.001   9.403  1.00 30.09           N  
ATOM   4695  CA  GLY A 584     -39.088  15.558  10.384  1.00 30.09           C  
ATOM   4696  C   GLY A 584     -39.576  14.142  10.143  1.00 30.09           C  
ATOM   4697  O   GLY A 584     -39.874  13.767   9.007  1.00 30.09           O  
ATOM   4698  N   LEU A 585     -39.002  13.055  10.823  1.00 34.37           N  
ATOM   4699  CA  LEU A 585     -39.372  11.644  10.773  1.00 34.37           C  
ATOM   4700  C   LEU A 585     -40.589  11.371  11.650  1.00 34.37           C  
ATOM   4701  CB  LEU A 585     -38.200  10.766  11.218  1.00 34.37           C  
ATOM   4702  O   LEU A 585     -40.713  11.932  12.741  1.00 34.37           O  
ATOM   4703  CG  LEU A 585     -36.980  10.745  10.296  1.00 34.37           C  
ATOM   4704  CD1 LEU A 585     -35.755  10.238  11.049  1.00 34.37           C  
ATOM   4705  CD2 LEU A 585     -37.253   9.884   9.067  1.00 34.37           C  
ATOM   4706  N   MET A 586     -41.779  10.832  11.071  1.00 32.72           N  
ATOM   4707  CA  MET A 586     -42.990  10.361  11.739  1.00 32.72           C  
ATOM   4708  C   MET A 586     -42.854   8.897  12.142  1.00 32.72           C  
ATOM   4709  CB  MET A 586     -44.209  10.543  10.833  1.00 32.72           C  
ATOM   4710  O   MET A 586     -42.293   8.092  11.397  1.00 32.72           O  
ATOM   4711  CG  MET A 586     -44.843  11.921  10.928  1.00 32.72           C  
ATOM   4712  SD  MET A 586     -46.478  12.002  10.098  1.00 32.72           S  
ATOM   4713  CE  MET A 586     -47.573  11.747  11.522  1.00 32.72           C  
ATOM   4714  N   GLN A 587     -43.124   8.632  13.451  1.00 41.89           N  
ATOM   4715  CA  GLN A 587     -43.222   7.349  14.140  1.00 41.89           C  
ATOM   4716  C   GLN A 587     -44.598   6.721  13.939  1.00 41.89           C  
ATOM   4717  CB  GLN A 587     -42.935   7.518  15.633  1.00 41.89           C  
ATOM   4718  O   GLN A 587     -45.615   7.415  13.982  1.00 41.89           O  
ATOM   4719  CG  GLN A 587     -41.491   7.227  16.019  1.00 41.89           C  
ATOM   4720  CD  GLN A 587     -41.210   7.490  17.486  1.00 41.89           C  
ATOM   4721  NE2 GLN A 587     -39.933   7.589  17.838  1.00 41.89           N  
ATOM   4722  OE1 GLN A 587     -42.135   7.604  18.298  1.00 41.89           O  
ATOM   4723  N   GLN A 588     -44.673   5.550  13.231  1.00 31.09           N  
ATOM   4724  CA  GLN A 588     -45.830   4.661  13.212  1.00 31.09           C  
ATOM   4725  C   GLN A 588     -46.253   4.279  14.627  1.00 31.09           C  
ATOM   4726  CB  GLN A 588     -45.527   3.403  12.396  1.00 31.09           C  
ATOM   4727  O   GLN A 588     -45.428   3.842  15.431  1.00 31.09           O  
ATOM   4728  CG  GLN A 588     -45.936   3.506  10.933  1.00 31.09           C  
ATOM   4729  CD  GLN A 588     -45.803   2.188  10.193  1.00 31.09           C  
ATOM   4730  NE2 GLN A 588     -46.089   2.206   8.895  1.00 31.09           N  
ATOM   4731  OE1 GLN A 588     -45.445   1.163  10.782  1.00 31.09           O  
ATOM   4732  N   GLN A 589     -47.178   5.018  15.260  1.00 29.80           N  
ATOM   4733  CA  GLN A 589     -48.052   4.736  16.394  1.00 29.80           C  
ATOM   4734  C   GLN A 589     -48.736   3.381  16.238  1.00 29.80           C  
ATOM   4735  CB  GLN A 589     -49.101   5.839  16.551  1.00 29.80           C  
ATOM   4736  O   GLN A 589     -49.299   3.082  15.183  1.00 29.80           O  
ATOM   4737  CG  GLN A 589     -48.682   6.956  17.497  1.00 29.80           C  
ATOM   4738  CD  GLN A 589     -49.755   8.015  17.667  1.00 29.80           C  
ATOM   4739  NE2 GLN A 589     -49.573   8.891  18.650  1.00 29.80           N  
ATOM   4740  OE1 GLN A 589     -50.739   8.046  16.921  1.00 29.80           O  
ATOM   4741  N   LYS A 590     -48.105   2.320  16.716  1.00 29.89           N  
ATOM   4742  CA  LYS A 590     -48.609   1.003  17.095  1.00 29.89           C  
ATOM   4743  C   LYS A 590     -50.089   1.066  17.462  1.00 29.89           C  
ATOM   4744  CB  LYS A 590     -47.802   0.435  18.264  1.00 29.89           C  
ATOM   4745  O   LYS A 590     -50.485   1.844  18.332  1.00 29.89           O  
ATOM   4746  CG  LYS A 590     -46.519  -0.269  17.847  1.00 29.89           C  
ATOM   4747  CD  LYS A 590     -45.834  -0.932  19.035  1.00 29.89           C  
ATOM   4748  CE  LYS A 590     -44.532  -1.606  18.625  1.00 29.89           C  
ATOM   4749  NZ  LYS A 590     -43.842  -2.234  19.792  1.00 29.89           N  
ATOM   4750  N   SER A 591     -51.069   1.046  16.494  1.00 29.03           N  
ATOM   4751  CA  SER A 591     -52.488   0.849  16.772  1.00 29.03           C  
ATOM   4752  C   SER A 591     -52.801  -0.620  17.034  1.00 29.03           C  
ATOM   4753  CB  SER A 591     -53.339   1.361  15.609  1.00 29.03           C  
ATOM   4754  O   SER A 591     -52.328  -1.499  16.311  1.00 29.03           O  
ATOM   4755  OG  SER A 591     -54.272   0.377  15.198  1.00 29.03           O  
ATOM   4756  N   PHE A 592     -52.796  -1.092  18.336  1.00 28.37           N  
ATOM   4757  CA  PHE A 592     -53.547  -2.159  18.986  1.00 28.37           C  
ATOM   4758  C   PHE A 592     -54.987  -2.190  18.486  1.00 28.37           C  
ATOM   4759  CB  PHE A 592     -53.524  -1.985  20.508  1.00 28.37           C  
ATOM   4760  O   PHE A 592     -55.671  -1.164  18.485  1.00 28.37           O  
ATOM   4761  CG  PHE A 592     -52.266  -2.496  21.158  1.00 28.37           C  
ATOM   4762  CD1 PHE A 592     -52.125  -3.842  21.470  1.00 28.37           C  
ATOM   4763  CD2 PHE A 592     -51.223  -1.628  21.456  1.00 28.37           C  
ATOM   4764  CE1 PHE A 592     -50.962  -4.318  22.072  1.00 28.37           C  
ATOM   4765  CE2 PHE A 592     -50.058  -2.096  22.057  1.00 28.37           C  
ATOM   4766  CZ  PHE A 592     -49.930  -3.440  22.365  1.00 28.37           C  
ATOM   4767  N   ARG A 593     -55.337  -2.883  17.339  1.00 27.65           N  
ATOM   4768  CA  ARG A 593     -56.431  -3.818  17.096  1.00 27.65           C  
ATOM   4769  C   ARG A 593     -55.967  -4.992  16.240  1.00 27.65           C  
ATOM   4770  CB  ARG A 593     -57.606  -3.109  16.420  1.00 27.65           C  
ATOM   4771  O   ARG A 593     -55.204  -4.811  15.290  1.00 27.65           O  
ATOM   4772  CG  ARG A 593     -58.709  -2.693  17.380  1.00 27.65           C  
ATOM   4773  CD  ARG A 593     -59.895  -2.082  16.646  1.00 27.65           C  
ATOM   4774  NE  ARG A 593     -60.941  -1.657  17.571  1.00 27.65           N  
ATOM   4775  NH1 ARG A 593     -62.415  -0.988  15.923  1.00 27.65           N  
ATOM   4776  NH2 ARG A 593     -62.994  -0.793  18.133  1.00 27.65           N  
ATOM   4777  CZ  ARG A 593     -62.114  -1.147  17.207  1.00 27.65           C  
TER    4778      ARG A 593
ENDMDL
END
