# Supplementary material for: A hotspot phosphorylation site on SHP2 drives oncoprotein activation and drug resistance
Source: Nat Commun. 2026 Mar 3;17:3383. doi: 10.1038/s41467-026-70060-8 (PMC13066003; doi:10.1038/s41467-026-70060-8)
Supplement: Supplementary file 2 — Supplementary Data 1- 4 [file 41467_2026_70060_MOESM2_ESM.zip › Supplementary Data/SD4-Predicted AlphaFold2 models/rank_2_model_2_ptm_seed_0.raw.txt]

i	j	aa_i	aa_j	p(cbcb<8)	maxdistbin
0	1	M	T	1.000	5.44
0	2	M	S	0.928	7.00
0	3	M	R	0.692	5.75
0	4	M	R	0.108	10.75
0	5	M	W	0.063	9.81
0	6	M	F	0.627	5.75
0	7	M	H	0.012	10.12
0	8	M	P	0.313	8.25
0	9	M	N	0.009	>21.69
0	10	M	I	0.003	>21.69
0	14	M	E	0.001	>21.69
0	18	M	L	0.002	>21.69
0	22	M	R	0.004	>21.69
0	23	M	G	0.002	>21.69
0	24	M	V	0.001	>21.69
0	26	M	G	0.002	>21.69
0	27	M	S	0.002	>21.69
0	28	M	F	0.003	14.81
0	29	M	L	0.003	12.00
0	30	M	A	0.224	8.25
0	31	M	R	0.008	10.44
0	32	M	P	0.036	>21.69
0	37	M	P	0.002	>21.69
0	38	M	G	0.005	>21.69
0	39	M	D	0.001	>21.69
0	40	M	F	0.145	>21.69
0	42	M	L	0.002	12.62
0	55	M	I	0.005	>21.69
0	57	M	N	0.011	>21.69
0	58	M	T	0.001	>21.69
0	59	M	G	0.005	>21.69
0	60	M	D	0.002	>21.69
0	61	M	D	0.001	>21.69
0	62	M	Y	0.015	>21.69
0	70	M	F	0.005	>21.69
0	71	M	A	0.019	>21.69
0	72	M	T	0.438	7.00
0	73	M	L	0.600	5.44
0	74	M	A	0.553	7.00
0	75	M	E	0.036	>21.69
0	76	M	L	0.015	10.75
0	77	M	V	0.079	9.81
0	78	M	Q	0.054	12.31
0	79	M	Y	0.004	>21.69
0	80	M	Y	0.002	>21.69
0	81	M	M	0.015	>21.69
0	82	M	E	0.011	>21.69
0	83	M	H	0.002	>21.69
0	97	M	L	0.003	>21.69
0	98	M	K	0.007	>21.69
0	99	M	Y	0.008	>21.69
0	100	M	P	0.033	13.56
0	101	M	L	0.005	15.75
0	102	M	N	0.026	13.56
0	103	M	C	0.049	12.00
0	104	M	A	0.032	>21.69
0	105	M	D	0.021	>21.69
0	106	M	P	0.034	>21.69
0	107	M	T	0.010	>21.69
0	108	M	S	0.005	>21.69
0	109	M	E	0.002	>21.69
0	110	M	R	0.001	>21.69
0	112	M	F	0.008	>21.69
0	113	M	H	0.005	>21.69
0	114	M	G	0.028	>21.69
0	115	M	H	0.071	>21.69
0	116	M	L	0.009	>21.69
0	117	M	S	0.018	>21.69
0	118	M	G	0.004	>21.69
0	119	M	K	0.003	>21.69
0	120	M	E	0.006	>21.69
0	136	M	V	0.002	>21.69
0	137	M	R	0.006	>21.69
0	138	M	E	0.064	>21.69
0	139	M	S	0.023	>21.69
0	140	M	Q	0.050	>21.69
0	141	M	S	0.026	>21.69
0	142	M	H	0.041	>21.69
0	143	M	P	0.310	>21.69
0	144	M	G	0.173	>21.69
0	145	M	D	0.029	>21.69
0	146	M	F	0.012	>21.69
0	147	M	V	0.002	>21.69
0	170	M	M	0.002	>21.69
0	171	M	I	0.002	>21.69
0	172	M	R	0.006	>21.69
0	173	M	C	0.036	>21.69
0	174	M	Q	0.017	>21.69
0	175	M	E	0.021	>21.69
0	176	M	L	0.039	>21.69
0	177	M	K	0.005	>21.69
0	178	M	Y	0.006	>21.69
0	181	M	G	0.001	>21.69
0	187	M	D	0.004	>21.69
0	188	M	S	0.007	>21.69
0	189	M	L	0.009	>21.69
0	190	M	T	0.003	>21.69
0	191	M	D	0.001	>21.69
0	217	M	T	0.003	>21.69
0	219	M	R	0.007	>21.69
0	220	M	I	0.002	>21.69
0	221	M	N	0.005	>21.69
0	222	M	A	0.002	>21.69
0	223	M	A	0.002	>21.69
0	224	M	E	0.002	>21.69
0	227	M	S	0.001	>21.69
0	248	M	E	0.002	>21.69
0	251	M	E	0.002	>21.69
0	252	M	T	0.001	>21.69
0	254	M	Q	0.001	>21.69
0	255	M	Q	0.002	>21.69
0	312	M	E	0.002	>21.69
0	313	M	F	0.004	>21.69
0	314	M	E	0.005	>21.69
0	315	M	T	0.005	>21.69
0	316	M	K	0.005	>21.69
0	317	M	C	0.006	>21.69
0	318	M	N	0.004	>21.69
0	319	M	N	0.002	>21.69
0	320	M	S	0.001	>21.69
0	477	M	I	0.001	>21.69
0	480	M	E	0.001	>21.69
0	481	M	K	0.009	>21.69
0	482	M	G	0.003	>21.69
0	483	M	V	0.002	>21.69
0	484	M	D	0.008	>21.69
0	485	M	C	0.009	>21.69
0	486	M	D	0.018	>21.69
0	487	M	I	0.001	>21.69
0	488	M	D	0.003	>21.69
0	491	M	K	0.002	>21.69
0	554	M	G	0.001	>21.69
0	555	M	D	0.001	>21.69
0	556	M	Q	0.001	>21.69
0	557	M	S	0.001	>21.69
0	559	M	L	0.001	>21.69
0	560	M	P	0.001	>21.69
0	562	M	C	0.001	>21.69
0	565	M	T	0.001	>21.69
0	566	M	P	0.001	>21.69
0	568	M	C	0.001	>21.69
0	571	M	M	0.001	>21.69
0	575	M	S	0.001	>21.69
0	576	M	A	0.001	>21.69
0	577	M	R	0.001	>21.69
0	578	M	V	0.001	>21.69
0	579	M	Y	0.002	>21.69
0	580	M	E	0.001	>21.69
0	581	M	N	0.001	>21.69
0	582	M	V	0.001	>21.69
0	584	M	L	0.001	>21.69
0	585	M	M	0.001	>21.69
0	586	M	Q	0.001	>21.69
0	588	M	Q	0.001	>21.69
0	589	M	K	0.001	>21.69
0	590	M	S	0.001	>21.69
0	591	M	F	0.001	>21.69
1	2	T	S	1.000	5.44
1	3	T	R	0.898	7.31
1	4	T	R	0.211	9.81
1	5	T	W	0.123	10.75
1	6	T	F	0.634	6.06
1	7	T	H	0.042	9.50
1	8	T	P	0.485	5.75
1	9	T	N	0.016	>21.69
1	10	T	I	0.003	12.62
1	18	T	L	0.001	>21.69
1	22	T	R	0.003	>21.69
1	23	T	G	0.001	>21.69
1	24	T	V	0.002	>21.69
1	27	T	S	0.001	19.81
1	28	T	F	0.003	16.69
1	29	T	L	0.007	12.94
1	30	T	A	0.063	10.75
1	31	T	R	0.009	11.06
1	32	T	P	0.026	>21.69
1	33	T	S	0.001	>21.69
1	37	T	P	0.001	>21.69
1	38	T	G	0.005	>21.69
1	40	T	F	0.024	12.00
1	42	T	L	0.001	15.75
1	43	T	S	0.000	16.38
1	55	T	I	0.002	>21.69
1	57	T	N	0.005	>21.69
1	59	T	G	0.002	>21.69
1	60	T	D	0.001	>21.69
1	62	T	Y	0.014	>21.69
1	70	T	F	0.002	17.31
1	71	T	A	0.010	>21.69
1	72	T	T	0.207	12.31
1	73	T	L	0.225	10.44
1	74	T	A	0.372	10.75
1	75	T	E	0.042	15.75
1	76	T	L	0.009	15.75
1	77	T	V	0.090	13.56
1	78	T	Q	0.079	16.06
1	81	T	M	0.024	18.56
1	82	T	E	0.004	>21.69
1	97	T	L	0.002	18.88
1	98	T	K	0.003	>21.69
1	99	T	Y	0.009	20.12
1	100	T	P	0.090	14.50
1	101	T	L	0.011	15.44
1	102	T	N	0.063	12.94
1	103	T	C	0.120	9.81
1	104	T	A	0.033	13.88
1	105	T	D	0.025	14.81
1	106	T	P	0.066	>21.69
1	107	T	T	0.014	>21.69
1	108	T	S	0.012	>21.69
1	109	T	E	0.005	>21.69
1	110	T	R	0.003	>21.69
1	111	T	W	0.001	>21.69
1	112	T	F	0.008	>21.69
1	113	T	H	0.009	>21.69
1	114	T	G	0.056	>21.69
1	115	T	H	0.159	>21.69
1	116	T	L	0.025	>21.69
1	117	T	S	0.040	>21.69
1	118	T	G	0.004	>21.69
1	119	T	K	0.005	>21.69
1	120	T	E	0.013	>21.69
1	124	T	L	0.001	>21.69
1	136	T	V	0.001	>21.69
1	137	T	R	0.007	>21.69
1	138	T	E	0.137	>21.69
1	139	T	S	0.045	>21.69
1	140	T	Q	0.092	>21.69
1	141	T	S	0.033	>21.69
1	142	T	H	0.066	>21.69
1	143	T	P	0.356	>21.69
1	144	T	G	0.342	>21.69
1	145	T	D	0.058	>21.69
1	146	T	F	0.012	>21.69
1	147	T	V	0.003	>21.69
1	170	T	M	0.002	>21.69
1	171	T	I	0.002	>21.69
1	172	T	R	0.008	>21.69
1	173	T	C	0.104	>21.69
1	174	T	Q	0.041	>21.69
1	175	T	E	0.050	>21.69
1	176	T	L	0.097	>21.69
1	177	T	K	0.005	>21.69
1	178	T	Y	0.004	>21.69
1	179	T	D	0.001	>21.69
1	185	T	R	0.001	>21.69
1	186	T	F	0.001	>21.69
1	187	T	D	0.007	>21.69
1	188	T	S	0.010	>21.69
1	189	T	L	0.010	>21.69
1	190	T	T	0.005	>21.69
1	191	T	D	0.003	>21.69
1	192	T	L	0.001	>21.69
1	194	T	E	0.002	>21.69
1	216	T	N	0.001	>21.69
1	217	T	T	0.005	>21.69
1	218	T	T	0.001	>21.69
1	219	T	R	0.011	>21.69
1	220	T	I	0.003	>21.69
1	221	T	N	0.008	>21.69
1	222	T	A	0.002	>21.69
1	223	T	A	0.005	>21.69
1	224	T	E	0.004	>21.69
1	226	T	E	0.001	>21.69
1	227	T	S	0.003	>21.69
1	231	T	E	0.001	>21.69
1	243	T	K	0.001	>21.69
1	244	T	Q	0.001	>21.69
1	248	T	E	0.003	>21.69
1	251	T	E	0.002	>21.69
1	252	T	T	0.002	>21.69
1	254	T	Q	0.001	>21.69
1	255	T	Q	0.002	>21.69
1	258	T	C	0.001	>21.69
1	312	T	E	0.003	>21.69
1	313	T	F	0.006	>21.69
1	314	T	E	0.008	>21.69
1	315	T	T	0.008	>21.69
1	316	T	K	0.008	>21.69
1	317	T	C	0.008	>21.69
1	318	T	N	0.006	>21.69
1	319	T	N	0.003	>21.69
1	320	T	S	0.002	>21.69
1	477	T	I	0.003	>21.69
1	480	T	E	0.003	>21.69
1	481	T	K	0.018	>21.69
1	482	T	G	0.005	>21.69
1	483	T	V	0.004	>21.69
1	484	T	D	0.015	>21.69
1	485	T	C	0.016	>21.69
1	486	T	D	0.030	>21.69
1	487	T	I	0.001	>21.69
1	488	T	D	0.003	>21.69
1	491	T	K	0.002	>21.69
1	528	T	I	0.001	>21.69
1	529	T	E	0.001	>21.69
1	531	T	E	0.001	>21.69
1	532	T	Q	0.002	>21.69
1	535	T	K	0.001	>21.69
1	536	T	R	0.001	>21.69
1	549	T	A	0.001	>21.69
1	550	T	D	0.001	>21.69
1	551	T	Q	0.001	>21.69
1	552	T	T	0.001	>21.69
1	553	T	S	0.001	>21.69
1	554	T	G	0.001	>21.69
1	555	T	D	0.001	>21.69
1	556	T	Q	0.001	>21.69
1	557	T	S	0.002	>21.69
1	558	T	P	0.002	>21.69
1	559	T	L	0.002	>21.69
1	560	T	P	0.001	>21.69
1	561	T	P	0.001	>21.69
1	562	T	C	0.002	>21.69
1	563	T	T	0.001	>21.69
1	564	T	P	0.001	>21.69
1	565	T	T	0.001	>21.69
1	566	T	P	0.002	>21.69
1	567	T	P	0.001	>21.69
1	568	T	C	0.002	>21.69
1	569	T	A	0.001	>21.69
1	570	T	E	0.001	>21.69
1	571	T	M	0.002	>21.69
1	572	T	R	0.001	>21.69
1	573	T	E	0.001	>21.69
1	574	T	D	0.001	>21.69
1	575	T	S	0.002	>21.69
1	576	T	A	0.002	>21.69
1	577	T	R	0.002	>21.69
1	578	T	V	0.002	>21.69
1	579	T	Y	0.002	>21.69
1	580	T	E	0.002	>21.69
1	581	T	N	0.002	>21.69
1	582	T	V	0.002	>21.69
1	583	T	G	0.002	>21.69
1	584	T	L	0.002	>21.69
1	585	T	M	0.002	>21.69
1	586	T	Q	0.001	>21.69
1	587	T	Q	0.001	>21.69
1	588	T	Q	0.002	>21.69
1	589	T	K	0.002	>21.69
1	590	T	S	0.002	>21.69
1	591	T	F	0.002	>21.69
1	592	T	R	0.001	>21.69
2	3	S	R	1.000	5.44
2	4	S	R	0.691	7.94
2	5	S	W	0.245	10.44
2	6	S	F	0.592	7.94
2	7	S	H	0.026	12.62
2	8	S	P	0.069	10.44
2	9	S	N	0.005	14.50
2	10	S	I	0.002	16.38
2	15	S	A	0.000	18.88
2	18	S	L	0.000	19.19
2	19	S	L	0.000	20.75
2	27	S	S	0.000	19.50
2	28	S	F	0.003	16.69
2	29	S	L	0.004	14.19
2	30	S	A	0.052	12.31
2	31	S	R	0.002	14.81
2	32	S	P	0.005	14.81
2	40	S	F	0.007	14.50
2	41	S	T	0.000	18.56
2	42	S	L	0.001	17.00
2	43	S	S	0.000	18.56
2	44	S	V	0.000	20.75
2	55	S	I	0.001	17.00
2	62	S	Y	0.002	16.06
2	70	S	F	0.001	16.69
2	71	S	A	0.004	15.44
2	72	S	T	0.086	11.06
2	73	S	L	0.130	10.75
2	74	S	A	0.449	8.25
2	75	S	E	0.017	13.25
2	76	S	L	0.006	15.12
2	77	S	V	0.107	12.62
2	78	S	Q	0.078	13.56
2	79	S	Y	0.001	17.94
2	80	S	Y	0.001	18.88
2	81	S	M	0.020	16.38
2	82	S	E	0.002	>21.69
2	97	S	L	0.005	17.94
2	99	S	Y	0.008	18.56
2	100	S	P	0.198	12.94
2	101	S	L	0.011	15.75
2	102	S	N	0.115	11.69
2	103	S	C	0.098	10.75
2	104	S	A	0.032	14.50
2	105	S	D	0.026	14.19
2	106	S	P	0.082	13.25
2	107	S	T	0.014	>21.69
2	108	S	S	0.009	>21.69
2	109	S	E	0.004	>21.69
2	110	S	R	0.002	>21.69
2	112	S	F	0.008	>21.69
2	113	S	H	0.005	>21.69
2	114	S	G	0.085	>21.69
2	115	S	H	0.224	>21.69
2	116	S	L	0.028	>21.69
2	117	S	S	0.044	>21.69
2	118	S	G	0.007	>21.69
2	119	S	K	0.003	>21.69
2	120	S	E	0.010	>21.69
2	121	S	A	0.001	>21.69
2	136	S	V	0.001	>21.69
2	137	S	R	0.014	>21.69
2	138	S	E	0.266	>21.69
2	139	S	S	0.127	>21.69
2	140	S	Q	0.141	>21.69
2	141	S	S	0.035	>21.69
2	142	S	H	0.109	>21.69
2	143	S	P	0.395	>21.69
2	144	S	G	0.393	>21.69
2	145	S	D	0.116	>21.69
2	146	S	F	0.046	>21.69
2	147	S	V	0.003	>21.69
2	170	S	M	0.002	>21.69
2	171	S	I	0.004	>21.69
2	172	S	R	0.019	>21.69
2	173	S	C	0.108	>21.69
2	174	S	Q	0.038	>21.69
2	175	S	E	0.034	>21.69
2	176	S	L	0.060	>21.69
2	177	S	K	0.009	>21.69
2	178	S	Y	0.015	>21.69
2	179	S	D	0.002	>21.69
2	181	S	G	0.001	>21.69
2	185	S	R	0.002	>21.69
2	186	S	F	0.002	>21.69
2	187	S	D	0.007	>21.69
2	188	S	S	0.013	>21.69
2	189	S	L	0.014	>21.69
2	190	S	T	0.007	>21.69
2	191	S	D	0.003	>21.69
2	192	S	L	0.001	>21.69
2	194	S	E	0.001	>21.69
2	217	S	T	0.002	>21.69
2	219	S	R	0.005	>21.69
2	220	S	I	0.002	>21.69
2	221	S	N	0.007	>21.69
2	223	S	A	0.004	>21.69
2	224	S	E	0.003	>21.69
2	227	S	S	0.002	>21.69
2	248	S	E	0.002	>21.69
2	251	S	E	0.002	>21.69
2	252	S	T	0.002	>21.69
2	254	S	Q	0.001	>21.69
2	255	S	Q	0.004	>21.69
2	258	S	C	0.001	>21.69
2	313	S	F	0.003	>21.69
2	314	S	E	0.005	>21.69
2	315	S	T	0.005	>21.69
2	316	S	K	0.005	>21.69
2	317	S	C	0.007	>21.69
2	318	S	N	0.004	>21.69
2	319	S	N	0.002	>21.69
2	481	S	K	0.011	>21.69
2	482	S	G	0.002	>21.69
2	483	S	V	0.002	>21.69
2	484	S	D	0.012	>21.69
2	485	S	C	0.010	>21.69
2	486	S	D	0.019	>21.69
2	528	S	I	0.002	>21.69
2	529	S	E	0.001	>21.69
2	531	S	E	0.001	>21.69
2	532	S	Q	0.002	>21.69
2	551	S	Q	0.001	>21.69
2	552	S	T	0.001	>21.69
2	553	S	S	0.001	>21.69
2	554	S	G	0.001	>21.69
2	555	S	D	0.001	>21.69
2	556	S	Q	0.001	>21.69
2	557	S	S	0.001	>21.69
2	558	S	P	0.001	>21.69
2	559	S	L	0.001	>21.69
2	560	S	P	0.001	>21.69
2	561	S	P	0.001	>21.69
2	562	S	C	0.001	>21.69
2	563	S	T	0.001	>21.69
2	564	S	P	0.001	>21.69
2	565	S	T	0.001	>21.69
2	566	S	P	0.001	>21.69
2	567	S	P	0.001	>21.69
2	568	S	C	0.001	>21.69
2	569	S	A	0.001	>21.69
2	570	S	E	0.001	>21.69
2	571	S	M	0.002	>21.69
2	572	S	R	0.001	>21.69
2	573	S	E	0.001	>21.69
2	574	S	D	0.001	>21.69
2	575	S	S	0.001	>21.69
2	576	S	A	0.001	>21.69
2	577	S	R	0.001	>21.69
2	578	S	V	0.001	>21.69
2	579	S	Y	0.001	>21.69
2	580	S	E	0.001	>21.69
2	581	S	N	0.002	>21.69
2	582	S	V	0.001	>21.69
2	583	S	G	0.001	>21.69
2	584	S	L	0.001	>21.69
2	585	S	M	0.001	>21.69
2	586	S	Q	0.001	>21.69
2	587	S	Q	0.001	>21.69
2	588	S	Q	0.001	>21.69
2	589	S	K	0.001	>21.69
2	590	S	S	0.001	>21.69
2	591	S	F	0.001	>21.69
3	4	R	R	1.000	5.44
3	5	R	W	0.885	5.44
3	6	R	F	0.824	4.50
3	7	R	H	0.034	9.81
3	8	R	P	0.033	10.44
3	9	R	N	0.003	14.50
3	10	R	I	0.001	14.19
3	11	R	T	0.000	18.88
3	12	R	G	0.000	17.94
3	14	R	E	0.001	17.94
3	15	R	A	0.000	15.12
3	16	R	E	0.000	19.81
3	17	R	N	0.000	20.44
3	18	R	L	0.002	15.75
3	19	R	L	0.000	16.38
3	22	R	R	0.002	17.31
3	23	R	G	0.001	17.31
3	24	R	V	0.001	19.50
3	26	R	G	0.000	16.69
3	27	R	S	0.001	14.81
3	28	R	F	0.003	11.38
3	29	R	L	0.004	9.81
3	30	R	A	0.478	7.62
3	31	R	R	0.002	11.69
3	32	R	P	0.001	13.25
3	33	R	S	0.000	16.69
3	38	R	G	0.000	17.00
3	39	R	D	0.000	17.00
3	40	R	F	0.001	11.69
3	41	R	T	0.000	14.81
3	42	R	L	0.000	12.31
3	43	R	S	0.000	14.19
3	44	R	V	0.000	15.44
3	45	R	R	0.000	17.94
3	50	R	V	0.000	19.19
3	52	R	H	0.000	18.25
3	53	R	I	0.000	16.38
3	55	R	I	0.000	13.56
3	57	R	N	0.000	15.44
3	62	R	Y	0.001	13.25
3	70	R	F	0.000	13.56
3	71	R	A	0.001	14.19
3	72	R	T	0.023	9.81
3	73	R	L	0.423	7.94
3	74	R	A	0.799	5.44
3	75	R	E	0.007	10.75
3	76	R	L	0.002	11.06
3	77	R	V	0.558	7.31
3	78	R	Q	0.041	9.50
3	79	R	Y	0.000	13.56
3	80	R	Y	0.000	13.88
3	81	R	M	0.008	11.38
3	82	R	E	0.002	15.12
3	97	R	L	0.001	12.62
3	98	R	K	0.001	15.75
3	99	R	Y	0.004	13.88
3	100	R	P	0.369	7.94
3	101	R	L	0.014	11.38
3	102	R	N	0.192	8.88
3	103	R	C	0.193	8.88
3	104	R	A	0.063	13.88
3	105	R	D	0.040	13.88
3	106	R	P	0.045	14.19
3	107	R	T	0.014	17.94
3	108	R	S	0.010	>21.69
3	109	R	E	0.003	>21.69
3	110	R	R	0.002	>21.69
3	112	R	F	0.006	>21.69
3	113	R	H	0.003	>21.69
3	114	R	G	0.038	13.25
3	115	R	H	0.161	9.81
3	116	R	L	0.006	>21.69
3	117	R	S	0.008	>21.69
3	118	R	G	0.001	>21.69
3	120	R	E	0.001	>21.69
3	137	R	R	0.002	>21.69
3	138	R	E	0.112	9.81
3	139	R	S	0.022	>21.69
3	140	R	Q	0.041	>21.69
3	141	R	S	0.013	>21.69
3	142	R	H	0.032	>21.69
3	143	R	P	0.333	>21.69
3	144	R	G	0.249	>21.69
3	145	R	D	0.023	>21.69
3	146	R	F	0.008	>21.69
3	172	R	R	0.004	>21.69
3	173	R	C	0.028	>21.69
3	174	R	Q	0.012	>21.69
3	175	R	E	0.013	>21.69
3	176	R	L	0.027	>21.69
3	177	R	K	0.003	>21.69
3	178	R	Y	0.003	>21.69
3	187	R	D	0.004	>21.69
3	188	R	S	0.007	>21.69
3	189	R	L	0.005	>21.69
3	190	R	T	0.005	>21.69
3	191	R	D	0.002	>21.69
3	194	R	E	0.001	>21.69
3	217	R	T	0.001	>21.69
3	219	R	R	0.004	>21.69
3	220	R	I	0.001	>21.69
3	221	R	N	0.008	>21.69
3	222	R	A	0.002	>21.69
3	223	R	A	0.007	>21.69
3	224	R	E	0.004	>21.69
3	227	R	S	0.002	>21.69
3	248	R	E	0.002	>21.69
3	251	R	E	0.002	>21.69
3	252	R	T	0.003	>21.69
3	254	R	Q	0.001	>21.69
3	255	R	Q	0.005	>21.69
3	256	R	Q	0.001	>21.69
3	257	R	E	0.002	>21.69
3	258	R	C	0.003	>21.69
3	259	R	K	0.002	>21.69
3	260	R	L	0.001	>21.69
3	261	R	L	0.002	>21.69
3	313	R	F	0.001	>21.69
3	314	R	E	0.002	>21.69
3	315	R	T	0.003	>21.69
3	316	R	K	0.003	>21.69
3	317	R	C	0.006	>21.69
3	318	R	N	0.003	>21.69
3	319	R	N	0.002	>21.69
3	480	R	E	0.002	>21.69
3	481	R	K	0.008	>21.69
3	482	R	G	0.006	>21.69
3	483	R	V	0.004	>21.69
3	484	R	D	0.014	15.12
3	485	R	C	0.010	>21.69
3	486	R	D	0.018	>21.69
3	525	R	Q	0.001	>21.69
3	528	R	I	0.002	>21.69
3	529	R	E	0.001	>21.69
3	531	R	E	0.001	>21.69
3	532	R	Q	0.002	>21.69
3	548	R	L	0.001	>21.69
3	549	R	A	0.001	>21.69
3	550	R	D	0.001	>21.69
3	551	R	Q	0.002	>21.69
3	552	R	T	0.001	>21.69
3	553	R	S	0.002	>21.69
3	554	R	G	0.001	>21.69
3	555	R	D	0.002	>21.69
3	556	R	Q	0.002	>21.69
3	557	R	S	0.002	>21.69
3	558	R	P	0.002	>21.69
3	559	R	L	0.002	>21.69
3	560	R	P	0.002	>21.69
3	561	R	P	0.002	>21.69
3	562	R	C	0.002	>21.69
3	563	R	T	0.002	>21.69
3	564	R	P	0.002	>21.69
3	565	R	T	0.002	>21.69
3	566	R	P	0.002	>21.69
3	567	R	P	0.001	>21.69
3	568	R	C	0.002	>21.69
3	569	R	A	0.002	>21.69
3	570	R	E	0.001	>21.69
3	571	R	M	0.002	>21.69
3	572	R	R	0.001	>21.69
3	573	R	E	0.002	>21.69
3	574	R	D	0.001	>21.69
3	575	R	S	0.002	>21.69
3	576	R	A	0.001	>21.69
3	577	R	R	0.001	>21.69
3	578	R	V	0.002	>21.69
3	579	R	Y	0.002	>21.69
3	580	R	E	0.002	>21.69
3	581	R	N	0.002	>21.69
3	582	R	V	0.002	>21.69
3	583	R	G	0.001	>21.69
3	584	R	L	0.002	>21.69
3	585	R	M	0.002	>21.69
3	586	R	Q	0.002	>21.69
3	587	R	Q	0.001	>21.69
3	588	R	Q	0.002	>21.69
3	589	R	K	0.001	>21.69
3	590	R	S	0.001	>21.69
3	591	R	F	0.002	>21.69
3	592	R	R	0.001	>21.69
4	5	R	W	1.000	5.44
4	6	R	F	0.977	7.00
4	7	R	H	0.068	8.88
4	8	R	P	0.009	11.06
4	9	R	N	0.001	14.19
4	10	R	I	0.001	13.25
4	11	R	T	0.000	18.56
4	12	R	G	0.000	17.94
4	13	R	V	0.000	21.06
4	14	R	E	0.000	16.38
4	15	R	A	0.000	14.50
4	16	R	E	0.000	18.88
4	17	R	N	0.000	18.25
4	18	R	L	0.001	12.94
4	19	R	L	0.000	14.50
4	20	R	L	0.000	19.19
4	21	R	T	0.000	17.94
4	22	R	R	0.001	13.56
4	23	R	G	0.001	14.19
4	24	R	V	0.000	16.69
4	25	R	D	0.000	19.81
4	26	R	G	0.000	16.06
4	27	R	S	0.002	12.94
4	28	R	F	0.012	12.00
4	29	R	L	0.024	9.19
4	30	R	A	0.035	10.44
4	31	R	R	0.002	12.62
4	32	R	P	0.000	15.44
4	33	R	S	0.000	19.50
4	38	R	G	0.000	20.75
4	39	R	D	0.000	20.44
4	40	R	F	0.002	15.12
4	41	R	T	0.000	16.69
4	42	R	L	0.001	14.50
4	43	R	S	0.000	14.50
4	44	R	V	0.000	16.06
4	45	R	R	0.000	16.69
4	46	R	R	0.000	20.75
4	50	R	V	0.000	18.88
4	51	R	T	0.000	20.75
4	52	R	H	0.000	19.50
4	53	R	I	0.000	18.88
4	55	R	I	0.000	17.31
4	57	R	N	0.000	20.12
4	62	R	Y	0.001	18.25
4	70	R	F	0.000	18.88
4	71	R	A	0.000	19.81
4	72	R	T	0.005	15.12
4	73	R	L	0.017	12.94
4	74	R	A	0.052	11.06
4	75	R	E	0.001	16.06
4	76	R	L	0.001	16.06
4	77	R	V	0.023	11.38
4	78	R	Q	0.006	13.25
4	79	R	Y	0.000	17.94
4	80	R	Y	0.000	17.00
4	81	R	M	0.003	13.56
4	82	R	E	0.000	17.62
4	87	R	L	0.000	20.44
4	95	R	I	0.000	20.44
4	96	R	E	0.000	18.88
4	97	R	L	0.002	14.19
4	98	R	K	0.001	15.44
4	99	R	Y	0.008	12.00
4	100	R	P	0.909	7.00
4	101	R	L	0.106	8.88
4	102	R	N	0.938	3.88
4	103	R	C	0.896	5.44
4	104	R	A	0.216	8.88
4	105	R	D	0.269	8.56
4	106	R	P	0.107	11.06
4	107	R	T	0.010	13.88
4	108	R	S	0.011	15.12
4	109	R	E	0.004	17.00
4	110	R	R	0.002	>21.69
4	112	R	F	0.005	12.94
4	113	R	H	0.003	>21.69
4	114	R	G	0.177	9.19
4	115	R	H	0.415	6.38
4	116	R	L	0.005	>21.69
4	117	R	S	0.003	>21.69
4	120	R	E	0.001	>21.69
4	137	R	R	0.001	>21.69
4	138	R	E	0.229	8.56
4	139	R	S	0.010	>21.69
4	140	R	Q	0.013	>21.69
4	141	R	S	0.006	>21.69
4	142	R	H	0.013	>21.69
4	143	R	P	0.118	11.69
4	144	R	G	0.136	9.81
4	145	R	D	0.014	>21.69
4	146	R	F	0.006	13.25
4	172	R	R	0.003	>21.69
4	173	R	C	0.023	>21.69
4	174	R	Q	0.008	>21.69
4	175	R	E	0.006	>21.69
4	176	R	L	0.022	>21.69
4	177	R	K	0.002	>21.69
4	178	R	Y	0.002	>21.69
4	187	R	D	0.004	>21.69
4	188	R	S	0.006	>21.69
4	189	R	L	0.002	15.12
4	190	R	T	0.003	>21.69
4	191	R	D	0.001	>21.69
4	214	R	P	0.001	>21.69
4	216	R	N	0.001	>21.69
4	217	R	T	0.002	>21.69
4	219	R	R	0.006	>21.69
4	220	R	I	0.003	>21.69
4	221	R	N	0.028	11.38
4	222	R	A	0.002	>21.69
4	223	R	A	0.011	>21.69
4	224	R	E	0.006	>21.69
4	227	R	S	0.001	>21.69
4	248	R	E	0.003	>21.69
4	249	R	E	0.002	>21.69
4	251	R	E	0.002	>21.69
4	252	R	T	0.004	>21.69
4	253	R	L	0.001	>21.69
4	255	R	Q	0.005	>21.69
4	256	R	Q	0.002	>21.69
4	258	R	C	0.002	>21.69
4	259	R	K	0.001	>21.69
4	260	R	L	0.001	>21.69
4	261	R	L	0.001	>21.69
4	313	R	F	0.001	>21.69
4	314	R	E	0.002	>21.69
4	315	R	T	0.003	>21.69
4	316	R	K	0.003	>21.69
4	317	R	C	0.005	>21.69
4	318	R	N	0.002	>21.69
4	319	R	N	0.001	>21.69
4	480	R	E	0.001	>21.69
4	481	R	K	0.007	13.56
4	482	R	G	0.005	15.12
4	483	R	V	0.004	>21.69
4	484	R	D	0.062	10.75
4	485	R	C	0.015	11.69
4	486	R	D	0.048	9.81
4	525	R	Q	0.001	>21.69
4	528	R	I	0.001	>21.69
4	532	R	Q	0.001	>21.69
4	550	R	D	0.001	>21.69
4	551	R	Q	0.001	>21.69
4	552	R	T	0.001	>21.69
4	553	R	S	0.001	>21.69
4	554	R	G	0.001	>21.69
4	555	R	D	0.002	>21.69
4	556	R	Q	0.001	>21.69
4	557	R	S	0.002	>21.69
4	558	R	P	0.002	>21.69
4	559	R	L	0.002	>21.69
4	560	R	P	0.002	>21.69
4	561	R	P	0.002	>21.69
4	562	R	C	0.002	>21.69
4	563	R	T	0.002	>21.69
4	564	R	P	0.002	>21.69
4	565	R	T	0.002	>21.69
4	566	R	P	0.002	>21.69
4	567	R	P	0.002	>21.69
4	568	R	C	0.002	>21.69
4	569	R	A	0.002	>21.69
4	570	R	E	0.002	>21.69
4	571	R	M	0.002	>21.69
4	572	R	R	0.002	>21.69
4	573	R	E	0.002	>21.69
4	574	R	D	0.002	>21.69
4	575	R	S	0.002	>21.69
4	576	R	A	0.002	>21.69
4	577	R	R	0.002	>21.69
4	578	R	V	0.002	>21.69
4	579	R	Y	0.003	>21.69
4	580	R	E	0.003	>21.69
4	581	R	N	0.003	>21.69
4	582	R	V	0.002	>21.69
4	583	R	G	0.002	>21.69
4	584	R	L	0.002	>21.69
4	585	R	M	0.002	>21.69
4	586	R	Q	0.002	>21.69
4	587	R	Q	0.002	>21.69
4	588	R	Q	0.002	>21.69
4	589	R	K	0.002	>21.69
4	590	R	S	0.002	>21.69
4	591	R	F	0.002	>21.69
4	592	R	R	0.001	>21.69
5	6	W	F	1.000	5.44
5	7	W	H	0.957	7.62
5	8	W	P	0.005	11.38
5	9	W	N	0.001	14.19
5	10	W	I	0.001	11.69
5	11	W	T	0.000	16.38
5	12	W	G	0.000	14.81
5	13	W	V	0.000	18.25
5	14	W	E	0.000	14.50
5	15	W	A	0.000	11.06
5	16	W	E	0.000	15.44
5	17	W	N	0.000	16.06
5	18	W	L	0.000	11.38
5	19	W	L	0.000	11.06
5	20	W	L	0.000	16.38
5	21	W	T	0.000	16.38
5	22	W	R	0.000	12.62
5	23	W	G	0.000	12.00
5	24	W	V	0.000	14.19
5	25	W	D	0.000	16.06
5	26	W	G	0.000	12.00
5	27	W	S	0.002	9.50
5	28	W	F	0.926	6.69
5	29	W	L	0.986	5.12
5	30	W	A	0.980	5.75
5	31	W	R	0.005	9.50
5	32	W	P	0.002	13.25
5	33	W	S	0.000	15.75
5	34	W	K	0.000	17.94
5	35	W	S	0.000	20.44
5	36	W	N	0.000	20.12
5	37	W	P	0.000	21.06
5	38	W	G	0.000	17.94
5	39	W	D	0.000	16.69
5	40	W	F	0.003	11.38
5	41	W	T	0.000	12.31
5	42	W	L	0.007	9.19
5	43	W	S	0.001	9.81
5	44	W	V	0.000	10.75
5	45	W	R	0.000	12.62
5	46	W	R	0.000	16.06
5	47	W	N	0.000	20.12
5	48	W	G	0.000	19.19
5	49	W	A	0.000	19.19
5	50	W	V	0.000	14.50
5	51	W	T	0.000	15.44
5	52	W	H	0.000	14.50
5	53	W	I	0.000	13.56
5	54	W	K	0.000	16.69
5	55	W	I	0.001	12.94
5	56	W	Q	0.000	18.56
5	57	W	N	0.000	17.00
5	61	W	D	0.000	19.50
5	62	W	Y	0.000	14.50
5	63	W	D	0.000	18.25
5	64	W	L	0.000	16.38
5	65	W	Y	0.000	20.75
5	68	W	E	0.000	18.88
5	69	W	K	0.000	20.12
5	70	W	F	0.000	15.12
5	71	W	A	0.000	17.62
5	72	W	T	0.001	13.25
5	73	W	L	0.015	9.81
5	74	W	A	0.050	8.88
5	75	W	E	0.001	13.25
5	76	W	L	0.003	11.69
5	77	W	V	0.944	6.69
5	78	W	Q	0.009	10.12
5	79	W	Y	0.000	13.56
5	80	W	Y	0.001	11.69
5	81	W	M	0.012	9.50
5	82	W	E	0.000	14.19
5	83	W	H	0.000	16.69
5	84	W	H	0.000	17.00
5	85	W	G	0.000	19.19
5	86	W	Q	0.000	17.94
5	87	W	L	0.000	15.12
5	88	W	K	0.000	20.44
5	94	W	V	0.000	19.50
5	95	W	I	0.000	15.12
5	96	W	E	0.000	14.19
5	97	W	L	0.012	8.88
5	98	W	K	0.001	11.38
5	99	W	Y	0.005	9.19
5	100	W	P	0.966	3.56
5	101	W	L	0.945	6.06
5	102	W	N	0.941	5.75
5	103	W	C	0.827	7.31
5	104	W	A	0.035	12.00
5	105	W	D	0.013	13.56
5	106	W	P	0.012	15.44
5	107	W	T	0.004	18.56
5	108	W	S	0.003	19.50
5	109	W	E	0.001	>21.69
5	114	W	G	0.005	14.19
5	115	W	H	0.023	11.69
5	138	W	E	0.006	13.25
5	139	W	S	0.002	>21.69
5	140	W	Q	0.003	>21.69
5	141	W	S	0.002	>21.69
5	142	W	H	0.005	>21.69
5	143	W	P	0.050	>21.69
5	144	W	G	0.035	>21.69
5	145	W	D	0.002	>21.69
5	173	W	C	0.005	>21.69
5	174	W	Q	0.002	>21.69
5	175	W	E	0.002	>21.69
5	176	W	L	0.007	>21.69
5	187	W	D	0.001	>21.69
5	188	W	S	0.002	>21.69
5	190	W	T	0.001	>21.69
5	219	W	R	0.001	>21.69
5	221	W	N	0.002	>21.69
5	223	W	A	0.002	>21.69
5	252	W	T	0.001	>21.69
5	255	W	Q	0.001	>21.69
5	258	W	C	0.001	>21.69
5	314	W	E	0.001	>21.69
5	315	W	T	0.002	>21.69
5	316	W	K	0.002	>21.69
5	317	W	C	0.004	>21.69
5	318	W	N	0.002	>21.69
5	481	W	K	0.003	>21.69
5	482	W	G	0.004	>21.69
5	483	W	V	0.004	>21.69
5	484	W	D	0.027	10.44
5	485	W	C	0.003	>21.69
5	486	W	D	0.003	>21.69
5	528	W	I	0.002	>21.69
5	531	W	E	0.001	>21.69
5	532	W	Q	0.002	>21.69
5	546	W	Y	0.001	>21.69
5	550	W	D	0.001	>21.69
5	551	W	Q	0.001	>21.69
5	552	W	T	0.001	>21.69
5	553	W	S	0.001	>21.69
5	555	W	D	0.001	>21.69
5	556	W	Q	0.001	>21.69
5	557	W	S	0.002	>21.69
5	558	W	P	0.002	>21.69
5	559	W	L	0.002	>21.69
5	560	W	P	0.002	>21.69
5	561	W	P	0.002	>21.69
5	562	W	C	0.002	>21.69
5	563	W	T	0.002	>21.69
5	564	W	P	0.001	>21.69
5	565	W	T	0.001	>21.69
5	566	W	P	0.002	>21.69
5	567	W	P	0.001	>21.69
5	568	W	C	0.002	>21.69
5	569	W	A	0.001	>21.69
5	570	W	E	0.001	>21.69
5	571	W	M	0.002	>21.69
5	572	W	R	0.001	>21.69
5	573	W	E	0.001	>21.69
5	574	W	D	0.001	>21.69
5	575	W	S	0.001	>21.69
5	576	W	A	0.001	>21.69
5	577	W	R	0.001	>21.69
5	578	W	V	0.002	>21.69
5	579	W	Y	0.002	>21.69
5	580	W	E	0.002	>21.69
5	581	W	N	0.003	>21.69
5	582	W	V	0.003	>21.69
5	583	W	G	0.002	>21.69
5	584	W	L	0.003	>21.69
5	585	W	M	0.002	>21.69
5	586	W	Q	0.002	>21.69
5	587	W	Q	0.002	>21.69
5	588	W	Q	0.002	>21.69
5	589	W	K	0.001	>21.69
5	590	W	S	0.001	>21.69
5	591	W	F	0.001	>21.69
5	592	W	R	0.001	>21.69
6	7	F	H	1.000	5.75
6	8	F	P	0.992	6.38
6	9	F	N	0.007	10.44
6	10	F	I	0.019	9.81
6	11	F	T	0.001	14.19
6	12	F	G	0.000	13.56
6	13	F	V	0.000	17.62
6	14	F	E	0.000	13.56
6	15	F	A	0.002	11.38
6	16	F	E	0.000	16.38
6	17	F	N	0.000	17.00
6	18	F	L	0.001	12.62
6	19	F	L	0.000	13.88
6	20	F	L	0.000	18.88
6	21	F	T	0.000	18.88
6	22	F	R	0.000	15.75
6	23	F	G	0.000	16.06
6	24	F	V	0.000	19.19
6	25	F	D	0.000	20.44
6	26	F	G	0.000	16.69
6	27	F	S	0.001	13.88
6	28	F	F	0.005	10.44
6	29	F	L	0.980	7.31
6	30	F	A	0.992	4.81
6	31	F	R	0.985	7.00
6	32	F	P	0.031	8.88
6	33	F	S	0.001	12.62
6	34	F	K	0.000	14.81
6	35	F	S	0.000	17.62
6	36	F	N	0.000	16.69
6	37	F	P	0.000	16.69
6	38	F	G	0.000	13.56
6	39	F	D	0.000	13.56
6	40	F	F	0.199	8.25
6	41	F	T	0.001	10.75
6	42	F	L	0.001	10.12
6	43	F	S	0.001	11.06
6	44	F	V	0.000	13.88
6	45	F	R	0.000	16.38
6	46	F	R	0.000	19.50
6	50	F	V	0.000	16.38
6	51	F	T	0.000	17.62
6	52	F	H	0.000	14.81
6	53	F	I	0.000	14.19
6	54	F	K	0.000	15.12
6	55	F	I	0.000	11.06
6	56	F	Q	0.000	16.38
6	57	F	N	0.000	13.25
6	58	F	T	0.000	18.56
6	59	F	G	0.000	17.31
6	60	F	D	0.000	19.50
6	61	F	D	0.000	17.31
6	62	F	Y	0.000	12.31
6	63	F	D	0.000	17.00
6	64	F	L	0.000	16.38
6	65	F	Y	0.000	19.81
6	68	F	E	0.000	19.50
6	69	F	K	0.000	19.19
6	70	F	F	0.000	14.19
6	71	F	A	0.000	15.75
6	72	F	T	0.001	11.06
6	73	F	L	0.913	7.00
6	74	F	A	0.377	8.25
6	75	F	E	0.001	12.94
6	76	F	L	0.001	11.38
6	77	F	V	0.168	8.56
6	78	F	Q	0.001	12.31
6	79	F	Y	0.000	15.44
6	80	F	Y	0.000	14.50
6	81	F	M	0.000	13.56
6	82	F	E	0.000	17.62
6	83	F	H	0.000	19.81
6	86	F	Q	0.000	20.75
6	87	F	L	0.000	17.62
6	95	F	I	0.000	17.94
6	96	F	E	0.000	18.56
6	97	F	L	0.000	13.25
6	98	F	K	0.000	16.69
6	99	F	Y	0.001	14.50
6	100	F	P	0.011	9.19
6	101	F	L	0.010	10.12
6	102	F	N	0.052	8.88
6	103	F	C	0.805	7.00
6	104	F	A	0.057	12.31
6	105	F	D	0.022	13.88
6	106	F	P	0.035	13.88
6	107	F	T	0.013	18.25
6	108	F	S	0.006	>21.69
6	109	F	E	0.003	>21.69
6	112	F	F	0.003	18.56
6	113	F	H	0.001	>21.69
6	114	F	G	0.012	15.12
6	115	F	H	0.036	>21.69
6	116	F	L	0.002	>21.69
6	117	F	S	0.001	>21.69
6	138	F	E	0.013	12.94
6	139	F	S	0.005	>21.69
6	140	F	Q	0.013	>21.69
6	141	F	S	0.007	>21.69
6	142	F	H	0.013	>21.69
6	143	F	P	0.185	>21.69
6	144	F	G	0.095	9.81
6	145	F	D	0.006	>21.69
6	146	F	F	0.002	>21.69
6	172	F	R	0.001	>21.69
6	173	F	C	0.010	>21.69
6	174	F	Q	0.004	>21.69
6	175	F	E	0.006	>21.69
6	176	F	L	0.027	>21.69
6	177	F	K	0.001	>21.69
6	178	F	Y	0.001	>21.69
6	187	F	D	0.002	>21.69
6	188	F	S	0.003	>21.69
6	189	F	L	0.003	>21.69
6	190	F	T	0.002	>21.69
6	219	F	R	0.001	>21.69
6	221	F	N	0.001	>21.69
6	223	F	A	0.002	>21.69
6	224	F	E	0.001	>21.69
6	243	F	K	0.002	>21.69
6	248	F	E	0.004	>21.69
6	251	F	E	0.005	>21.69
6	252	F	T	0.004	>21.69
6	255	F	Q	0.005	>21.69
6	258	F	C	0.001	>21.69
6	481	F	K	0.002	17.94
6	482	F	G	0.003	>21.69
6	483	F	V	0.002	>21.69
6	484	F	D	0.005	14.50
6	485	F	C	0.001	>21.69
6	486	F	D	0.002	>21.69
6	528	F	I	0.002	>21.69
6	531	F	E	0.001	>21.69
6	532	F	Q	0.001	>21.69
6	551	F	Q	0.001	>21.69
6	552	F	T	0.001	>21.69
6	553	F	S	0.001	>21.69
6	554	F	G	0.001	>21.69
6	555	F	D	0.001	>21.69
6	556	F	Q	0.001	>21.69
6	557	F	S	0.002	>21.69
6	558	F	P	0.002	>21.69
6	559	F	L	0.002	>21.69
6	560	F	P	0.002	>21.69
6	561	F	P	0.002	>21.69
6	562	F	C	0.002	>21.69
6	563	F	T	0.002	>21.69
6	564	F	P	0.002	>21.69
6	565	F	T	0.002	>21.69
6	566	F	P	0.002	>21.69
6	567	F	P	0.001	>21.69
6	568	F	C	0.002	>21.69
6	569	F	A	0.002	>21.69
6	570	F	E	0.002	>21.69
6	571	F	M	0.002	>21.69
6	572	F	R	0.001	>21.69
6	573	F	E	0.002	>21.69
6	574	F	D	0.001	>21.69
6	575	F	S	0.002	>21.69
6	576	F	A	0.002	>21.69
6	577	F	R	0.001	>21.69
6	578	F	V	0.002	>21.69
6	579	F	Y	0.003	>21.69
6	580	F	E	0.002	>21.69
6	581	F	N	0.003	>21.69
6	582	F	V	0.002	>21.69
6	583	F	G	0.001	>21.69
6	584	F	L	0.002	>21.69
6	585	F	M	0.002	>21.69
6	586	F	Q	0.002	>21.69
6	587	F	Q	0.002	>21.69
6	588	F	Q	0.002	>21.69
6	589	F	K	0.002	>21.69
6	590	F	S	0.002	>21.69
6	591	F	F	0.002	>21.69
6	592	F	R	0.001	>21.69
7	8	H	P	1.000	5.75
7	9	H	N	0.987	6.69
7	10	H	I	0.987	4.50
7	11	H	T	0.007	9.50
7	12	H	G	0.004	9.50
7	13	H	V	0.001	12.31
7	14	H	E	0.609	7.94
7	15	H	A	0.973	6.69
7	16	H	E	0.000	12.00
7	17	H	N	0.000	11.69
7	18	H	L	0.752	7.94
7	19	H	L	0.001	10.44
7	20	H	L	0.000	14.50
7	21	H	T	0.000	14.19
7	22	H	R	0.000	11.69
7	23	H	G	0.000	13.25
7	24	H	V	0.000	17.31
7	25	H	D	0.000	18.88
7	26	H	G	0.000	16.06
7	27	H	S	0.000	12.31
7	28	H	F	0.002	10.44
7	29	H	L	0.989	5.12
7	30	H	A	0.990	7.00
7	31	H	R	0.993	4.50
7	32	H	P	0.434	8.25
7	33	H	S	0.001	12.00
7	34	H	K	0.000	12.00
7	35	H	S	0.000	16.06
7	36	H	N	0.000	16.69
7	37	H	P	0.000	16.38
7	38	H	G	0.000	14.81
7	39	H	D	0.000	14.50
7	40	H	F	0.001	10.12
7	41	H	T	0.001	9.81
7	42	H	L	0.000	10.75
7	43	H	S	0.056	8.56
7	44	H	V	0.000	12.94
7	45	H	R	0.000	13.88
7	46	H	R	0.000	17.94
7	48	H	G	0.000	19.50
7	49	H	A	0.000	18.56
7	50	H	V	0.000	13.25
7	51	H	T	0.000	16.06
7	52	H	H	0.000	12.62
7	53	H	I	0.000	14.50
7	54	H	K	0.000	15.44
7	55	H	I	0.000	13.25
7	56	H	Q	0.000	18.56
7	57	H	N	0.000	16.06
7	62	H	Y	0.000	16.38
7	63	H	D	0.000	20.44
7	64	H	L	0.000	18.56
7	70	H	F	0.000	19.19
7	71	H	A	0.000	21.06
7	72	H	T	0.000	16.69
7	73	H	L	0.001	12.00
7	74	H	A	0.000	13.88
7	75	H	E	0.000	18.25
7	76	H	L	0.000	15.75
7	77	H	V	0.000	12.31
7	78	H	Q	0.000	17.00
7	79	H	Y	0.000	19.50
7	80	H	Y	0.000	17.31
7	81	H	M	0.000	16.69
7	87	H	L	0.000	19.19
7	95	H	I	0.000	18.25
7	96	H	E	0.000	19.19
7	97	H	L	0.000	14.81
7	98	H	K	0.000	17.31
7	99	H	Y	0.000	14.50
7	100	H	P	0.002	10.75
7	101	H	L	0.517	7.94
7	102	H	N	0.064	8.88
7	103	H	C	0.946	5.12
7	104	H	A	0.155	9.19
7	105	H	D	0.032	12.94
7	106	H	P	0.028	13.56
7	107	H	T	0.010	17.31
7	108	H	S	0.009	17.94
7	109	H	E	0.002	>21.69
7	110	H	R	0.001	>21.69
7	112	H	F	0.002	18.56
7	114	H	G	0.008	16.69
7	115	H	H	0.015	>21.69
7	116	H	L	0.001	>21.69
7	138	H	E	0.006	15.75
7	139	H	S	0.002	>21.69
7	140	H	Q	0.003	>21.69
7	142	H	H	0.004	>21.69
7	143	H	P	0.040	>21.69
7	144	H	G	0.036	13.88
7	145	H	D	0.004	>21.69
7	146	H	F	0.001	>21.69
7	172	H	R	0.001	>21.69
7	173	H	C	0.009	>21.69
7	174	H	Q	0.004	>21.69
7	175	H	E	0.005	>21.69
7	176	H	L	0.020	>21.69
7	177	H	K	0.001	>21.69
7	178	H	Y	0.001	>21.69
7	187	H	D	0.005	>21.69
7	188	H	S	0.006	>21.69
7	189	H	L	0.002	>21.69
7	190	H	T	0.003	>21.69
7	219	H	R	0.001	>21.69
7	221	H	N	0.001	15.75
7	223	H	A	0.002	15.75
7	248	H	E	0.002	>21.69
7	481	H	K	0.001	17.31
7	482	H	G	0.001	16.69
7	483	H	V	0.001	16.69
7	484	H	D	0.005	12.00
7	485	H	C	0.001	16.38
7	532	H	Q	0.001	>21.69
7	548	H	L	0.001	>21.69
7	549	H	A	0.001	>21.69
7	550	H	D	0.001	>21.69
7	551	H	Q	0.001	>21.69
7	552	H	T	0.001	>21.69
7	553	H	S	0.001	>21.69
7	554	H	G	0.001	>21.69
7	555	H	D	0.002	>21.69
7	556	H	Q	0.002	>21.69
7	557	H	S	0.002	>21.69
7	558	H	P	0.002	>21.69
7	559	H	L	0.002	>21.69
7	560	H	P	0.002	>21.69
7	561	H	P	0.002	>21.69
7	562	H	C	0.002	>21.69
7	563	H	T	0.002	>21.69
7	564	H	P	0.002	>21.69
7	565	H	T	0.002	>21.69
7	566	H	P	0.002	>21.69
7	567	H	P	0.001	>21.69
7	568	H	C	0.002	>21.69
7	569	H	A	0.002	>21.69
7	570	H	E	0.002	>21.69
7	571	H	M	0.003	>21.69
7	572	H	R	0.002	>21.69
7	573	H	E	0.002	>21.69
7	574	H	D	0.002	>21.69
7	575	H	S	0.002	>21.69
7	576	H	A	0.002	>21.69
7	577	H	R	0.002	>21.69
7	578	H	V	0.002	>21.69
7	579	H	Y	0.003	>21.69
7	580	H	E	0.002	>21.69
7	581	H	N	0.003	>21.69
7	582	H	V	0.003	>21.69
7	583	H	G	0.002	>21.69
7	584	H	L	0.003	>21.69
7	585	H	M	0.002	>21.69
7	586	H	Q	0.002	>21.69
7	587	H	Q	0.002	>21.69
7	588	H	Q	0.002	>21.69
7	589	H	K	0.002	>21.69
7	590	H	S	0.002	>21.69
7	591	H	F	0.002	>21.69
7	592	H	R	0.001	>21.69
8	9	P	N	1.000	4.81
8	10	P	I	0.969	7.62
8	11	P	T	0.006	11.38
8	12	P	G	0.001	12.94
8	13	P	V	0.000	15.75
8	14	P	E	0.004	11.69
8	15	P	A	0.005	11.69
8	16	P	E	0.000	16.69
8	17	P	N	0.000	16.69
8	18	P	L	0.002	13.25
8	19	P	L	0.000	16.38
8	20	P	L	0.000	20.12
8	21	P	T	0.000	19.50
8	22	P	R	0.000	17.31
8	23	P	G	0.000	19.19
8	26	P	G	0.000	21.38
8	27	P	S	0.000	17.94
8	28	P	F	0.000	15.44
8	29	P	L	0.004	10.75
8	30	P	A	0.014	9.50
8	31	P	R	0.971	7.31
8	32	P	P	0.984	6.38
8	33	P	S	0.004	12.00
8	34	P	K	0.006	12.00
8	35	P	S	0.001	16.38
8	36	P	N	0.001	15.75
8	37	P	P	0.001	13.56
8	38	P	G	0.002	12.00
8	39	P	D	0.001	13.88
8	40	P	F	0.006	10.44
8	41	P	T	0.001	12.00
8	42	P	L	0.000	14.19
8	43	P	S	0.000	13.25
8	44	P	V	0.000	17.94
8	45	P	R	0.000	19.81
8	50	P	V	0.000	18.56
8	51	P	T	0.000	20.44
8	52	P	H	0.000	16.38
8	53	P	I	0.000	17.62
8	54	P	K	0.000	17.00
8	55	P	I	0.000	14.19
8	56	P	Q	0.000	18.25
8	57	P	N	0.000	14.50
8	58	P	T	0.000	20.44
8	59	P	G	0.000	18.25
8	61	P	D	0.000	20.75
8	62	P	Y	0.000	16.06
8	63	P	D	0.000	20.75
8	64	P	L	0.000	20.12
8	70	P	F	0.000	19.19
8	71	P	A	0.000	19.81
8	72	P	T	0.000	15.44
8	73	P	L	0.001	11.69
8	74	P	A	0.000	13.88
8	75	P	E	0.000	18.56
8	76	P	L	0.000	16.69
8	77	P	V	0.000	14.81
8	78	P	Q	0.000	18.88
8	80	P	Y	0.000	20.12
8	81	P	M	0.000	20.12
8	97	P	L	0.000	18.88
8	99	P	Y	0.000	19.50
8	100	P	P	0.001	14.81
8	101	P	L	0.001	13.56
8	102	P	N	0.004	12.62
8	103	P	C	0.540	7.94
8	104	P	A	0.070	11.69
8	105	P	D	0.039	14.19
8	106	P	P	0.074	12.62
8	107	P	T	0.025	>21.69
8	108	P	S	0.018	>21.69
8	109	P	E	0.006	>21.69
8	110	P	R	0.002	>21.69
8	111	P	W	0.001	>21.69
8	112	P	F	0.007	>21.69
8	113	P	H	0.003	>21.69
8	114	P	G	0.025	>21.69
8	115	P	H	0.048	>21.69
8	116	P	L	0.004	>21.69
8	117	P	S	0.003	>21.69
8	137	P	R	0.002	>21.69
8	138	P	E	0.056	>21.69
8	139	P	S	0.013	>21.69
8	140	P	Q	0.018	>21.69
8	141	P	S	0.006	>21.69
8	142	P	H	0.032	>21.69
8	143	P	P	0.228	>21.69
8	144	P	G	0.218	>21.69
8	145	P	D	0.031	>21.69
8	146	P	F	0.013	>21.69
8	172	P	R	0.006	>21.69
8	173	P	C	0.068	>21.69
8	174	P	Q	0.030	>21.69
8	175	P	E	0.047	>21.69
8	176	P	L	0.173	>21.69
8	177	P	K	0.009	>21.69
8	178	P	Y	0.005	>21.69
8	185	P	R	0.001	>21.69
8	186	P	F	0.001	>21.69
8	187	P	D	0.015	>21.69
8	188	P	S	0.022	>21.69
8	189	P	L	0.010	>21.69
8	190	P	T	0.009	>21.69
8	191	P	D	0.004	>21.69
8	217	P	T	0.003	>21.69
8	219	P	R	0.002	>21.69
8	221	P	N	0.002	>21.69
8	223	P	A	0.004	>21.69
8	224	P	E	0.002	>21.69
8	227	P	S	0.002	>21.69
8	241	P	K	0.001	>21.69
8	242	P	V	0.002	>21.69
8	243	P	K	0.004	>21.69
8	244	P	Q	0.005	>21.69
8	245	P	G	0.002	>21.69
8	247	P	W	0.002	>21.69
8	248	P	E	0.007	>21.69
8	251	P	E	0.004	>21.69
8	252	P	T	0.003	>21.69
8	480	P	E	0.001	>21.69
8	481	P	K	0.003	>21.69
8	482	P	G	0.004	>21.69
8	483	P	V	0.002	>21.69
8	484	P	D	0.005	17.00
8	485	P	C	0.002	>21.69
8	486	P	D	0.002	>21.69
8	528	P	I	0.002	>21.69
8	529	P	E	0.001	>21.69
8	531	P	E	0.001	>21.69
8	532	P	Q	0.003	>21.69
8	547	P	S	0.001	>21.69
8	548	P	L	0.001	>21.69
8	549	P	A	0.001	>21.69
8	550	P	D	0.002	>21.69
8	551	P	Q	0.002	>21.69
8	552	P	T	0.002	>21.69
8	553	P	S	0.002	>21.69
8	554	P	G	0.002	>21.69
8	555	P	D	0.002	>21.69
8	556	P	Q	0.002	>21.69
8	557	P	S	0.002	>21.69
8	558	P	P	0.002	>21.69
8	559	P	L	0.002	>21.69
8	560	P	P	0.002	>21.69
8	561	P	P	0.002	>21.69
8	562	P	C	0.003	>21.69
8	563	P	T	0.003	>21.69
8	564	P	P	0.002	>21.69
8	565	P	T	0.002	>21.69
8	566	P	P	0.003	>21.69
8	567	P	P	0.002	>21.69
8	568	P	C	0.003	>21.69
8	569	P	A	0.002	>21.69
8	570	P	E	0.002	>21.69
8	571	P	M	0.004	>21.69
8	572	P	R	0.002	>21.69
8	573	P	E	0.002	>21.69
8	574	P	D	0.003	>21.69
8	575	P	S	0.003	>21.69
8	576	P	A	0.003	>21.69
8	577	P	R	0.003	>21.69
8	578	P	V	0.003	>21.69
8	579	P	Y	0.003	>21.69
8	580	P	E	0.003	>21.69
8	581	P	N	0.003	>21.69
8	582	P	V	0.003	>21.69
8	583	P	G	0.002	>21.69
8	584	P	L	0.003	>21.69
8	585	P	M	0.003	>21.69
8	586	P	Q	0.003	>21.69
8	587	P	Q	0.002	>21.69
8	588	P	Q	0.003	>21.69
8	589	P	K	0.002	>21.69
8	590	P	S	0.002	>21.69
8	591	P	F	0.003	>21.69
8	592	P	R	0.002	>21.69
9	10	N	I	1.000	5.44
9	11	N	T	0.142	8.56
9	12	N	G	0.008	11.38
9	13	N	V	0.002	12.94
9	14	N	E	0.065	8.56
9	15	N	A	0.003	10.75
9	16	N	E	0.000	15.12
9	17	N	N	0.000	13.88
9	18	N	L	0.000	12.00
9	19	N	L	0.000	15.75
9	20	N	L	0.000	18.88
9	21	N	T	0.000	17.94
9	22	N	R	0.000	16.69
9	23	N	G	0.000	18.88
9	27	N	S	0.000	18.88
9	28	N	F	0.000	17.31
9	29	N	L	0.001	12.00
9	30	N	A	0.001	12.31
9	31	N	R	0.493	8.25
9	32	N	P	0.628	7.94
9	33	N	S	0.007	12.94
9	34	N	K	0.036	11.06
9	35	N	S	0.001	16.06
9	36	N	N	0.000	16.69
9	37	N	P	0.002	14.50
9	38	N	G	0.002	14.50
9	39	N	D	0.000	15.75
9	40	N	F	0.001	13.25
9	41	N	T	0.001	13.25
9	42	N	L	0.000	16.38
9	43	N	S	0.000	13.88
9	44	N	V	0.000	19.19
9	45	N	R	0.000	19.81
9	50	N	V	0.000	17.94
9	51	N	T	0.000	20.75
9	52	N	H	0.000	16.38
9	53	N	I	0.000	19.19
9	54	N	K	0.000	18.56
9	55	N	I	0.000	17.00
9	56	N	Q	0.000	20.75
9	57	N	N	0.000	17.62
9	62	N	Y	0.000	19.81
9	72	N	T	0.000	20.12
9	73	N	L	0.000	15.75
9	74	N	A	0.000	18.56
9	76	N	L	0.000	20.44
9	77	N	V	0.000	18.25
9	99	N	Y	0.000	21.06
9	100	N	P	0.000	17.31
9	101	N	L	0.000	14.50
9	102	N	N	0.001	14.19
9	103	N	C	0.113	9.19
9	104	N	A	0.061	11.06
9	105	N	D	0.031	14.81
9	106	N	P	0.066	13.25
9	107	N	T	0.027	>21.69
9	108	N	S	0.016	>21.69
9	109	N	E	0.007	>21.69
9	110	N	R	0.002	>21.69
9	112	N	F	0.004	>21.69
9	113	N	H	0.002	>21.69
9	114	N	G	0.015	>21.69
9	115	N	H	0.017	>21.69
9	116	N	L	0.001	>21.69
9	117	N	S	0.001	>21.69
9	137	N	R	0.001	>21.69
9	138	N	E	0.028	>21.69
9	139	N	S	0.004	>21.69
9	140	N	Q	0.007	>21.69
9	141	N	S	0.003	>21.69
9	142	N	H	0.012	>21.69
9	143	N	P	0.098	>21.69
9	144	N	G	0.158	>21.69
9	145	N	D	0.030	>21.69
9	146	N	F	0.010	>21.69
9	171	N	I	0.001	>21.69
9	172	N	R	0.006	>21.69
9	173	N	C	0.081	>21.69
9	174	N	Q	0.034	>21.69
9	175	N	E	0.066	>21.69
9	176	N	L	0.208	>21.69
9	177	N	K	0.015	>21.69
9	178	N	Y	0.010	>21.69
9	179	N	D	0.001	>21.69
9	185	N	R	0.002	>21.69
9	186	N	F	0.004	>21.69
9	187	N	D	0.023	>21.69
9	188	N	S	0.026	>21.69
9	189	N	L	0.011	>21.69
9	190	N	T	0.011	>21.69
9	191	N	D	0.007	>21.69
9	217	N	T	0.002	>21.69
9	221	N	N	0.001	>21.69
9	223	N	A	0.001	>21.69
9	227	N	S	0.002	>21.69
9	231	N	E	0.002	>21.69
9	242	N	V	0.001	>21.69
9	243	N	K	0.002	>21.69
9	244	N	Q	0.003	>21.69
9	245	N	G	0.002	>21.69
9	248	N	E	0.003	>21.69
9	481	N	K	0.002	>21.69
9	482	N	G	0.003	>21.69
9	483	N	V	0.001	>21.69
9	484	N	D	0.002	17.31
9	528	N	I	0.001	>21.69
9	529	N	E	0.001	>21.69
9	531	N	E	0.001	>21.69
9	532	N	Q	0.002	>21.69
9	535	N	K	0.001	>21.69
9	536	N	R	0.001	>21.69
9	540	N	E	0.001	>21.69
9	547	N	S	0.001	>21.69
9	548	N	L	0.002	>21.69
9	549	N	A	0.002	>21.69
9	550	N	D	0.002	>21.69
9	551	N	Q	0.002	>21.69
9	552	N	T	0.002	>21.69
9	553	N	S	0.002	>21.69
9	554	N	G	0.002	>21.69
9	555	N	D	0.002	>21.69
9	556	N	Q	0.002	>21.69
9	557	N	S	0.002	>21.69
9	558	N	P	0.002	>21.69
9	559	N	L	0.002	>21.69
9	560	N	P	0.002	>21.69
9	561	N	P	0.002	>21.69
9	562	N	C	0.002	>21.69
9	563	N	T	0.002	>21.69
9	564	N	P	0.002	>21.69
9	565	N	T	0.002	>21.69
9	566	N	P	0.003	>21.69
9	567	N	P	0.002	>21.69
9	568	N	C	0.003	>21.69
9	569	N	A	0.002	>21.69
9	570	N	E	0.002	>21.69
9	571	N	M	0.003	>21.69
9	572	N	R	0.003	>21.69
9	573	N	E	0.003	>21.69
9	574	N	D	0.003	>21.69
9	575	N	S	0.003	>21.69
9	576	N	A	0.003	>21.69
9	577	N	R	0.003	>21.69
9	578	N	V	0.003	>21.69
9	579	N	Y	0.004	>21.69
9	580	N	E	0.003	>21.69
9	581	N	N	0.003	>21.69
9	582	N	V	0.003	>21.69
9	583	N	G	0.002	>21.69
9	584	N	L	0.003	>21.69
9	585	N	M	0.003	>21.69
9	586	N	Q	0.003	>21.69
9	587	N	Q	0.003	>21.69
9	588	N	Q	0.003	>21.69
9	589	N	K	0.003	>21.69
9	590	N	S	0.002	>21.69
9	591	N	F	0.003	>21.69
9	592	N	R	0.002	>21.69
10	11	I	T	1.000	5.44
10	12	I	G	0.999	6.69
10	13	I	V	0.061	8.56
10	14	I	E	0.996	3.88
10	15	I	A	0.998	5.44
10	16	I	E	0.001	9.50
10	17	I	N	0.010	8.88
10	18	I	L	0.975	7.00
10	19	I	L	0.001	10.44
10	20	I	L	0.000	13.25
10	21	I	T	0.000	12.94
10	22	I	R	0.000	12.31
10	23	I	G	0.000	14.19
10	24	I	V	0.000	18.56
10	25	I	D	0.000	19.81
10	26	I	G	0.000	17.94
10	27	I	S	0.000	13.88
10	28	I	F	0.000	12.94
10	29	I	L	0.720	7.94
10	30	I	A	0.009	10.12
10	31	I	R	0.995	5.12
10	32	I	P	0.298	8.25
10	33	I	S	0.008	11.38
10	34	I	K	0.040	9.81
10	35	I	S	0.001	14.19
10	36	I	N	0.000	15.75
10	37	I	P	0.000	15.44
10	38	I	G	0.000	15.12
10	39	I	D	0.000	14.81
10	40	I	F	0.001	12.00
10	41	I	T	0.007	9.81
10	42	I	L	0.001	12.62
10	43	I	S	0.040	8.88
10	44	I	V	0.000	14.19
10	45	I	R	0.000	14.50
10	46	I	R	0.000	18.56
10	48	I	G	0.000	19.19
10	49	I	A	0.000	17.62
10	50	I	V	0.000	12.31
10	51	I	T	0.000	15.75
10	52	I	H	0.001	12.00
10	53	I	I	0.000	15.44
10	54	I	K	0.000	15.75
10	55	I	I	0.000	15.12
10	56	I	Q	0.000	19.50
10	57	I	N	0.000	17.62
10	62	I	Y	0.000	19.19
10	64	I	L	0.000	20.12
10	72	I	T	0.000	20.12
10	73	I	L	0.000	15.44
10	74	I	A	0.000	17.94
10	76	I	L	0.000	18.88
10	77	I	V	0.000	16.06
10	78	I	Q	0.000	21.06
10	80	I	Y	0.000	20.12
10	81	I	M	0.000	20.12
10	95	I	I	0.000	19.50
10	97	I	L	0.000	17.62
10	98	I	K	0.000	20.12
10	99	I	Y	0.000	17.00
10	100	I	P	0.000	14.19
10	101	I	L	0.002	10.44
10	102	I	N	0.002	12.31
10	103	I	C	0.270	8.25
10	104	I	A	0.037	10.75
10	105	I	D	0.017	15.44
10	106	I	P	0.022	15.75
10	107	I	T	0.006	>21.69
10	108	I	S	0.008	>21.69
10	109	I	E	0.002	>21.69
10	112	I	F	0.002	>21.69
10	114	I	G	0.005	>21.69
10	115	I	H	0.008	>21.69
10	138	I	E	0.005	>21.69
10	140	I	Q	0.002	>21.69
10	142	I	H	0.002	>21.69
10	143	I	P	0.030	>21.69
10	144	I	G	0.024	>21.69
10	145	I	D	0.002	>21.69
10	172	I	R	0.001	>21.69
10	173	I	C	0.012	>21.69
10	174	I	Q	0.007	>21.69
10	175	I	E	0.012	>21.69
10	176	I	L	0.036	>21.69
10	177	I	K	0.004	>21.69
10	178	I	Y	0.002	>21.69
10	187	I	D	0.007	>21.69
10	188	I	S	0.008	>21.69
10	189	I	L	0.002	>21.69
10	190	I	T	0.002	>21.69
10	191	I	D	0.001	>21.69
10	223	I	A	0.001	16.69
10	482	I	G	0.001	17.94
10	484	I	D	0.002	13.88
10	528	I	I	0.001	>21.69
10	532	I	Q	0.002	>21.69
10	535	I	K	0.002	>21.69
10	536	I	R	0.003	>21.69
10	537	I	K	0.002	>21.69
10	538	I	G	0.002	>21.69
10	539	I	H	0.004	>21.69
10	540	I	E	0.007	>21.69
10	541	I	Y	0.001	>21.69
10	542	I	T	0.001	>21.69
10	543	I	N	0.001	>21.69
10	544	I	I	0.001	>21.69
10	545	I	K	0.002	>21.69
10	546	I	Y	0.002	>21.69
10	547	I	S	0.002	>21.69
10	548	I	L	0.003	>21.69
10	549	I	A	0.002	>21.69
10	550	I	D	0.003	>21.69
10	551	I	Q	0.003	>21.69
10	552	I	T	0.003	>21.69
10	553	I	S	0.003	>21.69
10	554	I	G	0.002	>21.69
10	555	I	D	0.003	>21.69
10	556	I	Q	0.003	>21.69
10	557	I	S	0.003	>21.69
10	558	I	P	0.003	>21.69
10	559	I	L	0.003	>21.69
10	560	I	P	0.003	>21.69
10	561	I	P	0.002	>21.69
10	562	I	C	0.003	>21.69
10	563	I	T	0.003	>21.69
10	564	I	P	0.002	>21.69
10	565	I	T	0.003	>21.69
10	566	I	P	0.003	>21.69
10	567	I	P	0.002	>21.69
10	568	I	C	0.003	>21.69
10	569	I	A	0.003	>21.69
10	570	I	E	0.003	>21.69
10	571	I	M	0.004	>21.69
10	572	I	R	0.004	>21.69
10	573	I	E	0.004	>21.69
10	574	I	D	0.005	>21.69
10	575	I	S	0.004	>21.69
10	576	I	A	0.004	>21.69
10	577	I	R	0.004	>21.69
10	578	I	V	0.006	>21.69
10	579	I	Y	0.006	>21.69
10	580	I	E	0.004	>21.69
10	581	I	N	0.004	>21.69
10	582	I	V	0.004	>21.69
10	583	I	G	0.003	>21.69
10	584	I	L	0.003	>21.69
10	585	I	M	0.003	>21.69
10	586	I	Q	0.003	>21.69
10	587	I	Q	0.003	>21.69
10	588	I	Q	0.003	>21.69
10	589	I	K	0.003	>21.69
10	590	I	S	0.003	>21.69
10	591	I	F	0.002	>21.69
10	592	I	R	0.002	>21.69
11	12	T	G	1.000	4.19
11	13	T	V	0.989	4.81
11	14	T	E	0.991	4.50
11	15	T	A	0.995	6.69
11	16	T	E	0.008	8.56
11	17	T	N	0.002	9.19
11	18	T	L	0.001	10.44
11	19	T	L	0.000	12.31
11	20	T	L	0.000	13.88
11	21	T	T	0.000	14.81
11	22	T	R	0.000	15.75
11	23	T	G	0.000	17.31
11	24	T	V	0.000	21.38
11	26	T	G	0.000	20.12
11	27	T	S	0.000	17.00
11	28	T	F	0.000	15.75
11	29	T	L	0.001	11.69
11	30	T	A	0.001	13.25
11	31	T	R	0.871	7.62
11	32	T	P	0.045	9.19
11	33	T	S	0.021	10.12
11	34	T	K	0.927	6.06
11	35	T	S	0.032	10.44
11	36	T	N	0.001	13.56
11	37	T	P	0.001	13.56
11	38	T	G	0.001	14.81
11	39	T	D	0.001	14.19
11	40	T	F	0.000	12.94
11	41	T	T	0.004	9.50
11	42	T	L	0.000	14.19
11	43	T	S	0.001	10.12
11	44	T	V	0.000	15.75
11	45	T	R	0.000	16.06
11	46	T	R	0.000	19.19
11	48	T	G	0.000	19.19
11	49	T	A	0.000	17.00
11	50	T	V	0.000	12.00
11	51	T	T	0.000	15.44
11	52	T	H	0.001	10.44
11	53	T	I	0.000	15.44
11	54	T	K	0.000	14.50
11	55	T	I	0.000	15.75
11	56	T	Q	0.000	19.19
11	57	T	N	0.000	18.25
11	62	T	Y	0.000	20.75
11	64	T	L	0.000	20.44
11	73	T	L	0.000	18.25
11	76	T	L	0.000	21.06
11	77	T	V	0.000	19.19
11	95	T	I	0.000	20.44
11	97	T	L	0.000	20.44
11	99	T	Y	0.000	21.06
11	100	T	P	0.000	18.88
11	101	T	L	0.000	14.81
11	102	T	N	0.000	17.62
11	103	T	C	0.002	13.88
11	104	T	A	0.002	16.06
11	106	T	P	0.003	>21.69
11	108	T	S	0.002	>21.69
11	114	T	G	0.001	>21.69
11	115	T	H	0.002	>21.69
11	138	T	E	0.001	>21.69
11	140	T	Q	0.002	>21.69
11	142	T	H	0.001	>21.69
11	143	T	P	0.011	>21.69
11	144	T	G	0.009	>21.69
11	173	T	C	0.004	>21.69
11	174	T	Q	0.004	>21.69
11	175	T	E	0.009	>21.69
11	176	T	L	0.016	>21.69
11	177	T	K	0.002	>21.69
11	187	T	D	0.005	>21.69
11	188	T	S	0.004	>21.69
11	189	T	L	0.001	>21.69
11	190	T	T	0.001	>21.69
11	191	T	D	0.001	>21.69
11	484	T	D	0.001	18.25
11	532	T	Q	0.002	>21.69
11	535	T	K	0.004	>21.69
11	536	T	R	0.007	>21.69
11	537	T	K	0.010	>21.69
11	538	T	G	0.019	>21.69
11	539	T	H	0.015	>21.69
11	540	T	E	0.058	>21.69
11	541	T	Y	0.021	>21.69
11	542	T	T	0.007	>21.69
11	543	T	N	0.004	>21.69
11	544	T	I	0.004	>21.69
11	545	T	K	0.003	>21.69
11	546	T	Y	0.004	>21.69
11	547	T	S	0.004	>21.69
11	548	T	L	0.005	>21.69
11	549	T	A	0.004	>21.69
11	550	T	D	0.005	>21.69
11	551	T	Q	0.005	>21.69
11	552	T	T	0.004	>21.69
11	553	T	S	0.005	>21.69
11	554	T	G	0.004	>21.69
11	555	T	D	0.005	>21.69
11	556	T	Q	0.004	>21.69
11	557	T	S	0.005	>21.69
11	558	T	P	0.003	>21.69
11	559	T	L	0.005	>21.69
11	560	T	P	0.004	>21.69
11	561	T	P	0.003	>21.69
11	562	T	C	0.004	>21.69
11	563	T	T	0.003	>21.69
11	564	T	P	0.003	>21.69
11	565	T	T	0.003	>21.69
11	566	T	P	0.003	>21.69
11	567	T	P	0.003	>21.69
11	568	T	C	0.003	>21.69
11	569	T	A	0.003	>21.69
11	570	T	E	0.003	>21.69
11	571	T	M	0.004	>21.69
11	572	T	R	0.004	>21.69
11	573	T	E	0.005	>21.69
11	574	T	D	0.007	>21.69
11	575	T	S	0.007	>21.69
11	576	T	A	0.007	>21.69
11	577	T	R	0.008	>21.69
11	578	T	V	0.014	>21.69
11	579	T	Y	0.013	>21.69
11	580	T	E	0.007	>21.69
11	581	T	N	0.006	>21.69
11	582	T	V	0.006	>21.69
11	583	T	G	0.003	>21.69
11	584	T	L	0.004	>21.69
11	585	T	M	0.003	>21.69
[truncated: 42,193 more rows]
