# Supplementary material for: A hotspot phosphorylation site on SHP2 drives oncoprotein activation and drug resistance
Source: Nat Commun. 2026 Mar 3;17:3383. doi: 10.1038/s41467-026-70060-8 (PMC13066003; doi:10.1038/s41467-026-70060-8)
Supplement: Supplementary file 2 — Supplementary Data 1- 4 [file 41467_2026_70060_MOESM2_ESM.zip › Supplementary Data/SD4-Predicted AlphaFold2 models/rank_5_model_5_ptm_seed_0_unrelaxed.pdb]

MODEL     1
ATOM      1  N   MET A   1     -14.463  15.692   0.115  1.00 37.30           N  
ATOM      2  CA  MET A   1     -15.377  14.574  -0.097  1.00 37.30           C  
ATOM      3  C   MET A   1     -14.967  13.369   0.743  1.00 37.30           C  
ATOM      4  CB  MET A   1     -15.422  14.189  -1.577  1.00 37.30           C  
ATOM      5  O   MET A   1     -13.957  12.723   0.459  1.00 37.30           O  
ATOM      6  CG  MET A   1     -16.368  15.044  -2.404  1.00 37.30           C  
ATOM      7  SD  MET A   1     -17.194  14.091  -3.737  1.00 37.30           S  
ATOM      8  CE  MET A   1     -16.538  14.946  -5.196  1.00 37.30           C  
ATOM      9  N   THR A   2     -14.776  13.472   2.151  1.00 35.05           N  
ATOM     10  CA  THR A   2     -13.987  12.786   3.168  1.00 35.05           C  
ATOM     11  C   THR A   2     -14.756  11.598   3.739  1.00 35.05           C  
ATOM     12  CB  THR A   2     -13.594  13.743   4.309  1.00 35.05           C  
ATOM     13  O   THR A   2     -14.161  10.687   4.318  1.00 35.05           O  
ATOM     14  CG2 THR A   2     -12.323  14.514   3.967  1.00 35.05           C  
ATOM     15  OG1 THR A   2     -14.659  14.675   4.532  1.00 35.05           O  
ATOM     16  N   SER A   3     -15.743  10.966   3.012  1.00 44.09           N  
ATOM     17  CA  SER A   3     -16.204   9.718   3.611  1.00 44.09           C  
ATOM     18  C   SER A   3     -16.872   8.821   2.574  1.00 44.09           C  
ATOM     19  CB  SER A   3     -17.178  10.001   4.756  1.00 44.09           C  
ATOM     20  O   SER A   3     -17.519   9.310   1.646  1.00 44.09           O  
ATOM     21  OG  SER A   3     -18.125   8.953   4.881  1.00 44.09           O  
ATOM     22  N   ARG A   4     -16.138   7.789   1.949  1.00 50.76           N  
ATOM     23  CA  ARG A   4     -16.761   6.664   1.259  1.00 50.76           C  
ATOM     24  C   ARG A   4     -18.182   6.432   1.763  1.00 50.76           C  
ATOM     25  CB  ARG A   4     -15.927   5.394   1.439  1.00 50.76           C  
ATOM     26  O   ARG A   4     -18.599   5.287   1.952  1.00 50.76           O  
ATOM     27  CG  ARG A   4     -14.671   5.355   0.583  1.00 50.76           C  
ATOM     28  CD  ARG A   4     -14.048   3.966   0.559  1.00 50.76           C  
ATOM     29  NE  ARG A   4     -12.859   3.924  -0.287  1.00 50.76           N  
ATOM     30  NH1 ARG A   4     -12.558   1.641  -0.106  1.00 50.76           N  
ATOM     31  NH2 ARG A   4     -11.110   2.896  -1.364  1.00 50.76           N  
ATOM     32  CZ  ARG A   4     -12.178   2.820  -0.584  1.00 50.76           C  
ATOM     33  N   ARG A   5     -18.929   7.493   2.025  1.00 63.10           N  
ATOM     34  CA  ARG A   5     -20.231   7.132   2.576  1.00 63.10           C  
ATOM     35  C   ARG A   5     -21.140   6.552   1.497  1.00 63.10           C  
ATOM     36  CB  ARG A   5     -20.897   8.348   3.223  1.00 63.10           C  
ATOM     37  O   ARG A   5     -22.253   6.110   1.788  1.00 63.10           O  
ATOM     38  CG  ARG A   5     -20.234   8.798   4.516  1.00 63.10           C  
ATOM     39  CD  ARG A   5     -21.107   9.780   5.285  1.00 63.10           C  
ATOM     40  NE  ARG A   5     -20.466  10.215   6.523  1.00 63.10           N  
ATOM     41  NH1 ARG A   5     -22.255  11.487   7.244  1.00 63.10           N  
ATOM     42  NH2 ARG A   5     -20.353  11.349   8.517  1.00 63.10           N  
ATOM     43  CZ  ARG A   5     -21.026  11.016   7.425  1.00 63.10           C  
ATOM     44  N   TRP A   6     -20.585   6.595   0.235  1.00 77.22           N  
ATOM     45  CA  TRP A   6     -21.433   6.021  -0.804  1.00 77.22           C  
ATOM     46  C   TRP A   6     -21.308   4.501  -0.831  1.00 77.22           C  
ATOM     47  CB  TRP A   6     -21.070   6.599  -2.175  1.00 77.22           C  
ATOM     48  O   TRP A   6     -22.048   3.823  -1.547  1.00 77.22           O  
ATOM     49  CG  TRP A   6     -19.595   6.699  -2.423  1.00 77.22           C  
ATOM     50  CD1 TRP A   6     -18.810   7.810  -2.285  1.00 77.22           C  
ATOM     51  CD2 TRP A   6     -18.729   5.647  -2.858  1.00 77.22           C  
ATOM     52  CE2 TRP A   6     -17.430   6.191  -2.962  1.00 77.22           C  
ATOM     53  CE3 TRP A   6     -18.926   4.295  -3.170  1.00 77.22           C  
ATOM     54  NE1 TRP A   6     -17.506   7.510  -2.607  1.00 77.22           N  
ATOM     55  CH2 TRP A   6     -16.551   4.108  -3.664  1.00 77.22           C  
ATOM     56  CZ2 TRP A   6     -16.331   5.428  -3.365  1.00 77.22           C  
ATOM     57  CZ3 TRP A   6     -17.831   3.537  -3.571  1.00 77.22           C  
ATOM     58  N   PHE A   7     -20.326   3.943  -0.106  1.00 74.82           N  
ATOM     59  CA  PHE A   7     -20.152   2.496  -0.086  1.00 74.82           C  
ATOM     60  C   PHE A   7     -21.015   1.861   0.998  1.00 74.82           C  
ATOM     61  CB  PHE A   7     -18.680   2.133   0.135  1.00 74.82           C  
ATOM     62  O   PHE A   7     -20.889   2.200   2.176  1.00 74.82           O  
ATOM     63  CG  PHE A   7     -18.404   0.655   0.081  1.00 74.82           C  
ATOM     64  CD1 PHE A   7     -18.119  -0.056   1.241  1.00 74.82           C  
ATOM     65  CD2 PHE A   7     -18.430  -0.025  -1.129  1.00 74.82           C  
ATOM     66  CE1 PHE A   7     -17.864  -1.424   1.195  1.00 74.82           C  
ATOM     67  CE2 PHE A   7     -18.176  -1.392  -1.184  1.00 74.82           C  
ATOM     68  CZ  PHE A   7     -17.892  -2.090  -0.021  1.00 74.82           C  
ATOM     69  N   HIS A   8     -21.873   0.960   0.609  1.00 72.29           N  
ATOM     70  CA  HIS A   8     -22.783   0.222   1.478  1.00 72.29           C  
ATOM     71  C   HIS A   8     -22.344  -1.230   1.630  1.00 72.29           C  
ATOM     72  CB  HIS A   8     -24.212   0.284   0.933  1.00 72.29           C  
ATOM     73  O   HIS A   8     -22.541  -2.041   0.722  1.00 72.29           O  
ATOM     74  CG  HIS A   8     -24.775   1.669   0.884  1.00 72.29           C  
ATOM     75  CD2 HIS A   8     -24.492   2.716   0.075  1.00 72.29           C  
ATOM     76  ND1 HIS A   8     -25.756   2.103   1.749  1.00 72.29           N  
ATOM     77  CE1 HIS A   8     -26.053   3.362   1.472  1.00 72.29           C  
ATOM     78  NE2 HIS A   8     -25.300   3.758   0.460  1.00 72.29           N  
ATOM     79  N   PRO A   9     -21.796  -1.579   2.782  1.00 64.68           N  
ATOM     80  CA  PRO A   9     -21.108  -2.863   2.936  1.00 64.68           C  
ATOM     81  C   PRO A   9     -22.074  -4.037   3.078  1.00 64.68           C  
ATOM     82  CB  PRO A   9     -20.289  -2.673   4.215  1.00 64.68           C  
ATOM     83  O   PRO A   9     -21.694  -5.186   2.841  1.00 64.68           O  
ATOM     84  CG  PRO A   9     -20.991  -1.584   4.960  1.00 64.68           C  
ATOM     85  CD  PRO A   9     -21.660  -0.680   3.965  1.00 64.68           C  
ATOM     86  N   ASN A  10     -23.418  -3.702   3.470  1.00 66.13           N  
ATOM     87  CA  ASN A  10     -24.272  -4.829   3.827  1.00 66.13           C  
ATOM     88  C   ASN A  10     -25.589  -4.800   3.058  1.00 66.13           C  
ATOM     89  CB  ASN A  10     -24.537  -4.846   5.334  1.00 66.13           C  
ATOM     90  O   ASN A  10     -26.601  -5.322   3.531  1.00 66.13           O  
ATOM     91  CG  ASN A  10     -23.269  -5.020   6.148  1.00 66.13           C  
ATOM     92  ND2 ASN A  10     -23.170  -4.291   7.253  1.00 66.13           N  
ATOM     93  OD1 ASN A  10     -22.387  -5.802   5.785  1.00 66.13           O  
ATOM     94  N   ILE A  11     -25.562  -4.231   1.958  1.00 68.85           N  
ATOM     95  CA  ILE A  11     -26.877  -4.240   1.325  1.00 68.85           C  
ATOM     96  C   ILE A  11     -26.833  -5.091   0.058  1.00 68.85           C  
ATOM     97  CB  ILE A  11     -27.354  -2.808   0.994  1.00 68.85           C  
ATOM     98  O   ILE A  11     -25.783  -5.219  -0.575  1.00 68.85           O  
ATOM     99  CG1 ILE A  11     -26.417  -2.156  -0.029  1.00 68.85           C  
ATOM    100  CG2 ILE A  11     -27.449  -1.963   2.267  1.00 68.85           C  
ATOM    101  CD1 ILE A  11     -26.905  -0.810  -0.546  1.00 68.85           C  
ATOM    102  N   THR A  12     -28.014  -5.735  -0.248  1.00 80.55           N  
ATOM    103  CA  THR A  12     -28.190  -6.514  -1.469  1.00 80.55           C  
ATOM    104  C   THR A  12     -28.535  -5.605  -2.645  1.00 80.55           C  
ATOM    105  CB  THR A  12     -29.290  -7.578  -1.299  1.00 80.55           C  
ATOM    106  O   THR A  12     -28.750  -4.404  -2.465  1.00 80.55           O  
ATOM    107  CG2 THR A  12     -29.024  -8.454  -0.079  1.00 80.55           C  
ATOM    108  OG1 THR A  12     -30.556  -6.927  -1.139  1.00 80.55           O  
ATOM    109  N   GLY A  13     -28.491  -6.198  -3.843  1.00 85.11           N  
ATOM    110  CA  GLY A  13     -28.911  -5.460  -5.024  1.00 85.11           C  
ATOM    111  C   GLY A  13     -30.333  -4.941  -4.929  1.00 85.11           C  
ATOM    112  O   GLY A  13     -30.608  -3.798  -5.300  1.00 85.11           O  
ATOM    113  N   VAL A  14     -31.223  -5.746  -4.323  1.00 84.92           N  
ATOM    114  CA  VAL A  14     -32.625  -5.377  -4.154  1.00 84.92           C  
ATOM    115  C   VAL A  14     -32.740  -4.228  -3.155  1.00 84.92           C  
ATOM    116  CB  VAL A  14     -33.476  -6.578  -3.685  1.00 84.92           C  
ATOM    117  O   VAL A  14     -33.479  -3.268  -3.386  1.00 84.92           O  
ATOM    118  CG1 VAL A  14     -34.909  -6.142  -3.389  1.00 84.92           C  
ATOM    119  CG2 VAL A  14     -33.457  -7.687  -4.737  1.00 84.92           C  
ATOM    120  N   GLU A  15     -32.048  -4.279  -2.044  1.00 78.97           N  
ATOM    121  CA  GLU A  15     -32.024  -3.225  -1.035  1.00 78.97           C  
ATOM    122  C   GLU A  15     -31.464  -1.926  -1.607  1.00 78.97           C  
ATOM    123  CB  GLU A  15     -31.202  -3.662   0.180  1.00 78.97           C  
ATOM    124  O   GLU A  15     -31.960  -0.840  -1.298  1.00 78.97           O  
ATOM    125  CG  GLU A  15     -31.856  -4.764   1.001  1.00 78.97           C  
ATOM    126  CD  GLU A  15     -30.929  -5.364   2.046  1.00 78.97           C  
ATOM    127  OE1 GLU A  15     -31.426  -5.890   3.068  1.00 78.97           O  
ATOM    128  OE2 GLU A  15     -29.696  -5.308   1.841  1.00 78.97           O  
ATOM    129  N   ALA A  16     -30.429  -2.063  -2.430  1.00 84.73           N  
ATOM    130  CA  ALA A  16     -29.841  -0.896  -3.083  1.00 84.73           C  
ATOM    131  C   ALA A  16     -30.855  -0.207  -3.992  1.00 84.73           C  
ATOM    132  CB  ALA A  16     -28.604  -1.301  -3.882  1.00 84.73           C  
ATOM    133  O   ALA A  16     -30.959   1.022  -3.997  1.00 84.73           O  
ATOM    134  N   GLU A  17     -31.581  -1.018  -4.737  1.00 90.51           N  
ATOM    135  CA  GLU A  17     -32.609  -0.471  -5.617  1.00 90.51           C  
ATOM    136  C   GLU A  17     -33.656   0.307  -4.824  1.00 90.51           C  
ATOM    137  CB  GLU A  17     -33.280  -1.588  -6.420  1.00 90.51           C  
ATOM    138  O   GLU A  17     -34.034   1.416  -5.206  1.00 90.51           O  
ATOM    139  CG  GLU A  17     -32.387  -2.196  -7.492  1.00 90.51           C  
ATOM    140  CD  GLU A  17     -33.083  -3.270  -8.314  1.00 90.51           C  
ATOM    141  OE1 GLU A  17     -32.413  -3.932  -9.138  1.00 90.51           O  
ATOM    142  OE2 GLU A  17     -34.308  -3.449  -8.132  1.00 90.51           O  
ATOM    143  N   ASN A  18     -34.112  -0.321  -3.762  1.00 79.30           N  
ATOM    144  CA  ASN A  18     -35.101   0.320  -2.903  1.00 79.30           C  
ATOM    145  C   ASN A  18     -34.596   1.657  -2.366  1.00 79.30           C  
ATOM    146  CB  ASN A  18     -35.488  -0.604  -1.746  1.00 79.30           C  
ATOM    147  O   ASN A  18     -35.316   2.656  -2.401  1.00 79.30           O  
ATOM    148  CG  ASN A  18     -36.675  -0.087  -0.957  1.00 79.30           C  
ATOM    149  ND2 ASN A  18     -36.734  -0.438   0.322  1.00 79.30           N  
ATOM    150  OD1 ASN A  18     -37.531   0.621  -1.493  1.00 79.30           O  
ATOM    151  N   LEU A  19     -33.348   1.701  -1.933  1.00 74.11           N  
ATOM    152  CA  LEU A  19     -32.742   2.903  -1.371  1.00 74.11           C  
ATOM    153  C   LEU A  19     -32.634   4.001  -2.424  1.00 74.11           C  
ATOM    154  CB  LEU A  19     -31.356   2.589  -0.800  1.00 74.11           C  
ATOM    155  O   LEU A  19     -32.986   5.154  -2.164  1.00 74.11           O  
ATOM    156  CG  LEU A  19     -31.326   1.916   0.573  1.00 74.11           C  
ATOM    157  CD1 LEU A  19     -29.908   1.469   0.912  1.00 74.11           C  
ATOM    158  CD2 LEU A  19     -31.865   2.860   1.643  1.00 74.11           C  
ATOM    159  N   LEU A  20     -32.209   3.661  -3.580  1.00 82.38           N  
ATOM    160  CA  LEU A  20     -31.989   4.635  -4.644  1.00 82.38           C  
ATOM    161  C   LEU A  20     -33.316   5.167  -5.176  1.00 82.38           C  
ATOM    162  CB  LEU A  20     -31.183   4.010  -5.785  1.00 82.38           C  
ATOM    163  O   LEU A  20     -33.444   6.362  -5.452  1.00 82.38           O  
ATOM    164  CG  LEU A  20     -29.679   3.859  -5.549  1.00 82.38           C  
ATOM    165  CD1 LEU A  20     -29.073   2.915  -6.582  1.00 82.38           C  
ATOM    166  CD2 LEU A  20     -28.991   5.219  -5.591  1.00 82.38           C  
ATOM    167  N   LEU A  21     -34.313   4.285  -5.206  1.00 81.86           N  
ATOM    168  CA  LEU A  21     -35.607   4.676  -5.753  1.00 81.86           C  
ATOM    169  C   LEU A  21     -36.395   5.508  -4.746  1.00 81.86           C  
ATOM    170  CB  LEU A  21     -36.415   3.439  -6.154  1.00 81.86           C  
ATOM    171  O   LEU A  21     -37.132   6.419  -5.129  1.00 81.86           O  
ATOM    172  CG  LEU A  21     -35.934   2.687  -7.395  1.00 81.86           C  
ATOM    173  CD1 LEU A  21     -36.704   1.381  -7.556  1.00 81.86           C  
ATOM    174  CD2 LEU A  21     -36.081   3.557  -8.639  1.00 81.86           C  
ATOM    175  N   THR A  22     -36.209   5.254  -3.432  1.00 71.79           N  
ATOM    176  CA  THR A  22     -37.000   5.927  -2.408  1.00 71.79           C  
ATOM    177  C   THR A  22     -36.308   7.204  -1.941  1.00 71.79           C  
ATOM    178  CB  THR A  22     -37.251   5.004  -1.200  1.00 71.79           C  
ATOM    179  O   THR A  22     -36.968   8.206  -1.658  1.00 71.79           O  
ATOM    180  CG2 THR A  22     -38.097   3.798  -1.595  1.00 71.79           C  
ATOM    181  OG1 THR A  22     -35.993   4.545  -0.688  1.00 71.79           O  
ATOM    182  N   ARG A  23     -35.004   7.166  -1.977  1.00 76.68           N  
ATOM    183  CA  ARG A  23     -34.285   8.260  -1.332  1.00 76.68           C  
ATOM    184  C   ARG A  23     -33.439   9.029  -2.340  1.00 76.68           C  
ATOM    185  CB  ARG A  23     -33.400   7.729  -0.202  1.00 76.68           C  
ATOM    186  O   ARG A  23     -32.898  10.090  -2.023  1.00 76.68           O  
ATOM    187  CG  ARG A  23     -34.177   7.110   0.950  1.00 76.68           C  
ATOM    188  CD  ARG A  23     -33.250   6.496   1.990  1.00 76.68           C  
ATOM    189  NE  ARG A  23     -32.380   7.500   2.596  1.00 76.68           N  
ATOM    190  NH1 ARG A  23     -31.139   5.985   3.821  1.00 76.68           N  
ATOM    191  NH2 ARG A  23     -30.666   8.225   3.942  1.00 76.68           N  
ATOM    192  CZ  ARG A  23     -31.397   7.234   3.451  1.00 76.68           C  
ATOM    193  N   GLY A  24     -33.228   8.437  -3.452  1.00 74.29           N  
ATOM    194  CA  GLY A  24     -32.320   9.045  -4.412  1.00 74.29           C  
ATOM    195  C   GLY A  24     -33.036   9.786  -5.525  1.00 74.29           C  
ATOM    196  O   GLY A  24     -34.268   9.790  -5.583  1.00 74.29           O  
ATOM    197  N   VAL A  25     -32.322  10.548  -6.340  1.00 80.07           N  
ATOM    198  CA  VAL A  25     -32.762  11.167  -7.586  1.00 80.07           C  
ATOM    199  C   VAL A  25     -31.918  10.647  -8.747  1.00 80.07           C  
ATOM    200  CB  VAL A  25     -32.680  12.708  -7.514  1.00 80.07           C  
ATOM    201  O   VAL A  25     -30.911   9.967  -8.535  1.00 80.07           O  
ATOM    202  CG1 VAL A  25     -33.626  13.250  -6.445  1.00 80.07           C  
ATOM    203  CG2 VAL A  25     -31.245  13.153  -7.237  1.00 80.07           C  
ATOM    204  N   ASP A  26     -32.400  10.902 -10.021  1.00 86.47           N  
ATOM    205  CA  ASP A  26     -31.578  10.471 -11.147  1.00 86.47           C  
ATOM    206  C   ASP A  26     -30.143  10.973 -11.005  1.00 86.47           C  
ATOM    207  CB  ASP A  26     -32.178  10.959 -12.467  1.00 86.47           C  
ATOM    208  O   ASP A  26     -29.917  12.159 -10.752  1.00 86.47           O  
ATOM    209  CG  ASP A  26     -33.348  10.112 -12.936  1.00 86.47           C  
ATOM    210  OD1 ASP A  26     -33.702   9.129 -12.251  1.00 86.47           O  
ATOM    211  OD2 ASP A  26     -33.919  10.429 -14.002  1.00 86.47           O  
ATOM    212  N   GLY A  27     -29.223   9.989 -11.124  1.00 86.28           N  
ATOM    213  CA  GLY A  27     -27.816  10.316 -10.956  1.00 86.28           C  
ATOM    214  C   GLY A  27     -27.260   9.884  -9.612  1.00 86.28           C  
ATOM    215  O   GLY A  27     -26.044   9.882  -9.410  1.00 86.28           O  
ATOM    216  N   SER A  28     -28.250   9.521  -8.630  1.00 87.87           N  
ATOM    217  CA  SER A  28     -27.808   9.011  -7.336  1.00 87.87           C  
ATOM    218  C   SER A  28     -27.167   7.634  -7.473  1.00 87.87           C  
ATOM    219  CB  SER A  28     -28.982   8.941  -6.358  1.00 87.87           C  
ATOM    220  O   SER A  28     -27.619   6.810  -8.272  1.00 87.87           O  
ATOM    221  OG  SER A  28     -29.466  10.239  -6.059  1.00 87.87           O  
ATOM    222  N   PHE A  29     -26.088   7.459  -6.695  1.00 92.70           N  
ATOM    223  CA  PHE A  29     -25.404   6.176  -6.814  1.00 92.70           C  
ATOM    224  C   PHE A  29     -24.864   5.724  -5.462  1.00 92.70           C  
ATOM    225  CB  PHE A  29     -24.263   6.266  -7.832  1.00 92.70           C  
ATOM    226  O   PHE A  29     -24.746   6.526  -4.534  1.00 92.70           O  
ATOM    227  CG  PHE A  29     -23.101   7.102  -7.370  1.00 92.70           C  
ATOM    228  CD1 PHE A  29     -23.091   8.477  -7.574  1.00 92.70           C  
ATOM    229  CD2 PHE A  29     -22.018   6.514  -6.729  1.00 92.70           C  
ATOM    230  CE1 PHE A  29     -22.016   9.254  -7.147  1.00 92.70           C  
ATOM    231  CE2 PHE A  29     -20.941   7.284  -6.300  1.00 92.70           C  
ATOM    232  CZ  PHE A  29     -20.941   8.653  -6.511  1.00 92.70           C  
ATOM    233  N   LEU A  30     -24.610   4.384  -5.367  1.00 87.99           N  
ATOM    234  CA  LEU A  30     -23.900   3.773  -4.248  1.00 87.99           C  
ATOM    235  C   LEU A  30     -23.110   2.552  -4.706  1.00 87.99           C  
ATOM    236  CB  LEU A  30     -24.883   3.375  -3.144  1.00 87.99           C  
ATOM    237  O   LEU A  30     -23.368   2.009  -5.783  1.00 87.99           O  
ATOM    238  CG  LEU A  30     -25.979   2.383  -3.537  1.00 87.99           C  
ATOM    239  CD1 LEU A  30     -25.454   0.953  -3.453  1.00 87.99           C  
ATOM    240  CD2 LEU A  30     -27.205   2.561  -2.648  1.00 87.99           C  
ATOM    241  N   ALA A  31     -22.021   2.210  -4.012  1.00 87.77           N  
ATOM    242  CA  ALA A  31     -21.250   0.999  -4.278  1.00 87.77           C  
ATOM    243  C   ALA A  31     -21.459  -0.037  -3.177  1.00 87.77           C  
ATOM    244  CB  ALA A  31     -19.766   1.332  -4.416  1.00 87.77           C  
ATOM    245  O   ALA A  31     -21.694   0.317  -2.019  1.00 87.77           O  
ATOM    246  N   ARG A  32     -21.437  -1.302  -3.577  1.00 86.92           N  
ATOM    247  CA  ARG A  32     -21.679  -2.408  -2.656  1.00 86.92           C  
ATOM    248  C   ARG A  32     -20.898  -3.649  -3.074  1.00 86.92           C  
ATOM    249  CB  ARG A  32     -23.173  -2.729  -2.582  1.00 86.92           C  
ATOM    250  O   ARG A  32     -20.532  -3.795  -4.242  1.00 86.92           O  
ATOM    251  CG  ARG A  32     -23.773  -3.179  -3.905  1.00 86.92           C  
ATOM    252  CD  ARG A  32     -25.265  -3.455  -3.783  1.00 86.92           C  
ATOM    253  NE  ARG A  32     -25.839  -3.883  -5.055  1.00 86.92           N  
ATOM    254  NH1 ARG A  32     -25.074  -6.057  -4.907  1.00 86.92           N  
ATOM    255  NH2 ARG A  32     -26.298  -5.389  -6.727  1.00 86.92           N  
ATOM    256  CZ  ARG A  32     -25.736  -5.109  -5.560  1.00 86.92           C  
ATOM    257  N   PRO A  33     -20.664  -4.497  -2.006  1.00 79.78           N  
ATOM    258  CA  PRO A  33     -20.056  -5.770  -2.398  1.00 79.78           C  
ATOM    259  C   PRO A  33     -20.949  -6.590  -3.326  1.00 79.78           C  
ATOM    260  CB  PRO A  33     -19.849  -6.489  -1.063  1.00 79.78           C  
ATOM    261  O   PRO A  33     -22.176  -6.549  -3.202  1.00 79.78           O  
ATOM    262  CG  PRO A  33     -19.832  -5.398  -0.041  1.00 79.78           C  
ATOM    263  CD  PRO A  33     -20.746  -4.299  -0.501  1.00 79.78           C  
ATOM    264  N   SER A  34     -20.291  -7.287  -4.249  1.00 85.00           N  
ATOM    265  CA  SER A  34     -21.026  -8.152  -5.165  1.00 85.00           C  
ATOM    266  C   SER A  34     -21.421  -9.462  -4.491  1.00 85.00           C  
ATOM    267  CB  SER A  34     -20.192  -8.443  -6.414  1.00 85.00           C  
ATOM    268  O   SER A  34     -20.575 -10.152  -3.919  1.00 85.00           O  
ATOM    269  OG  SER A  34     -20.868  -9.348  -7.270  1.00 85.00           O  
ATOM    270  N   LYS A  35     -22.773  -9.822  -4.607  1.00 79.88           N  
ATOM    271  CA  LYS A  35     -23.255 -11.086  -4.057  1.00 79.88           C  
ATOM    272  C   LYS A  35     -23.021 -12.235  -5.033  1.00 79.88           C  
ATOM    273  CB  LYS A  35     -24.741 -10.988  -3.709  1.00 79.88           C  
ATOM    274  O   LYS A  35     -22.796 -13.374  -4.617  1.00 79.88           O  
ATOM    275  CG  LYS A  35     -25.037 -10.111  -2.501  1.00 79.88           C  
ATOM    276  CD  LYS A  35     -24.620 -10.789  -1.202  1.00 79.88           C  
ATOM    277  CE  LYS A  35     -24.997  -9.952   0.013  1.00 79.88           C  
ATOM    278  NZ  LYS A  35     -24.558 -10.595   1.287  1.00 79.88           N  
ATOM    279  N   SER A  36     -22.978 -11.892  -6.259  1.00 83.08           N  
ATOM    280  CA  SER A  36     -22.834 -12.918  -7.287  1.00 83.08           C  
ATOM    281  C   SER A  36     -21.373 -13.310  -7.476  1.00 83.08           C  
ATOM    282  CB  SER A  36     -23.416 -12.432  -8.615  1.00 83.08           C  
ATOM    283  O   SER A  36     -21.072 -14.447  -7.846  1.00 83.08           O  
ATOM    284  OG  SER A  36     -22.838 -11.196  -8.996  1.00 83.08           O  
ATOM    285  N   ASN A  37     -20.415 -12.408  -7.235  1.00 82.60           N  
ATOM    286  CA  ASN A  37     -18.979 -12.648  -7.326  1.00 82.60           C  
ATOM    287  C   ASN A  37     -18.253 -12.192  -6.064  1.00 82.60           C  
ATOM    288  CB  ASN A  37     -18.395 -11.950  -8.556  1.00 82.60           C  
ATOM    289  O   ASN A  37     -17.847 -11.033  -5.960  1.00 82.60           O  
ATOM    290  CG  ASN A  37     -18.950 -12.497  -9.856  1.00 82.60           C  
ATOM    291  ND2 ASN A  37     -18.425 -12.013 -10.976  1.00 82.60           N  
ATOM    292  OD1 ASN A  37     -19.843 -13.348  -9.855  1.00 82.60           O  
ATOM    293  N   PRO A  38     -18.183 -13.089  -5.120  1.00 78.46           N  
ATOM    294  CA  PRO A  38     -17.483 -12.716  -3.888  1.00 78.46           C  
ATOM    295  C   PRO A  38     -16.077 -12.180  -4.147  1.00 78.46           C  
ATOM    296  CB  PRO A  38     -17.432 -14.027  -3.101  1.00 78.46           C  
ATOM    297  O   PRO A  38     -15.328 -12.759  -4.939  1.00 78.46           O  
ATOM    298  CG  PRO A  38     -18.597 -14.819  -3.601  1.00 78.46           C  
ATOM    299  CD  PRO A  38     -18.789 -14.516  -5.059  1.00 78.46           C  
ATOM    300  N   GLY A  39     -15.755 -10.965  -3.561  1.00 77.44           N  
ATOM    301  CA  GLY A  39     -14.491 -10.268  -3.743  1.00 77.44           C  
ATOM    302  C   GLY A  39     -14.603  -9.058  -4.651  1.00 77.44           C  
ATOM    303  O   GLY A  39     -13.795  -8.131  -4.561  1.00 77.44           O  
ATOM    304  N   ASP A  40     -15.625  -9.051  -5.473  1.00 88.95           N  
ATOM    305  CA  ASP A  40     -15.865  -7.926  -6.370  1.00 88.95           C  
ATOM    306  C   ASP A  40     -16.902  -6.969  -5.785  1.00 88.95           C  
ATOM    307  CB  ASP A  40     -16.323  -8.422  -7.743  1.00 88.95           C  
ATOM    308  O   ASP A  40     -17.442  -7.215  -4.705  1.00 88.95           O  
ATOM    309  CG  ASP A  40     -15.226  -9.139  -8.511  1.00 88.95           C  
ATOM    310  OD1 ASP A  40     -14.066  -9.151  -8.047  1.00 88.95           O  
ATOM    311  OD2 ASP A  40     -15.525  -9.693  -9.591  1.00 88.95           O  
ATOM    312  N   PHE A  41     -17.114  -5.904  -6.568  1.00 91.45           N  
ATOM    313  CA  PHE A  41     -18.051  -4.888  -6.102  1.00 91.45           C  
ATOM    314  C   PHE A  41     -19.049  -4.529  -7.196  1.00 91.45           C  
ATOM    315  CB  PHE A  41     -17.301  -3.634  -5.643  1.00 91.45           C  
ATOM    316  O   PHE A  41     -18.868  -4.904  -8.357  1.00 91.45           O  
ATOM    317  CG  PHE A  41     -16.279  -3.896  -4.570  1.00 91.45           C  
ATOM    318  CD1 PHE A  41     -16.641  -3.885  -3.229  1.00 91.45           C  
ATOM    319  CD2 PHE A  41     -14.956  -4.154  -4.904  1.00 91.45           C  
ATOM    320  CE1 PHE A  41     -15.696  -4.128  -2.234  1.00 91.45           C  
ATOM    321  CE2 PHE A  41     -14.007  -4.397  -3.915  1.00 91.45           C  
ATOM    322  CZ  PHE A  41     -14.379  -4.382  -2.581  1.00 91.45           C  
ATOM    323  N   THR A  42     -20.175  -3.963  -6.731  1.00 93.66           N  
ATOM    324  CA  THR A  42     -21.178  -3.484  -7.676  1.00 93.66           C  
ATOM    325  C   THR A  42     -21.490  -2.010  -7.432  1.00 93.66           C  
ATOM    326  CB  THR A  42     -22.474  -4.309  -7.582  1.00 93.66           C  
ATOM    327  O   THR A  42     -21.669  -1.590  -6.288  1.00 93.66           O  
ATOM    328  CG2 THR A  42     -23.511  -3.822  -8.588  1.00 93.66           C  
ATOM    329  OG1 THR A  42     -22.178  -5.686  -7.846  1.00 93.66           O  
ATOM    330  N   LEU A  43     -21.463  -1.216  -8.608  1.00 94.51           N  
ATOM    331  CA  LEU A  43     -21.906   0.174  -8.600  1.00 94.51           C  
ATOM    332  C   LEU A  43     -23.360   0.283  -9.046  1.00 94.51           C  
ATOM    333  CB  LEU A  43     -21.015   1.025  -9.509  1.00 94.51           C  
ATOM    334  O   LEU A  43     -23.692  -0.061 -10.183  1.00 94.51           O  
ATOM    335  CG  LEU A  43     -21.261   2.534  -9.478  1.00 94.51           C  
ATOM    336  CD1 LEU A  43     -20.950   3.094  -8.094  1.00 94.51           C  
ATOM    337  CD2 LEU A  43     -20.425   3.235 -10.544  1.00 94.51           C  
ATOM    338  N   SER A  44     -24.260   0.689  -8.126  1.00 94.53           N  
ATOM    339  CA  SER A  44     -25.681   0.858  -8.411  1.00 94.53           C  
ATOM    340  C   SER A  44     -26.030   2.326  -8.629  1.00 94.53           C  
ATOM    341  CB  SER A  44     -26.528   0.288  -7.272  1.00 94.53           C  
ATOM    342  O   SER A  44     -25.728   3.174  -7.787  1.00 94.53           O  
ATOM    343  OG  SER A  44     -26.239  -1.085  -7.069  1.00 94.53           O  
ATOM    344  N   VAL A  45     -26.683   2.590  -9.796  1.00 94.92           N  
ATOM    345  CA  VAL A  45     -26.932   3.976 -10.179  1.00 94.92           C  
ATOM    346  C   VAL A  45     -28.390   4.142 -10.599  1.00 94.92           C  
ATOM    347  CB  VAL A  45     -25.994   4.427 -11.320  1.00 94.92           C  
ATOM    348  O   VAL A  45     -28.910   3.349 -11.387  1.00 94.92           O  
ATOM    349  CG1 VAL A  45     -26.152   5.922 -11.590  1.00 94.92           C  
ATOM    350  CG2 VAL A  45     -24.542   4.093 -10.981  1.00 94.92           C  
ATOM    351  N   ARG A  46     -29.022   5.127  -9.952  1.00 92.28           N  
ATOM    352  CA  ARG A  46     -30.376   5.458 -10.384  1.00 92.28           C  
ATOM    353  C   ARG A  46     -30.354   6.344 -11.625  1.00 92.28           C  
ATOM    354  CB  ARG A  46     -31.146   6.152  -9.258  1.00 92.28           C  
ATOM    355  O   ARG A  46     -29.682   7.378 -11.643  1.00 92.28           O  
ATOM    356  CG  ARG A  46     -32.580   6.505  -9.619  1.00 92.28           C  
ATOM    357  CD  ARG A  46     -33.331   7.094  -8.433  1.00 92.28           C  
ATOM    358  NE  ARG A  46     -34.694   7.474  -8.794  1.00 92.28           N  
ATOM    359  NH1 ARG A  46     -35.364   7.917  -6.628  1.00 92.28           N  
ATOM    360  NH2 ARG A  46     -36.837   8.181  -8.365  1.00 92.28           N  
ATOM    361  CZ  ARG A  46     -35.628   7.857  -7.928  1.00 92.28           C  
ATOM    362  N   ARG A  47     -31.191   5.938 -12.599  1.00 89.88           N  
ATOM    363  CA  ARG A  47     -31.335   6.696 -13.837  1.00 89.88           C  
ATOM    364  C   ARG A  47     -32.675   6.405 -14.505  1.00 89.88           C  
ATOM    365  CB  ARG A  47     -30.190   6.377 -14.801  1.00 89.88           C  
ATOM    366  O   ARG A  47     -33.079   5.246 -14.619  1.00 89.88           O  
ATOM    367  CG  ARG A  47     -30.225   4.960 -15.352  1.00 89.88           C  
ATOM    368  CD  ARG A  47     -29.158   4.742 -16.415  1.00 89.88           C  
ATOM    369  NE  ARG A  47     -29.388   3.509 -17.164  1.00 89.88           N  
ATOM    370  NH1 ARG A  47     -27.165   2.883 -17.215  1.00 89.88           N  
ATOM    371  NH2 ARG A  47     -28.756   1.563 -18.206  1.00 89.88           N  
ATOM    372  CZ  ARG A  47     -28.435   2.654 -17.527  1.00 89.88           C  
ATOM    373  N   ASN A  48     -33.281   7.445 -15.002  1.00 86.82           N  
ATOM    374  CA  ASN A  48     -34.564   7.412 -15.695  1.00 86.82           C  
ATOM    375  C   ASN A  48     -35.592   6.580 -14.933  1.00 86.82           C  
ATOM    376  CB  ASN A  48     -34.393   6.872 -17.116  1.00 86.82           C  
ATOM    377  O   ASN A  48     -36.296   5.760 -15.526  1.00 86.82           O  
ATOM    378  CG  ASN A  48     -33.529   7.768 -17.982  1.00 86.82           C  
ATOM    379  ND2 ASN A  48     -32.813   7.170 -18.926  1.00 86.82           N  
ATOM    380  OD1 ASN A  48     -33.506   8.989 -17.802  1.00 86.82           O  
ATOM    381  N   GLY A  49     -35.576   6.764 -13.638  1.00 84.50           N  
ATOM    382  CA  GLY A  49     -36.583   6.117 -12.811  1.00 84.50           C  
ATOM    383  C   GLY A  49     -36.280   4.656 -12.536  1.00 84.50           C  
ATOM    384  O   GLY A  49     -37.114   3.937 -11.983  1.00 84.50           O  
ATOM    385  N   ALA A  50     -35.108   4.165 -12.990  1.00 90.64           N  
ATOM    386  CA  ALA A  50     -34.686   2.789 -12.741  1.00 90.64           C  
ATOM    387  C   ALA A  50     -33.256   2.742 -12.211  1.00 90.64           C  
ATOM    388  CB  ALA A  50     -34.805   1.957 -14.016  1.00 90.64           C  
ATOM    389  O   ALA A  50     -32.558   3.759 -12.198  1.00 90.64           O  
ATOM    390  N   VAL A  51     -32.875   1.559 -11.688  1.00 93.03           N  
ATOM    391  CA  VAL A  51     -31.537   1.388 -11.132  1.00 93.03           C  
ATOM    392  C   VAL A  51     -30.721   0.457 -12.026  1.00 93.03           C  
ATOM    393  CB  VAL A  51     -31.588   0.833  -9.690  1.00 93.03           C  
ATOM    394  O   VAL A  51     -31.193  -0.616 -12.410  1.00 93.03           O  
ATOM    395  CG1 VAL A  51     -30.178   0.582  -9.159  1.00 93.03           C  
ATOM    396  CG2 VAL A  51     -32.343   1.796  -8.776  1.00 93.03           C  
ATOM    397  N   THR A  52     -29.565   0.871 -12.395  1.00 93.19           N  
ATOM    398  CA  THR A  52     -28.603   0.079 -13.153  1.00 93.19           C  
ATOM    399  C   THR A  52     -27.461  -0.390 -12.256  1.00 93.19           C  
ATOM    400  CB  THR A  52     -28.032   0.880 -14.339  1.00 93.19           C  
ATOM    401  O   THR A  52     -26.928   0.389 -11.463  1.00 93.19           O  
ATOM    402  CG2 THR A  52     -27.054   0.038 -15.151  1.00 93.19           C  
ATOM    403  OG1 THR A  52     -29.108   1.296 -15.189  1.00 93.19           O  
ATOM    404  N   HIS A  53     -27.111  -1.677 -12.369  1.00 92.98           N  
ATOM    405  CA  HIS A  53     -26.013  -2.247 -11.597  1.00 92.98           C  
ATOM    406  C   HIS A  53     -24.795  -2.504 -12.478  1.00 92.98           C  
ATOM    407  CB  HIS A  53     -26.453  -3.545 -10.918  1.00 92.98           C  
ATOM    408  O   HIS A  53     -24.892  -3.200 -13.492  1.00 92.98           O  
ATOM    409  CG  HIS A  53     -27.655  -3.386 -10.043  1.00 92.98           C  
ATOM    410  CD2 HIS A  53     -28.960  -3.670 -10.265  1.00 92.98           C  
ATOM    411  ND1 HIS A  53     -27.583  -2.874  -8.765  1.00 92.98           N  
ATOM    412  CE1 HIS A  53     -28.796  -2.851  -8.238  1.00 92.98           C  
ATOM    413  NE2 HIS A  53     -29.649  -3.329  -9.127  1.00 92.98           N  
ATOM    414  N   ILE A  54     -23.681  -1.923 -12.111  1.00 92.93           N  
ATOM    415  CA  ILE A  54     -22.434  -2.057 -12.857  1.00 92.93           C  
ATOM    416  C   ILE A  54     -21.431  -2.872 -12.044  1.00 92.93           C  
ATOM    417  CB  ILE A  54     -21.839  -0.677 -13.215  1.00 92.93           C  
ATOM    418  O   ILE A  54     -21.098  -2.509 -10.913  1.00 92.93           O  
ATOM    419  CG1 ILE A  54     -22.891   0.194 -13.911  1.00 92.93           C  
ATOM    420  CG2 ILE A  54     -20.593  -0.837 -14.091  1.00 92.93           C  
ATOM    421  CD1 ILE A  54     -22.547   1.677 -13.938  1.00 92.93           C  
ATOM    422  N   LYS A  55     -20.924  -3.892 -12.671  1.00 92.67           N  
ATOM    423  CA  LYS A  55     -19.985  -4.761 -11.967  1.00 92.67           C  
ATOM    424  C   LYS A  55     -18.595  -4.134 -11.909  1.00 92.67           C  
ATOM    425  CB  LYS A  55     -19.914  -6.132 -12.640  1.00 92.67           C  
ATOM    426  O   LYS A  55     -18.110  -3.594 -12.905  1.00 92.67           O  
ATOM    427  CG  LYS A  55     -21.178  -6.965 -12.482  1.00 92.67           C  
ATOM    428  CD  LYS A  55     -21.020  -8.345 -13.108  1.00 92.67           C  
ATOM    429  CE  LYS A  55     -22.318  -9.138 -13.050  1.00 92.67           C  
ATOM    430  NZ  LYS A  55     -22.118 -10.559 -13.467  1.00 92.67           N  
ATOM    431  N   ILE A  56     -18.033  -4.192 -10.703  1.00 94.05           N  
ATOM    432  CA  ILE A  56     -16.657  -3.753 -10.497  1.00 94.05           C  
ATOM    433  C   ILE A  56     -15.775  -4.956 -10.169  1.00 94.05           C  
ATOM    434  CB  ILE A  56     -16.562  -2.697  -9.374  1.00 94.05           C  
ATOM    435  O   ILE A  56     -16.041  -5.686  -9.212  1.00 94.05           O  
ATOM    436  CG1 ILE A  56     -17.459  -1.495  -9.694  1.00 94.05           C  
ATOM    437  CG2 ILE A  56     -15.110  -2.256  -9.167  1.00 94.05           C  
ATOM    438  CD1 ILE A  56     -17.649  -0.536  -8.527  1.00 94.05           C  
ATOM    439  N   GLN A  57     -14.811  -5.041 -10.971  1.00 92.18           N  
ATOM    440  CA  GLN A  57     -13.907  -6.174 -10.806  1.00 92.18           C  
ATOM    441  C   GLN A  57     -12.711  -5.802  -9.934  1.00 92.18           C  
ATOM    442  CB  GLN A  57     -13.426  -6.681 -12.167  1.00 92.18           C  
ATOM    443  O   GLN A  57     -12.120  -4.734 -10.105  1.00 92.18           O  
ATOM    444  CG  GLN A  57     -12.571  -7.938 -12.088  1.00 92.18           C  
ATOM    445  CD  GLN A  57     -12.118  -8.426 -13.451  1.00 92.18           C  
ATOM    446  NE2 GLN A  57     -11.887  -9.730 -13.568  1.00 92.18           N  
ATOM    447  OE1 GLN A  57     -11.978  -7.639 -14.392  1.00 92.18           O  
ATOM    448  N   ASN A  58     -12.414  -6.662  -8.933  1.00 88.58           N  
ATOM    449  CA  ASN A  58     -11.169  -6.643  -8.172  1.00 88.58           C  
ATOM    450  C   ASN A  58     -10.223  -7.755  -8.618  1.00 88.58           C  
ATOM    451  CB  ASN A  58     -11.453  -6.757  -6.673  1.00 88.58           C  
ATOM    452  O   ASN A  58     -10.427  -8.922  -8.279  1.00 88.58           O  
ATOM    453  CG  ASN A  58     -10.201  -6.627  -5.829  1.00 88.58           C  
ATOM    454  ND2 ASN A  58     -10.370  -6.624  -4.512  1.00 88.58           N  
ATOM    455  OD1 ASN A  58      -9.090  -6.530  -6.357  1.00 88.58           O  
ATOM    456  N   THR A  59      -9.228  -7.340  -9.317  1.00 83.55           N  
ATOM    457  CA  THR A  59      -8.334  -8.341  -9.888  1.00 83.55           C  
ATOM    458  C   THR A  59      -7.255  -8.739  -8.884  1.00 83.55           C  
ATOM    459  CB  THR A  59      -7.672  -7.827 -11.180  1.00 83.55           C  
ATOM    460  O   THR A  59      -6.514  -9.698  -9.108  1.00 83.55           O  
ATOM    461  CG2 THR A  59      -8.721  -7.419 -12.210  1.00 83.55           C  
ATOM    462  OG1 THR A  59      -6.854  -6.692 -10.872  1.00 83.55           O  
ATOM    463  N   GLY A  60      -7.185  -8.127  -7.843  1.00 78.07           N  
ATOM    464  CA  GLY A  60      -6.064  -8.283  -6.931  1.00 78.07           C  
ATOM    465  C   GLY A  60      -4.976  -7.246  -7.139  1.00 78.07           C  
ATOM    466  O   GLY A  60      -4.226  -6.931  -6.213  1.00 78.07           O  
ATOM    467  N   ASP A  61      -4.858  -6.784  -8.371  1.00 81.59           N  
ATOM    468  CA  ASP A  61      -3.852  -5.786  -8.723  1.00 81.59           C  
ATOM    469  C   ASP A  61      -4.468  -4.391  -8.804  1.00 81.59           C  
ATOM    470  CB  ASP A  61      -3.184  -6.143 -10.052  1.00 81.59           C  
ATOM    471  O   ASP A  61      -3.805  -3.396  -8.504  1.00 81.59           O  
ATOM    472  CG  ASP A  61      -2.329  -7.395  -9.968  1.00 81.59           C  
ATOM    473  OD1 ASP A  61      -1.767  -7.679  -8.888  1.00 81.59           O  
ATOM    474  OD2 ASP A  61      -2.213  -8.103 -10.992  1.00 81.59           O  
ATOM    475  N   ASP A  62      -5.704  -4.395  -9.219  1.00 90.11           N  
ATOM    476  CA  ASP A  62      -6.394  -3.130  -9.452  1.00 90.11           C  
ATOM    477  C   ASP A  62      -7.907  -3.329  -9.490  1.00 90.11           C  
ATOM    478  CB  ASP A  62      -5.914  -2.489 -10.756  1.00 90.11           C  
ATOM    479  O   ASP A  62      -8.393  -4.458  -9.392  1.00 90.11           O  
ATOM    480  CG  ASP A  62      -6.121  -3.383 -11.967  1.00 90.11           C  
ATOM    481  OD1 ASP A  62      -7.245  -3.892 -12.164  1.00 90.11           O  
ATOM    482  OD2 ASP A  62      -5.150  -3.581 -12.729  1.00 90.11           O  
ATOM    483  N   TYR A  63      -8.670  -2.204  -9.537  1.00 91.75           N  
ATOM    484  CA  TYR A  63     -10.115  -2.181  -9.735  1.00 91.75           C  
ATOM    485  C   TYR A  63     -10.468  -1.642 -11.117  1.00 91.75           C  
ATOM    486  CB  TYR A  63     -10.793  -1.331  -8.655  1.00 91.75           C  
ATOM    487  O   TYR A  63      -9.901  -0.642 -11.563  1.00 91.75           O  
ATOM    488  CG  TYR A  63     -10.577  -1.847  -7.253  1.00 91.75           C  
ATOM    489  CD1 TYR A  63     -11.535  -2.641  -6.627  1.00 91.75           C  
ATOM    490  CD2 TYR A  63      -9.416  -1.542  -6.552  1.00 91.75           C  
ATOM    491  CE1 TYR A  63     -11.342  -3.118  -5.335  1.00 91.75           C  
ATOM    492  CE2 TYR A  63      -9.212  -2.012  -5.259  1.00 91.75           C  
ATOM    493  OH  TYR A  63      -9.982  -3.267  -3.380  1.00 91.75           O  
ATOM    494  CZ  TYR A  63     -10.179  -2.799  -4.660  1.00 91.75           C  
ATOM    495  N   ASP A  64     -11.401  -2.369 -11.801  1.00 93.59           N  
ATOM    496  CA  ASP A  64     -11.859  -1.872 -13.095  1.00 93.59           C  
ATOM    497  C   ASP A  64     -13.288  -2.326 -13.384  1.00 93.59           C  
ATOM    498  CB  ASP A  64     -10.922  -2.341 -14.211  1.00 93.59           C  
ATOM    499  O   ASP A  64     -13.882  -3.062 -12.594  1.00 93.59           O  
ATOM    500  CG  ASP A  64     -11.032  -3.829 -14.492  1.00 93.59           C  
ATOM    501  OD1 ASP A  64     -11.589  -4.569 -13.652  1.00 93.59           O  
ATOM    502  OD2 ASP A  64     -10.555  -4.267 -15.561  1.00 93.59           O  
ATOM    503  N   LEU A  65     -13.917  -1.790 -14.470  1.00 91.79           N  
ATOM    504  CA  LEU A  65     -15.277  -2.124 -14.878  1.00 91.79           C  
ATOM    505  C   LEU A  65     -15.269  -3.133 -16.022  1.00 91.79           C  
ATOM    506  CB  LEU A  65     -16.036  -0.863 -15.299  1.00 91.79           C  
ATOM    507  O   LEU A  65     -15.900  -2.909 -17.057  1.00 91.79           O  
ATOM    508  CG  LEU A  65     -16.166   0.234 -14.242  1.00 91.79           C  
ATOM    509  CD1 LEU A  65     -16.888   1.446 -14.822  1.00 91.79           C  
ATOM    510  CD2 LEU A  65     -16.898  -0.292 -13.011  1.00 91.79           C  
ATOM    511  N   TYR A  66     -14.459  -4.328 -15.976  1.00 83.39           N  
ATOM    512  CA  TYR A  66     -14.330  -5.443 -16.908  1.00 83.39           C  
ATOM    513  C   TYR A  66     -13.950  -4.949 -18.299  1.00 83.39           C  
ATOM    514  CB  TYR A  66     -15.636  -6.241 -16.976  1.00 83.39           C  
ATOM    515  O   TYR A  66     -14.735  -5.066 -19.242  1.00 83.39           O  
ATOM    516  CG  TYR A  66     -15.878  -7.112 -15.768  1.00 83.39           C  
ATOM    517  CD1 TYR A  66     -15.493  -8.450 -15.760  1.00 83.39           C  
ATOM    518  CD2 TYR A  66     -16.494  -6.598 -14.631  1.00 83.39           C  
ATOM    519  CE1 TYR A  66     -15.717  -9.257 -14.650  1.00 83.39           C  
ATOM    520  CE2 TYR A  66     -16.723  -7.396 -13.515  1.00 83.39           C  
ATOM    521  OH  TYR A  66     -16.555  -9.516 -12.431  1.00 83.39           O  
ATOM    522  CZ  TYR A  66     -16.331  -8.722 -13.533  1.00 83.39           C  
ATOM    523  N   GLY A  67     -12.790  -4.266 -18.347  1.00 79.39           N  
ATOM    524  CA  GLY A  67     -12.223  -3.854 -19.621  1.00 79.39           C  
ATOM    525  C   GLY A  67     -12.047  -2.352 -19.738  1.00 79.39           C  
ATOM    526  O   GLY A  67     -11.760  -1.838 -20.821  1.00 79.39           O  
ATOM    527  N   GLY A  68     -12.070  -1.653 -18.613  1.00 84.06           N  
ATOM    528  CA  GLY A  68     -11.872  -0.213 -18.577  1.00 84.06           C  
ATOM    529  C   GLY A  68     -10.575   0.194 -17.902  1.00 84.06           C  
ATOM    530  O   GLY A  68      -9.595  -0.553 -17.927  1.00 84.06           O  
ATOM    531  N   GLU A  69     -10.660   1.443 -17.414  1.00 90.83           N  
ATOM    532  CA  GLU A  69      -9.515   2.011 -16.710  1.00 90.83           C  
ATOM    533  C   GLU A  69      -9.249   1.271 -15.402  1.00 90.83           C  
ATOM    534  CB  GLU A  69      -9.737   3.500 -16.435  1.00 90.83           C  
ATOM    535  O   GLU A  69     -10.173   0.735 -14.787  1.00 90.83           O  
ATOM    536  CG  GLU A  69      -9.936   4.334 -17.693  1.00 90.83           C  
ATOM    537  CD  GLU A  69      -8.703   4.385 -18.581  1.00 90.83           C  
ATOM    538  OE1 GLU A  69      -8.833   4.195 -19.811  1.00 90.83           O  
ATOM    539  OE2 GLU A  69      -7.598   4.616 -18.041  1.00 90.83           O  
ATOM    540  N   LYS A  70      -7.968   1.171 -14.995  1.00 93.79           N  
ATOM    541  CA  LYS A  70      -7.569   0.440 -13.796  1.00 93.79           C  
ATOM    542  C   LYS A  70      -7.216   1.396 -12.660  1.00 93.79           C  
ATOM    543  CB  LYS A  70      -6.383  -0.477 -14.096  1.00 93.79           C  
ATOM    544  O   LYS A  70      -6.492   2.372 -12.866  1.00 93.79           O  
ATOM    545  CG  LYS A  70      -6.662  -1.519 -15.170  1.00 93.79           C  
ATOM    546  CD  LYS A  70      -5.439  -2.387 -15.438  1.00 93.79           C  
ATOM    547  CE  LYS A  70      -5.701  -3.397 -16.546  1.00 93.79           C  
ATOM    548  NZ  LYS A  70      -4.462  -3.705 -17.320  1.00 93.79           N  
ATOM    549  N   PHE A  71      -7.721   1.039 -11.558  1.00 93.85           N  
ATOM    550  CA  PHE A  71      -7.536   1.928 -10.417  1.00 93.85           C  
ATOM    551  C   PHE A  71      -7.016   1.158  -9.209  1.00 93.85           C  
ATOM    552  CB  PHE A  71      -8.851   2.632 -10.065  1.00 93.85           C  
ATOM    553  O   PHE A  71      -7.328  -0.022  -9.037  1.00 93.85           O  
ATOM    554  CG  PHE A  71      -9.422   3.450 -11.191  1.00 93.85           C  
ATOM    555  CD1 PHE A  71      -9.089   4.791 -11.333  1.00 93.85           C  
ATOM    556  CD2 PHE A  71     -10.294   2.877 -12.108  1.00 93.85           C  
ATOM    557  CE1 PHE A  71      -9.617   5.551 -12.375  1.00 93.85           C  
ATOM    558  CE2 PHE A  71     -10.826   3.629 -13.151  1.00 93.85           C  
ATOM    559  CZ  PHE A  71     -10.486   4.966 -13.282  1.00 93.85           C  
ATOM    560  N   ALA A  72      -6.236   1.884  -8.400  1.00 90.14           N  
ATOM    561  CA  ALA A  72      -5.653   1.281  -7.204  1.00 90.14           C  
ATOM    562  C   ALA A  72      -6.727   0.981  -6.162  1.00 90.14           C  
ATOM    563  CB  ALA A  72      -4.583   2.196  -6.614  1.00 90.14           C  
ATOM    564  O   ALA A  72      -6.662  -0.037  -5.469  1.00 90.14           O  
ATOM    565  N   THR A  73      -7.671   1.937  -6.037  1.00 88.18           N  
ATOM    566  CA  THR A  73      -8.711   1.800  -5.023  1.00 88.18           C  
ATOM    567  C   THR A  73     -10.093   2.017  -5.633  1.00 88.18           C  
ATOM    568  CB  THR A  73      -8.497   2.792  -3.865  1.00 88.18           C  
ATOM    569  O   THR A  73     -10.217   2.607  -6.708  1.00 88.18           O  
ATOM    570  CG2 THR A  73      -7.092   2.664  -3.285  1.00 88.18           C  
ATOM    571  OG1 THR A  73      -8.683   4.128  -4.347  1.00 88.18           O  
ATOM    572  N   LEU A  74     -11.111   1.483  -4.977  1.00 87.46           N  
ATOM    573  CA  LEU A  74     -12.501   1.712  -5.356  1.00 87.46           C  
ATOM    574  C   LEU A  74     -12.832   3.200  -5.338  1.00 87.46           C  
ATOM    575  CB  LEU A  74     -13.445   0.956  -4.416  1.00 87.46           C  
ATOM    576  O   LEU A  74     -13.522   3.698  -6.231  1.00 87.46           O  
ATOM    577  CG  LEU A  74     -14.928   0.973  -4.787  1.00 87.46           C  
ATOM    578  CD1 LEU A  74     -15.140   0.336  -6.156  1.00 87.46           C  
ATOM    579  CD2 LEU A  74     -15.754   0.256  -3.724  1.00 87.46           C  
ATOM    580  N   ALA A  75     -12.306   3.920  -4.459  1.00 84.90           N  
ATOM    581  CA  ALA A  75     -12.537   5.355  -4.319  1.00 84.90           C  
ATOM    582  C   ALA A  75     -12.026   6.115  -5.540  1.00 84.90           C  
ATOM    583  CB  ALA A  75     -11.868   5.881  -3.051  1.00 84.90           C  
ATOM    584  O   ALA A  75     -12.705   7.008  -6.052  1.00 84.90           O  
ATOM    585  N   GLU A  76     -10.877   5.682  -5.911  1.00 88.45           N  
ATOM    586  CA  GLU A  76     -10.291   6.341  -7.074  1.00 88.45           C  
ATOM    587  C   GLU A  76     -11.110   6.071  -8.333  1.00 88.45           C  
ATOM    588  CB  GLU A  76      -8.844   5.884  -7.280  1.00 88.45           C  
ATOM    589  O   GLU A  76     -11.285   6.961  -9.169  1.00 88.45           O  
ATOM    590  CG  GLU A  76      -7.879   6.401  -6.223  1.00 88.45           C  
ATOM    591  CD  GLU A  76      -6.459   5.892  -6.407  1.00 88.45           C  
ATOM    592  OE1 GLU A  76      -5.548   6.360  -5.686  1.00 88.45           O  
ATOM    593  OE2 GLU A  76      -6.254   5.020  -7.281  1.00 88.45           O  
ATOM    594  N   LEU A  77     -11.564   4.815  -8.433  1.00 92.64           N  
ATOM    595  CA  LEU A  77     -12.409   4.445  -9.564  1.00 92.64           C  
ATOM    596  C   LEU A  77     -13.669   5.303  -9.604  1.00 92.64           C  
ATOM    597  CB  LEU A  77     -12.787   2.964  -9.488  1.00 92.64           C  
ATOM    598  O   LEU A  77     -13.992   5.891 -10.639  1.00 92.64           O  
ATOM    599  CG  LEU A  77     -13.631   2.420 -10.642  1.00 92.64           C  
ATOM    600  CD1 LEU A  77     -13.376   0.928 -10.828  1.00 92.64           C  
ATOM    601  CD2 LEU A  77     -15.112   2.688 -10.395  1.00 92.64           C  
ATOM    602  N   VAL A  78     -14.355   5.414  -8.470  1.00 89.98           N  
ATOM    603  CA  VAL A  78     -15.609   6.154  -8.376  1.00 89.98           C  
ATOM    604  C   VAL A  78     -15.353   7.640  -8.620  1.00 89.98           C  
ATOM    605  CB  VAL A  78     -16.286   5.949  -7.002  1.00 89.98           C  
ATOM    606  O   VAL A  78     -16.079   8.284  -9.380  1.00 89.98           O  
ATOM    607  CG1 VAL A  78     -17.457   6.915  -6.828  1.00 89.98           C  
ATOM    608  CG2 VAL A  78     -16.756   4.503  -6.850  1.00 89.98           C  
ATOM    609  N   GLN A  79     -14.337   8.119  -8.025  1.00 87.86           N  
ATOM    610  CA  GLN A  79     -13.988   9.525  -8.193  1.00 87.86           C  
ATOM    611  C   GLN A  79     -13.725   9.855  -9.660  1.00 87.86           C  
ATOM    612  CB  GLN A  79     -12.763   9.880  -7.348  1.00 87.86           C  
ATOM    613  O   GLN A  79     -14.148  10.904 -10.151  1.00 87.86           O  
ATOM    614  CG  GLN A  79     -12.392  11.356  -7.393  1.00 87.86           C  
ATOM    615  CD  GLN A  79     -11.318  11.722  -6.385  1.00 87.86           C  
ATOM    616  NE2 GLN A  79     -11.034  13.014  -6.263  1.00 87.86           N  
ATOM    617  OE1 GLN A  79     -10.748  10.850  -5.722  1.00 87.86           O  
ATOM    618  N   TYR A  80     -12.989   8.990 -10.319  1.00 90.73           N  
ATOM    619  CA  TYR A  80     -12.666   9.184 -11.728  1.00 90.73           C  
ATOM    620  C   TYR A  80     -13.932   9.343 -12.561  1.00 90.73           C  
ATOM    621  CB  TYR A  80     -11.837   8.009 -12.257  1.00 90.73           C  
ATOM    622  O   TYR A  80     -14.054  10.288 -13.343  1.00 90.73           O  
ATOM    623  CG  TYR A  80     -11.548   8.088 -13.736  1.00 90.73           C  
ATOM    624  CD1 TYR A  80     -12.367   7.445 -14.661  1.00 90.73           C  
ATOM    625  CD2 TYR A  80     -10.454   8.804 -14.211  1.00 90.73           C  
ATOM    626  CE1 TYR A  80     -12.103   7.513 -16.025  1.00 90.73           C  
ATOM    627  CE2 TYR A  80     -10.181   8.879 -15.573  1.00 90.73           C  
ATOM    628  OH  TYR A  80     -10.743   8.302 -17.820  1.00 90.73           O  
ATOM    629  CZ  TYR A  80     -11.009   8.231 -16.471  1.00 90.73           C  
ATOM    630  N   TYR A  81     -14.897   8.484 -12.375  1.00 92.24           N  
ATOM    631  CA  TYR A  81     -16.094   8.484 -13.209  1.00 92.24           C  
ATOM    632  C   TYR A  81     -17.069   9.568 -12.766  1.00 92.24           C  
ATOM    633  CB  TYR A  81     -16.779   7.115 -13.165  1.00 92.24           C  
ATOM    634  O   TYR A  81     -17.945   9.975 -13.532  1.00 92.24           O  
ATOM    635  CG  TYR A  81     -16.112   6.073 -14.031  1.00 92.24           C  
ATOM    636  CD1 TYR A  81     -16.198   6.135 -15.420  1.00 92.24           C  
ATOM    637  CD2 TYR A  81     -15.397   5.025 -13.461  1.00 92.24           C  
ATOM    638  CE1 TYR A  81     -15.586   5.177 -16.221  1.00 92.24           C  
ATOM    639  CE2 TYR A  81     -14.781   4.061 -14.253  1.00 92.24           C  
ATOM    640  OH  TYR A  81     -14.274   3.194 -16.418  1.00 92.24           O  
ATOM    641  CZ  TYR A  81     -14.881   4.146 -15.630  1.00 92.24           C  
ATOM    642  N   MET A  82     -16.874  10.079 -11.596  1.00 88.68           N  
ATOM    643  CA  MET A  82     -17.632  11.240 -11.138  1.00 88.68           C  
ATOM    644  C   MET A  82     -17.151  12.511 -11.830  1.00 88.68           C  
ATOM    645  CB  MET A  82     -17.514  11.395  -9.620  1.00 88.68           C  
ATOM    646  O   MET A  82     -17.954  13.389 -12.152  1.00 88.68           O  
ATOM    647  CG  MET A  82     -18.350  10.398  -8.836  1.00 88.68           C  
ATOM    648  SD  MET A  82     -18.167  10.600  -7.021  1.00 88.68           S  
ATOM    649  CE  MET A  82     -19.033  12.177  -6.786  1.00 88.68           C  
ATOM    650  N   GLU A  83     -15.859  12.587 -12.132  1.00 88.26           N  
ATOM    651  CA  GLU A  83     -15.236  13.807 -12.637  1.00 88.26           C  
ATOM    652  C   GLU A  83     -15.161  13.799 -14.161  1.00 88.26           C  
ATOM    653  CB  GLU A  83     -13.836  13.981 -12.042  1.00 88.26           C  
ATOM    654  O   GLU A  83     -15.062  14.855 -14.788  1.00 88.26           O  
ATOM    655  CG  GLU A  83     -13.835  14.314 -10.557  1.00 88.26           C  
ATOM    656  CD  GLU A  83     -12.440  14.386  -9.959  1.00 88.26           C  
ATOM    657  OE1 GLU A  83     -12.306  14.773  -8.775  1.00 88.26           O  
ATOM    658  OE2 GLU A  83     -11.472  14.054 -10.679  1.00 88.26           O  
ATOM    659  N   HIS A  84     -15.157  12.659 -14.691  1.00 87.81           N  
ATOM    660  CA  HIS A  84     -15.086  12.539 -16.143  1.00 87.81           C  
ATOM    661  C   HIS A  84     -16.435  12.137 -16.730  1.00 87.81           C  
ATOM    662  CB  HIS A  84     -14.015  11.523 -16.545  1.00 87.81           C  
ATOM    663  O   HIS A  84     -16.638  10.976 -17.090  1.00 87.81           O  
ATOM    664  CG  HIS A  84     -12.625  11.944 -16.187  1.00 87.81           C  
ATOM    665  CD2 HIS A  84     -11.678  12.589 -16.908  1.00 87.81           C  
ATOM    666  ND1 HIS A  84     -12.069  11.700 -14.950  1.00 87.81           N  
ATOM    667  CE1 HIS A  84     -10.837  12.181 -14.925  1.00 87.81           C  
ATOM    668  NE2 HIS A  84     -10.575  12.725 -16.101  1.00 87.81           N  
ATOM    669  N   HIS A  85     -17.238  13.146 -17.014  1.00 83.41           N  
ATOM    670  CA  HIS A  85     -18.589  12.907 -17.511  1.00 83.41           C  
ATOM    671  C   HIS A  85     -18.563  12.321 -18.919  1.00 83.41           C  
ATOM    672  CB  HIS A  85     -19.402  14.203 -17.496  1.00 83.41           C  
ATOM    673  O   HIS A  85     -17.727  12.705 -19.740  1.00 83.41           O  
ATOM    674  CG  HIS A  85     -19.424  14.882 -16.164  1.00 83.41           C  
ATOM    675  CD2 HIS A  85     -18.826  16.019 -15.736  1.00 83.41           C  
ATOM    676  ND1 HIS A  85     -20.126  14.386 -15.087  1.00 83.41           N  
ATOM    677  CE1 HIS A  85     -19.959  15.192 -14.052  1.00 83.41           C  
ATOM    678  NE2 HIS A  85     -19.174  16.190 -14.419  1.00 83.41           N  
ATOM    679  N   GLY A  86     -19.341  11.260 -19.147  1.00 85.46           N  
ATOM    680  CA  GLY A  86     -19.499  10.714 -20.485  1.00 85.46           C  
ATOM    681  C   GLY A  86     -18.688   9.453 -20.715  1.00 85.46           C  
ATOM    682  O   GLY A  86     -18.831   8.796 -21.748  1.00 85.46           O  
ATOM    683  N   GLN A  87     -17.853   9.112 -19.793  1.00 87.80           N  
ATOM    684  CA  GLN A  87     -16.964   7.973 -19.992  1.00 87.80           C  
ATOM    685  C   GLN A  87     -17.651   6.665 -19.610  1.00 87.80           C  
ATOM    686  CB  GLN A  87     -15.678   8.147 -19.182  1.00 87.80           C  
ATOM    687  O   GLN A  87     -17.270   5.594 -20.088  1.00 87.80           O  
ATOM    688  CG  GLN A  87     -14.759   9.238 -19.713  1.00 87.80           C  
ATOM    689  CD  GLN A  87     -14.053   8.838 -20.995  1.00 87.80           C  
ATOM    690  NE2 GLN A  87     -13.866   9.799 -21.894  1.00 87.80           N  
ATOM    691  OE1 GLN A  87     -13.678   7.676 -21.176  1.00 87.80           O  
ATOM    692  N   LEU A  88     -18.594   6.754 -18.660  1.00 89.41           N  
ATOM    693  CA  LEU A  88     -19.350   5.571 -18.265  1.00 89.41           C  
ATOM    694  C   LEU A  88     -20.628   5.442 -19.087  1.00 89.41           C  
ATOM    695  CB  LEU A  88     -19.693   5.627 -16.774  1.00 89.41           C  
ATOM    696  O   LEU A  88     -21.583   6.195 -18.880  1.00 89.41           O  
ATOM    697  CG  LEU A  88     -20.287   4.356 -16.166  1.00 89.41           C  
ATOM    698  CD1 LEU A  88     -19.307   3.195 -16.302  1.00 89.41           C  
ATOM    699  CD2 LEU A  88     -20.655   4.583 -14.704  1.00 89.41           C  
ATOM    700  N   LYS A  89     -20.550   4.403 -20.102  1.00 88.16           N  
ATOM    701  CA  LYS A  89     -21.658   4.265 -21.043  1.00 88.16           C  
ATOM    702  C   LYS A  89     -22.105   2.810 -21.155  1.00 88.16           C  
ATOM    703  CB  LYS A  89     -21.261   4.798 -22.421  1.00 88.16           C  
ATOM    704  O   LYS A  89     -21.295   1.893 -21.008  1.00 88.16           O  
ATOM    705  CG  LYS A  89     -20.850   6.263 -22.423  1.00 88.16           C  
ATOM    706  CD  LYS A  89     -20.412   6.719 -23.808  1.00 88.16           C  
ATOM    707  CE  LYS A  89     -19.923   8.161 -23.795  1.00 88.16           C  
ATOM    708  NZ  LYS A  89     -19.550   8.632 -25.162  1.00 88.16           N  
ATOM    709  N   GLU A  90     -23.352   2.580 -21.422  1.00 83.92           N  
ATOM    710  CA  GLU A  90     -23.878   1.258 -21.750  1.00 83.92           C  
ATOM    711  C   GLU A  90     -23.512   0.857 -23.176  1.00 83.92           C  
ATOM    712  CB  GLU A  90     -25.397   1.223 -21.566  1.00 83.92           C  
ATOM    713  O   GLU A  90     -22.979   1.667 -23.937  1.00 83.92           O  
ATOM    714  CG  GLU A  90     -25.838   1.074 -20.117  1.00 83.92           C  
ATOM    715  CD  GLU A  90     -27.276   0.600 -19.974  1.00 83.92           C  
ATOM    716  OE1 GLU A  90     -27.775   0.515 -18.829  1.00 83.92           O  
ATOM    717  OE2 GLU A  90     -27.907   0.311 -21.014  1.00 83.92           O  
ATOM    718  N   LYS A  91     -23.820  -0.361 -23.482  1.00 83.22           N  
ATOM    719  CA  LYS A  91     -23.527  -0.870 -24.819  1.00 83.22           C  
ATOM    720  C   LYS A  91     -24.292  -0.089 -25.884  1.00 83.22           C  
ATOM    721  CB  LYS A  91     -23.868  -2.358 -24.915  1.00 83.22           C  
ATOM    722  O   LYS A  91     -23.807   0.081 -27.005  1.00 83.22           O  
ATOM    723  CG  LYS A  91     -22.909  -3.262 -24.155  1.00 83.22           C  
ATOM    724  CD  LYS A  91     -23.228  -4.734 -24.384  1.00 83.22           C  
ATOM    725  CE  LYS A  91     -22.294  -5.640 -23.593  1.00 83.22           C  
ATOM    726  NZ  LYS A  91     -22.630  -7.083 -23.784  1.00 83.22           N  
ATOM    727  N   ASN A  92     -25.408   0.403 -25.547  1.00 84.65           N  
ATOM    728  CA  ASN A  92     -26.225   1.151 -26.496  1.00 84.65           C  
ATOM    729  C   ASN A  92     -25.788   2.610 -26.585  1.00 84.65           C  
ATOM    730  CB  ASN A  92     -27.705   1.062 -26.116  1.00 84.65           C  
ATOM    731  O   ASN A  92     -26.342   3.382 -27.370  1.00 84.65           O  
ATOM    732  CG  ASN A  92     -27.988   1.621 -24.736  1.00 84.65           C  
ATOM    733  ND2 ASN A  92     -29.229   1.485 -24.284  1.00 84.65           N  
ATOM    734  OD1 ASN A  92     -27.099   2.171 -24.081  1.00 84.65           O  
ATOM    735  N   GLY A  93     -24.831   3.093 -25.801  1.00 84.47           N  
ATOM    736  CA  GLY A  93     -24.269   4.431 -25.894  1.00 84.47           C  
ATOM    737  C   GLY A  93     -24.825   5.385 -24.854  1.00 84.47           C  
ATOM    738  O   GLY A  93     -24.368   6.525 -24.742  1.00 84.47           O  
ATOM    739  N   ASP A  94     -25.755   4.949 -24.059  1.00 86.58           N  
ATOM    740  CA  ASP A  94     -26.334   5.806 -23.029  1.00 86.58           C  
ATOM    741  C   ASP A  94     -25.325   6.088 -21.918  1.00 86.58           C  
ATOM    742  CB  ASP A  94     -27.595   5.166 -22.445  1.00 86.58           C  
ATOM    743  O   ASP A  94     -24.706   5.164 -21.386  1.00 86.58           O  
ATOM    744  CG  ASP A  94     -28.755   5.139 -23.425  1.00 86.58           C  
ATOM    745  OD1 ASP A  94     -28.737   5.905 -24.412  1.00 86.58           O  
ATOM    746  OD2 ASP A  94     -29.697   4.347 -23.205  1.00 86.58           O  
ATOM    747  N   VAL A  95     -25.269   7.346 -21.565  1.00 89.02           N  
ATOM    748  CA  VAL A  95     -24.291   7.776 -20.571  1.00 89.02           C  
ATOM    749  C   VAL A  95     -24.841   7.535 -19.167  1.00 89.02           C  
ATOM    750  CB  VAL A  95     -23.918   9.265 -20.749  1.00 89.02           C  
ATOM    751  O   VAL A  95     -26.006   7.829 -18.891  1.00 89.02           O  
ATOM    752  CG1 VAL A  95     -22.959   9.716 -19.649  1.00 89.02           C  
ATOM    753  CG2 VAL A  95     -23.303   9.499 -22.128  1.00 89.02           C  
ATOM    754  N   ILE A  96     -24.023   6.939 -18.316  1.00 90.55           N  
ATOM    755  CA  ILE A  96     -24.339   6.773 -16.902  1.00 90.55           C  
ATOM    756  C   ILE A  96     -23.599   7.826 -16.080  1.00 90.55           C  
ATOM    757  CB  ILE A  96     -23.979   5.355 -16.405  1.00 90.55           C  
ATOM    758  O   ILE A  96     -22.366   7.839 -16.043  1.00 90.55           O  
ATOM    759  CG1 ILE A  96     -24.699   4.295 -17.247  1.00 90.55           C  
ATOM    760  CG2 ILE A  96     -24.322   5.200 -14.920  1.00 90.55           C  
ATOM    761  CD1 ILE A  96     -24.254   2.868 -16.959  1.00 90.55           C  
ATOM    762  N   GLU A  97     -24.428   8.689 -15.446  1.00 90.46           N  
ATOM    763  CA  GLU A  97     -23.819   9.786 -14.699  1.00 90.46           C  
ATOM    764  C   GLU A  97     -23.806   9.494 -13.201  1.00 90.46           C  
ATOM    765  CB  GLU A  97     -24.557  11.099 -14.973  1.00 90.46           C  
ATOM    766  O   GLU A  97     -24.837   9.142 -12.624  1.00 90.46           O  
ATOM    767  CG  GLU A  97     -24.409  11.601 -16.402  1.00 90.46           C  
ATOM    768  CD  GLU A  97     -25.088  12.940 -16.641  1.00 90.46           C  
ATOM    769  OE1 GLU A  97     -24.789  13.598 -17.663  1.00 90.46           O  
ATOM    770  OE2 GLU A  97     -25.926  13.333 -15.799  1.00 90.46           O  
ATOM    771  N   LEU A  98     -22.587   9.578 -12.582  1.00 91.45           N  
ATOM    772  CA  LEU A  98     -22.452   9.520 -11.131  1.00 91.45           C  
ATOM    773  C   LEU A  98     -22.436  10.921 -10.530  1.00 91.45           C  
ATOM    774  CB  LEU A  98     -21.176   8.769 -10.740  1.00 91.45           C  
ATOM    775  O   LEU A  98     -21.382  11.559 -10.460  1.00 91.45           O  
ATOM    776  CG  LEU A  98     -20.965   7.404 -11.396  1.00 91.45           C  
ATOM    777  CD1 LEU A  98     -19.693   6.752 -10.866  1.00 91.45           C  
ATOM    778  CD2 LEU A  98     -22.173   6.503 -11.158  1.00 91.45           C  
ATOM    779  N   LYS A  99     -23.697  11.390 -10.050  1.00 84.66           N  
ATOM    780  CA  LYS A  99     -23.802  12.796  -9.670  1.00 84.66           C  
ATOM    781  C   LYS A  99     -23.906  12.949  -8.155  1.00 84.66           C  
ATOM    782  CB  LYS A  99     -25.009  13.446 -10.346  1.00 84.66           C  
ATOM    783  O   LYS A  99     -23.171  13.734  -7.553  1.00 84.66           O  
ATOM    784  CG  LYS A  99     -24.877  13.576 -11.857  1.00 84.66           C  
ATOM    785  CD  LYS A  99     -26.077  14.292 -12.463  1.00 84.66           C  
ATOM    786  CE  LYS A  99     -25.963  14.390 -13.979  1.00 84.66           C  
ATOM    787  NZ  LYS A  99     -27.142  15.083 -14.579  1.00 84.66           N  
ATOM    788  N   TYR A 100     -24.742  12.122  -7.601  1.00 82.85           N  
ATOM    789  CA  TYR A 100     -25.073  12.310  -6.193  1.00 82.85           C  
ATOM    790  C   TYR A 100     -24.853  11.025  -5.404  1.00 82.85           C  
ATOM    791  CB  TYR A 100     -26.524  12.775  -6.039  1.00 82.85           C  
ATOM    792  O   TYR A 100     -25.656  10.093  -5.488  1.00 82.85           O  
ATOM    793  CG  TYR A 100     -26.890  13.930  -6.940  1.00 82.85           C  
ATOM    794  CD1 TYR A 100     -26.404  15.212  -6.694  1.00 82.85           C  
ATOM    795  CD2 TYR A 100     -27.722  13.741  -8.038  1.00 82.85           C  
ATOM    796  CE1 TYR A 100     -26.740  16.279  -7.520  1.00 82.85           C  
ATOM    797  CE2 TYR A 100     -28.065  14.801  -8.871  1.00 82.85           C  
ATOM    798  OH  TYR A 100     -27.906  17.117  -9.426  1.00 82.85           O  
ATOM    799  CZ  TYR A 100     -27.569  16.064  -8.605  1.00 82.85           C  
ATOM    800  N   PRO A 101     -23.618  10.933  -4.697  1.00 78.51           N  
ATOM    801  CA  PRO A 101     -23.426   9.742  -3.867  1.00 78.51           C  
ATOM    802  C   PRO A 101     -24.518   9.576  -2.812  1.00 78.51           C  
ATOM    803  CB  PRO A 101     -22.065   9.985  -3.210  1.00 78.51           C  
ATOM    804  O   PRO A 101     -24.868  10.539  -2.125  1.00 78.51           O  
ATOM    805  CG  PRO A 101     -21.847  11.460  -3.316  1.00 78.51           C  
ATOM    806  CD  PRO A 101     -22.677  11.984  -4.453  1.00 78.51           C  
ATOM    807  N   LEU A 102     -25.223   8.382  -2.811  1.00 72.25           N  
ATOM    808  CA  LEU A 102     -26.135   8.052  -1.722  1.00 72.25           C  
ATOM    809  C   LEU A 102     -25.380   7.437  -0.548  1.00 72.25           C  
ATOM    810  CB  LEU A 102     -27.222   7.089  -2.205  1.00 72.25           C  
ATOM    811  O   LEU A 102     -24.968   6.277  -0.609  1.00 72.25           O  
ATOM    812  CG  LEU A 102     -28.403   6.869  -1.259  1.00 72.25           C  
ATOM    813  CD1 LEU A 102     -29.176   8.169  -1.064  1.00 72.25           C  
ATOM    814  CD2 LEU A 102     -29.318   5.771  -1.791  1.00 72.25           C  
ATOM    815  N   ASN A 103     -25.188   8.259   0.493  1.00 67.83           N  
ATOM    816  CA  ASN A 103     -24.283   7.949   1.594  1.00 67.83           C  
ATOM    817  C   ASN A 103     -24.881   6.908   2.536  1.00 67.83           C  
ATOM    818  CB  ASN A 103     -23.922   9.219   2.366  1.00 67.83           C  
ATOM    819  O   ASN A 103     -26.097   6.871   2.736  1.00 67.83           O  
ATOM    820  CG  ASN A 103     -23.157  10.219   1.522  1.00 67.83           C  
ATOM    821  ND2 ASN A 103     -23.172  11.480   1.937  1.00 67.83           N  
ATOM    822  OD1 ASN A 103     -22.558   9.861   0.504  1.00 67.83           O  
ATOM    823  N   CYS A 104     -23.967   5.924   2.931  1.00 61.04           N  
ATOM    824  CA  CYS A 104     -24.226   4.946   3.981  1.00 61.04           C  
ATOM    825  C   CYS A 104     -24.338   5.623   5.342  1.00 61.04           C  
ATOM    826  CB  CYS A 104     -23.120   3.891   4.016  1.00 61.04           C  
ATOM    827  O   CYS A 104     -23.641   6.602   5.612  1.00 61.04           O  
ATOM    828  SG  CYS A 104     -23.424   2.556   5.194  1.00 61.04           S  
ATOM    829  N   ALA A 105     -25.430   5.377   6.069  1.00 50.60           N  
ATOM    830  CA  ALA A 105     -25.733   6.055   7.327  1.00 50.60           C  
ATOM    831  C   ALA A 105     -24.751   5.646   8.420  1.00 50.60           C  
ATOM    832  CB  ALA A 105     -27.165   5.753   7.762  1.00 50.60           C  
ATOM    833  O   ALA A 105     -25.024   5.829   9.609  1.00 50.60           O  
ATOM    834  N   ASP A 106     -23.539   5.096   8.137  1.00 51.71           N  
ATOM    835  CA  ASP A 106     -22.769   4.997   9.373  1.00 51.71           C  
ATOM    836  C   ASP A 106     -22.364   6.380   9.879  1.00 51.71           C  
ATOM    837  CB  ASP A 106     -21.526   4.130   9.163  1.00 51.71           C  
ATOM    838  O   ASP A 106     -22.038   7.266   9.087  1.00 51.71           O  
ATOM    839  CG  ASP A 106     -21.832   2.642   9.174  1.00 51.71           C  
ATOM    840  OD1 ASP A 106     -22.864   2.237   9.752  1.00 51.71           O  
ATOM    841  OD2 ASP A 106     -21.032   1.869   8.604  1.00 51.71           O  
ATOM    842  N   PRO A 107     -22.533   6.625  11.233  1.00 61.59           N  
ATOM    843  CA  PRO A 107     -22.401   7.999  11.723  1.00 61.59           C  
ATOM    844  C   PRO A 107     -20.973   8.529  11.615  1.00 61.59           C  
ATOM    845  CB  PRO A 107     -22.835   7.895  13.187  1.00 61.59           C  
ATOM    846  O   PRO A 107     -20.765   9.742  11.533  1.00 61.59           O  
ATOM    847  CG  PRO A 107     -22.880   6.427  13.469  1.00 61.59           C  
ATOM    848  CD  PRO A 107     -22.810   5.689  12.163  1.00 61.59           C  
ATOM    849  N   THR A 108     -19.880   7.533  11.489  1.00 60.96           N  
ATOM    850  CA  THR A 108     -18.497   7.982  11.376  1.00 60.96           C  
ATOM    851  C   THR A 108     -17.574   6.814  11.040  1.00 60.96           C  
ATOM    852  CB  THR A 108     -18.021   8.659  12.675  1.00 60.96           C  
ATOM    853  O   THR A 108     -17.908   5.657  11.303  1.00 60.96           O  
ATOM    854  CG2 THR A 108     -18.079   7.690  13.852  1.00 60.96           C  
ATOM    855  OG1 THR A 108     -16.671   9.108  12.506  1.00 60.96           O  
ATOM    856  N   SER A 109     -16.419   7.082  10.333  1.00 59.12           N  
ATOM    857  CA  SER A 109     -15.384   6.082  10.093  1.00 59.12           C  
ATOM    858  C   SER A 109     -14.294   6.149  11.157  1.00 59.12           C  
ATOM    859  CB  SER A 109     -14.767   6.272   8.706  1.00 59.12           C  
ATOM    860  O   SER A 109     -13.261   5.486  11.038  1.00 59.12           O  
ATOM    861  OG  SER A 109     -14.248   7.583   8.561  1.00 59.12           O  
ATOM    862  N   GLU A 110     -14.469   7.075  12.206  1.00 68.85           N  
ATOM    863  CA  GLU A 110     -13.436   7.247  13.224  1.00 68.85           C  
ATOM    864  C   GLU A 110     -13.266   5.980  14.057  1.00 68.85           C  
ATOM    865  CB  GLU A 110     -13.767   8.434  14.132  1.00 68.85           C  
ATOM    866  O   GLU A 110     -14.235   5.259  14.304  1.00 68.85           O  
ATOM    867  CG  GLU A 110     -13.798   9.772  13.408  1.00 68.85           C  
ATOM    868  CD  GLU A 110     -12.427  10.234  12.941  1.00 68.85           C  
ATOM    869  OE1 GLU A 110     -12.346  10.972  11.933  1.00 68.85           O  
ATOM    870  OE2 GLU A 110     -11.426   9.853  13.587  1.00 68.85           O  
ATOM    871  N   ARG A 111     -12.093   5.709  14.519  1.00 71.85           N  
ATOM    872  CA  ARG A 111     -11.709   4.451  15.152  1.00 71.85           C  
ATOM    873  C   ARG A 111     -12.129   4.426  16.618  1.00 71.85           C  
ATOM    874  CB  ARG A 111     -10.200   4.228  15.035  1.00 71.85           C  
ATOM    875  O   ARG A 111     -12.153   3.364  17.244  1.00 71.85           O  
ATOM    876  CG  ARG A 111      -9.707   4.093  13.603  1.00 71.85           C  
ATOM    877  CD  ARG A 111      -8.446   3.244  13.519  1.00 71.85           C  
ATOM    878  NE  ARG A 111      -7.868   3.269  12.178  1.00 71.85           N  
ATOM    879  NH1 ARG A 111      -8.180   1.015  11.778  1.00 71.85           N  
ATOM    880  NH2 ARG A 111      -7.213   2.344  10.181  1.00 71.85           N  
ATOM    881  CZ  ARG A 111      -7.755   2.209  11.382  1.00 71.85           C  
ATOM    882  N   TRP A 112     -12.290   5.648  17.103  1.00 84.13           N  
ATOM    883  CA  TRP A 112     -12.794   5.640  18.473  1.00 84.13           C  
ATOM    884  C   TRP A 112     -14.268   5.253  18.508  1.00 84.13           C  
ATOM    885  CB  TRP A 112     -12.597   7.011  19.126  1.00 84.13           C  
ATOM    886  O   TRP A 112     -14.855   5.118  19.584  1.00 84.13           O  
ATOM    887  CG  TRP A 112     -12.988   8.164  18.251  1.00 84.13           C  
ATOM    888  CD1 TRP A 112     -12.152   8.989  17.552  1.00 84.13           C  
ATOM    889  CD2 TRP A 112     -14.318   8.623  17.987  1.00 84.13           C  
ATOM    890  CE2 TRP A 112     -14.212   9.731  17.117  1.00 84.13           C  
ATOM    891  CE3 TRP A 112     -15.589   8.204  18.400  1.00 84.13           C  
ATOM    892  NE1 TRP A 112     -12.881   9.933  16.867  1.00 84.13           N  
ATOM    893  CH2 TRP A 112     -16.563   9.995  17.073  1.00 84.13           C  
ATOM    894  CZ2 TRP A 112     -15.331  10.426  16.653  1.00 84.13           C  
ATOM    895  CZ3 TRP A 112     -16.702   8.897  17.938  1.00 84.13           C  
ATOM    896  N   PHE A 113     -14.875   5.032  17.312  1.00 79.87           N  
ATOM    897  CA  PHE A 113     -16.264   4.593  17.263  1.00 79.87           C  
ATOM    898  C   PHE A 113     -16.354   3.073  17.308  1.00 79.87           C  
ATOM    899  CB  PHE A 113     -16.953   5.123  16.001  1.00 79.87           C  
ATOM    900  O   PHE A 113     -15.886   2.391  16.394  1.00 79.87           O  
ATOM    901  CG  PHE A 113     -18.388   4.691  15.866  1.00 79.87           C  
ATOM    902  CD1 PHE A 113     -18.806   3.957  14.763  1.00 79.87           C  
ATOM    903  CD2 PHE A 113     -19.319   5.020  16.842  1.00 79.87           C  
ATOM    904  CE1 PHE A 113     -20.134   3.556  14.635  1.00 79.87           C  
ATOM    905  CE2 PHE A 113     -20.648   4.623  16.721  1.00 79.87           C  
ATOM    906  CZ  PHE A 113     -21.053   3.892  15.616  1.00 79.87           C  
ATOM    907  N   HIS A 114     -16.992   2.504  18.298  1.00 77.35           N  
ATOM    908  CA  HIS A 114     -17.007   1.072  18.574  1.00 77.35           C  
ATOM    909  C   HIS A 114     -18.355   0.455  18.216  1.00 77.35           C  
ATOM    910  CB  HIS A 114     -16.682   0.806  20.045  1.00 77.35           C  
ATOM    911  O   HIS A 114     -18.602  -0.718  18.504  1.00 77.35           O  
ATOM    912  CG  HIS A 114     -15.240   1.004  20.387  1.00 77.35           C  
ATOM    913  CD2 HIS A 114     -14.476   2.122  20.405  1.00 77.35           C  
ATOM    914  ND1 HIS A 114     -14.415  -0.033  20.763  1.00 77.35           N  
ATOM    915  CE1 HIS A 114     -13.203   0.439  21.000  1.00 77.35           C  
ATOM    916  NE2 HIS A 114     -13.213   1.745  20.790  1.00 77.35           N  
ATOM    917  N   GLY A 115     -19.168   1.233  17.478  1.00 74.07           N  
ATOM    918  CA  GLY A 115     -20.446   0.711  17.022  1.00 74.07           C  
ATOM    919  C   GLY A 115     -21.289   0.134  18.143  1.00 74.07           C  
ATOM    920  O   GLY A 115     -21.585   0.823  19.122  1.00 74.07           O  
ATOM    921  N   HIS A 116     -21.685  -1.226  18.005  1.00 69.00           N  
ATOM    922  CA  HIS A 116     -22.579  -1.879  18.955  1.00 69.00           C  
ATOM    923  C   HIS A 116     -21.815  -2.377  20.177  1.00 69.00           C  
ATOM    924  CB  HIS A 116     -23.315  -3.041  18.287  1.00 69.00           C  
ATOM    925  O   HIS A 116     -21.229  -3.461  20.149  1.00 69.00           O  
ATOM    926  CG  HIS A 116     -24.595  -3.410  18.965  1.00 69.00           C  
ATOM    927  CD2 HIS A 116     -24.915  -4.469  19.746  1.00 69.00           C  
ATOM    928  ND1 HIS A 116     -25.735  -2.642  18.872  1.00 69.00           N  
ATOM    929  CE1 HIS A 116     -26.703  -3.214  19.568  1.00 69.00           C  
ATOM    930  NE2 HIS A 116     -26.231  -4.324  20.109  1.00 69.00           N  
ATOM    931  N   LEU A 117     -21.298  -1.580  21.053  1.00 79.39           N  
ATOM    932  CA  LEU A 117     -20.617  -1.849  22.314  1.00 79.39           C  
ATOM    933  C   LEU A 117     -21.493  -1.457  23.499  1.00 79.39           C  
ATOM    934  CB  LEU A 117     -19.286  -1.096  22.376  1.00 79.39           C  
ATOM    935  O   LEU A 117     -21.991  -0.331  23.562  1.00 79.39           O  
ATOM    936  CG  LEU A 117     -18.287  -1.570  23.433  1.00 79.39           C  
ATOM    937  CD1 LEU A 117     -17.715  -2.931  23.048  1.00 79.39           C  
ATOM    938  CD2 LEU A 117     -17.170  -0.547  23.611  1.00 79.39           C  
ATOM    939  N   SER A 118     -21.724  -2.473  24.426  1.00 84.17           N  
ATOM    940  CA  SER A 118     -22.541  -2.158  25.594  1.00 84.17           C  
ATOM    941  C   SER A 118     -21.793  -1.251  26.564  1.00 84.17           C  
ATOM    942  CB  SER A 118     -22.970  -3.440  26.309  1.00 84.17           C  
ATOM    943  O   SER A 118     -20.567  -1.141  26.499  1.00 84.17           O  
ATOM    944  OG  SER A 118     -21.868  -4.041  26.968  1.00 84.17           O  
ATOM    945  N   GLY A 119     -22.514  -0.538  27.373  1.00 88.24           N  
ATOM    946  CA  GLY A 119     -21.916   0.286  28.411  1.00 88.24           C  
ATOM    947  C   GLY A 119     -20.962  -0.481  29.307  1.00 88.24           C  
ATOM    948  O   GLY A 119     -19.870  -0.000  29.616  1.00 88.24           O  
ATOM    949  N   LYS A 120     -21.305  -1.744  29.623  1.00 87.37           N  
ATOM    950  CA  LYS A 120     -20.470  -2.588  30.471  1.00 87.37           C  
ATOM    951  C   LYS A 120     -19.178  -2.977  29.758  1.00 87.37           C  
ATOM    952  CB  LYS A 120     -21.233  -3.844  30.896  1.00 87.37           C  
ATOM    953  O   LYS A 120     -18.103  -2.966  30.361  1.00 87.37           O  
ATOM    954  CG  LYS A 120     -22.253  -3.605  31.999  1.00 87.37           C  
ATOM    955  CD  LYS A 120     -22.889  -4.909  32.464  1.00 87.37           C  
ATOM    956  CE  LYS A 120     -23.996  -4.661  33.480  1.00 87.37           C  
ATOM    957  NZ  LYS A 120     -24.650  -5.933  33.909  1.00 87.37           N  
ATOM    958  N   GLU A 121     -19.263  -3.345  28.535  1.00 83.92           N  
ATOM    959  CA  GLU A 121     -18.100  -3.677  27.717  1.00 83.92           C  
ATOM    960  C   GLU A 121     -17.174  -2.474  27.561  1.00 83.92           C  
ATOM    961  CB  GLU A 121     -18.538  -4.185  26.341  1.00 83.92           C  
ATOM    962  O   GLU A 121     -15.950  -2.618  27.597  1.00 83.92           O  
ATOM    963  CG  GLU A 121     -19.206  -5.552  26.375  1.00 83.92           C  
ATOM    964  CD  GLU A 121     -19.882  -5.922  25.064  1.00 83.92           C  
ATOM    965  OE1 GLU A 121     -20.002  -7.131  24.763  1.00 83.92           O  
ATOM    966  OE2 GLU A 121     -20.295  -4.995  24.332  1.00 83.92           O  
ATOM    967  N   ALA A 122     -17.836  -1.316  27.363  1.00 88.45           N  
ATOM    968  CA  ALA A 122     -17.058  -0.087  27.232  1.00 88.45           C  
ATOM    969  C   ALA A 122     -16.282   0.211  28.512  1.00 88.45           C  
ATOM    970  CB  ALA A 122     -17.971   1.086  26.883  1.00 88.45           C  
ATOM    971  O   ALA A 122     -15.108   0.584  28.462  1.00 88.45           O  
ATOM    972  N   GLU A 123     -16.912   0.051  29.573  1.00 92.15           N  
ATOM    973  CA  GLU A 123     -16.268   0.267  30.865  1.00 92.15           C  
ATOM    974  C   GLU A 123     -15.082  -0.675  31.055  1.00 92.15           C  
ATOM    975  CB  GLU A 123     -17.273   0.083  32.005  1.00 92.15           C  
ATOM    976  O   GLU A 123     -14.017  -0.256  31.512  1.00 92.15           O  
ATOM    977  CG  GLU A 123     -18.321   1.184  32.084  1.00 92.15           C  
ATOM    978  CD  GLU A 123     -19.287   1.011  33.246  1.00 92.15           C  
ATOM    979  OE1 GLU A 123     -20.229   1.824  33.378  1.00 92.15           O  
ATOM    980  OE2 GLU A 123     -19.099   0.054  34.030  1.00 92.15           O  
ATOM    981  N   LYS A 124     -15.349  -1.930  30.763  1.00 84.33           N  
ATOM    982  CA  LYS A 124     -14.294  -2.935  30.863  1.00 84.33           C  
ATOM    983  C   LYS A 124     -13.102  -2.570  29.983  1.00 84.33           C  
ATOM    984  CB  LYS A 124     -14.829  -4.314  30.473  1.00 84.33           C  
ATOM    985  O   LYS A 124     -11.956  -2.605  30.437  1.00 84.33           O  
ATOM    986  CG  LYS A 124     -13.825  -5.443  30.659  1.00 84.33           C  
ATOM    987  CD  LYS A 124     -14.413  -6.787  30.250  1.00 84.33           C  
ATOM    988  CE  LYS A 124     -13.374  -7.898  30.321  1.00 84.33           C  
ATOM    989  NZ  LYS A 124     -13.912  -9.193  29.809  1.00 84.33           N  
ATOM    990  N   LEU A 125     -13.314  -2.167  28.743  1.00 80.47           N  
ATOM    991  CA  LEU A 125     -12.288  -1.807  27.771  1.00 80.47           C  
ATOM    992  C   LEU A 125     -11.490  -0.598  28.245  1.00 80.47           C  
ATOM    993  CB  LEU A 125     -12.920  -1.514  26.408  1.00 80.47           C  
ATOM    994  O   LEU A 125     -10.257  -0.607  28.204  1.00 80.47           O  
ATOM    995  CG  LEU A 125     -13.259  -2.728  25.542  1.00 80.47           C  
ATOM    996  CD1 LEU A 125     -14.115  -2.308  24.351  1.00 80.47           C  
ATOM    997  CD2 LEU A 125     -11.986  -3.424  25.073  1.00 80.47           C  
ATOM    998  N   LEU A 126     -12.165   0.377  28.687  1.00 88.36           N  
ATOM    999  CA  LEU A 126     -11.516   1.616  29.099  1.00 88.36           C  
ATOM   1000  C   LEU A 126     -10.723   1.413  30.385  1.00 88.36           C  
ATOM   1001  CB  LEU A 126     -12.552   2.726  29.294  1.00 88.36           C  
ATOM   1002  O   LEU A 126      -9.636   1.974  30.545  1.00 88.36           O  
ATOM   1003  CG  LEU A 126     -13.067   3.404  28.023  1.00 88.36           C  
ATOM   1004  CD1 LEU A 126     -14.336   4.195  28.322  1.00 88.36           C  
ATOM   1005  CD2 LEU A 126     -11.994   4.309  27.427  1.00 88.36           C  
ATOM   1006  N   THR A 127     -11.278   0.627  31.200  1.00 87.07           N  
ATOM   1007  CA  THR A 127     -10.608   0.356  32.467  1.00 87.07           C  
ATOM   1008  C   THR A 127      -9.348  -0.475  32.245  1.00 87.07           C  
ATOM   1009  CB  THR A 127     -11.543  -0.376  33.448  1.00 87.07           C  
ATOM   1010  O   THR A 127      -8.305  -0.203  32.843  1.00 87.07           O  
ATOM   1011  CG2 THR A 127     -10.842  -0.649  34.775  1.00 87.07           C  
ATOM   1012  OG1 THR A 127     -12.701   0.432  33.688  1.00 87.07           O  
ATOM   1013  N   GLU A 128      -9.427  -1.479  31.327  1.00 79.68           N  
ATOM   1014  CA  GLU A 128      -8.335  -2.426  31.121  1.00 79.68           C  
ATOM   1015  C   GLU A 128      -7.260  -1.839  30.211  1.00 79.68           C  
ATOM   1016  CB  GLU A 128      -8.864  -3.737  30.533  1.00 79.68           C  
ATOM   1017  O   GLU A 128      -6.066  -2.036  30.445  1.00 79.68           O  
ATOM   1018  CG  GLU A 128      -9.634  -4.592  31.529  1.00 79.68           C  
ATOM   1019  CD  GLU A 128     -10.206  -5.860  30.915  1.00 79.68           C  
ATOM   1020  OE1 GLU A 128     -10.848  -6.650  31.643  1.00 79.68           O  
ATOM   1021  OE2 GLU A 128     -10.009  -6.065  29.696  1.00 79.68           O  
ATOM   1022  N   LYS A 129      -7.713  -1.080  29.261  1.00 76.90           N  
ATOM   1023  CA  LYS A 129      -6.799  -0.693  28.190  1.00 76.90           C  
ATOM   1024  C   LYS A 129      -6.593   0.818  28.161  1.00 76.90           C  
ATOM   1025  CB  LYS A 129      -7.323  -1.177  26.837  1.00 76.90           C  
ATOM   1026  O   LYS A 129      -5.738   1.320  27.428  1.00 76.90           O  
ATOM   1027  CG  LYS A 129      -7.398  -2.691  26.707  1.00 76.90           C  
ATOM   1028  CD  LYS A 129      -7.834  -3.111  25.309  1.00 76.90           C  
ATOM   1029  CE  LYS A 129      -7.909  -4.627  25.178  1.00 76.90           C  
ATOM   1030  NZ  LYS A 129      -8.323  -5.044  23.805  1.00 76.90           N  
ATOM   1031  N   GLY A 130      -7.368   1.501  28.832  1.00 78.90           N  
ATOM   1032  CA  GLY A 130      -7.330   2.950  28.712  1.00 78.90           C  
ATOM   1033  C   GLY A 130      -6.622   3.626  29.871  1.00 78.90           C  
ATOM   1034  O   GLY A 130      -6.249   2.970  30.845  1.00 78.90           O  
ATOM   1035  N   LYS A 131      -6.197   4.850  29.647  1.00 83.74           N  
ATOM   1036  CA  LYS A 131      -5.682   5.749  30.675  1.00 83.74           C  
ATOM   1037  C   LYS A 131      -6.628   6.923  30.904  1.00 83.74           C  
ATOM   1038  CB  LYS A 131      -4.293   6.262  30.293  1.00 83.74           C  
ATOM   1039  O   LYS A 131      -7.628   7.069  30.197  1.00 83.74           O  
ATOM   1040  CG  LYS A 131      -3.267   5.161  30.063  1.00 83.74           C  
ATOM   1041  CD  LYS A 131      -1.916   5.732  29.652  1.00 83.74           C  
ATOM   1042  CE  LYS A 131      -0.895   4.631  29.403  1.00 83.74           C  
ATOM   1043  NZ  LYS A 131       0.426   5.185  28.981  1.00 83.74           N  
ATOM   1044  N   HIS A 132      -6.365   7.659  32.013  1.00 87.39           N  
ATOM   1045  CA  HIS A 132      -7.160   8.854  32.270  1.00 87.39           C  
ATOM   1046  C   HIS A 132      -7.306   9.701  31.011  1.00 87.39           C  
ATOM   1047  CB  HIS A 132      -6.532   9.684  33.391  1.00 87.39           C  
ATOM   1048  O   HIS A 132      -6.310  10.045  30.370  1.00 87.39           O  
ATOM   1049  CG  HIS A 132      -7.196  11.007  33.603  1.00 87.39           C  
ATOM   1050  CD2 HIS A 132      -6.859  12.249  33.182  1.00 87.39           C  
ATOM   1051  ND1 HIS A 132      -8.357  11.148  34.332  1.00 87.39           N  
ATOM   1052  CE1 HIS A 132      -8.706  12.424  34.349  1.00 87.39           C  
ATOM   1053  NE2 HIS A 132      -7.814  13.112  33.659  1.00 87.39           N  
ATOM   1054  N   GLY A 133      -8.571   9.927  30.635  1.00 89.94           N  
ATOM   1055  CA  GLY A 133      -8.841  10.754  29.470  1.00 89.94           C  
ATOM   1056  C   GLY A 133      -9.111   9.945  28.215  1.00 89.94           C  
ATOM   1057  O   GLY A 133      -9.461  10.505  27.173  1.00 89.94           O  
ATOM   1058  N   SER A 134      -8.874   8.513  28.368  1.00 91.48           N  
ATOM   1059  CA  SER A 134      -9.212   7.662  27.231  1.00 91.48           C  
ATOM   1060  C   SER A 134     -10.717   7.645  26.982  1.00 91.48           C  
ATOM   1061  CB  SER A 134      -8.709   6.236  27.460  1.00 91.48           C  
ATOM   1062  O   SER A 134     -11.508   7.651  27.927  1.00 91.48           O  
ATOM   1063  OG  SER A 134      -7.293   6.201  27.490  1.00 91.48           O  
ATOM   1064  N   PHE A 135     -11.024   7.680  25.664  1.00 94.37           N  
ATOM   1065  CA  PHE A 135     -12.449   7.730  25.361  1.00 94.37           C  
ATOM   1066  C   PHE A 135     -12.771   6.896  24.127  1.00 94.37           C  
ATOM   1067  CB  PHE A 135     -12.904   9.178  25.149  1.00 94.37           C  
ATOM   1068  O   PHE A 135     -11.877   6.565  23.345  1.00 94.37           O  
ATOM   1069  CG  PHE A 135     -12.368   9.804  23.889  1.00 94.37           C  
ATOM   1070  CD1 PHE A 135     -11.124  10.422  23.879  1.00 94.37           C  
ATOM   1071  CD2 PHE A 135     -13.109   9.774  22.715  1.00 94.37           C  
ATOM   1072  CE1 PHE A 135     -10.625  11.002  22.714  1.00 94.37           C  
ATOM   1073  CE2 PHE A 135     -12.618  10.351  21.548  1.00 94.37           C  
ATOM   1074  CZ  PHE A 135     -11.376  10.966  21.550  1.00 94.37           C  
ATOM   1075  N   LEU A 136     -14.047   6.496  24.027  1.00 93.42           N  
ATOM   1076  CA  LEU A 136     -14.613   5.866  22.840  1.00 93.42           C  
ATOM   1077  C   LEU A 136     -16.079   6.249  22.668  1.00 93.42           C  
ATOM   1078  CB  LEU A 136     -14.479   4.343  22.926  1.00 93.42           C  
ATOM   1079  O   LEU A 136     -16.707   6.754  23.602  1.00 93.42           O  
ATOM   1080  CG  LEU A 136     -15.170   3.667  24.111  1.00 93.42           C  
ATOM   1081  CD1 LEU A 136     -16.644   3.431  23.800  1.00 93.42           C  
ATOM   1082  CD2 LEU A 136     -14.475   2.355  24.459  1.00 93.42           C  
ATOM   1083  N   VAL A 137     -16.572   6.159  21.406  1.00 92.04           N  
ATOM   1084  CA  VAL A 137     -17.971   6.409  21.077  1.00 92.04           C  
ATOM   1085  C   VAL A 137     -18.635   5.111  20.623  1.00 92.04           C  
ATOM   1086  CB  VAL A 137     -18.113   7.491  19.984  1.00 92.04           C  
ATOM   1087  O   VAL A 137     -18.032   4.319  19.895  1.00 92.04           O  
ATOM   1088  CG1 VAL A 137     -19.575   7.656  19.574  1.00 92.04           C  
ATOM   1089  CG2 VAL A 137     -17.539   8.820  20.472  1.00 92.04           C  
ATOM   1090  N   ARG A 138     -19.891   4.931  21.190  1.00 89.99           N  
ATOM   1091  CA  ARG A 138     -20.672   3.735  20.890  1.00 89.99           C  
ATOM   1092  C   ARG A 138     -22.135   4.085  20.640  1.00 89.99           C  
ATOM   1093  CB  ARG A 138     -20.563   2.721  22.031  1.00 89.99           C  
ATOM   1094  O   ARG A 138     -22.587   5.177  20.992  1.00 89.99           O  
ATOM   1095  CG  ARG A 138     -21.129   3.217  23.352  1.00 89.99           C  
ATOM   1096  CD  ARG A 138     -20.941   2.196  24.465  1.00 89.99           C  
ATOM   1097  NE  ARG A 138     -21.510   2.662  25.726  1.00 89.99           N  
ATOM   1098  NH1 ARG A 138     -23.683   2.080  25.199  1.00 89.99           N  
ATOM   1099  NH2 ARG A 138     -23.209   3.050  27.221  1.00 89.99           N  
ATOM   1100  CZ  ARG A 138     -22.799   2.596  26.046  1.00 89.99           C  
ATOM   1101  N   GLU A 139     -22.839   3.081  19.988  1.00 80.64           N  
ATOM   1102  CA  GLU A 139     -24.280   3.252  19.820  1.00 80.64           C  
ATOM   1103  C   GLU A 139     -25.014   3.087  21.147  1.00 80.64           C  
ATOM   1104  CB  GLU A 139     -24.823   2.256  18.791  1.00 80.64           C  
ATOM   1105  O   GLU A 139     -24.623   2.267  21.981  1.00 80.64           O  
ATOM   1106  CG  GLU A 139     -24.400   2.557  17.361  1.00 80.64           C  
ATOM   1107  CD  GLU A 139     -25.035   1.627  16.339  1.00 80.64           C  
ATOM   1108  OE1 GLU A 139     -24.811   1.820  15.122  1.00 80.64           O  
ATOM   1109  OE2 GLU A 139     -25.762   0.700  16.759  1.00 80.64           O  
ATOM   1110  N   SER A 140     -25.987   3.993  21.296  1.00 85.00           N  
ATOM   1111  CA  SER A 140     -26.812   3.863  22.493  1.00 85.00           C  
ATOM   1112  C   SER A 140     -27.736   2.654  22.399  1.00 85.00           C  
ATOM   1113  CB  SER A 140     -27.638   5.130  22.716  1.00 85.00           C  
ATOM   1114  O   SER A 140     -28.457   2.492  21.413  1.00 85.00           O  
ATOM   1115  OG  SER A 140     -28.548   4.956  23.788  1.00 85.00           O  
ATOM   1116  N   GLN A 141     -27.721   1.868  23.482  1.00 86.49           N  
ATOM   1117  CA  GLN A 141     -28.620   0.720  23.530  1.00 86.49           C  
ATOM   1118  C   GLN A 141     -29.989   1.115  24.077  1.00 86.49           C  
ATOM   1119  CB  GLN A 141     -28.018  -0.399  24.381  1.00 86.49           C  
ATOM   1120  O   GLN A 141     -31.007   0.533  23.696  1.00 86.49           O  
ATOM   1121  CG  GLN A 141     -26.825  -1.090  23.734  1.00 86.49           C  
ATOM   1122  CD  GLN A 141     -26.317  -2.267  24.545  1.00 86.49           C  
ATOM   1123  NE2 GLN A 141     -25.794  -3.278  23.860  1.00 86.49           N  
ATOM   1124  OE1 GLN A 141     -26.392  -2.267  25.778  1.00 86.49           O  
ATOM   1125  N   SER A 142     -29.966   2.116  24.867  1.00 88.14           N  
ATOM   1126  CA  SER A 142     -31.212   2.552  25.489  1.00 88.14           C  
ATOM   1127  C   SER A 142     -31.991   3.486  24.569  1.00 88.14           C  
ATOM   1128  CB  SER A 142     -30.933   3.250  26.820  1.00 88.14           C  
ATOM   1129  O   SER A 142     -33.219   3.567  24.653  1.00 88.14           O  
ATOM   1130  OG  SER A 142     -30.061   4.352  26.637  1.00 88.14           O  
ATOM   1131  N   HIS A 143     -31.398   4.232  23.725  1.00 84.24           N  
ATOM   1132  CA  HIS A 143     -32.033   5.114  22.753  1.00 84.24           C  
ATOM   1133  C   HIS A 143     -31.508   4.851  21.345  1.00 84.24           C  
ATOM   1134  CB  HIS A 143     -31.810   6.579  23.132  1.00 84.24           C  
ATOM   1135  O   HIS A 143     -30.578   5.521  20.890  1.00 84.24           O  
ATOM   1136  CG  HIS A 143     -32.440   6.965  24.432  1.00 84.24           C  
ATOM   1137  CD2 HIS A 143     -33.604   7.601  24.702  1.00 84.24           C  
ATOM   1138  ND1 HIS A 143     -31.854   6.697  25.651  1.00 84.24           N  
ATOM   1139  CE1 HIS A 143     -32.634   7.153  26.617  1.00 84.24           C  
ATOM   1140  NE2 HIS A 143     -33.702   7.706  26.068  1.00 84.24           N  
ATOM   1141  N   PRO A 144     -32.092   3.833  20.687  1.00 79.34           N  
ATOM   1142  CA  PRO A 144     -31.664   3.516  19.323  1.00 79.34           C  
ATOM   1143  C   PRO A 144     -31.681   4.733  18.401  1.00 79.34           C  
ATOM   1144  CB  PRO A 144     -32.686   2.471  18.867  1.00 79.34           C  
ATOM   1145  O   PRO A 144     -32.638   5.511  18.418  1.00 79.34           O  
ATOM   1146  CG  PRO A 144     -33.179   1.842  20.130  1.00 79.34           C  
ATOM   1147  CD  PRO A 144     -33.208   2.890  21.205  1.00 79.34           C  
ATOM   1148  N   GLY A 145     -30.549   4.916  17.637  1.00 75.89           N  
ATOM   1149  CA  GLY A 145     -30.331   6.064  16.771  1.00 75.89           C  
ATOM   1150  C   GLY A 145     -29.428   7.115  17.389  1.00 75.89           C  
ATOM   1151  O   GLY A 145     -28.876   7.960  16.682  1.00 75.89           O  
ATOM   1152  N   ASP A 146     -29.277   7.051  18.680  1.00 89.58           N  
ATOM   1153  CA  ASP A 146     -28.379   7.955  19.392  1.00 89.58           C  
ATOM   1154  C   ASP A 146     -27.055   7.268  19.720  1.00 89.58           C  
ATOM   1155  CB  ASP A 146     -29.038   8.467  20.674  1.00 89.58           C  
ATOM   1156  O   ASP A 146     -26.898   6.068  19.486  1.00 89.58           O  
ATOM   1157  CG  ASP A 146     -30.229   9.372  20.408  1.00 89.58           C  
ATOM   1158  OD1 ASP A 146     -30.347   9.911  19.287  1.00 89.58           O  
ATOM   1159  OD2 ASP A 146     -31.055   9.548  21.330  1.00 89.58           O  
ATOM   1160  N   PHE A 147     -26.155   8.055  20.253  1.00 93.36           N  
ATOM   1161  CA  PHE A 147     -24.822   7.532  20.531  1.00 93.36           C  
ATOM   1162  C   PHE A 147     -24.380   7.900  21.942  1.00 93.36           C  
ATOM   1163  CB  PHE A 147     -23.811   8.061  19.509  1.00 93.36           C  
ATOM   1164  O   PHE A 147     -25.014   8.728  22.601  1.00 93.36           O  
ATOM   1165  CG  PHE A 147     -24.187   7.777  18.080  1.00 93.36           C  
ATOM   1166  CD1 PHE A 147     -23.790   6.597  17.464  1.00 93.36           C  
ATOM   1167  CD2 PHE A 147     -24.939   8.690  17.353  1.00 93.36           C  
ATOM   1168  CE1 PHE A 147     -24.137   6.331  16.141  1.00 93.36           C  
ATOM   1169  CE2 PHE A 147     -25.290   8.432  16.031  1.00 93.36           C  
ATOM   1170  CZ  PHE A 147     -24.886   7.252  15.426  1.00 93.36           C  
ATOM   1171  N   VAL A 148     -23.319   7.183  22.382  1.00 95.46           N  
ATOM   1172  CA  VAL A 148     -22.824   7.448  23.729  1.00 95.46           C  
ATOM   1173  C   VAL A 148     -21.313   7.664  23.690  1.00 95.46           C  
ATOM   1174  CB  VAL A 148     -23.173   6.297  24.699  1.00 95.46           C  
ATOM   1175  O   VAL A 148     -20.581   6.873  23.092  1.00 95.46           O  
ATOM   1176  CG1 VAL A 148     -22.661   6.603  26.105  1.00 95.46           C  
ATOM   1177  CG2 VAL A 148     -24.681   6.054  24.717  1.00 95.46           C  
ATOM   1178  N   LEU A 149     -20.830   8.827  24.272  1.00 95.34           N  
ATOM   1179  CA  LEU A 149     -19.416   9.084  24.522  1.00 95.34           C  
ATOM   1180  C   LEU A 149     -19.003   8.562  25.894  1.00 95.34           C  
ATOM   1181  CB  LEU A 149     -19.117  10.582  24.422  1.00 95.34           C  
ATOM   1182  O   LEU A 149     -19.502   9.033  26.919  1.00 95.34           O  
ATOM   1183  CG  LEU A 149     -17.680  11.008  24.724  1.00 95.34           C  
ATOM   1184  CD1 LEU A 149     -16.724  10.414  23.695  1.00 95.34           C  
ATOM   1185  CD2 LEU A 149     -17.567  12.529  24.750  1.00 95.34           C  
ATOM   1186  N   SER A 150     -18.121   7.520  25.895  1.00 94.96           N  
ATOM   1187  CA  SER A 150     -17.618   6.934  27.133  1.00 94.96           C  
ATOM   1188  C   SER A 150     -16.190   7.386  27.419  1.00 94.96           C  
ATOM   1189  CB  SER A 150     -17.674   5.407  27.065  1.00 94.96           C  
ATOM   1190  O   SER A 150     -15.305   7.236  26.574  1.00 94.96           O  
ATOM   1191  OG  SER A 150     -19.000   4.962  26.836  1.00 94.96           O  
ATOM   1192  N   VAL A 151     -15.973   7.936  28.618  1.00 94.45           N  
ATOM   1193  CA  VAL A 151     -14.685   8.543  28.936  1.00 94.45           C  
ATOM   1194  C   VAL A 151     -14.183   8.016  30.279  1.00 94.45           C  
ATOM   1195  CB  VAL A 151     -14.776  10.085  28.969  1.00 94.45           C  
ATOM   1196  O   VAL A 151     -14.931   7.987  31.260  1.00 94.45           O  
ATOM   1197  CG1 VAL A 151     -13.388  10.705  29.123  1.00 94.45           C  
ATOM   1198  CG2 VAL A 151     -15.459  10.605  27.705  1.00 94.45           C  
ATOM   1199  N   ARG A 152     -12.904   7.598  30.207  1.00 91.21           N  
ATOM   1200  CA  ARG A 152     -12.286   7.209  31.470  1.00 91.21           C  
ATOM   1201  C   ARG A 152     -11.817   8.432  32.251  1.00 91.21           C  
ATOM   1202  CB  ARG A 152     -11.110   6.261  31.224  1.00 91.21           C  
ATOM   1203  O   ARG A 152     -11.000   9.213  31.758  1.00 91.21           O  
ATOM   1204  CG  ARG A 152     -10.470   5.731  32.497  1.00 91.21           C  
ATOM   1205  CD  ARG A 152      -9.467   4.623  32.205  1.00 91.21           C  
ATOM   1206  NE  ARG A 152      -8.911   4.062  33.433  1.00 91.21           N  
ATOM   1207  NH1 ARG A 152      -7.560   2.523  32.362  1.00 91.21           N  
ATOM   1208  NH2 ARG A 152      -7.578   2.643  34.652  1.00 91.21           N  
ATOM   1209  CZ  ARG A 152      -8.018   3.077  33.479  1.00 91.21           C  
ATOM   1210  N   THR A 153     -12.256   8.676  33.462  1.00 85.93           N  
ATOM   1211  CA  THR A 153     -11.992   9.891  34.225  1.00 85.93           C  
ATOM   1212  C   THR A 153     -11.085   9.596  35.416  1.00 85.93           C  
ATOM   1213  CB  THR A 153     -13.300  10.535  34.719  1.00 85.93           C  
ATOM   1214  O   THR A 153     -10.486  10.509  35.988  1.00 85.93           O  
ATOM   1215  CG2 THR A 153     -14.153  11.016  33.550  1.00 85.93           C  
ATOM   1216  OG1 THR A 153     -14.045   9.571  35.475  1.00 85.93           O  
ATOM   1217  N   GLY A 154     -10.807   8.328  35.842  1.00 73.64           N  
ATOM   1218  CA  GLY A 154     -10.063   8.026  37.054  1.00 73.64           C  
ATOM   1219  C   GLY A 154      -8.614   7.661  36.789  1.00 73.64           C  
ATOM   1220  O   GLY A 154      -8.253   7.310  35.664  1.00 73.64           O  
ATOM   1221  N   ASP A 155      -7.632   8.075  37.740  1.00 61.06           N  
ATOM   1222  CA  ASP A 155      -6.221   7.707  37.679  1.00 61.06           C  
ATOM   1223  C   ASP A 155      -5.977   6.355  38.346  1.00 61.06           C  
ATOM   1224  CB  ASP A 155      -5.356   8.783  38.340  1.00 61.06           C  
ATOM   1225  O   ASP A 155      -6.743   5.940  39.218  1.00 61.06           O  
ATOM   1226  CG  ASP A 155      -5.220  10.036  37.493  1.00 61.06           C  
ATOM   1227  OD1 ASP A 155      -5.471   9.977  36.270  1.00 61.06           O  
ATOM   1228  OD2 ASP A 155      -4.855  11.092  38.054  1.00 61.06           O  
ATOM   1229  N   ASP A 156      -5.125   5.477  37.706  1.00 56.52           N  
ATOM   1230  CA  ASP A 156      -4.713   4.208  38.298  1.00 56.52           C  
ATOM   1231  C   ASP A 156      -4.027   4.427  39.644  1.00 56.52           C  
ATOM   1232  CB  ASP A 156      -3.781   3.451  37.350  1.00 56.52           C  
ATOM   1233  O   ASP A 156      -4.147   3.599  40.550  1.00 56.52           O  
ATOM   1234  CG  ASP A 156      -4.526   2.697  36.262  1.00 56.52           C  
ATOM   1235  OD1 ASP A 156      -5.763   2.548  36.361  1.00 56.52           O  
ATOM   1236  OD2 ASP A 156      -3.870   2.244  35.300  1.00 56.52           O  
ATOM   1237  N   LYS A 157      -3.625   5.642  40.073  1.00 50.60           N  
ATOM   1238  CA  LYS A 157      -2.814   5.665  41.287  1.00 50.60           C  
ATOM   1239  C   LYS A 157      -3.425   6.587  42.339  1.00 50.60           C  
ATOM   1240  CB  LYS A 157      -1.385   6.106  40.970  1.00 50.60           C  
ATOM   1241  O   LYS A 157      -2.831   6.812  43.395  1.00 50.60           O  
ATOM   1242  CG  LYS A 157      -0.575   5.074  40.198  1.00 50.60           C  
ATOM   1243  CD  LYS A 157       0.915   5.389  40.238  1.00 50.60           C  
ATOM   1244  CE  LYS A 157       1.723   4.374  39.441  1.00 50.60           C  
ATOM   1245  NZ  LYS A 157       3.189   4.646  39.523  1.00 50.60           N  
ATOM   1246  N   GLY A 158      -4.738   6.844  42.379  1.00 48.82           N  
ATOM   1247  CA  GLY A 158      -5.185   7.695  43.470  1.00 48.82           C  
ATOM   1248  C   GLY A 158      -5.896   6.931  44.570  1.00 48.82           C  
ATOM   1249  O   GLY A 158      -6.625   5.975  44.298  1.00 48.82           O  
ATOM   1250  N   GLU A 159      -5.131   6.525  45.666  1.00 43.37           N  
ATOM   1251  CA  GLU A 159      -5.280   6.224  47.087  1.00 43.37           C  
ATOM   1252  C   GLU A 159      -6.489   6.942  47.679  1.00 43.37           C  
ATOM   1253  CB  GLU A 159      -4.012   6.607  47.854  1.00 43.37           C  
ATOM   1254  O   GLU A 159      -6.702   6.912  48.893  1.00 43.37           O  
ATOM   1255  CG  GLU A 159      -2.888   5.588  47.733  1.00 43.37           C  
ATOM   1256  CD  GLU A 159      -1.670   5.935  48.574  1.00 43.37           C  
ATOM   1257  OE1 GLU A 159      -0.710   5.133  48.612  1.00 43.37           O  
ATOM   1258  OE2 GLU A 159      -1.676   7.018  49.201  1.00 43.37           O  
ATOM   1259  N   SER A 160      -7.595   7.213  46.854  1.00 49.70           N  
ATOM   1260  CA  SER A 160      -8.811   7.539  47.593  1.00 49.70           C  
ATOM   1261  C   SER A 160      -9.686   6.306  47.788  1.00 49.70           C  
ATOM   1262  CB  SER A 160      -9.604   8.628  46.868  1.00 49.70           C  
ATOM   1263  O   SER A 160      -9.592   5.344  47.024  1.00 49.70           O  
ATOM   1264  OG  SER A 160      -9.836   8.265  45.518  1.00 49.70           O  
ATOM   1265  N   ASN A 161     -10.029   5.943  48.970  1.00 46.70           N  
ATOM   1266  CA  ASN A 161     -10.817   4.930  49.664  1.00 46.70           C  
ATOM   1267  C   ASN A 161     -12.022   4.493  48.837  1.00 46.70           C  
ATOM   1268  CB  ASN A 161     -11.271   5.448  51.031  1.00 46.70           C  
ATOM   1269  O   ASN A 161     -12.585   3.422  49.072  1.00 46.70           O  
ATOM   1270  CG  ASN A 161     -10.240   5.210  52.117  1.00 46.70           C  
ATOM   1271  ND2 ASN A 161     -10.431   5.849  53.266  1.00 46.70           N  
ATOM   1272  OD1 ASN A 161      -9.280   4.460  51.925  1.00 46.70           O  
ATOM   1273  N   ASP A 162     -12.152   4.996  47.505  1.00 51.62           N  
ATOM   1274  CA  ASP A 162     -13.187   4.300  46.747  1.00 51.62           C  
ATOM   1275  C   ASP A 162     -12.668   3.870  45.377  1.00 51.62           C  
ATOM   1276  CB  ASP A 162     -14.423   5.188  46.586  1.00 51.62           C  
ATOM   1277  O   ASP A 162     -13.437   3.402  44.535  1.00 51.62           O  
ATOM   1278  CG  ASP A 162     -15.721   4.456  46.879  1.00 51.62           C  
ATOM   1279  OD1 ASP A 162     -15.677   3.328  47.416  1.00 51.62           O  
ATOM   1280  OD2 ASP A 162     -16.796   5.011  46.567  1.00 51.62           O  
ATOM   1281  N   GLY A 163     -11.297   3.750  45.237  1.00 45.36           N  
ATOM   1282  CA  GLY A 163     -10.375   3.137  44.294  1.00 45.36           C  
ATOM   1283  C   GLY A 163     -11.070   2.524  43.093  1.00 45.36           C  
ATOM   1284  O   GLY A 163     -10.448   1.802  42.311  1.00 45.36           O  
ATOM   1285  N   LYS A 164     -12.222   3.089  42.483  1.00 52.53           N  
ATOM   1286  CA  LYS A 164     -12.660   2.444  41.249  1.00 52.53           C  
ATOM   1287  C   LYS A 164     -12.545   3.395  40.061  1.00 52.53           C  
ATOM   1288  CB  LYS A 164     -14.100   1.947  41.386  1.00 52.53           C  
ATOM   1289  O   LYS A 164     -12.799   4.594  40.192  1.00 52.53           O  
ATOM   1290  CG  LYS A 164     -14.231   0.624  42.126  1.00 52.53           C  
ATOM   1291  CD  LYS A 164     -15.681   0.164  42.195  1.00 52.53           C  
ATOM   1292  CE  LYS A 164     -15.826  -1.110  43.018  1.00 52.53           C  
ATOM   1293  NZ  LYS A 164     -17.248  -1.559  43.098  1.00 52.53           N  
ATOM   1294  N   SER A 165     -11.410   3.369  39.276  1.00 59.39           N  
ATOM   1295  CA  SER A 165     -11.493   3.785  37.880  1.00 59.39           C  
ATOM   1296  C   SER A 165     -12.940   4.015  37.457  1.00 59.39           C  
ATOM   1297  CB  SER A 165     -10.847   2.739  36.970  1.00 59.39           C  
ATOM   1298  O   SER A 165     -13.793   3.146  37.648  1.00 59.39           O  
ATOM   1299  OG  SER A 165     -10.610   3.273  35.679  1.00 59.39           O  
ATOM   1300  N   LYS A 166     -13.316   5.322  37.284  1.00 83.74           N  
ATOM   1301  CA  LYS A 166     -14.684   5.647  36.889  1.00 83.74           C  
ATOM   1302  C   LYS A 166     -14.756   6.012  35.409  1.00 83.74           C  
ATOM   1303  CB  LYS A 166     -15.231   6.795  37.739  1.00 83.74           C  
ATOM   1304  O   LYS A 166     -13.875   6.702  34.891  1.00 83.74           O  
ATOM   1305  CG  LYS A 166     -16.710   7.075  37.522  1.00 83.74           C  
ATOM   1306  CD  LYS A 166     -17.199   8.213  38.409  1.00 83.74           C  
ATOM   1307  CE  LYS A 166     -18.668   8.528  38.157  1.00 83.74           C  
ATOM   1308  NZ  LYS A 166     -19.147   9.656  39.011  1.00 83.74           N  
ATOM   1309  N   VAL A 167     -15.581   5.265  34.667  1.00 90.28           N  
ATOM   1310  CA  VAL A 167     -15.941   5.572  33.286  1.00 90.28           C  
ATOM   1311  C   VAL A 167     -17.240   6.374  33.257  1.00 90.28           C  
ATOM   1312  CB  VAL A 167     -16.089   4.287  32.440  1.00 90.28           C  
ATOM   1313  O   VAL A 167     -18.230   5.988  33.881  1.00 90.28           O  
ATOM   1314  CG1 VAL A 167     -16.560   4.624  31.026  1.00 90.28           C  
ATOM   1315  CG2 VAL A 167     -14.768   3.521  32.398  1.00 90.28           C  
ATOM   1316  N   THR A 168     -17.174   7.561  32.604  1.00 92.00           N  
ATOM   1317  CA  THR A 168     -18.343   8.419  32.448  1.00 92.00           C  
ATOM   1318  C   THR A 168     -18.931   8.283  31.046  1.00 92.00           C  
ATOM   1319  CB  THR A 168     -17.994   9.894  32.721  1.00 92.00           C  
ATOM   1320  O   THR A 168     -18.195   8.279  30.057  1.00 92.00           O  
ATOM   1321  CG2 THR A 168     -19.238  10.774  32.661  1.00 92.00           C  
ATOM   1322  OG1 THR A 168     -17.405  10.007  34.022  1.00 92.00           O  
ATOM   1323  N   HIS A 169     -20.293   8.151  31.009  1.00 92.69           N  
ATOM   1324  CA  HIS A 169     -20.996   8.009  29.739  1.00 92.69           C  
ATOM   1325  C   HIS A 169     -21.810   9.258  29.417  1.00 92.69           C  
ATOM   1326  CB  HIS A 169     -21.908   6.781  29.765  1.00 92.69           C  
ATOM   1327  O   HIS A 169     -22.632   9.694  30.226  1.00 92.69           O  
ATOM   1328  CG  HIS A 169     -21.202   5.518  30.143  1.00 92.69           C  
ATOM   1329  CD2 HIS A 169     -21.171   4.831  31.310  1.00 92.69           C  
ATOM   1330  ND1 HIS A 169     -20.406   4.818  29.262  1.00 92.69           N  
ATOM   1331  CE1 HIS A 169     -19.916   3.752  29.872  1.00 92.69           C  
ATOM   1332  NE2 HIS A 169     -20.365   3.737  31.116  1.00 92.69           N  
ATOM   1333  N   VAL A 170     -21.534   9.878  28.311  1.00 93.66           N  
ATOM   1334  CA  VAL A 170     -22.234  11.075  27.857  1.00 93.66           C  
ATOM   1335  C   VAL A 170     -23.103  10.739  26.648  1.00 93.66           C  
ATOM   1336  CB  VAL A 170     -21.247  12.211  27.506  1.00 93.66           C  
ATOM   1337  O   VAL A 170     -22.600  10.261  25.628  1.00 93.66           O  
ATOM   1338  CG1 VAL A 170     -22.001  13.463  27.062  1.00 93.66           C  
ATOM   1339  CG2 VAL A 170     -20.344  12.522  28.698  1.00 93.66           C  
ATOM   1340  N   MET A 171     -24.382  11.042  26.802  1.00 94.68           N  
ATOM   1341  CA  MET A 171     -25.311  10.769  25.710  1.00 94.68           C  
ATOM   1342  C   MET A 171     -25.122  11.767  24.572  1.00 94.68           C  
ATOM   1343  CB  MET A 171     -26.757  10.813  26.208  1.00 94.68           C  
ATOM   1344  O   MET A 171     -25.025  12.972  24.807  1.00 94.68           O  
ATOM   1345  CG  MET A 171     -27.781  10.429  25.153  1.00 94.68           C  
ATOM   1346  SD  MET A 171     -27.671   8.660  24.677  1.00 94.68           S  
ATOM   1347  CE  MET A 171     -28.010   7.876  26.278  1.00 94.68           C  
ATOM   1348  N   ILE A 172     -25.012  11.190  23.349  1.00 94.93           N  
ATOM   1349  CA  ILE A 172     -24.989  11.990  22.129  1.00 94.93           C  
ATOM   1350  C   ILE A 172     -26.301  11.808  21.369  1.00 94.93           C  
ATOM   1351  CB  ILE A 172     -23.791  11.614  21.229  1.00 94.93           C  
ATOM   1352  O   ILE A 172     -26.612  10.707  20.910  1.00 94.93           O  
ATOM   1353  CG1 ILE A 172     -22.476  11.747  22.006  1.00 94.93           C  
ATOM   1354  CG2 ILE A 172     -23.772  12.481  19.966  1.00 94.93           C  
ATOM   1355  CD1 ILE A 172     -21.271  11.155  21.289  1.00 94.93           C  
ATOM   1356  N   ARG A 173     -27.068  12.893  21.205  1.00 92.00           N  
ATOM   1357  CA  ARG A 173     -28.366  12.836  20.540  1.00 92.00           C  
ATOM   1358  C   ARG A 173     -28.237  13.169  19.057  1.00 92.00           C  
ATOM   1359  CB  ARG A 173     -29.355  13.795  21.208  1.00 92.00           C  
ATOM   1360  O   ARG A 173     -27.465  14.052  18.679  1.00 92.00           O  
ATOM   1361  CG  ARG A 173     -29.649  13.462  22.662  1.00 92.00           C  
ATOM   1362  CD  ARG A 173     -30.547  14.507  23.309  1.00 92.00           C  
ATOM   1363  NE  ARG A 173     -30.737  14.248  24.733  1.00 92.00           N  
ATOM   1364  NH1 ARG A 173     -31.215  16.441  25.281  1.00 92.00           N  
ATOM   1365  NH2 ARG A 173     -31.198  14.826  26.907  1.00 92.00           N  
ATOM   1366  CZ  ARG A 173     -31.049  15.172  25.637  1.00 92.00           C  
ATOM   1367  N   CYS A 174     -28.879  12.274  18.290  1.00 83.65           N  
ATOM   1368  CA  CYS A 174     -28.940  12.543  16.857  1.00 83.65           C  
ATOM   1369  C   CYS A 174     -30.348  12.948  16.438  1.00 83.65           C  
ATOM   1370  CB  CYS A 174     -28.495  11.316  16.062  1.00 83.65           C  
ATOM   1371  O   CYS A 174     -31.260  12.119  16.426  1.00 83.65           O  
ATOM   1372  SG  CYS A 174     -28.564  11.544  14.272  1.00 83.65           S  
ATOM   1373  N   GLN A 175     -30.554  14.295  16.151  1.00 81.23           N  
ATOM   1374  CA  GLN A 175     -31.818  14.855  15.681  1.00 81.23           C  
ATOM   1375  C   GLN A 175     -31.621  15.654  14.396  1.00 81.23           C  
ATOM   1376  CB  GLN A 175     -32.446  15.740  16.758  1.00 81.23           C  
ATOM   1377  O   GLN A 175     -30.713  16.482  14.306  1.00 81.23           O  
ATOM   1378  CG  GLN A 175     -32.845  14.985  18.019  1.00 81.23           C  
ATOM   1379  CD  GLN A 175     -33.307  15.905  19.133  1.00 81.23           C  
ATOM   1380  NE2 GLN A 175     -33.793  15.320  20.222  1.00 81.23           N  
ATOM   1381  OE1 GLN A 175     -33.226  17.132  19.016  1.00 81.23           O  
ATOM   1382  N   GLU A 176     -32.497  15.329  13.341  1.00 77.09           N  
ATOM   1383  CA  GLU A 176     -32.414  15.968  12.031  1.00 77.09           C  
ATOM   1384  C   GLU A 176     -31.008  15.850  11.448  1.00 77.09           C  
ATOM   1385  CB  GLU A 176     -32.823  17.440  12.123  1.00 77.09           C  
ATOM   1386  O   GLU A 176     -30.470  16.820  10.910  1.00 77.09           O  
ATOM   1387  CG  GLU A 176     -34.262  17.652  12.571  1.00 77.09           C  
ATOM   1388  CD  GLU A 176     -34.657  19.118  12.650  1.00 77.09           C  
ATOM   1389  OE1 GLU A 176     -35.838  19.414  12.939  1.00 77.09           O  
ATOM   1390  OE2 GLU A 176     -33.777  19.978  12.419  1.00 77.09           O  
ATOM   1391  N   LEU A 177     -30.323  14.752  11.727  1.00 69.30           N  
ATOM   1392  CA  LEU A 177     -29.029  14.382  11.163  1.00 69.30           C  
ATOM   1393  C   LEU A 177     -27.913  15.236  11.756  1.00 69.30           C  
ATOM   1394  CB  LEU A 177     -29.047  14.531   9.639  1.00 69.30           C  
ATOM   1395  O   LEU A 177     -26.858  15.400  11.140  1.00 69.30           O  
ATOM   1396  CG  LEU A 177     -30.003  13.611   8.879  1.00 69.30           C  
ATOM   1397  CD1 LEU A 177     -29.967  13.925   7.387  1.00 69.30           C  
ATOM   1398  CD2 LEU A 177     -29.651  12.148   9.131  1.00 69.30           C  
ATOM   1399  N   LYS A 178     -28.162  15.910  12.835  1.00 81.72           N  
ATOM   1400  CA  LYS A 178     -27.150  16.640  13.593  1.00 81.72           C  
ATOM   1401  C   LYS A 178     -26.970  16.042  14.986  1.00 81.72           C  
ATOM   1402  CB  LYS A 178     -27.524  18.119  13.702  1.00 81.72           C  
ATOM   1403  O   LYS A 178     -27.896  15.439  15.533  1.00 81.72           O  
ATOM   1404  CG  LYS A 178     -27.493  18.864  12.375  1.00 81.72           C  
ATOM   1405  CD  LYS A 178     -27.549  20.372  12.580  1.00 81.72           C  
ATOM   1406  CE  LYS A 178     -27.378  21.123  11.266  1.00 81.72           C  
ATOM   1407  NZ  LYS A 178     -27.281  22.598  11.479  1.00 81.72           N  
ATOM   1408  N   TYR A 179     -25.651  16.240  15.502  1.00 89.56           N  
ATOM   1409  CA  TYR A 179     -25.291  15.598  16.762  1.00 89.56           C  
ATOM   1410  C   TYR A 179     -25.039  16.635  17.850  1.00 89.56           C  
ATOM   1411  CB  TYR A 179     -24.051  14.718  16.581  1.00 89.56           C  
ATOM   1412  O   TYR A 179     -24.465  17.694  17.585  1.00 89.56           O  
ATOM   1413  CG  TYR A 179     -24.206  13.661  15.516  1.00 89.56           C  
ATOM   1414  CD1 TYR A 179     -24.657  12.382  15.836  1.00 89.56           C  
ATOM   1415  CD2 TYR A 179     -23.902  13.938  14.187  1.00 89.56           C  
ATOM   1416  CE1 TYR A 179     -24.800  11.404  14.857  1.00 89.56           C  
ATOM   1417  CE2 TYR A 179     -24.041  12.967  13.200  1.00 89.56           C  
ATOM   1418  OH  TYR A 179     -24.630  10.741  12.571  1.00 89.56           O  
ATOM   1419  CZ  TYR A 179     -24.490  11.705  13.544  1.00 89.56           C  
ATOM   1420  N   ASP A 180     -25.483  16.333  19.119  1.00 93.33           N  
ATOM   1421  CA  ASP A 180     -25.201  17.200  20.260  1.00 93.33           C  
ATOM   1422  C   ASP A 180     -25.203  16.407  21.565  1.00 93.33           C  
ATOM   1423  CB  ASP A 180     -26.222  18.337  20.334  1.00 93.33           C  
ATOM   1424  O   ASP A 180     -25.663  15.264  21.602  1.00 93.33           O  
ATOM   1425  CG  ASP A 180     -27.614  17.862  20.711  1.00 93.33           C  
ATOM   1426  OD1 ASP A 180     -27.917  17.759  21.920  1.00 93.33           O  
ATOM   1427  OD2 ASP A 180     -28.414  17.585  19.792  1.00 93.33           O  
ATOM   1428  N   VAL A 181     -24.602  16.950  22.616  1.00 90.95           N  
ATOM   1429  CA  VAL A 181     -24.495  16.256  23.895  1.00 90.95           C  
ATOM   1430  C   VAL A 181     -25.458  16.878  24.903  1.00 90.95           C  
ATOM   1431  CB  VAL A 181     -23.051  16.295  24.444  1.00 90.95           C  
ATOM   1432  O   VAL A 181     -25.300  16.701  26.114  1.00 90.95           O  
ATOM   1433  CG1 VAL A 181     -22.120  15.452  23.575  1.00 90.95           C  
ATOM   1434  CG2 VAL A 181     -22.551  17.737  24.525  1.00 90.95           C  
ATOM   1435  N   GLY A 182     -26.620  17.598  24.354  1.00 83.01           N  
ATOM   1436  CA  GLY A 182     -27.622  18.220  25.204  1.00 83.01           C  
ATOM   1437  C   GLY A 182     -27.351  19.689  25.469  1.00 83.01           C  
ATOM   1438  O   GLY A 182     -26.381  20.034  26.146  1.00 83.01           O  
ATOM   1439  N   GLY A 183     -28.284  20.669  24.974  1.00 75.37           N  
ATOM   1440  CA  GLY A 183     -28.430  22.070  25.338  1.00 75.37           C  
ATOM   1441  C   GLY A 183     -27.296  22.940  24.828  1.00 75.37           C  
ATOM   1442  O   GLY A 183     -27.180  24.105  25.214  1.00 75.37           O  
ATOM   1443  N   GLY A 184     -26.521  22.588  23.679  1.00 81.56           N  
ATOM   1444  CA  GLY A 184     -25.399  23.319  23.112  1.00 81.56           C  
ATOM   1445  C   GLY A 184     -25.365  23.277  21.596  1.00 81.56           C  
ATOM   1446  O   GLY A 184     -26.411  23.201  20.948  1.00 81.56           O  
ATOM   1447  N   GLU A 185     -24.111  23.360  21.125  1.00 90.27           N  
ATOM   1448  CA  GLU A 185     -23.826  23.378  19.693  1.00 90.27           C  
ATOM   1449  C   GLU A 185     -24.207  22.054  19.037  1.00 90.27           C  
ATOM   1450  CB  GLU A 185     -22.346  23.682  19.444  1.00 90.27           C  
ATOM   1451  O   GLU A 185     -24.142  21.000  19.672  1.00 90.27           O  
ATOM   1452  CG  GLU A 185     -21.908  25.054  19.937  1.00 90.27           C  
ATOM   1453  CD  GLU A 185     -20.486  25.409  19.535  1.00 90.27           C  
ATOM   1454  OE1 GLU A 185     -20.285  26.453  18.872  1.00 90.27           O  
ATOM   1455  OE2 GLU A 185     -19.565  24.638  19.884  1.00 90.27           O  
ATOM   1456  N   ARG A 186     -24.659  22.179  17.893  1.00 92.60           N  
ATOM   1457  CA  ARG A 186     -24.999  21.019  17.075  1.00 92.60           C  
ATOM   1458  C   ARG A 186     -23.967  20.805  15.972  1.00 92.60           C  
ATOM   1459  CB  ARG A 186     -26.393  21.180  16.465  1.00 92.60           C  
ATOM   1460  O   ARG A 186     -23.434  21.769  15.419  1.00 92.60           O  
ATOM   1461  CG  ARG A 186     -27.501  21.339  17.494  1.00 92.60           C  
ATOM   1462  CD  ARG A 186     -28.880  21.287  16.850  1.00 92.60           C  
ATOM   1463  NE  ARG A 186     -29.943  21.364  17.848  1.00 92.60           N  
ATOM   1464  NH1 ARG A 186     -31.388  19.960  16.717  1.00 92.60           N  
ATOM   1465  NH2 ARG A 186     -32.007  20.872  18.727  1.00 92.60           N  
ATOM   1466  CZ  ARG A 186     -31.110  20.731  17.761  1.00 92.60           C  
ATOM   1467  N   PHE A 187     -23.676  19.524  15.697  1.00 87.13           N  
ATOM   1468  CA  PHE A 187     -22.600  19.212  14.765  1.00 87.13           C  
ATOM   1469  C   PHE A 187     -23.107  18.338  13.624  1.00 87.13           C  
ATOM   1470  CB  PHE A 187     -21.446  18.511  15.490  1.00 87.13           C  
ATOM   1471  O   PHE A 187     -24.045  17.557  13.803  1.00 87.13           O  
ATOM   1472  CG  PHE A 187     -20.885  19.299  16.642  1.00 87.13           C  
ATOM   1473  CD1 PHE A 187     -19.828  20.180  16.451  1.00 87.13           C  
ATOM   1474  CD2 PHE A 187     -21.416  19.159  17.918  1.00 87.13           C  
ATOM   1475  CE1 PHE A 187     -19.307  20.911  17.516  1.00 87.13           C  
ATOM   1476  CE2 PHE A 187     -20.901  19.887  18.987  1.00 87.13           C  
ATOM   1477  CZ  PHE A 187     -19.845  20.761  18.784  1.00 87.13           C  
ATOM   1478  N   ASP A 188     -22.472  18.480  12.449  1.00 78.89           N  
ATOM   1479  CA  ASP A 188     -22.871  17.765  11.241  1.00 78.89           C  
ATOM   1480  C   ASP A 188     -22.434  16.303  11.299  1.00 78.89           C  
ATOM   1481  CB  ASP A 188     -22.285  18.440   9.999  1.00 78.89           C  
ATOM   1482  O   ASP A 188     -22.992  15.455  10.599  1.00 78.89           O  
ATOM   1483  CG  ASP A 188     -22.911  19.793   9.708  1.00 78.89           C  
ATOM   1484  OD1 ASP A 188     -24.123  19.970   9.959  1.00 78.89           O  
ATOM   1485  OD2 ASP A 188     -22.188  20.688   9.220  1.00 78.89           O  
ATOM   1486  N   SER A 189     -21.398  16.034  12.137  1.00 77.07           N  
ATOM   1487  CA  SER A 189     -20.893  14.670  12.256  1.00 77.07           C  
ATOM   1488  C   SER A 189     -20.406  14.382  13.672  1.00 77.07           C  
ATOM   1489  CB  SER A 189     -19.758  14.430  11.259  1.00 77.07           C  
ATOM   1490  O   SER A 189     -20.136  15.306  14.441  1.00 77.07           O  
ATOM   1491  OG  SER A 189     -18.589  15.130  11.650  1.00 77.07           O  
ATOM   1492  N   LEU A 190     -20.398  13.076  14.038  1.00 81.17           N  
ATOM   1493  CA  LEU A 190     -19.832  12.665  15.318  1.00 81.17           C  
ATOM   1494  C   LEU A 190     -18.384  13.125  15.445  1.00 81.17           C  
ATOM   1495  CB  LEU A 190     -19.912  11.144  15.475  1.00 81.17           C  
ATOM   1496  O   LEU A 190     -17.941  13.504  16.532  1.00 81.17           O  
ATOM   1497  CG  LEU A 190     -21.283  10.571  15.838  1.00 81.17           C  
ATOM   1498  CD1 LEU A 190     -21.250   9.047  15.790  1.00 81.17           C  
ATOM   1499  CD2 LEU A 190     -21.720  11.059  17.215  1.00 81.17           C  
ATOM   1500  N   THR A 191     -17.670  13.118  14.307  1.00 79.89           N  
ATOM   1501  CA  THR A 191     -16.266  13.515  14.282  1.00 79.89           C  
ATOM   1502  C   THR A 191     -16.109  14.975  14.694  1.00 79.89           C  
ATOM   1503  CB  THR A 191     -15.652  13.303  12.885  1.00 79.89           C  
ATOM   1504  O   THR A 191     -15.271  15.302  15.537  1.00 79.89           O  
ATOM   1505  CG2 THR A 191     -14.172  13.673  12.874  1.00 79.89           C  
ATOM   1506  OG1 THR A 191     -15.792  11.927  12.511  1.00 79.89           O  
ATOM   1507  N   ASP A 192     -16.908  15.861  14.131  1.00 84.18           N  
ATOM   1508  CA  ASP A 192     -16.870  17.282  14.461  1.00 84.18           C  
ATOM   1509  C   ASP A 192     -17.189  17.512  15.936  1.00 84.18           C  
ATOM   1510  CB  ASP A 192     -17.850  18.063  13.583  1.00 84.18           C  
ATOM   1511  O   ASP A 192     -16.562  18.349  16.589  1.00 84.18           O  
ATOM   1512  CG  ASP A 192     -17.426  18.119  12.126  1.00 84.18           C  
ATOM   1513  OD1 ASP A 192     -16.235  17.884  11.827  1.00 84.18           O  
ATOM   1514  OD2 ASP A 192     -18.290  18.404  11.268  1.00 84.18           O  
ATOM   1515  N   LEU A 193     -18.170  16.754  16.402  1.00 92.65           N  
ATOM   1516  CA  LEU A 193     -18.551  16.843  17.808  1.00 92.65           C  
ATOM   1517  C   LEU A 193     -17.378  16.483  18.713  1.00 92.65           C  
ATOM   1518  CB  LEU A 193     -19.739  15.923  18.101  1.00 92.65           C  
ATOM   1519  O   LEU A 193     -17.043  17.234  19.631  1.00 92.65           O  
ATOM   1520  CG  LEU A 193     -20.289  15.960  19.528  1.00 92.65           C  
ATOM   1521  CD1 LEU A 193     -21.796  15.727  19.521  1.00 92.65           C  
ATOM   1522  CD2 LEU A 193     -19.587  14.924  20.399  1.00 92.65           C  
ATOM   1523  N   VAL A 194     -16.709  15.345  18.438  1.00 90.92           N  
ATOM   1524  CA  VAL A 194     -15.620  14.838  19.267  1.00 90.92           C  
ATOM   1525  C   VAL A 194     -14.434  15.799  19.207  1.00 90.92           C  
ATOM   1526  CB  VAL A 194     -15.182  13.423  18.825  1.00 90.92           C  
ATOM   1527  O   VAL A 194     -13.825  16.108  20.233  1.00 90.92           O  
ATOM   1528  CG1 VAL A 194     -13.868  13.030  19.498  1.00 90.92           C  
ATOM   1529  CG2 VAL A 194     -16.275  12.404  19.143  1.00 90.92           C  
ATOM   1530  N   GLU A 195     -14.103  16.363  18.007  1.00 87.48           N  
ATOM   1531  CA  GLU A 195     -12.995  17.300  17.841  1.00 87.48           C  
ATOM   1532  C   GLU A 195     -13.236  18.585  18.628  1.00 87.48           C  
ATOM   1533  CB  GLU A 195     -12.781  17.622  16.359  1.00 87.48           C  
ATOM   1534  O   GLU A 195     -12.306  19.143  19.214  1.00 87.48           O  
ATOM   1535  CG  GLU A 195     -12.142  16.489  15.570  1.00 87.48           C  
ATOM   1536  CD  GLU A 195     -10.814  16.029  16.149  1.00 87.48           C  
ATOM   1537  OE1 GLU A 195     -10.603  14.802  16.285  1.00 87.48           O  
ATOM   1538  OE2 GLU A 195      -9.977  16.902  16.471  1.00 87.48           O  
ATOM   1539  N   HIS A 196     -14.412  19.028  18.586  1.00 91.27           N  
ATOM   1540  CA  HIS A 196     -14.790  20.216  19.343  1.00 91.27           C  
ATOM   1541  C   HIS A 196     -14.568  20.010  20.838  1.00 91.27           C  
ATOM   1542  CB  HIS A 196     -16.252  20.579  19.075  1.00 91.27           C  
ATOM   1543  O   HIS A 196     -13.959  20.853  21.501  1.00 91.27           O  
ATOM   1544  CG  HIS A 196     -16.753  21.711  19.914  1.00 91.27           C  
ATOM   1545  CD2 HIS A 196     -16.836  23.038  19.659  1.00 91.27           C  
ATOM   1546  ND1 HIS A 196     -17.242  21.532  21.190  1.00 91.27           N  
ATOM   1547  CE1 HIS A 196     -17.607  22.704  21.683  1.00 91.27           C  
ATOM   1548  NE2 HIS A 196     -17.370  23.634  20.774  1.00 91.27           N  
ATOM   1549  N   TYR A 197     -14.948  18.838  21.366  1.00 93.15           N  
ATOM   1550  CA  TYR A 197     -14.901  18.634  22.809  1.00 93.15           C  
ATOM   1551  C   TYR A 197     -13.523  18.156  23.248  1.00 93.15           C  
ATOM   1552  CB  TYR A 197     -15.967  17.624  23.244  1.00 93.15           C  
ATOM   1553  O   TYR A 197     -13.218  18.132  24.443  1.00 93.15           O  
ATOM   1554  CG  TYR A 197     -17.351  18.215  23.365  1.00 93.15           C  
ATOM   1555  CD1 TYR A 197     -17.650  19.139  24.363  1.00 93.15           C  
ATOM   1556  CD2 TYR A 197     -18.361  17.850  22.482  1.00 93.15           C  
ATOM   1557  CE1 TYR A 197     -18.924  19.685  24.479  1.00 93.15           C  
ATOM   1558  CE2 TYR A 197     -19.639  18.389  22.589  1.00 93.15           C  
ATOM   1559  OH  TYR A 197     -21.173  19.842  23.699  1.00 93.15           O  
ATOM   1560  CZ  TYR A 197     -19.910  19.305  23.588  1.00 93.15           C  
ATOM   1561  N   LYS A 198     -12.725  17.806  22.279  1.00 91.79           N  
ATOM   1562  CA  LYS A 198     -11.309  17.616  22.580  1.00 91.79           C  
ATOM   1563  C   LYS A 198     -10.655  18.929  22.999  1.00 91.79           C  
ATOM   1564  CB  LYS A 198     -10.578  17.029  21.371  1.00 91.79           C  
ATOM   1565  O   LYS A 198      -9.784  18.944  23.873  1.00 91.79           O  
ATOM   1566  CG  LYS A 198     -10.757  15.527  21.208  1.00 91.79           C  
ATOM   1567  CD  LYS A 198      -9.910  14.983  20.065  1.00 91.79           C  
ATOM   1568  CE  LYS A 198      -9.987  13.464  19.984  1.00 91.79           C  
ATOM   1569  NZ  LYS A 198      -9.127  12.924  18.890  1.00 91.79           N  
ATOM   1570  N   LYS A 199     -11.109  19.985  22.342  1.00 90.03           N  
ATOM   1571  CA  LYS A 199     -10.533  21.308  22.564  1.00 90.03           C  
ATOM   1572  C   LYS A 199     -11.295  22.065  23.648  1.00 90.03           C  
ATOM   1573  CB  LYS A 199     -10.528  22.117  21.265  1.00 90.03           C  
ATOM   1574  O   LYS A 199     -10.739  22.947  24.305  1.00 90.03           O  
ATOM   1575  CG  LYS A 199      -9.623  21.545  20.184  1.00 90.03           C  
ATOM   1576  CD  LYS A 199      -9.662  22.391  18.918  1.00 90.03           C  
ATOM   1577  CE  LYS A 199      -8.820  21.777  17.808  1.00 90.03           C  
ATOM   1578  NZ  LYS A 199      -8.910  22.566  16.543  1.00 90.03           N  
ATOM   1579  N   ASN A 200     -12.508  21.638  23.782  1.00 90.02           N  
ATOM   1580  CA  ASN A 200     -13.384  22.287  24.752  1.00 90.02           C  
ATOM   1581  C   ASN A 200     -13.982  21.279  25.729  1.00 90.02           C  
ATOM   1582  CB  ASN A 200     -14.496  23.059  24.039  1.00 90.02           C  
ATOM   1583  O   ASN A 200     -15.041  20.707  25.467  1.00 90.02           O  
ATOM   1584  CG  ASN A 200     -13.960  24.060  23.034  1.00 90.02           C  
ATOM   1585  ND2 ASN A 200     -14.082  23.737  21.752  1.00 90.02           N  
ATOM   1586  OD1 ASN A 200     -13.441  25.116  23.407  1.00 90.02           O  
ATOM   1587  N   PRO A 201     -13.249  20.975  26.870  1.00 87.37           N  
ATOM   1588  CA  PRO A 201     -13.644  19.882  27.762  1.00 87.37           C  
ATOM   1589  C   PRO A 201     -14.980  20.140  28.455  1.00 87.37           C  
ATOM   1590  CB  PRO A 201     -12.502  19.828  28.780  1.00 87.37           C  
ATOM   1591  O   PRO A 201     -15.310  21.289  28.760  1.00 87.37           O  
ATOM   1592  CG  PRO A 201     -11.405  20.637  28.167  1.00 87.37           C  
ATOM   1593  CD  PRO A 201     -12.001  21.532  27.119  1.00 87.37           C  
ATOM   1594  N   MET A 202     -15.762  19.042  28.639  1.00 87.82           N  
ATOM   1595  CA  MET A 202     -17.050  19.065  29.326  1.00 87.82           C  
ATOM   1596  C   MET A 202     -16.868  18.891  30.830  1.00 87.82           C  
ATOM   1597  CB  MET A 202     -17.971  17.972  28.780  1.00 87.82           C  
ATOM   1598  O   MET A 202     -15.891  18.287  31.275  1.00 87.82           O  
ATOM   1599  CG  MET A 202     -18.262  18.101  27.294  1.00 87.82           C  
ATOM   1600  SD  MET A 202     -19.201  16.669  26.635  1.00 87.82           S  
ATOM   1601  CE  MET A 202     -20.835  17.001  27.351  1.00 87.82           C  
ATOM   1602  N   VAL A 203     -17.782  19.525  31.508  1.00 83.77           N  
ATOM   1603  CA  VAL A 203     -17.735  19.360  32.957  1.00 83.77           C  
ATOM   1604  C   VAL A 203     -19.017  18.686  33.442  1.00 83.77           C  
ATOM   1605  CB  VAL A 203     -17.539  20.713  33.677  1.00 83.77           C  
ATOM   1606  O   VAL A 203     -20.120  19.113  33.094  1.00 83.77           O  
ATOM   1607  CG1 VAL A 203     -17.459  20.513  35.190  1.00 83.77           C  
ATOM   1608  CG2 VAL A 203     -16.284  21.414  33.161  1.00 83.77           C  
ATOM   1609  N   GLU A 204     -18.822  17.592  34.228  1.00 79.04           N  
ATOM   1610  CA  GLU A 204     -19.951  16.893  34.834  1.00 79.04           C  
ATOM   1611  C   GLU A 204     -20.536  17.690  35.996  1.00 79.04           C  
ATOM   1612  CB  GLU A 204     -19.528  15.501  35.311  1.00 79.04           C  
ATOM   1613  O   GLU A 204     -19.872  18.571  36.547  1.00 79.04           O  
ATOM   1614  CG  GLU A 204     -20.696  14.583  35.643  1.00 79.04           C  
ATOM   1615  CD  GLU A 204     -20.263  13.183  36.048  1.00 79.04           C  
ATOM   1616  OE1 GLU A 204     -21.017  12.217  35.793  1.00 79.04           O  
ATOM   1617  OE2 GLU A 204     -19.161  13.052  36.625  1.00 79.04           O  
ATOM   1618  N   THR A 205     -21.781  17.472  36.434  1.00 77.12           N  
ATOM   1619  CA  THR A 205     -22.499  18.170  37.495  1.00 77.12           C  
ATOM   1620  C   THR A 205     -21.687  18.173  38.786  1.00 77.12           C  
ATOM   1621  CB  THR A 205     -23.876  17.529  37.753  1.00 77.12           C  
ATOM   1622  O   THR A 205     -21.636  19.183  39.491  1.00 77.12           O  
ATOM   1623  CG2 THR A 205     -24.698  18.366  38.727  1.00 77.12           C  
ATOM   1624  OG1 THR A 205     -24.587  17.423  36.513  1.00 77.12           O  
ATOM   1625  N   LEU A 206     -21.003  17.069  39.022  1.00 77.27           N  
ATOM   1626  CA  LEU A 206     -20.235  16.955  40.257  1.00 77.27           C  
ATOM   1627  C   LEU A 206     -18.880  17.642  40.120  1.00 77.27           C  
ATOM   1628  CB  LEU A 206     -20.040  15.484  40.633  1.00 77.27           C  
ATOM   1629  O   LEU A 206     -18.102  17.684  41.076  1.00 77.27           O  
ATOM   1630  CG  LEU A 206     -21.302  14.708  41.012  1.00 77.27           C  
ATOM   1631  CD1 LEU A 206     -20.985  13.224  41.166  1.00 77.27           C  
ATOM   1632  CD2 LEU A 206     -21.909  15.266  42.294  1.00 77.27           C  
ATOM   1633  N   GLY A 207     -18.557  18.232  38.976  1.00 78.14           N  
ATOM   1634  CA  GLY A 207     -17.348  19.023  38.814  1.00 78.14           C  
ATOM   1635  C   GLY A 207     -16.225  18.264  38.132  1.00 78.14           C  
ATOM   1636  O   GLY A 207     -15.111  18.776  38.005  1.00 78.14           O  
ATOM   1637  N   THR A 208     -16.423  16.987  37.796  1.00 80.62           N  
ATOM   1638  CA  THR A 208     -15.417  16.213  37.078  1.00 80.62           C  
ATOM   1639  C   THR A 208     -15.265  16.720  35.646  1.00 80.62           C  
ATOM   1640  CB  THR A 208     -15.772  14.715  37.059  1.00 80.62           C  
ATOM   1641  O   THR A 208     -16.250  16.835  34.915  1.00 80.62           O  
ATOM   1642  CG2 THR A 208     -14.641  13.889  36.454  1.00 80.62           C  
ATOM   1643  OG1 THR A 208     -16.010  14.269  38.400  1.00 80.62           O  
ATOM   1644  N   VAL A 209     -14.004  17.079  35.320  1.00 84.74           N  
ATOM   1645  CA  VAL A 209     -13.728  17.567  33.973  1.00 84.74           C  
ATOM   1646  C   VAL A 209     -13.490  16.386  33.035  1.00 84.74           C  
ATOM   1647  CB  VAL A 209     -12.511  18.518  33.952  1.00 84.74           C  
ATOM   1648  O   VAL A 209     -12.646  15.528  33.307  1.00 84.74           O  
ATOM   1649  CG1 VAL A 209     -12.236  19.011  32.532  1.00 84.74           C  
ATOM   1650  CG2 VAL A 209     -12.739  19.697  34.896  1.00 84.74           C  
ATOM   1651  N   LEU A 210     -14.286  16.301  32.018  1.00 88.51           N  
ATOM   1652  CA  LEU A 210     -14.112  15.253  31.019  1.00 88.51           C  
ATOM   1653  C   LEU A 210     -13.147  15.699  29.926  1.00 88.51           C  
ATOM   1654  CB  LEU A 210     -15.460  14.871  30.402  1.00 88.51           C  
ATOM   1655  O   LEU A 210     -13.536  16.424  29.007  1.00 88.51           O  
ATOM   1656  CG  LEU A 210     -16.509  14.306  31.361  1.00 88.51           C  
ATOM   1657  CD1 LEU A 210     -17.857  14.181  30.658  1.00 88.51           C  
ATOM   1658  CD2 LEU A 210     -16.060  12.957  31.911  1.00 88.51           C  
ATOM   1659  N   GLN A 211     -11.974  15.221  30.083  1.00 89.16           N  
ATOM   1660  CA  GLN A 211     -10.973  15.568  29.080  1.00 89.16           C  
ATOM   1661  C   GLN A 211     -10.778  14.431  28.082  1.00 89.16           C  
ATOM   1662  CB  GLN A 211      -9.642  15.916  29.747  1.00 89.16           C  
ATOM   1663  O   GLN A 211     -10.400  13.321  28.463  1.00 89.16           O  
ATOM   1664  CG  GLN A 211      -8.904  17.071  29.083  1.00 89.16           C  
ATOM   1665  CD  GLN A 211      -7.880  17.716  29.996  1.00 89.16           C  
ATOM   1666  NE2 GLN A 211      -7.197  18.739  29.493  1.00 89.16           N  
ATOM   1667  OE1 GLN A 211      -7.704  17.299  31.146  1.00 89.16           O  
ATOM   1668  N   LEU A 212     -11.131  14.742  26.822  1.00 92.67           N  
ATOM   1669  CA  LEU A 212     -10.859  13.756  25.781  1.00 92.67           C  
ATOM   1670  C   LEU A 212      -9.404  13.828  25.332  1.00 92.67           C  
ATOM   1671  CB  LEU A 212     -11.787  13.972  24.583  1.00 92.67           C  
ATOM   1672  O   LEU A 212      -9.057  14.633  24.465  1.00 92.67           O  
ATOM   1673  CG  LEU A 212     -13.284  14.041  24.888  1.00 92.67           C  
ATOM   1674  CD1 LEU A 212     -14.082  14.196  23.598  1.00 92.67           C  
ATOM   1675  CD2 LEU A 212     -13.732  12.801  25.655  1.00 92.67           C  
ATOM   1676  N   LYS A 213      -8.548  13.033  25.908  1.00 87.15           N  
ATOM   1677  CA  LYS A 213      -7.107  13.127  25.690  1.00 87.15           C  
ATOM   1678  C   LYS A 213      -6.657  12.184  24.578  1.00 87.15           C  
ATOM   1679  CB  LYS A 213      -6.347  12.817  26.980  1.00 87.15           C  
ATOM   1680  O   LYS A 213      -6.019  12.611  23.614  1.00 87.15           O  
ATOM   1681  CG  LYS A 213      -6.557  13.842  28.084  1.00 87.15           C  
ATOM   1682  CD  LYS A 213      -5.701  13.532  29.305  1.00 87.15           C  
ATOM   1683  CE  LYS A 213      -5.886  14.576  30.399  1.00 87.15           C  
ATOM   1684  NZ  LYS A 213      -5.025  14.293  31.586  1.00 87.15           N  
ATOM   1685  N   GLN A 214      -7.158  10.934  24.750  1.00 84.22           N  
ATOM   1686  CA  GLN A 214      -6.735   9.954  23.755  1.00 84.22           C  
ATOM   1687  C   GLN A 214      -7.874   9.001  23.402  1.00 84.22           C  
ATOM   1688  CB  GLN A 214      -5.527   9.163  24.260  1.00 84.22           C  
ATOM   1689  O   GLN A 214      -8.522   8.444  24.291  1.00 84.22           O  
ATOM   1690  CG  GLN A 214      -5.813   8.326  25.499  1.00 84.22           C  
ATOM   1691  CD  GLN A 214      -4.575   7.636  26.040  1.00 84.22           C  
ATOM   1692  NE2 GLN A 214      -4.772   6.708  26.971  1.00 84.22           N  
ATOM   1693  OE1 GLN A 214      -3.451   7.934  25.625  1.00 84.22           O  
ATOM   1694  N   PRO A 215      -8.135   8.862  22.151  1.00 85.68           N  
ATOM   1695  CA  PRO A 215      -9.156   7.891  21.752  1.00 85.68           C  
ATOM   1696  C   PRO A 215      -8.721   6.447  21.989  1.00 85.68           C  
ATOM   1697  CB  PRO A 215      -9.341   8.168  20.257  1.00 85.68           C  
ATOM   1698  O   PRO A 215      -7.542   6.119  21.830  1.00 85.68           O  
ATOM   1699  CG  PRO A 215      -8.044   8.767  19.817  1.00 85.68           C  
ATOM   1700  CD  PRO A 215      -7.445   9.513  20.975  1.00 85.68           C  
ATOM   1701  N   LEU A 216      -9.572   5.652  22.691  1.00 80.95           N  
ATOM   1702  CA  LEU A 216      -9.326   4.214  22.705  1.00 80.95           C  
ATOM   1703  C   LEU A 216      -9.804   3.568  21.409  1.00 80.95           C  
ATOM   1704  CB  LEU A 216     -10.024   3.562  23.902  1.00 80.95           C  
ATOM   1705  O   LEU A 216     -11.009   3.411  21.196  1.00 80.95           O  
ATOM   1706  CG  LEU A 216      -9.669   2.101  24.180  1.00 80.95           C  
ATOM   1707  CD1 LEU A 216      -8.211   1.981  24.609  1.00 80.95           C  
ATOM   1708  CD2 LEU A 216     -10.594   1.519  25.244  1.00 80.95           C  
ATOM   1709  N   ASN A 217      -8.734   3.313  20.620  1.00 69.09           N  
ATOM   1710  CA  ASN A 217      -9.038   2.756  19.306  1.00 69.09           C  
ATOM   1711  C   ASN A 217      -9.218   1.242  19.368  1.00 69.09           C  
ATOM   1712  CB  ASN A 217      -7.943   3.121  18.302  1.00 69.09           C  
ATOM   1713  O   ASN A 217      -8.536   0.562  20.136  1.00 69.09           O  
ATOM   1714  CG  ASN A 217      -7.846   4.614  18.060  1.00 69.09           C  
ATOM   1715  ND2 ASN A 217      -6.674   5.071  17.636  1.00 69.09           N  
ATOM   1716  OD1 ASN A 217      -8.816   5.351  18.254  1.00 69.09           O  
ATOM   1717  N   THR A 218     -10.156   0.584  18.709  1.00 64.53           N  
ATOM   1718  CA  THR A 218     -10.517  -0.828  18.645  1.00 64.53           C  
ATOM   1719  C   THR A 218      -9.360  -1.657  18.096  1.00 64.53           C  
ATOM   1720  CB  THR A 218     -11.768  -1.046  17.773  1.00 64.53           C  
ATOM   1721  O   THR A 218      -9.165  -2.805  18.501  1.00 64.53           O  
ATOM   1722  CG2 THR A 218     -12.161  -2.519  17.734  1.00 64.53           C  
ATOM   1723  OG1 THR A 218     -12.857  -0.286  18.311  1.00 64.53           O  
ATOM   1724  N   THR A 219      -8.331  -1.086  17.408  1.00 65.77           N  
ATOM   1725  CA  THR A 219      -7.454  -1.957  16.633  1.00 65.77           C  
ATOM   1726  C   THR A 219      -6.074  -2.048  17.279  1.00 65.77           C  
ATOM   1727  CB  THR A 219      -7.313  -1.459  15.182  1.00 65.77           C  
ATOM   1728  O   THR A 219      -5.255  -2.884  16.890  1.00 65.77           O  
ATOM   1729  CG2 THR A 219      -8.636  -1.570  14.432  1.00 65.77           C  
ATOM   1730  OG1 THR A 219      -6.895  -0.089  15.192  1.00 65.77           O  
ATOM   1731  N   ARG A 220      -5.782  -1.115  18.283  1.00 64.27           N  
ATOM   1732  CA  ARG A 220      -4.494  -1.162  18.968  1.00 64.27           C  
ATOM   1733  C   ARG A 220      -4.419  -2.357  19.913  1.00 64.27           C  
ATOM   1734  CB  ARG A 220      -4.248   0.134  19.742  1.00 64.27           C  
ATOM   1735  O   ARG A 220      -5.331  -2.580  20.712  1.00 64.27           O  
ATOM   1736  CG  ARG A 220      -2.852   0.244  20.332  1.00 64.27           C  
ATOM   1737  CD  ARG A 220      -2.623   1.598  20.990  1.00 64.27           C  
ATOM   1738  NE  ARG A 220      -1.284   1.699  21.564  1.00 64.27           N  
ATOM   1739  NH1 ARG A 220      -1.567   3.844  22.373  1.00 64.27           N  
ATOM   1740  NH2 ARG A 220       0.421   2.748  22.690  1.00 64.27           N  
ATOM   1741  CZ  ARG A 220      -0.813   2.763  22.208  1.00 64.27           C  
ATOM   1742  N   ILE A 221      -3.252  -3.255  19.628  1.00 68.06           N  
ATOM   1743  CA  ILE A 221      -3.142  -4.435  20.480  1.00 68.06           C  
ATOM   1744  C   ILE A 221      -1.696  -4.607  20.939  1.00 68.06           C  
ATOM   1745  CB  ILE A 221      -3.627  -5.707  19.748  1.00 68.06           C  
ATOM   1746  O   ILE A 221      -0.768  -4.138  20.276  1.00 68.06           O  
ATOM   1747  CG1 ILE A 221      -2.789  -5.950  18.488  1.00 68.06           C  
ATOM   1748  CG2 ILE A 221      -5.115  -5.598  19.405  1.00 68.06           C  
ATOM   1749  CD1 ILE A 221      -3.026  -7.307  17.840  1.00 68.06           C  
ATOM   1750  N   ASN A 222      -1.546  -5.174  22.129  1.00 67.39           N  
ATOM   1751  CA  ASN A 222      -0.235  -5.683  22.519  1.00 67.39           C  
ATOM   1752  C   ASN A 222       0.210  -6.833  21.621  1.00 67.39           C  
ATOM   1753  CB  ASN A 222      -0.246  -6.126  23.984  1.00 67.39           C  
ATOM   1754  O   ASN A 222      -0.553  -7.772  21.384  1.00 67.39           O  
ATOM   1755  CG  ASN A 222       1.138  -6.473  24.499  1.00 67.39           C  
ATOM   1756  ND2 ASN A 222       1.664  -5.641  25.390  1.00 67.39           N  
ATOM   1757  OD1 ASN A 222       1.728  -7.479  24.098  1.00 67.39           O  
ATOM   1758  N   ALA A 223       1.484  -6.668  21.068  1.00 72.60           N  
ATOM   1759  CA  ALA A 223       1.972  -7.671  20.125  1.00 72.60           C  
ATOM   1760  C   ALA A 223       1.855  -9.076  20.709  1.00 72.60           C  
ATOM   1761  CB  ALA A 223       3.419  -7.377  19.738  1.00 72.60           C  
ATOM   1762  O   ALA A 223       1.565 -10.032  19.987  1.00 72.60           O  
ATOM   1763  N   ALA A 224       2.012  -9.259  22.016  1.00 71.67           N  
ATOM   1764  CA  ALA A 224       1.968 -10.555  22.689  1.00 71.67           C  
ATOM   1765  C   ALA A 224       0.562 -11.146  22.650  1.00 71.67           C  
ATOM   1766  CB  ALA A 224       2.445 -10.420  24.133  1.00 71.67           C  
ATOM   1767  O   ALA A 224       0.386 -12.357  22.800  1.00 71.67           O  
ATOM   1768  N   GLU A 225      -0.423 -10.322  22.441  1.00 70.95           N  
ATOM   1769  CA  GLU A 225      -1.811 -10.769  22.492  1.00 70.95           C  
ATOM   1770  C   GLU A 225      -2.399 -10.907  21.090  1.00 70.95           C  
ATOM   1771  CB  GLU A 225      -2.657  -9.801  23.323  1.00 70.95           C  
ATOM   1772  O   GLU A 225      -3.619 -10.947  20.924  1.00 70.95           O  
ATOM   1773  CG  GLU A 225      -2.251  -9.731  24.788  1.00 70.95           C  
ATOM   1774  CD  GLU A 225      -3.179  -8.868  25.628  1.00 70.95           C  
ATOM   1775  OE1 GLU A 225      -2.933  -8.721  26.847  1.00 70.95           O  
ATOM   1776  OE2 GLU A 225      -4.160  -8.336  25.063  1.00 70.95           O  
ATOM   1777  N   ILE A 226      -1.579 -10.900  20.122  1.00 80.35           N  
ATOM   1778  CA  ILE A 226      -2.056 -10.873  18.744  1.00 80.35           C  
ATOM   1779  C   ILE A 226      -2.842 -12.147  18.444  1.00 80.35           C  
ATOM   1780  CB  ILE A 226      -0.887 -10.716  17.745  1.00 80.35           C  
ATOM   1781  O   ILE A 226      -3.790 -12.128  17.656  1.00 80.35           O  
ATOM   1782  CG1 ILE A 226      -1.420 -10.369  16.350  1.00 80.35           C  
ATOM   1783  CG2 ILE A 226      -0.037 -11.989  17.705  1.00 80.35           C  
ATOM   1784  CD1 ILE A 226      -0.362  -9.818  15.403  1.00 80.35           C  
ATOM   1785  N   GLU A 227      -2.519 -13.270  19.083  1.00 78.77           N  
ATOM   1786  CA  GLU A 227      -3.261 -14.512  18.888  1.00 78.77           C  
ATOM   1787  C   GLU A 227      -4.724 -14.350  19.292  1.00 78.77           C  
ATOM   1788  CB  GLU A 227      -2.619 -15.653  19.682  1.00 78.77           C  
ATOM   1789  O   GLU A 227      -5.624 -14.788  18.572  1.00 78.77           O  
ATOM   1790  CG  GLU A 227      -3.285 -17.004  19.465  1.00 78.77           C  
ATOM   1791  CD  GLU A 227      -2.641 -18.125  20.264  1.00 78.77           C  
ATOM   1792  OE1 GLU A 227      -3.088 -19.289  20.146  1.00 78.77           O  
ATOM   1793  OE2 GLU A 227      -1.682 -17.838  21.015  1.00 78.77           O  
ATOM   1794  N   SER A 228      -4.897 -13.773  20.431  1.00 71.13           N  
ATOM   1795  CA  SER A 228      -6.249 -13.529  20.925  1.00 71.13           C  
ATOM   1796  C   SER A 228      -7.030 -12.627  19.975  1.00 71.13           C  
ATOM   1797  CB  SER A 228      -6.206 -12.900  22.318  1.00 71.13           C  
ATOM   1798  O   SER A 228      -8.207 -12.873  19.705  1.00 71.13           O  
ATOM   1799  OG  SER A 228      -7.516 -12.682  22.812  1.00 71.13           O  
ATOM   1800  N   ARG A 229      -6.355 -11.623  19.450  1.00 75.27           N  
ATOM   1801  CA  ARG A 229      -6.985 -10.695  18.517  1.00 75.27           C  
ATOM   1802  C   ARG A 229      -7.370 -11.400  17.220  1.00 75.27           C  
ATOM   1803  CB  ARG A 229      -6.053  -9.519  18.217  1.00 75.27           C  
ATOM   1804  O   ARG A 229      -8.465 -11.187  16.694  1.00 75.27           O  
ATOM   1805  CG  ARG A 229      -6.637  -8.502  17.249  1.00 75.27           C  
ATOM   1806  CD  ARG A 229      -7.877  -7.827  17.820  1.00 75.27           C  
ATOM   1807  NE  ARG A 229      -8.336  -6.734  16.968  1.00 75.27           N  
ATOM   1808  NH1 ARG A 229     -10.582  -7.231  17.188  1.00 75.27           N  
ATOM   1809  NH2 ARG A 229      -9.917  -5.455  15.901  1.00 75.27           N  
ATOM   1810  CZ  ARG A 229      -9.611  -6.476  16.688  1.00 75.27           C  
ATOM   1811  N   VAL A 230      -6.510 -12.209  16.699  1.00 83.71           N  
ATOM   1812  CA  VAL A 230      -6.780 -12.969  15.483  1.00 83.71           C  
ATOM   1813  C   VAL A 230      -7.982 -13.884  15.701  1.00 83.71           C  
ATOM   1814  CB  VAL A 230      -5.551 -13.798  15.048  1.00 83.71           C  
ATOM   1815  O   VAL A 230      -8.870 -13.967  14.849  1.00 83.71           O  
ATOM   1816  CG1 VAL A 230      -5.931 -14.791  13.951  1.00 83.71           C  
ATOM   1817  CG2 VAL A 230      -4.427 -12.878  14.573  1.00 83.71           C  
ATOM   1818  N   ARG A 231      -8.074 -14.543  16.842  1.00 76.24           N  
ATOM   1819  CA  ARG A 231      -9.190 -15.420  17.182  1.00 76.24           C  
ATOM   1820  C   ARG A 231     -10.494 -14.635  17.274  1.00 76.24           C  
ATOM   1821  CB  ARG A 231      -8.921 -16.146  18.502  1.00 76.24           C  
ATOM   1822  O   ARG A 231     -11.532 -15.086  16.784  1.00 76.24           O  
ATOM   1823  CG  ARG A 231      -9.902 -17.269  18.798  1.00 76.24           C  
ATOM   1824  CD  ARG A 231      -9.592 -17.955  20.121  1.00 76.24           C  
ATOM   1825  NE  ARG A 231      -8.307 -18.648  20.081  1.00 76.24           N  
ATOM   1826  NH1 ARG A 231      -7.758 -18.191  22.278  1.00 76.24           N  
ATOM   1827  NH2 ARG A 231      -6.322 -19.398  20.960  1.00 76.24           N  
ATOM   1828  CZ  ARG A 231      -7.465 -18.744  21.106  1.00 76.24           C  
ATOM   1829  N   GLU A 232     -10.372 -13.485  17.929  1.00 73.06           N  
ATOM   1830  CA  GLU A 232     -11.522 -12.598  18.074  1.00 73.06           C  
ATOM   1831  C   GLU A 232     -12.068 -12.176  16.713  1.00 73.06           C  
ATOM   1832  CB  GLU A 232     -11.149 -11.362  18.897  1.00 73.06           C  
ATOM   1833  O   GLU A 232     -13.274 -12.258  16.469  1.00 73.06           O  
ATOM   1834  CG  GLU A 232     -12.285 -10.362  19.054  1.00 73.06           C  
ATOM   1835  CD  GLU A 232     -11.849  -9.057  19.701  1.00 73.06           C  
ATOM   1836  OE1 GLU A 232     -12.640  -8.085  19.701  1.00 73.06           O  
ATOM   1837  OE2 GLU A 232     -10.708  -9.004  20.212  1.00 73.06           O  
ATOM   1838  N   LEU A 233     -11.225 -11.739  15.840  1.00 78.19           N  
ATOM   1839  CA  LEU A 233     -11.632 -11.250  14.527  1.00 78.19           C  
ATOM   1840  C   LEU A 233     -12.168 -12.388  13.665  1.00 78.19           C  
ATOM   1841  CB  LEU A 233     -10.456 -10.569  13.821  1.00 78.19           C  
ATOM   1842  O   LEU A 233     -13.101 -12.193  12.883  1.00 78.19           O  
ATOM   1843  CG  LEU A 233      -9.997  -9.232  14.405  1.00 78.19           C  
ATOM   1844  CD1 LEU A 233      -8.744  -8.743  13.686  1.00 78.19           C  
ATOM   1845  CD2 LEU A 233     -11.112  -8.196  14.312  1.00 78.19           C  
ATOM   1846  N   SER A 234     -11.626 -13.571  13.854  1.00 80.65           N  
ATOM   1847  CA  SER A 234     -12.068 -14.743  13.106  1.00 80.65           C  
ATOM   1848  C   SER A 234     -13.443 -15.210  13.571  1.00 80.65           C  
ATOM   1849  CB  SER A 234     -11.058 -15.883  13.249  1.00 80.65           C  
ATOM   1850  O   SER A 234     -14.277 -15.611  12.757  1.00 80.65           O  
ATOM   1851  OG  SER A 234      -9.823 -15.539  12.645  1.00 80.65           O  
ATOM   1852  N   LYS A 235     -13.698 -15.278  14.918  1.00 71.86           N  
ATOM   1853  CA  LYS A 235     -14.954 -15.717  15.518  1.00 71.86           C  
ATOM   1854  C   LYS A 235     -16.112 -14.823  15.085  1.00 71.86           C  
ATOM   1855  CB  LYS A 235     -14.844 -15.730  17.044  1.00 71.86           C  
ATOM   1856  O   LYS A 235     -17.209 -15.311  14.804  1.00 71.86           O  
ATOM   1857  CG  LYS A 235     -16.002 -16.429  17.741  1.00 71.86           C  
ATOM   1858  CD  LYS A 235     -15.803 -16.469  19.251  1.00 71.86           C  
ATOM   1859  CE  LYS A 235     -16.996 -17.098  19.957  1.00 71.86           C  
ATOM   1860  NZ  LYS A 235     -16.803 -17.144  21.437  1.00 71.86           N  
ATOM   1861  N   LEU A 236     -15.860 -13.554  15.054  1.00 65.11           N  
ATOM   1862  CA  LEU A 236     -16.884 -12.594  14.655  1.00 65.11           C  
ATOM   1863  C   LEU A 236     -17.339 -12.849  13.222  1.00 65.11           C  
ATOM   1864  CB  LEU A 236     -16.358 -11.163  14.790  1.00 65.11           C  
ATOM   1865  O   LEU A 236     -18.499 -12.605  12.883  1.00 65.11           O  
ATOM   1866  CG  LEU A 236     -16.242 -10.614  16.212  1.00 65.11           C  
ATOM   1867  CD1 LEU A 236     -15.504  -9.279  16.207  1.00 65.11           C  
ATOM   1868  CD2 LEU A 236     -17.622 -10.465  16.843  1.00 65.11           C  
ATOM   1869  N   ALA A 237     -16.500 -13.461  12.495  1.00 63.16           N  
ATOM   1870  CA  ALA A 237     -16.818 -13.768  11.103  1.00 63.16           C  
ATOM   1871  C   ALA A 237     -17.720 -14.996  11.004  1.00 63.16           C  
ATOM   1872  CB  ALA A 237     -15.538 -13.987  10.301  1.00 63.16           C  
ATOM   1873  O   ALA A 237     -18.564 -15.083  10.110  1.00 63.16           O  
ATOM   1874  N   GLU A 238     -17.678 -15.915  12.034  1.00 63.51           N  
ATOM   1875  CA  GLU A 238     -18.363 -17.204  11.999  1.00 63.51           C  
ATOM   1876  C   GLU A 238     -19.738 -17.116  12.656  1.00 63.51           C  
ATOM   1877  CB  GLU A 238     -17.520 -18.281  12.686  1.00 63.51           C  
ATOM   1878  O   GLU A 238     -20.674 -17.804  12.244  1.00 63.51           O  
ATOM   1879  CG  GLU A 238     -16.254 -18.649  11.926  1.00 63.51           C  
ATOM   1880  CD  GLU A 238     -15.366 -19.627  12.678  1.00 63.51           C  
ATOM   1881  OE1 GLU A 238     -14.259 -19.945  12.185  1.00 63.51           O  
ATOM   1882  OE2 GLU A 238     -15.780 -20.080  13.769  1.00 63.51           O  
ATOM   1883  N   THR A 239     -19.944 -16.375  13.834  1.00 54.97           N  
ATOM   1884  CA  THR A 239     -21.071 -16.414  14.760  1.00 54.97           C  
ATOM   1885  C   THR A 239     -22.195 -15.498  14.283  1.00 54.97           C  
ATOM   1886  CB  THR A 239     -20.642 -16.008  16.181  1.00 54.97           C  
ATOM   1887  O   THR A 239     -23.364 -15.723  14.602  1.00 54.97           O  
ATOM   1888  CG2 THR A 239     -19.697 -17.040  16.787  1.00 54.97           C  
ATOM   1889  OG1 THR A 239     -19.976 -14.740  16.128  1.00 54.97           O  
ATOM   1890  N   THR A 240     -21.984 -14.602  13.405  1.00 50.83           N  
ATOM   1891  CA  THR A 240     -23.031 -13.682  12.976  1.00 50.83           C  
ATOM   1892  C   THR A 240     -23.480 -13.999  11.552  1.00 50.83           C  
ATOM   1893  CB  THR A 240     -22.557 -12.219  13.053  1.00 50.83           C  
ATOM   1894  O   THR A 240     -22.712 -14.554  10.763  1.00 50.83           O  
ATOM   1895  CG2 THR A 240     -22.865 -11.613  14.418  1.00 50.83           C  
ATOM   1896  OG1 THR A 240     -21.142 -12.170  12.830  1.00 50.83           O  
ATOM   1897  N   ASP A 241     -24.723 -14.466  11.323  1.00 52.05           N  
ATOM   1898  CA  ASP A 241     -25.286 -14.618   9.984  1.00 52.05           C  
ATOM   1899  C   ASP A 241     -24.861 -13.466   9.076  1.00 52.05           C  
ATOM   1900  CB  ASP A 241     -26.812 -14.701  10.050  1.00 52.05           C  
ATOM   1901  O   ASP A 241     -25.019 -13.540   7.856  1.00 52.05           O  
ATOM   1902  CG  ASP A 241     -27.345 -16.085   9.724  1.00 52.05           C  
ATOM   1903  OD1 ASP A 241     -26.569 -16.942   9.250  1.00 52.05           O  
ATOM   1904  OD2 ASP A 241     -28.554 -16.320   9.941  1.00 52.05           O  
ATOM   1905  N   LYS A 242     -24.164 -12.438   9.602  1.00 49.50           N  
ATOM   1906  CA  LYS A 242     -23.730 -11.319   8.771  1.00 49.50           C  
ATOM   1907  C   LYS A 242     -22.318 -11.547   8.237  1.00 49.50           C  
ATOM   1908  CB  LYS A 242     -23.787 -10.010   9.559  1.00 49.50           C  
ATOM   1909  O   LYS A 242     -21.398 -11.836   9.004  1.00 49.50           O  
ATOM   1910  CG  LYS A 242     -25.198  -9.542   9.880  1.00 49.50           C  
ATOM   1911  CD  LYS A 242     -25.197  -8.156  10.512  1.00 49.50           C  
ATOM   1912  CE  LYS A 242     -26.604  -7.710  10.887  1.00 49.50           C  
ATOM   1913  NZ  LYS A 242     -26.614  -6.333  11.465  1.00 49.50           N  
ATOM   1914  N   VAL A 243     -22.001 -12.254   7.131  1.00 50.22           N  
ATOM   1915  CA  VAL A 243     -20.833 -12.595   6.326  1.00 50.22           C  
ATOM   1916  C   VAL A 243     -19.836 -11.438   6.345  1.00 50.22           C  
ATOM   1917  CB  VAL A 243     -21.227 -12.935   4.871  1.00 50.22           C  
ATOM   1918  O   VAL A 243     -18.625 -11.653   6.260  1.00 50.22           O  
ATOM   1919  CG1 VAL A 243     -20.011 -13.418   4.081  1.00 50.22           C  
ATOM   1920  CG2 VAL A 243     -22.334 -13.988   4.850  1.00 50.22           C  
ATOM   1921  N   LYS A 244     -20.034 -10.384   7.225  1.00 60.78           N  
ATOM   1922  CA  LYS A 244     -19.149  -9.245   6.996  1.00 60.78           C  
ATOM   1923  C   LYS A 244     -18.721  -8.608   8.315  1.00 60.78           C  
ATOM   1924  CB  LYS A 244     -19.833  -8.204   6.109  1.00 60.78           C  
ATOM   1925  O   LYS A 244     -19.018  -7.439   8.571  1.00 60.78           O  
ATOM   1926  CG  LYS A 244     -20.088  -8.676   4.685  1.00 60.78           C  
ATOM   1927  CD  LYS A 244     -20.579  -7.538   3.799  1.00 60.78           C  
ATOM   1928  CE  LYS A 244     -20.794  -7.999   2.364  1.00 60.78           C  
ATOM   1929  NZ  LYS A 244     -21.259  -6.883   1.487  1.00 60.78           N  
ATOM   1930  N   GLN A 245     -18.223  -9.377   9.335  1.00 69.67           N  
ATOM   1931  CA  GLN A 245     -17.648  -8.922  10.596  1.00 69.67           C  
ATOM   1932  C   GLN A 245     -16.210  -9.408  10.752  1.00 69.67           C  
ATOM   1933  CB  GLN A 245     -18.495  -9.400  11.776  1.00 69.67           C  
ATOM   1934  O   GLN A 245     -15.708 -10.158   9.912  1.00 69.67           O  
ATOM   1935  CG  GLN A 245     -19.854  -8.720  11.874  1.00 69.67           C  
ATOM   1936  CD  GLN A 245     -20.495  -8.883  13.239  1.00 69.67           C  
ATOM   1937  NE2 GLN A 245     -21.768  -8.517  13.344  1.00 69.67           N  
ATOM   1938  OE1 GLN A 245     -19.852  -9.336  14.192  1.00 69.67           O  
ATOM   1939  N   GLY A 246     -15.408  -8.821  11.711  1.00 78.12           N  
ATOM   1940  CA  GLY A 246     -14.026  -9.156  12.017  1.00 78.12           C  
ATOM   1941  C   GLY A 246     -13.026  -8.395  11.167  1.00 78.12           C  
ATOM   1942  O   GLY A 246     -13.037  -7.163  11.140  1.00 78.12           O  
ATOM   1943  N   PHE A 247     -12.223  -9.161  10.338  1.00 85.40           N  
ATOM   1944  CA  PHE A 247     -11.190  -8.604   9.473  1.00 85.40           C  
ATOM   1945  C   PHE A 247     -11.806  -7.729   8.388  1.00 85.40           C  
ATOM   1946  CB  PHE A 247     -10.359  -9.722   8.837  1.00 85.40           C  
ATOM   1947  O   PHE A 247     -11.274  -6.664   8.066  1.00 85.40           O  
ATOM   1948  CG  PHE A 247      -9.383 -10.367   9.784  1.00 85.40           C  
ATOM   1949  CD1 PHE A 247      -8.261  -9.676  10.226  1.00 85.40           C  
ATOM   1950  CD2 PHE A 247      -9.587 -11.666  10.232  1.00 85.40           C  
ATOM   1951  CE1 PHE A 247      -7.356 -10.270  11.102  1.00 85.40           C  
ATOM   1952  CE2 PHE A 247      -8.687 -12.266  11.108  1.00 85.40           C  
ATOM   1953  CZ  PHE A 247      -7.572 -11.567  11.541  1.00 85.40           C  
ATOM   1954  N   TRP A 248     -12.939  -8.204   7.910  1.00 80.15           N  
ATOM   1955  CA  TRP A 248     -13.601  -7.476   6.833  1.00 80.15           C  
ATOM   1956  C   TRP A 248     -13.988  -6.071   7.283  1.00 80.15           C  
ATOM   1957  CB  TRP A 248     -14.843  -8.233   6.355  1.00 80.15           C  
ATOM   1958  O   TRP A 248     -13.743  -5.094   6.571  1.00 80.15           O  
ATOM   1959  CG  TRP A 248     -15.449  -7.679   5.101  1.00 80.15           C  
ATOM   1960  CD1 TRP A 248     -15.171  -8.053   3.816  1.00 80.15           C  
ATOM   1961  CD2 TRP A 248     -16.435  -6.645   5.014  1.00 80.15           C  
ATOM   1962  CE2 TRP A 248     -16.709  -6.444   3.643  1.00 80.15           C  
ATOM   1963  CE3 TRP A 248     -17.115  -5.870   5.963  1.00 80.15           C  
ATOM   1964  NE1 TRP A 248     -15.926  -7.314   2.934  1.00 80.15           N  
ATOM   1965  CH2 TRP A 248     -18.286  -4.753   4.147  1.00 80.15           C  
ATOM   1966  CZ2 TRP A 248     -17.636  -5.497   3.198  1.00 80.15           C  
ATOM   1967  CZ3 TRP A 248     -18.036  -4.929   5.518  1.00 80.15           C  
ATOM   1968  N   GLU A 249     -14.592  -5.943   8.390  1.00 72.29           N  
ATOM   1969  CA  GLU A 249     -15.038  -4.662   8.930  1.00 72.29           C  
ATOM   1970  C   GLU A 249     -13.869  -3.696   9.097  1.00 72.29           C  
ATOM   1971  CB  GLU A 249     -15.751  -4.862  10.269  1.00 72.29           C  
ATOM   1972  O   GLU A 249     -13.964  -2.526   8.721  1.00 72.29           O  
ATOM   1973  CG  GLU A 249     -16.331  -3.582  10.854  1.00 72.29           C  
ATOM   1974  CD  GLU A 249     -16.980  -3.784  12.214  1.00 72.29           C  
ATOM   1975  OE1 GLU A 249     -17.742  -2.897  12.661  1.00 72.29           O  
ATOM   1976  OE2 GLU A 249     -16.723  -4.838  12.838  1.00 72.29           O  
ATOM   1977  N   GLU A 250     -12.821  -4.247   9.681  1.00 79.41           N  
ATOM   1978  CA  GLU A 250     -11.657  -3.390   9.886  1.00 79.41           C  
ATOM   1979  C   GLU A 250     -11.088  -2.905   8.556  1.00 79.41           C  
ATOM   1980  CB  GLU A 250     -10.578  -4.130  10.681  1.00 79.41           C  
ATOM   1981  O   GLU A 250     -10.731  -1.733   8.419  1.00 79.41           O  
ATOM   1982  CG  GLU A 250     -10.870  -4.229  12.171  1.00 79.41           C  
ATOM   1983  CD  GLU A 250      -9.679  -4.707  12.986  1.00 79.41           C  
ATOM   1984  OE1 GLU A 250      -9.790  -4.791  14.231  1.00 79.41           O  
ATOM   1985  OE2 GLU A 250      -8.627  -4.999  12.376  1.00 79.41           O  
ATOM   1986  N   PHE A 251     -10.984  -3.890   7.707  1.00 85.56           N  
ATOM   1987  CA  PHE A 251     -10.438  -3.556   6.397  1.00 85.56           C  
ATOM   1988  C   PHE A 251     -11.334  -2.557   5.676  1.00 85.56           C  
ATOM   1989  CB  PHE A 251     -10.267  -4.818   5.546  1.00 85.56           C  
ATOM   1990  O   PHE A 251     -10.844  -1.631   5.026  1.00 85.56           O  
ATOM   1991  CG  PHE A 251      -9.656  -4.562   4.195  1.00 85.56           C  
ATOM   1992  CD1 PHE A 251     -10.380  -4.800   3.033  1.00 85.56           C  
ATOM   1993  CD2 PHE A 251      -8.357  -4.082   4.088  1.00 85.56           C  
ATOM   1994  CE1 PHE A 251      -9.817  -4.563   1.781  1.00 85.56           C  
ATOM   1995  CE2 PHE A 251      -7.788  -3.843   2.840  1.00 85.56           C  
ATOM   1996  CZ  PHE A 251      -8.519  -4.085   1.688  1.00 85.56           C  
ATOM   1997  N   GLU A 252     -12.591  -2.716   5.786  1.00 76.52           N  
ATOM   1998  CA  GLU A 252     -13.551  -1.817   5.152  1.00 76.52           C  
ATOM   1999  C   GLU A 252     -13.427  -0.400   5.705  1.00 76.52           C  
ATOM   2000  CB  GLU A 252     -14.979  -2.334   5.343  1.00 76.52           C  
ATOM   2001  O   GLU A 252     -13.522   0.574   4.956  1.00 76.52           O  
ATOM   2002  CG  GLU A 252     -16.032  -1.514   4.612  1.00 76.52           C  
ATOM   2003  CD  GLU A 252     -15.818  -1.468   3.107  1.00 76.52           C  
ATOM   2004  OE1 GLU A 252     -16.275  -0.499   2.459  1.00 76.52           O  
ATOM   2005  OE2 GLU A 252     -15.190  -2.408   2.572  1.00 76.52           O  
ATOM   2006  N   THR A 253     -13.343  -0.310   7.006  1.00 73.57           N  
ATOM   2007  CA  THR A 253     -13.134   0.988   7.639  1.00 73.57           C  
ATOM   2008  C   THR A 253     -11.894   1.673   7.071  1.00 73.57           C  
ATOM   2009  CB  THR A 253     -12.991   0.847   9.166  1.00 73.57           C  
ATOM   2010  O   THR A 253     -11.904   2.880   6.824  1.00 73.57           O  
ATOM   2011  CG2 THR A 253     -12.760   2.204   9.824  1.00 73.57           C  
ATOM   2012  OG1 THR A 253     -14.188   0.267   9.701  1.00 73.57           O  
ATOM   2013  N   LEU A 254     -10.829   0.878   6.865  1.00 78.89           N  
ATOM   2014  CA  LEU A 254      -9.588   1.386   6.288  1.00 78.89           C  
ATOM   2015  C   LEU A 254      -9.817   1.894   4.869  1.00 78.89           C  
ATOM   2016  CB  LEU A 254      -8.513   0.296   6.286  1.00 78.89           C  
ATOM   2017  O   LEU A 254      -9.305   2.951   4.494  1.00 78.89           O  
ATOM   2018  CG  LEU A 254      -7.772   0.072   7.605  1.00 78.89           C  
ATOM   2019  CD1 LEU A 254      -6.893  -1.171   7.514  1.00 78.89           C  
ATOM   2020  CD2 LEU A 254      -6.940   1.297   7.966  1.00 78.89           C  
ATOM   2021  N   GLN A 255     -10.641   1.177   4.182  1.00 77.07           N  
ATOM   2022  CA  GLN A 255     -10.937   1.564   2.807  1.00 77.07           C  
ATOM   2023  C   GLN A 255     -11.702   2.883   2.759  1.00 77.07           C  
ATOM   2024  CB  GLN A 255     -11.736   0.468   2.100  1.00 77.07           C  
ATOM   2025  O   GLN A 255     -11.447   3.724   1.894  1.00 77.07           O  
ATOM   2026  CG  GLN A 255     -10.904  -0.748   1.714  1.00 77.07           C  
ATOM   2027  CD  GLN A 255     -11.576  -1.609   0.662  1.00 77.07           C  
ATOM   2028  NE2 GLN A 255     -12.315  -2.620   1.106  1.00 77.07           N  
ATOM   2029  OE1 GLN A 255     -11.434  -1.368  -0.541  1.00 77.07           O  
ATOM   2030  N   GLN A 256     -12.539   3.102   3.671  1.00 68.86           N  
ATOM   2031  CA  GLN A 256     -13.371   4.299   3.732  1.00 68.86           C  
ATOM   2032  C   GLN A 256     -12.532   5.537   4.033  1.00 68.86           C  
ATOM   2033  CB  GLN A 256     -14.467   4.138   4.787  1.00 68.86           C  
ATOM   2034  O   GLN A 256     -12.891   6.648   3.635  1.00 68.86           O  
ATOM   2035  CG  GLN A 256     -15.552   3.143   4.400  1.00 68.86           C  
ATOM   2036  CD  GLN A 256     -16.546   2.892   5.519  1.00 68.86           C  
ATOM   2037  NE2 GLN A 256     -17.469   1.963   5.296  1.00 68.86           N  
ATOM   2038  OE1 GLN A 256     -16.483   3.528   6.576  1.00 68.86           O  
ATOM   2039  N   GLN A 257     -11.465   5.365   4.658  1.00 70.05           N  
ATOM   2040  CA  GLN A 257     -10.614   6.476   5.070  1.00 70.05           C  
ATOM   2041  C   GLN A 257      -9.707   6.927   3.929  1.00 70.05           C  
ATOM   2042  CB  GLN A 257      -9.773   6.085   6.286  1.00 70.05           C  
ATOM   2043  O   GLN A 257      -9.111   8.005   3.992  1.00 70.05           O  
ATOM   2044  CG  GLN A 257     -10.588   5.868   7.554  1.00 70.05           C  
ATOM   2045  CD  GLN A 257      -9.745   5.381   8.718  1.00 70.05           C  
ATOM   2046  NE2 GLN A 257     -10.236   5.591   9.934  1.00 70.05           N  
ATOM   2047  OE1 GLN A 257      -8.661   4.821   8.525  1.00 70.05           O  
ATOM   2048  N   GLU A 258      -9.650   6.095   2.830  1.00 70.83           N  
ATOM   2049  CA  GLU A 258      -8.758   6.376   1.709  1.00 70.83           C  
ATOM   2050  C   GLU A 258      -9.213   7.612   0.939  1.00 70.83           C  
ATOM   2051  CB  GLU A 258      -8.680   5.170   0.769  1.00 70.83           C  
ATOM   2052  O   GLU A 258      -8.415   8.246   0.245  1.00 70.83           O  
ATOM   2053  CG  GLU A 258      -7.385   5.093  -0.027  1.00 70.83           C  
ATOM   2054  CD  GLU A 258      -7.119   3.714  -0.610  1.00 70.83           C  
ATOM   2055  OE1 GLU A 258      -6.043   3.508  -1.216  1.00 70.83           O  
ATOM   2056  OE2 GLU A 258      -7.995   2.833  -0.460  1.00 70.83           O  
ATOM   2057  N   CYS A 259     -10.476   8.010   1.038  1.00 61.66           N  
ATOM   2058  CA  CYS A 259     -10.974   9.182   0.327  1.00 61.66           C  
ATOM   2059  C   CYS A 259     -10.287  10.451   0.817  1.00 61.66           C  
ATOM   2060  CB  CYS A 259     -12.487   9.311   0.501  1.00 61.66           C  
ATOM   2061  O   CYS A 259     -10.262  11.460   0.110  1.00 61.66           O  
ATOM   2062  SG  CYS A 259     -13.389   7.775   0.199  1.00 61.66           S  
ATOM   2063  N   LYS A 260      -9.663  10.270   2.032  1.00 64.67           N  
ATOM   2064  CA  LYS A 260      -8.966  11.415   2.612  1.00 64.67           C  
ATOM   2065  C   LYS A 260      -7.572  11.571   2.012  1.00 64.67           C  
ATOM   2066  CB  LYS A 260      -8.870  11.271   4.131  1.00 64.67           C  
ATOM   2067  O   LYS A 260      -6.906  12.585   2.231  1.00 64.67           O  
ATOM   2068  CG  LYS A 260     -10.216  11.290   4.841  1.00 64.67           C  
ATOM   2069  CD  LYS A 260     -10.053  11.164   6.351  1.00 64.67           C  
ATOM   2070  CE  LYS A 260     -11.401  11.134   7.058  1.00 64.67           C  
ATOM   2071  NZ  LYS A 260     -11.248  10.969   8.535  1.00 64.67           N  
ATOM   2072  N   LEU A 261      -7.223  10.611   1.165  1.00 70.64           N  
ATOM   2073  CA  LEU A 261      -5.849  10.595   0.673  1.00 70.64           C  
ATOM   2074  C   LEU A 261      -5.804  10.886  -0.823  1.00 70.64           C  
ATOM   2075  CB  LEU A 261      -5.192   9.243   0.962  1.00 70.64           C  
ATOM   2076  O   LEU A 261      -5.020  10.278  -1.555  1.00 70.64           O  
ATOM   2077  CG  LEU A 261      -5.107   8.830   2.432  1.00 70.64           C  
ATOM   2078  CD1 LEU A 261      -4.501   7.437   2.558  1.00 70.64           C  
ATOM   2079  CD2 LEU A 261      -4.295   9.847   3.227  1.00 70.64           C  
ATOM   2080  N   LEU A 262      -6.589  11.834  -1.325  1.00 74.40           N  
ATOM   2081  CA  LEU A 262      -6.520  12.220  -2.730  1.00 74.40           C  
ATOM   2082  C   LEU A 262      -5.395  13.223  -2.964  1.00 74.40           C  
ATOM   2083  CB  LEU A 262      -7.854  12.815  -3.189  1.00 74.40           C  
ATOM   2084  O   LEU A 262      -5.652  14.394  -3.251  1.00 74.40           O  
ATOM   2085  CG  LEU A 262      -9.064  11.880  -3.144  1.00 74.40           C  
ATOM   2086  CD1 LEU A 262     -10.345  12.658  -3.427  1.00 74.40           C  
ATOM   2087  CD2 LEU A 262      -8.895  10.738  -4.140  1.00 74.40           C  
ATOM   2088  N   TYR A 263      -4.234  12.821  -2.678  1.00 88.02           N  
ATOM   2089  CA  TYR A 263      -3.047  13.651  -2.849  1.00 88.02           C  
ATOM   2090  C   TYR A 263      -2.734  13.857  -4.327  1.00 88.02           C  
ATOM   2091  CB  TYR A 263      -1.842  13.019  -2.145  1.00 88.02           C  
ATOM   2092  O   TYR A 263      -3.215  13.108  -5.180  1.00 88.02           O  
ATOM   2093  CG  TYR A 263      -2.012  12.891  -0.650  1.00 88.02           C  
ATOM   2094  CD1 TYR A 263      -2.366  13.992   0.127  1.00 88.02           C  
ATOM   2095  CD2 TYR A 263      -1.818  11.670  -0.012  1.00 88.02           C  
ATOM   2096  CE1 TYR A 263      -2.521  13.879   1.505  1.00 88.02           C  
ATOM   2097  CE2 TYR A 263      -1.971  11.546   1.365  1.00 88.02           C  
ATOM   2098  OH  TYR A 263      -2.475  12.537   3.477  1.00 88.02           O  
ATOM   2099  CZ  TYR A 263      -2.323  12.654   2.113  1.00 88.02           C  
ATOM   2100  N   SER A 264      -1.970  14.897  -4.619  1.00 93.20           N  
ATOM   2101  CA  SER A 264      -1.619  15.281  -5.983  1.00 93.20           C  
ATOM   2102  C   SER A 264      -0.836  14.176  -6.684  1.00 93.20           C  
ATOM   2103  CB  SER A 264      -0.804  16.574  -5.983  1.00 93.20           C  
ATOM   2104  O   SER A 264       0.050  13.561  -6.086  1.00 93.20           O  
ATOM   2105  OG  SER A 264      -0.378  16.900  -7.295  1.00 93.20           O  
ATOM   2106  N   ARG A 265      -1.107  13.984  -8.042  1.00 94.66           N  
ATOM   2107  CA  ARG A 265      -0.440  13.033  -8.925  1.00 94.66           C  
ATOM   2108  C   ARG A 265      -0.109  13.672 -10.269  1.00 94.66           C  
ATOM   2109  CB  ARG A 265      -1.311  11.792  -9.135  1.00 94.66           C  
ATOM   2110  O   ARG A 265      -0.151  13.006 -11.306  1.00 94.66           O  
ATOM   2111  CG  ARG A 265      -1.586  11.009  -7.861  1.00 94.66           C  
ATOM   2112  CD  ARG A 265      -2.758  10.052  -8.028  1.00 94.66           C  
ATOM   2113  NE  ARG A 265      -4.036  10.721  -7.800  1.00 94.66           N  
ATOM   2114  NH1 ARG A 265      -5.284   8.776  -7.780  1.00 94.66           N  
ATOM   2115  NH2 ARG A 265      -6.309  10.805  -7.481  1.00 94.66           N  
ATOM   2116  CZ  ARG A 265      -5.207  10.099  -7.688  1.00 94.66           C  
ATOM   2117  N   LYS A 266       0.115  14.895 -10.268  1.00 94.75           N  
ATOM   2118  CA  LYS A 266       0.243  15.712 -11.471  1.00 94.75           C  
ATOM   2119  C   LYS A 266       1.415  15.246 -12.329  1.00 94.75           C  
ATOM   2120  CB  LYS A 266       0.418  17.186 -11.102  1.00 94.75           C  
ATOM   2121  O   LYS A 266       1.310  15.191 -13.556  1.00 94.75           O  
ATOM   2122  CG  LYS A 266      -0.837  17.836 -10.539  1.00 94.75           C  
ATOM   2123  CD  LYS A 266      -0.618  19.315 -10.246  1.00 94.75           C  
ATOM   2124  CE  LYS A 266      -1.859  19.957  -9.642  1.00 94.75           C  
ATOM   2125  NZ  LYS A 266      -1.627  21.389  -9.288  1.00 94.75           N  
ATOM   2126  N   GLU A 267       2.513  14.836 -11.639  1.00 94.97           N  
ATOM   2127  CA  GLU A 267       3.703  14.430 -12.381  1.00 94.97           C  
ATOM   2128  C   GLU A 267       3.444  13.162 -13.189  1.00 94.97           C  
ATOM   2129  CB  GLU A 267       4.884  14.216 -11.430  1.00 94.97           C  
ATOM   2130  O   GLU A 267       3.862  13.059 -14.344  1.00 94.97           O  
ATOM   2131  CG  GLU A 267       5.343  15.484 -10.724  1.00 94.97           C  
ATOM   2132  CD  GLU A 267       5.831  16.560 -11.681  1.00 94.97           C  
ATOM   2133  OE1 GLU A 267       5.531  17.754 -11.456  1.00 94.97           O  
ATOM   2134  OE2 GLU A 267       6.519  16.205 -12.665  1.00 94.97           O  
ATOM   2135  N   GLY A 268       2.796  12.186 -12.552  1.00 95.27           N  
ATOM   2136  CA  GLY A 268       2.460  10.948 -13.235  1.00 95.27           C  
ATOM   2137  C   GLY A 268       1.444  11.136 -14.346  1.00 95.27           C  
ATOM   2138  O   GLY A 268       1.381  10.333 -15.279  1.00 95.27           O  
ATOM   2139  N   GLN A 269       0.659  12.284 -14.338  1.00 95.03           N  
ATOM   2140  CA  GLN A 269      -0.413  12.539 -15.295  1.00 95.03           C  
ATOM   2141  C   GLN A 269       0.100  13.322 -16.500  1.00 95.03           C  
ATOM   2142  CB  GLN A 269      -1.561  13.296 -14.626  1.00 95.03           C  
ATOM   2143  O   GLN A 269      -0.621  13.498 -17.485  1.00 95.03           O  
ATOM   2144  CG  GLN A 269      -2.354  12.458 -13.632  1.00 95.03           C  
ATOM   2145  CD  GLN A 269      -3.373  13.273 -12.858  1.00 95.03           C  
ATOM   2146  NE2 GLN A 269      -4.466  12.632 -12.459  1.00 95.03           N  
ATOM   2147  OE1 GLN A 269      -3.179  14.469 -12.619  1.00 95.03           O  
ATOM   2148  N   ARG A 270       1.263  13.753 -16.451  1.00 94.54           N  
ATOM   2149  CA  ARG A 270       1.822  14.485 -17.584  1.00 94.54           C  
ATOM   2150  C   ARG A 270       1.842  13.619 -18.839  1.00 94.54           C  
ATOM   2151  CB  ARG A 270       3.235  14.976 -17.262  1.00 94.54           C  
ATOM   2152  O   ARG A 270       2.081  12.412 -18.763  1.00 94.54           O  
ATOM   2153  CG  ARG A 270       3.276  16.123 -16.266  1.00 94.54           C  
ATOM   2154  CD  ARG A 270       4.693  16.644 -16.064  1.00 94.54           C  
ATOM   2155  NE  ARG A 270       4.724  17.778 -15.145  1.00 94.54           N  
ATOM   2156  NH1 ARG A 270       7.000  18.128 -15.328  1.00 94.54           N  
ATOM   2157  NH2 ARG A 270       5.734  19.473 -13.970  1.00 94.54           N  
ATOM   2158  CZ  ARG A 270       5.819  18.457 -14.816  1.00 94.54           C  
ATOM   2159  N   GLN A 271       1.566  14.294 -19.932  1.00 92.49           N  
ATOM   2160  CA  GLN A 271       1.495  13.613 -21.220  1.00 92.49           C  
ATOM   2161  C   GLN A 271       2.787  12.856 -21.515  1.00 92.49           C  
ATOM   2162  CB  GLN A 271       1.204  14.612 -22.341  1.00 92.49           C  
ATOM   2163  O   GLN A 271       2.752  11.728 -22.012  1.00 92.49           O  
ATOM   2164  CG  GLN A 271       0.942  13.961 -23.693  1.00 92.49           C  
ATOM   2165  CD  GLN A 271      -0.236  13.006 -23.666  1.00 92.49           C  
ATOM   2166  NE2 GLN A 271      -0.044  11.811 -24.215  1.00 92.49           N  
ATOM   2167  OE1 GLN A 271      -1.311  13.338 -23.155  1.00 92.49           O  
ATOM   2168  N   GLU A 272       3.917  13.371 -21.074  1.00 91.82           N  
ATOM   2169  CA  GLU A 272       5.233  12.807 -21.360  1.00 91.82           C  
ATOM   2170  C   GLU A 272       5.496  11.565 -20.514  1.00 91.82           C  
ATOM   2171  CB  GLU A 272       6.329  13.849 -21.121  1.00 91.82           C  
ATOM   2172  O   GLU A 272       6.339  10.736 -20.864  1.00 91.82           O  
ATOM   2173  CG  GLU A 272       6.224  15.070 -22.023  1.00 91.82           C  
ATOM   2174  CD  GLU A 272       5.281  16.134 -21.485  1.00 91.82           C  
ATOM   2175  OE1 GLU A 272       5.135  17.197 -22.130  1.00 91.82           O  
ATOM   2176  OE2 GLU A 272       4.684  15.904 -20.410  1.00 91.82           O  
ATOM   2177  N   ASN A 273       4.729  11.397 -19.355  1.00 94.95           N  
ATOM   2178  CA  ASN A 273       5.013  10.328 -18.403  1.00 94.95           C  
ATOM   2179  C   ASN A 273       3.988   9.202 -18.504  1.00 94.95           C  
ATOM   2180  CB  ASN A 273       5.059  10.878 -16.976  1.00 94.95           C  
ATOM   2181  O   ASN A 273       4.164   8.141 -17.902  1.00 94.95           O  
ATOM   2182  CG  ASN A 273       6.270  11.755 -16.727  1.00 94.95           C  
ATOM   2183  ND2 ASN A 273       6.122  12.734 -15.843  1.00 94.95           N  
ATOM   2184  OD1 ASN A 273       7.330  11.555 -17.326  1.00 94.95           O  
ATOM   2185  N   LYS A 274       2.989   9.381 -19.355  1.00 93.93           N  
ATOM   2186  CA  LYS A 274       1.888   8.426 -19.428  1.00 93.93           C  
ATOM   2187  C   LYS A 274       2.386   7.042 -19.833  1.00 93.93           C  
ATOM   2188  CB  LYS A 274       0.822   8.908 -20.414  1.00 93.93           C  
ATOM   2189  O   LYS A 274       1.943   6.031 -19.282  1.00 93.93           O  
ATOM   2190  CG  LYS A 274      -0.110   9.969 -19.847  1.00 93.93           C  
ATOM   2191  CD  LYS A 274      -1.249  10.283 -20.809  1.00 93.93           C  
ATOM   2192  CE  LYS A 274      -2.235  11.274 -20.205  1.00 93.93           C  
ATOM   2193  NZ  LYS A 274      -3.348  11.594 -21.148  1.00 93.93           N  
ATOM   2194  N   ASN A 275       3.360   7.000 -20.744  1.00 94.97           N  
ATOM   2195  CA  ASN A 275       3.833   5.718 -21.256  1.00 94.97           C  
ATOM   2196  C   ASN A 275       4.799   5.048 -20.283  1.00 94.97           C  
ATOM   2197  CB  ASN A 275       4.496   5.897 -22.623  1.00 94.97           C  
ATOM   2198  O   ASN A 275       5.248   3.925 -20.522  1.00 94.97           O  
ATOM   2199  CG  ASN A 275       5.679   6.844 -22.579  1.00 94.97           C  
ATOM   2200  ND2 ASN A 275       6.538   6.768 -23.589  1.00 94.97           N  
ATOM   2201  OD1 ASN A 275       5.820   7.637 -21.645  1.00 94.97           O  
ATOM   2202  N   LYS A 276       5.052   5.747 -19.154  1.00 95.95           N  
ATOM   2203  CA  LYS A 276       5.964   5.209 -18.148  1.00 95.95           C  
ATOM   2204  C   LYS A 276       5.196   4.576 -16.992  1.00 95.95           C  
ATOM   2205  CB  LYS A 276       6.893   6.305 -17.624  1.00 95.95           C  
ATOM   2206  O   LYS A 276       5.799   4.083 -16.035  1.00 95.95           O  
ATOM   2207  CG  LYS A 276       7.825   6.884 -18.678  1.00 95.95           C  
ATOM   2208  CD  LYS A 276       8.784   7.903 -18.077  1.00 95.95           C  
ATOM   2209  CE  LYS A 276       9.729   8.470 -19.127  1.00 95.95           C  
ATOM   2210  NZ  LYS A 276      10.708   9.429 -18.533  1.00 95.95           N  
ATOM   2211  N   ASN A 277       3.890   4.678 -17.093  1.00 97.31           N  
ATOM   2212  CA  ASN A 277       3.015   4.079 -16.091  1.00 97.31           C  
ATOM   2213  C   ASN A 277       2.399   2.776 -16.592  1.00 97.31           C  
ATOM   2214  CB  ASN A 277       1.916   5.062 -15.681  1.00 97.31           C  
ATOM   2215  O   ASN A 277       1.814   2.736 -17.675  1.00 97.31           O  
ATOM   2216  CG  ASN A 277       2.470   6.367 -15.144  1.00 97.31           C  
ATOM   2217  ND2 ASN A 277       1.991   7.481 -15.683  1.00 97.31           N  
ATOM   2218  OD1 ASN A 277       3.323   6.373 -14.252  1.00 97.31           O  
ATOM   2219  N   ARG A 278       2.633   1.713 -15.802  1.00 96.68           N  
ATOM   2220  CA  ARG A 278       2.038   0.434 -16.176  1.00 96.68           C  
ATOM   2221  C   ARG A 278       0.518   0.537 -16.248  1.00 96.68           C  
ATOM   2222  CB  ARG A 278       2.443  -0.658 -15.184  1.00 96.68           C  
ATOM   2223  O   ARG A 278      -0.103  -0.002 -17.166  1.00 96.68           O  
ATOM   2224  CG  ARG A 278       1.858  -2.026 -15.500  1.00 96.68           C  
ATOM   2225  CD  ARG A 278       2.436  -3.108 -14.599  1.00 96.68           C  
ATOM   2226  NE  ARG A 278       3.767  -3.519 -15.035  1.00 96.68           N  
ATOM   2227  NH1 ARG A 278       3.022  -4.771 -16.827  1.00 96.68           N  
ATOM   2228  NH2 ARG A 278       5.266  -4.610 -16.390  1.00 96.68           N  
ATOM   2229  CZ  ARG A 278       4.015  -4.299 -16.083  1.00 96.68           C  
ATOM   2230  N   TYR A 279      -0.017   1.217 -15.159  1.00 95.13           N  
ATOM   2231  CA  TYR A 279      -1.447   1.504 -15.126  1.00 95.13           C  
ATOM   2232  C   TYR A 279      -1.702   3.006 -15.142  1.00 95.13           C  
ATOM   2233  CB  TYR A 279      -2.092   0.878 -13.885  1.00 95.13           C  
ATOM   2234  O   TYR A 279      -1.056   3.760 -14.410  1.00 95.13           O  
ATOM   2235  CG  TYR A 279      -1.852  -0.607 -13.760  1.00 95.13           C  
ATOM   2236  CD1 TYR A 279      -2.517  -1.512 -14.583  1.00 95.13           C  
ATOM   2237  CD2 TYR A 279      -0.960  -1.107 -12.818  1.00 95.13           C  
ATOM   2238  CE1 TYR A 279      -2.301  -2.881 -14.470  1.00 95.13           C  
ATOM   2239  CE2 TYR A 279      -0.735  -2.475 -12.695  1.00 95.13           C  
ATOM   2240  OH  TYR A 279      -1.190  -4.707 -13.408  1.00 95.13           O  
ATOM   2241  CZ  TYR A 279      -1.409  -3.352 -13.525  1.00 95.13           C  
ATOM   2242  N   LYS A 280      -2.646   3.300 -16.048  1.00 92.88           N  
ATOM   2243  CA  LYS A 280      -2.955   4.701 -16.320  1.00 92.88           C  
ATOM   2244  C   LYS A 280      -3.352   5.434 -15.042  1.00 92.88           C  
ATOM   2245  CB  LYS A 280      -4.074   4.813 -17.357  1.00 92.88           C  
ATOM   2246  O   LYS A 280      -2.984   6.594 -14.846  1.00 92.88           O  
ATOM   2247  CG  LYS A 280      -4.437   6.244 -17.723  1.00 92.88           C  
ATOM   2248  CD  LYS A 280      -5.553   6.290 -18.759  1.00 92.88           C  
ATOM   2249  CE  LYS A 280      -5.973   7.721 -19.067  1.00 92.88           C  
ATOM   2250  NZ  LYS A 280      -7.054   7.771 -20.097  1.00 92.88           N  
ATOM   2251  N   ASN A 281      -4.024   4.703 -14.149  1.00 92.88           N  
ATOM   2252  CA  ASN A 281      -4.622   5.388 -13.008  1.00 92.88           C  
ATOM   2253  C   ASN A 281      -3.981   4.951 -11.694  1.00 92.88           C  
ATOM   2254  CB  ASN A 281      -6.132   5.147 -12.969  1.00 92.88           C  
ATOM   2255  O   ASN A 281      -4.488   5.269 -10.616  1.00 92.88           O  
ATOM   2256  CG  ASN A 281      -6.852   5.751 -14.158  1.00 92.88           C  
ATOM   2257  ND2 ASN A 281      -7.730   4.972 -14.779  1.00 92.88           N  
ATOM   2258  OD1 ASN A 281      -6.619   6.908 -14.518  1.00 92.88           O  
ATOM   2259  N   ILE A 282      -2.945   4.218 -11.672  1.00 96.23           N  
ATOM   2260  CA  ILE A 282      -2.152   3.901 -10.490  1.00 96.23           C  
ATOM   2261  C   ILE A 282      -0.828   4.660 -10.538  1.00 96.23           C  
ATOM   2262  CB  ILE A 282      -1.895   2.382 -10.372  1.00 96.23           C  
ATOM   2263  O   ILE A 282       0.160   4.163 -11.086  1.00 96.23           O  
ATOM   2264  CG1 ILE A 282      -3.221   1.613 -10.394  1.00 96.23           C  
ATOM   2265  CG2 ILE A 282      -1.100   2.065  -9.102  1.00 96.23           C  
ATOM   2266  CD1 ILE A 282      -3.062   0.101 -10.306  1.00 96.23           C  
ATOM   2267  N   LEU A 283      -0.911   5.848 -10.021  1.00 96.99           N  
ATOM   2268  CA  LEU A 283       0.190   6.799 -10.139  1.00 96.99           C  
ATOM   2269  C   LEU A 283       0.782   7.116  -8.770  1.00 96.99           C  
ATOM   2270  CB  LEU A 283      -0.286   8.088 -10.814  1.00 96.99           C  
ATOM   2271  O   LEU A 283       0.082   7.056  -7.756  1.00 96.99           O  
ATOM   2272  CG  LEU A 283      -0.952   7.931 -12.181  1.00 96.99           C  
ATOM   2273  CD1 LEU A 283      -1.494   9.273 -12.664  1.00 96.99           C  
ATOM   2274  CD2 LEU A 283       0.030   7.351 -13.192  1.00 96.99           C  
ATOM   2275  N   PRO A 284       2.090   7.476  -8.739  1.00 97.53           N  
ATOM   2276  CA  PRO A 284       2.707   7.843  -7.463  1.00 97.53           C  
ATOM   2277  C   PRO A 284       2.228   9.197  -6.943  1.00 97.53           C  
ATOM   2278  CB  PRO A 284       4.202   7.884  -7.793  1.00 97.53           C  
ATOM   2279  O   PRO A 284       1.898  10.085  -7.734  1.00 97.53           O  
ATOM   2280  CG  PRO A 284       4.264   8.266  -9.236  1.00 97.53           C  
ATOM   2281  CD  PRO A 284       3.103   7.632  -9.948  1.00 97.53           C  
ATOM   2282  N   PHE A 285       2.194   9.295  -5.595  1.00 97.63           N  
ATOM   2283  CA  PHE A 285       1.980  10.621  -5.027  1.00 97.63           C  
ATOM   2284  C   PHE A 285       3.170  11.530  -5.312  1.00 97.63           C  
ATOM   2285  CB  PHE A 285       1.741  10.528  -3.517  1.00 97.63           C  
ATOM   2286  O   PHE A 285       4.322  11.112  -5.184  1.00 97.63           O  
ATOM   2287  CG  PHE A 285       0.474   9.806  -3.146  1.00 97.63           C  
ATOM   2288  CD1 PHE A 285      -0.596   9.751  -4.031  1.00 97.63           C  
ATOM   2289  CD2 PHE A 285       0.353   9.180  -1.912  1.00 97.63           C  
ATOM   2290  CE1 PHE A 285      -1.770   9.083  -3.691  1.00 97.63           C  
ATOM   2291  CE2 PHE A 285      -0.817   8.511  -1.565  1.00 97.63           C  
ATOM   2292  CZ  PHE A 285      -1.877   8.464  -2.456  1.00 97.63           C  
ATOM   2293  N   ASP A 286       2.880  12.834  -5.635  1.00 97.10           N  
ATOM   2294  CA  ASP A 286       3.942  13.773  -5.984  1.00 97.10           C  
ATOM   2295  C   ASP A 286       4.872  14.017  -4.798  1.00 97.10           C  
ATOM   2296  CB  ASP A 286       3.349  15.098  -6.469  1.00 97.10           C  
ATOM   2297  O   ASP A 286       6.089  14.116  -4.967  1.00 97.10           O  
ATOM   2298  CG  ASP A 286       2.687  14.987  -7.831  1.00 97.10           C  
ATOM   2299  OD1 ASP A 286       2.934  13.996  -8.551  1.00 97.10           O  
ATOM   2300  OD2 ASP A 286       1.913  15.902  -8.189  1.00 97.10           O  
ATOM   2301  N   HIS A 287       4.351  14.056  -3.605  1.00 96.37           N  
ATOM   2302  CA  HIS A 287       5.112  14.500  -2.443  1.00 96.37           C  
ATOM   2303  C   HIS A 287       6.059  13.409  -1.954  1.00 96.37           C  
ATOM   2304  CB  HIS A 287       4.170  14.922  -1.314  1.00 96.37           C  
ATOM   2305  O   HIS A 287       7.014  13.690  -1.227  1.00 96.37           O  
ATOM   2306  CG  HIS A 287       3.329  13.804  -0.785  1.00 96.37           C  
ATOM   2307  CD2 HIS A 287       3.383  13.128   0.386  1.00 96.37           C  
ATOM   2308  ND1 HIS A 287       2.283  13.259  -1.498  1.00 96.37           N  
ATOM   2309  CE1 HIS A 287       1.728  12.294  -0.784  1.00 96.37           C  
ATOM   2310  NE2 HIS A 287       2.376  12.194   0.363  1.00 96.37           N  
ATOM   2311  N   THR A 288       5.859  12.169  -2.355  1.00 97.25           N  
ATOM   2312  CA  THR A 288       6.751  11.115  -1.886  1.00 97.25           C  
ATOM   2313  C   THR A 288       7.382  10.377  -3.064  1.00 97.25           C  
ATOM   2314  CB  THR A 288       6.006  10.111  -0.988  1.00 97.25           C  
ATOM   2315  O   THR A 288       7.978   9.312  -2.888  1.00 97.25           O  
ATOM   2316  CG2 THR A 288       5.521  10.776   0.296  1.00 97.25           C  
ATOM   2317  OG1 THR A 288       4.876   9.590  -1.699  1.00 97.25           O  
ATOM   2318  N   ARG A 289       7.213  10.903  -4.290  1.00 97.59           N  
ATOM   2319  CA  ARG A 289       7.750  10.196  -5.447  1.00 97.59           C  
ATOM   2320  C   ARG A 289       9.274  10.251  -5.464  1.00 97.59           C  
ATOM   2321  CB  ARG A 289       7.190  10.783  -6.745  1.00 97.59           C  
ATOM   2322  O   ARG A 289       9.871  11.203  -4.957  1.00 97.59           O  
ATOM   2323  CG  ARG A 289       7.702  12.179  -7.061  1.00 97.59           C  
ATOM   2324  CD  ARG A 289       7.170  12.686  -8.394  1.00 97.59           C  
ATOM   2325  NE  ARG A 289       7.627  14.045  -8.674  1.00 97.59           N  
ATOM   2326  NH1 ARG A 289       9.696  13.405  -9.478  1.00 97.59           N  
ATOM   2327  NH2 ARG A 289       9.128  15.625  -9.398  1.00 97.59           N  
ATOM   2328  CZ  ARG A 289       8.816  14.355  -9.183  1.00 97.59           C  
ATOM   2329  N   VAL A 290       9.839   9.233  -6.014  1.00 98.10           N  
ATOM   2330  CA  VAL A 290      11.271   9.241  -6.294  1.00 98.10           C  
ATOM   2331  C   VAL A 290      11.555  10.123  -7.508  1.00 98.10           C  
ATOM   2332  CB  VAL A 290      11.809   7.813  -6.535  1.00 98.10           C  
ATOM   2333  O   VAL A 290      10.945   9.951  -8.565  1.00 98.10           O  
ATOM   2334  CG1 VAL A 290      13.290   7.850  -6.909  1.00 98.10           C  
ATOM   2335  CG2 VAL A 290      11.589   6.944  -5.298  1.00 98.10           C  
ATOM   2336  N   VAL A 291      12.521  11.070  -7.380  1.00 96.85           N  
ATOM   2337  CA  VAL A 291      12.901  11.992  -8.445  1.00 96.85           C  
ATOM   2338  C   VAL A 291      14.291  11.635  -8.967  1.00 96.85           C  
ATOM   2339  CB  VAL A 291      12.873  13.459  -7.962  1.00 96.85           C  
ATOM   2340  O   VAL A 291      15.266  11.647  -8.212  1.00 96.85           O  
ATOM   2341  CG1 VAL A 291      13.210  14.412  -9.108  1.00 96.85           C  
ATOM   2342  CG2 VAL A 291      11.509  13.799  -7.365  1.00 96.85           C  
ATOM   2343  N   LEU A 292      14.351  11.302 -10.255  1.00 95.61           N  
ATOM   2344  CA  LEU A 292      15.635  10.997 -10.874  1.00 95.61           C  
ATOM   2345  C   LEU A 292      16.387  12.276 -11.226  1.00 95.61           C  
ATOM   2346  CB  LEU A 292      15.436  10.147 -12.132  1.00 95.61           C  
ATOM   2347  O   LEU A 292      15.849  13.150 -11.909  1.00 95.61           O  
ATOM   2348  CG  LEU A 292      14.748   8.795 -11.934  1.00 95.61           C  
ATOM   2349  CD1 LEU A 292      14.565   8.092 -13.275  1.00 95.61           C  
ATOM   2350  CD2 LEU A 292      15.548   7.923 -10.973  1.00 95.61           C  
ATOM   2351  N   HIS A 293      17.627  12.365 -10.834  1.00 91.06           N  
ATOM   2352  CA  HIS A 293      18.358  13.622 -10.946  1.00 91.06           C  
ATOM   2353  C   HIS A 293      19.317  13.598 -12.132  1.00 91.06           C  
ATOM   2354  CB  HIS A 293      19.127  13.911  -9.655  1.00 91.06           C  
ATOM   2355  O   HIS A 293      19.762  14.650 -12.597  1.00 91.06           O  
ATOM   2356  CG  HIS A 293      18.253  14.005  -8.445  1.00 91.06           C  
ATOM   2357  CD2 HIS A 293      18.296  13.345  -7.264  1.00 91.06           C  
ATOM   2358  ND1 HIS A 293      17.178  14.863  -8.369  1.00 91.06           N  
ATOM   2359  CE1 HIS A 293      16.596  14.726  -7.189  1.00 91.06           C  
ATOM   2360  NE2 HIS A 293      17.255  13.811  -6.500  1.00 91.06           N  
ATOM   2361  N   ASP A 294      19.528  12.376 -12.613  1.00 84.25           N  
ATOM   2362  CA  ASP A 294      20.548  12.281 -13.653  1.00 84.25           C  
ATOM   2363  C   ASP A 294      19.919  12.304 -15.044  1.00 84.25           C  
ATOM   2364  CB  ASP A 294      21.381  11.011 -13.473  1.00 84.25           C  
ATOM   2365  O   ASP A 294      20.489  11.769 -15.997  1.00 84.25           O  
ATOM   2366  CG  ASP A 294      20.554   9.741 -13.564  1.00 84.25           C  
ATOM   2367  OD1 ASP A 294      19.320   9.802 -13.373  1.00 84.25           O  
ATOM   2368  OD2 ASP A 294      21.141   8.669 -13.827  1.00 84.25           O  
ATOM   2369  N   GLY A 295      18.702  12.867 -15.175  1.00 72.97           N  
ATOM   2370  CA  GLY A 295      18.030  12.797 -16.463  1.00 72.97           C  
ATOM   2371  C   GLY A 295      18.713  13.623 -17.537  1.00 72.97           C  
ATOM   2372  O   GLY A 295      19.585  14.441 -17.238  1.00 72.97           O  
ATOM   2373  N   ASP A 296      18.623  13.231 -18.867  1.00 73.19           N  
ATOM   2374  CA  ASP A 296      19.071  13.968 -20.045  1.00 73.19           C  
ATOM   2375  C   ASP A 296      18.417  15.346 -20.112  1.00 73.19           C  
ATOM   2376  CB  ASP A 296      18.766  13.179 -21.319  1.00 73.19           C  
ATOM   2377  O   ASP A 296      17.189  15.456 -20.147  1.00 73.19           O  
ATOM   2378  CG  ASP A 296      19.381  13.798 -22.562  1.00 73.19           C  
ATOM   2379  OD1 ASP A 296      19.838  14.960 -22.502  1.00 73.19           O  
ATOM   2380  OD2 ASP A 296      19.406  13.119 -23.611  1.00 73.19           O  
ATOM   2381  N   PRO A 297      19.248  16.405 -19.931  1.00 69.63           N  
ATOM   2382  CA  PRO A 297      18.681  17.754 -19.994  1.00 69.63           C  
ATOM   2383  C   PRO A 297      17.874  17.996 -21.267  1.00 69.63           C  
ATOM   2384  CB  PRO A 297      19.915  18.658 -19.949  1.00 69.63           C  
ATOM   2385  O   PRO A 297      17.006  18.873 -21.295  1.00 69.63           O  
ATOM   2386  CG  PRO A 297      21.058  17.731 -19.687  1.00 69.63           C  
ATOM   2387  CD  PRO A 297      20.585  16.320 -19.892  1.00 69.63           C  
ATOM   2388  N   ASN A 298      18.121  17.144 -22.332  1.00 73.71           N  
ATOM   2389  CA  ASN A 298      17.433  17.303 -23.609  1.00 73.71           C  
ATOM   2390  C   ASN A 298      16.119  16.527 -23.638  1.00 73.71           C  
ATOM   2391  CB  ASN A 298      18.336  16.861 -24.763  1.00 73.71           C  
ATOM   2392  O   ASN A 298      15.326  16.676 -24.570  1.00 73.71           O  
ATOM   2393  CG  ASN A 298      19.558  17.744 -24.919  1.00 73.71           C  
ATOM   2394  ND2 ASN A 298      20.666  17.152 -25.352  1.00 73.71           N  
ATOM   2395  OD1 ASN A 298      19.508  18.947 -24.652  1.00 73.71           O  
ATOM   2396  N   GLU A 299      15.913  15.592 -22.735  1.00 71.19           N  
ATOM   2397  CA  GLU A 299      14.649  14.877 -22.586  1.00 71.19           C  
ATOM   2398  C   GLU A 299      13.760  15.540 -21.538  1.00 71.19           C  
ATOM   2399  CB  GLU A 299      14.898  13.413 -22.214  1.00 71.19           C  
ATOM   2400  O   GLU A 299      14.127  15.618 -20.364  1.00 71.19           O  
ATOM   2401  CG  GLU A 299      15.369  12.554 -23.379  1.00 71.19           C  
ATOM   2402  CD  GLU A 299      15.357  11.066 -23.069  1.00 71.19           C  
ATOM   2403  OE1 GLU A 299      15.699  10.258 -23.962  1.00 71.19           O  
ATOM   2404  OE2 GLU A 299      15.002  10.705 -21.925  1.00 71.19           O  
ATOM   2405  N   PRO A 300      12.693  16.224 -22.097  1.00 64.21           N  
ATOM   2406  CA  PRO A 300      11.727  16.776 -21.144  1.00 64.21           C  
ATOM   2407  C   PRO A 300      11.196  15.729 -20.168  1.00 64.21           C  
ATOM   2408  CB  PRO A 300      10.606  17.302 -22.043  1.00 64.21           C  
ATOM   2409  O   PRO A 300      11.078  14.553 -20.522  1.00 64.21           O  
ATOM   2410  CG  PRO A 300      11.081  17.045 -23.437  1.00 64.21           C  
ATOM   2411  CD  PRO A 300      12.359  16.259 -23.367  1.00 64.21           C  
ATOM   2412  N   VAL A 301      11.407  15.842 -18.774  1.00 72.79           N  
ATOM   2413  CA  VAL A 301      10.764  15.125 -17.678  1.00 72.79           C  
ATOM   2414  C   VAL A 301      11.453  13.778 -17.466  1.00 72.79           C  
ATOM   2415  CB  VAL A 301       9.256  14.916 -17.942  1.00 72.79           C  
ATOM   2416  O   VAL A 301      10.794  12.737 -17.420  1.00 72.79           O  
ATOM   2417  CG1 VAL A 301       8.537  14.493 -16.663  1.00 72.79           C  
ATOM   2418  CG2 VAL A 301       8.634  16.189 -18.513  1.00 72.79           C  
ATOM   2419  N   SER A 302      12.775  13.729 -17.654  1.00 85.03           N  
ATOM   2420  CA  SER A 302      13.561  12.524 -17.417  1.00 85.03           C  
ATOM   2421  C   SER A 302      13.647  12.204 -15.928  1.00 85.03           C  
ATOM   2422  CB  SER A 302      14.968  12.679 -17.995  1.00 85.03           C  
ATOM   2423  O   SER A 302      14.246  11.200 -15.537  1.00 85.03           O  
ATOM   2424  OG  SER A 302      15.672  13.716 -17.334  1.00 85.03           O  
ATOM   2425  N   ASP A 303      12.954  12.954 -15.153  1.00 93.84           N  
ATOM   2426  CA  ASP A 303      13.120  12.791 -13.712  1.00 93.84           C  
ATOM   2427  C   ASP A 303      12.081  11.825 -13.146  1.00 93.84           C  
ATOM   2428  CB  ASP A 303      13.021  14.143 -13.003  1.00 93.84           C  
ATOM   2429  O   ASP A 303      12.100  11.514 -11.953  1.00 93.84           O  
ATOM   2430  CG  ASP A 303      11.667  14.807 -13.178  1.00 93.84           C  
ATOM   2431  OD1 ASP A 303      10.971  14.519 -14.175  1.00 93.84           O  
ATOM   2432  OD2 ASP A 303      11.294  15.628 -12.312  1.00 93.84           O  
ATOM   2433  N   TYR A 304      11.157  11.303 -14.084  1.00 96.06           N  
ATOM   2434  CA  TYR A 304       9.980  10.591 -13.599  1.00 96.06           C  
ATOM   2435  C   TYR A 304      10.206   9.084 -13.621  1.00 96.06           C  
ATOM   2436  CB  TYR A 304       8.751  10.946 -14.443  1.00 96.06           C  
ATOM   2437  O   TYR A 304      10.750   8.546 -14.588  1.00 96.06           O  
ATOM   2438  CG  TYR A 304       7.509  10.181 -14.057  1.00 96.06           C  
ATOM   2439  CD1 TYR A 304       7.113   9.052 -14.770  1.00 96.06           C  
ATOM   2440  CD2 TYR A 304       6.727  10.587 -12.980  1.00 96.06           C  
ATOM   2441  CE1 TYR A 304       5.967   8.345 -14.419  1.00 96.06           C  
ATOM   2442  CE2 TYR A 304       5.580   9.888 -12.621  1.00 96.06           C  
ATOM   2443  OH  TYR A 304       4.074   8.074 -12.994  1.00 96.06           O  
ATOM   2444  CZ  TYR A 304       5.209   8.770 -13.345  1.00 96.06           C  
ATOM   2445  N   ILE A 305       9.836   8.438 -12.592  1.00 97.75           N  
ATOM   2446  CA  ILE A 305       9.646   6.999 -12.450  1.00 97.75           C  
ATOM   2447  C   ILE A 305       8.487   6.723 -11.495  1.00 97.75           C  
ATOM   2448  CB  ILE A 305      10.932   6.306 -11.946  1.00 97.75           C  
ATOM   2449  O   ILE A 305       8.295   7.447 -10.516  1.00 97.75           O  
ATOM   2450  CG1 ILE A 305      10.753   4.784 -11.943  1.00 97.75           C  
ATOM   2451  CG2 ILE A 305      11.309   6.815 -10.551  1.00 97.75           C  
ATOM   2452  CD1 ILE A 305      12.040   4.009 -11.696  1.00 97.75           C  
ATOM   2453  N   ASN A 306       7.672   5.791 -11.815  1.00 98.30           N  
ATOM   2454  CA  ASN A 306       6.531   5.441 -10.975  1.00 98.30           C  
ATOM   2455  C   ASN A 306       6.969   4.698  -9.716  1.00 98.30           C  
ATOM   2456  CB  ASN A 306       5.521   4.603 -11.762  1.00 98.30           C  
ATOM   2457  O   ASN A 306       6.994   3.466  -9.695  1.00 98.30           O  
ATOM   2458  CG  ASN A 306       4.204   4.437 -11.030  1.00 98.30           C  
ATOM   2459  ND2 ASN A 306       3.103   4.496 -11.770  1.00 98.30           N  
ATOM   2460  OD1 ASN A 306       4.176   4.257  -9.810  1.00 98.30           O  
ATOM   2461  N   ALA A 307       7.371   5.410  -8.724  1.00 98.68           N  
ATOM   2462  CA  ALA A 307       7.891   4.879  -7.466  1.00 98.68           C  
ATOM   2463  C   ALA A 307       7.746   5.896  -6.339  1.00 98.68           C  
ATOM   2464  CB  ALA A 307       9.354   4.471  -7.626  1.00 98.68           C  
ATOM   2465  O   ALA A 307       7.827   7.105  -6.571  1.00 98.68           O  
ATOM   2466  N   ASN A 308       7.488   5.422  -5.110  1.00 98.67           N  
ATOM   2467  CA  ASN A 308       7.372   6.269  -3.928  1.00 98.67           C  
ATOM   2468  C   ASN A 308       8.322   5.821  -2.821  1.00 98.67           C  
ATOM   2469  CB  ASN A 308       5.930   6.283  -3.417  1.00 98.67           C  
ATOM   2470  O   ASN A 308       8.559   4.624  -2.648  1.00 98.67           O  
ATOM   2471  CG  ASN A 308       4.985   7.009  -4.354  1.00 98.67           C  
ATOM   2472  ND2 ASN A 308       4.965   8.334  -4.266  1.00 98.67           N  
ATOM   2473  OD1 ASN A 308       4.278   6.384  -5.149  1.00 98.67           O  
ATOM   2474  N   ILE A 309       8.891   6.747  -2.164  1.00 98.17           N  
ATOM   2475  CA  ILE A 309       9.650   6.456  -0.953  1.00 98.17           C  
ATOM   2476  C   ILE A 309       8.692   6.224   0.214  1.00 98.17           C  
ATOM   2477  CB  ILE A 309      10.638   7.596  -0.617  1.00 98.17           C  
ATOM   2478  O   ILE A 309       7.737   6.981   0.401  1.00 98.17           O  
ATOM   2479  CG1 ILE A 309      11.645   7.783  -1.757  1.00 98.17           C  
ATOM   2480  CG2 ILE A 309      11.355   7.317   0.708  1.00 98.17           C  
ATOM   2481  CD1 ILE A 309      12.474   9.056  -1.648  1.00 98.17           C  
ATOM   2482  N   ILE A 310       8.878   5.090   0.928  1.00 97.38           N  
ATOM   2483  CA  ILE A 310       8.093   4.789   2.119  1.00 97.38           C  
ATOM   2484  C   ILE A 310       8.976   4.895   3.360  1.00 97.38           C  
ATOM   2485  CB  ILE A 310       7.454   3.384   2.035  1.00 97.38           C  
ATOM   2486  O   ILE A 310       9.922   4.122   3.525  1.00 97.38           O  
ATOM   2487  CG1 ILE A 310       6.690   3.223   0.716  1.00 97.38           C  
ATOM   2488  CG2 ILE A 310       6.534   3.137   3.234  1.00 97.38           C  
ATOM   2489  CD1 ILE A 310       5.515   4.178   0.560  1.00 97.38           C  
ATOM   2490  N   MET A 311       8.624   5.843   4.190  1.00 92.40           N  
ATOM   2491  CA  MET A 311       9.398   6.064   5.408  1.00 92.40           C  
ATOM   2492  C   MET A 311       8.585   5.694   6.644  1.00 92.40           C  
ATOM   2493  CB  MET A 311       9.855   7.521   5.499  1.00 92.40           C  
ATOM   2494  O   MET A 311       7.549   6.303   6.915  1.00 92.40           O  
ATOM   2495  CG  MET A 311      10.825   7.929   4.402  1.00 92.40           C  
ATOM   2496  SD  MET A 311      11.515   9.609   4.663  1.00 92.40           S  
ATOM   2497  CE  MET A 311      10.113  10.620   4.112  1.00 92.40           C  
ATOM   2498  N   PRO A 312       9.050   4.658   7.268  1.00 87.18           N  
ATOM   2499  CA  PRO A 312       8.337   4.350   8.510  1.00 87.18           C  
ATOM   2500  C   PRO A 312       8.441   5.470   9.543  1.00 87.18           C  
ATOM   2501  CB  PRO A 312       9.030   3.080   9.009  1.00 87.18           C  
ATOM   2502  O   PRO A 312       9.514   6.052   9.722  1.00 87.18           O  
ATOM   2503  CG  PRO A 312       9.720   2.523   7.806  1.00 87.18           C  
ATOM   2504  CD  PRO A 312      10.069   3.659   6.888  1.00 87.18           C  
ATOM   2505  N   GLU A 313       7.411   6.396   9.693  1.00 68.91           N  
ATOM   2506  CA  GLU A 313       7.404   7.482  10.668  1.00 68.91           C  
ATOM   2507  C   GLU A 313       6.781   7.036  11.987  1.00 68.91           C  
ATOM   2508  CB  GLU A 313       6.652   8.696  10.116  1.00 68.91           C  
ATOM   2509  O   GLU A 313       5.611   6.651  12.029  1.00 68.91           O  
ATOM   2510  CG  GLU A 313       7.418   9.459   9.044  1.00 68.91           C  
ATOM   2511  CD  GLU A 313       6.643  10.636   8.475  1.00 68.91           C  
ATOM   2512  OE1 GLU A 313       7.112  11.254   7.493  1.00 68.91           O  
ATOM   2513  OE2 GLU A 313       5.558  10.944   9.017  1.00 68.91           O  
ATOM   2514  N   PHE A 314       7.541   6.542  12.960  1.00 55.34           N  
ATOM   2515  CA  PHE A 314       6.856   6.544  14.247  1.00 55.34           C  
ATOM   2516  C   PHE A 314       7.522   7.516  15.214  1.00 55.34           C  
ATOM   2517  CB  PHE A 314       6.836   5.135  14.849  1.00 55.34           C  
ATOM   2518  O   PHE A 314       8.717   7.794  15.097  1.00 55.34           O  
ATOM   2519  CG  PHE A 314       6.054   4.139  14.037  1.00 55.34           C  
ATOM   2520  CD1 PHE A 314       4.667   4.099  14.106  1.00 55.34           C  
ATOM   2521  CD2 PHE A 314       6.708   3.240  13.203  1.00 55.34           C  
ATOM   2522  CE1 PHE A 314       3.941   3.178  13.355  1.00 55.34           C  
ATOM   2523  CE2 PHE A 314       5.989   2.317  12.449  1.00 55.34           C  
ATOM   2524  CZ  PHE A 314       4.606   2.286  12.527  1.00 55.34           C  
ATOM   2525  N   GLU A 315       6.849   8.709  15.485  1.00 39.12           N  
ATOM   2526  CA  GLU A 315       6.998   9.740  16.508  1.00 39.12           C  
ATOM   2527  C   GLU A 315       8.223   9.481  17.380  1.00 39.12           C  
ATOM   2528  CB  GLU A 315       5.741   9.820  17.378  1.00 39.12           C  
ATOM   2529  O   GLU A 315       8.317   8.441  18.035  1.00 39.12           O  
ATOM   2530  CG  GLU A 315       4.594  10.584  16.734  1.00 39.12           C  
ATOM   2531  CD  GLU A 315       3.362  10.678  17.620  1.00 39.12           C  
ATOM   2532  OE1 GLU A 315       2.348  11.273  17.190  1.00 39.12           O  
ATOM   2533  OE2 GLU A 315       3.411  10.152  18.754  1.00 39.12           O  
ATOM   2534  N   THR A 316       9.532   9.477  16.870  1.00 39.15           N  
ATOM   2535  CA  THR A 316      10.505   9.882  17.879  1.00 39.15           C  
ATOM   2536  C   THR A 316      11.763  10.442  17.224  1.00 39.15           C  
ATOM   2537  CB  THR A 316      10.881   8.704  18.797  1.00 39.15           C  
ATOM   2538  O   THR A 316      12.283   9.862  16.268  1.00 39.15           O  
ATOM   2539  CG2 THR A 316      10.096   8.751  20.103  1.00 39.15           C  
ATOM   2540  OG1 THR A 316      10.595   7.471  18.124  1.00 39.15           O  
ATOM   2541  N   LYS A 317      11.797  11.738  16.890  1.00 35.07           N  
ATOM   2542  CA  LYS A 317      12.929  12.648  16.742  1.00 35.07           C  
ATOM   2543  C   LYS A 317      13.986  12.388  17.811  1.00 35.07           C  
ATOM   2544  CB  LYS A 317      12.463  14.103  16.809  1.00 35.07           C  
ATOM   2545  O   LYS A 317      13.835  12.814  18.958  1.00 35.07           O  
ATOM   2546  CG  LYS A 317      11.905  14.635  15.497  1.00 35.07           C  
ATOM   2547  CD  LYS A 317      11.637  16.133  15.570  1.00 35.07           C  
ATOM   2548  CE  LYS A 317      11.027  16.656  14.277  1.00 35.07           C  
ATOM   2549  NZ  LYS A 317      10.775  18.127  14.339  1.00 35.07           N  
ATOM   2550  N   CYS A 318      14.275  11.108  18.250  1.00 40.93           N  
ATOM   2551  CA  CYS A 318      15.450  11.056  19.112  1.00 40.93           C  
ATOM   2552  C   CYS A 318      16.730  11.200  18.298  1.00 40.93           C  
ATOM   2553  CB  CYS A 318      15.480   9.746  19.899  1.00 40.93           C  
ATOM   2554  O   CYS A 318      16.852  10.621  17.217  1.00 40.93           O  
ATOM   2555  SG  CYS A 318      14.008   9.469  20.908  1.00 40.93           S  
ATOM   2556  N   ASN A 319      17.278  12.388  18.188  1.00 40.64           N  
ATOM   2557  CA  ASN A 319      18.440  13.100  17.666  1.00 40.64           C  
ATOM   2558  C   ASN A 319      19.720  12.288  17.839  1.00 40.64           C  
ATOM   2559  CB  ASN A 319      18.581  14.465  18.343  1.00 40.64           C  
ATOM   2560  O   ASN A 319      20.724  12.557  17.178  1.00 40.64           O  
ATOM   2561  CG  ASN A 319      17.714  15.529  17.700  1.00 40.64           C  
ATOM   2562  ND2 ASN A 319      17.595  16.676  18.359  1.00 40.64           N  
ATOM   2563  OD1 ASN A 319      17.156  15.322  16.619  1.00 40.64           O  
ATOM   2564  N   ASN A 320      19.622  10.855  17.767  1.00 47.82           N  
ATOM   2565  CA  ASN A 320      20.910  10.189  17.608  1.00 47.82           C  
ATOM   2566  C   ASN A 320      20.739   8.727  17.205  1.00 47.82           C  
ATOM   2567  CB  ASN A 320      21.730  10.291  18.896  1.00 47.82           C  
ATOM   2568  O   ASN A 320      21.677   7.935  17.313  1.00 47.82           O  
ATOM   2569  CG  ASN A 320      22.514  11.586  18.987  1.00 47.82           C  
ATOM   2570  ND2 ASN A 320      23.132  11.825  20.138  1.00 47.82           N  
ATOM   2571  OD1 ASN A 320      22.564  12.364  18.031  1.00 47.82           O  
ATOM   2572  N   SER A 321      19.574   8.362  16.560  1.00 52.27           N  
ATOM   2573  CA  SER A 321      19.439   6.966  16.159  1.00 52.27           C  
ATOM   2574  C   SER A 321      19.720   6.788  14.670  1.00 52.27           C  
ATOM   2575  CB  SER A 321      18.039   6.446  16.487  1.00 52.27           C  
ATOM   2576  O   SER A 321      19.657   7.751  13.902  1.00 52.27           O  
ATOM   2577  OG  SER A 321      17.046   7.274  15.906  1.00 52.27           O  
ATOM   2578  N   LYS A 322      20.641   5.822  14.261  1.00 53.83           N  
ATOM   2579  CA  LYS A 322      20.802   5.292  12.910  1.00 53.83           C  
ATOM   2580  C   LYS A 322      19.550   5.533  12.071  1.00 53.83           C  
ATOM   2581  CB  LYS A 322      21.124   3.798  12.954  1.00 53.83           C  
ATOM   2582  O   LYS A 322      18.434   5.516  12.594  1.00 53.83           O  
ATOM   2583  CG  LYS A 322      22.564   3.485  13.334  1.00 53.83           C  
ATOM   2584  CD  LYS A 322      22.856   1.993  13.239  1.00 53.83           C  
ATOM   2585  CE  LYS A 322      24.265   1.667  13.715  1.00 53.83           C  
ATOM   2586  NZ  LYS A 322      24.566   0.209  13.599  1.00 53.83           N  
ATOM   2587  N   PRO A 323      19.753   6.097  10.842  1.00 57.50           N  
ATOM   2588  CA  PRO A 323      18.565   6.183   9.989  1.00 57.50           C  
ATOM   2589  C   PRO A 323      17.778   4.876   9.939  1.00 57.50           C  
ATOM   2590  CB  PRO A 323      19.144   6.524   8.613  1.00 57.50           C  
ATOM   2591  O   PRO A 323      18.371   3.796   9.872  1.00 57.50           O  
ATOM   2592  CG  PRO A 323      20.625   6.437   8.790  1.00 57.50           C  
ATOM   2593  CD  PRO A 323      20.919   6.178  10.239  1.00 57.50           C  
ATOM   2594  N   LYS A 324      16.510   4.997  10.325  1.00 73.46           N  
ATOM   2595  CA  LYS A 324      15.596   3.860  10.264  1.00 73.46           C  
ATOM   2596  C   LYS A 324      15.441   3.354   8.832  1.00 73.46           C  
ATOM   2597  CB  LYS A 324      14.229   4.238  10.837  1.00 73.46           C  
ATOM   2598  O   LYS A 324      15.629   4.111   7.878  1.00 73.46           O  
ATOM   2599  CG  LYS A 324      14.195   4.316  12.356  1.00 73.46           C  
ATOM   2600  CD  LYS A 324      12.775   4.506  12.874  1.00 73.46           C  
ATOM   2601  CE  LYS A 324      12.745   4.636  14.391  1.00 73.46           C  
ATOM   2602  NZ  LYS A 324      11.355   4.828  14.903  1.00 73.46           N  
ATOM   2603  N   LYS A 325      15.437   1.963   8.654  1.00 88.61           N  
ATOM   2604  CA  LYS A 325      15.189   1.251   7.403  1.00 88.61           C  
ATOM   2605  C   LYS A 325      14.029   1.878   6.634  1.00 88.61           C  
ATOM   2606  CB  LYS A 325      14.901  -0.226   7.675  1.00 88.61           C  
ATOM   2607  O   LYS A 325      12.993   2.201   7.218  1.00 88.61           O  
ATOM   2608  CG  LYS A 325      14.724  -1.064   6.416  1.00 88.61           C  
ATOM   2609  CD  LYS A 325      14.434  -2.521   6.751  1.00 88.61           C  
ATOM   2610  CE  LYS A 325      14.234  -3.355   5.493  1.00 88.61           C  
ATOM   2611  NZ  LYS A 325      13.935  -4.782   5.817  1.00 88.61           N  
ATOM   2612  N   SER A 326      14.208   2.288   5.390  1.00 95.19           N  
ATOM   2613  CA  SER A 326      13.171   2.830   4.518  1.00 95.19           C  
ATOM   2614  C   SER A 326      12.996   1.973   3.269  1.00 95.19           C  
ATOM   2615  CB  SER A 326      13.504   4.268   4.118  1.00 95.19           C  
ATOM   2616  O   SER A 326      13.758   1.030   3.045  1.00 95.19           O  
ATOM   2617  OG  SER A 326      14.713   4.317   3.379  1.00 95.19           O  
ATOM   2618  N   TYR A 327      11.918   2.308   2.451  1.00 98.47           N  
ATOM   2619  CA  TYR A 327      11.562   1.486   1.299  1.00 98.47           C  
ATOM   2620  C   TYR A 327      11.283   2.352   0.077  1.00 98.47           C  
ATOM   2621  CB  TYR A 327      10.340   0.619   1.615  1.00 98.47           C  
ATOM   2622  O   TYR A 327      10.932   3.527   0.208  1.00 98.47           O  
ATOM   2623  CG  TYR A 327      10.454  -0.143   2.913  1.00 98.47           C  
ATOM   2624  CD1 TYR A 327      10.920  -1.456   2.934  1.00 98.47           C  
ATOM   2625  CD2 TYR A 327      10.097   0.448   4.120  1.00 98.47           C  
ATOM   2626  CE1 TYR A 327      11.025  -2.162   4.128  1.00 98.47           C  
ATOM   2627  CE2 TYR A 327      10.198  -0.249   5.320  1.00 98.47           C  
ATOM   2628  OH  TYR A 327      10.765  -2.246   6.498  1.00 98.47           O  
ATOM   2629  CZ  TYR A 327      10.663  -1.551   5.314  1.00 98.47           C  
ATOM   2630  N   ILE A 328      11.510   1.745  -1.047  1.00 98.84           N  
ATOM   2631  CA  ILE A 328      10.938   2.255  -2.289  1.00 98.84           C  
ATOM   2632  C   ILE A 328       9.909   1.264  -2.828  1.00 98.84           C  
ATOM   2633  CB  ILE A 328      12.032   2.520  -3.347  1.00 98.84           C  
ATOM   2634  O   ILE A 328      10.233   0.104  -3.090  1.00 98.84           O  
ATOM   2635  CG1 ILE A 328      12.942   3.669  -2.898  1.00 98.84           C  
ATOM   2636  CG2 ILE A 328      11.403   2.820  -4.711  1.00 98.84           C  
ATOM   2637  CD1 ILE A 328      14.177   3.857  -3.769  1.00 98.84           C  
ATOM   2638  N   ALA A 329       8.680   1.703  -2.858  1.00 98.83           N  
ATOM   2639  CA  ALA A 329       7.624   0.922  -3.496  1.00 98.83           C  
ATOM   2640  C   ALA A 329       7.439   1.337  -4.953  1.00 98.83           C  
ATOM   2641  CB  ALA A 329       6.312   1.076  -2.731  1.00 98.83           C  
ATOM   2642  O   ALA A 329       7.222   2.516  -5.246  1.00 98.83           O  
ATOM   2643  N   THR A 330       7.483   0.341  -5.845  1.00 98.80           N  
ATOM   2644  CA  THR A 330       7.426   0.705  -7.256  1.00 98.80           C  
ATOM   2645  C   THR A 330       6.696  -0.366  -8.062  1.00 98.80           C  
ATOM   2646  CB  THR A 330       8.837   0.915  -7.836  1.00 98.80           C  
ATOM   2647  O   THR A 330       6.544  -1.500  -7.603  1.00 98.80           O  
ATOM   2648  CG2 THR A 330       9.608  -0.399  -7.897  1.00 98.80           C  
ATOM   2649  OG1 THR A 330       8.728   1.454  -9.159  1.00 98.80           O  
ATOM   2650  N   GLN A 331       6.228  -0.014  -9.238  1.00 98.38           N  
ATOM   2651  CA  GLN A 331       5.558  -0.945 -10.140  1.00 98.38           C  
ATOM   2652  C   GLN A 331       6.561  -1.885 -10.804  1.00 98.38           C  
ATOM   2653  CB  GLN A 331       4.765  -0.187 -11.205  1.00 98.38           C  
ATOM   2654  O   GLN A 331       7.766  -1.627 -10.788  1.00 98.38           O  
ATOM   2655  CG  GLN A 331       5.637   0.567 -12.201  1.00 98.38           C  
ATOM   2656  CD  GLN A 331       4.827   1.384 -13.189  1.00 98.38           C  
ATOM   2657  NE2 GLN A 331       5.209   1.327 -14.460  1.00 98.38           N  
ATOM   2658  OE1 GLN A 331       3.864   2.061 -12.813  1.00 98.38           O  
ATOM   2659  N   GLY A 332       6.040  -2.995 -11.326  1.00 98.16           N  
ATOM   2660  CA  GLY A 332       6.891  -3.810 -12.179  1.00 98.16           C  
ATOM   2661  C   GLY A 332       7.375  -3.075 -13.415  1.00 98.16           C  
ATOM   2662  O   GLY A 332       6.632  -2.291 -14.009  1.00 98.16           O  
ATOM   2663  N   CYS A 333       8.628  -3.385 -13.864  1.00 98.39           N  
ATOM   2664  CA  CYS A 333       9.242  -2.655 -14.967  1.00 98.39           C  
ATOM   2665  C   CYS A 333       8.485  -2.895 -16.268  1.00 98.39           C  
ATOM   2666  CB  CYS A 333      10.704  -3.068 -15.135  1.00 98.39           C  
ATOM   2667  O   CYS A 333       7.972  -3.991 -16.500  1.00 98.39           O  
ATOM   2668  SG  CYS A 333      11.793  -2.431 -13.842  1.00 98.39           S  
ATOM   2669  N   LEU A 334       8.423  -1.818 -17.057  1.00 98.12           N  
ATOM   2670  CA  LEU A 334       8.090  -1.873 -18.477  1.00 98.12           C  
ATOM   2671  C   LEU A 334       9.353  -1.856 -19.332  1.00 98.12           C  
ATOM   2672  CB  LEU A 334       7.184  -0.700 -18.860  1.00 98.12           C  
ATOM   2673  O   LEU A 334      10.429  -1.497 -18.851  1.00 98.12           O  
ATOM   2674  CG  LEU A 334       5.892  -0.550 -18.056  1.00 98.12           C  
ATOM   2675  CD1 LEU A 334       5.246   0.803 -18.337  1.00 98.12           C  
ATOM   2676  CD2 LEU A 334       4.927  -1.686 -18.378  1.00 98.12           C  
ATOM   2677  N   GLN A 335       9.137  -2.247 -20.545  1.00 97.35           N  
ATOM   2678  CA  GLN A 335      10.305  -2.252 -21.419  1.00 97.35           C  
ATOM   2679  C   GLN A 335      10.980  -0.883 -21.443  1.00 97.35           C  
ATOM   2680  CB  GLN A 335       9.913  -2.668 -22.838  1.00 97.35           C  
ATOM   2681  O   GLN A 335      12.207  -0.789 -21.373  1.00 97.35           O  
ATOM   2682  CG  GLN A 335      11.101  -2.875 -23.768  1.00 97.35           C  
ATOM   2683  CD  GLN A 335      12.003  -4.012 -23.325  1.00 97.35           C  
ATOM   2684  NE2 GLN A 335      13.311  -3.782 -23.369  1.00 97.35           N  
ATOM   2685  OE1 GLN A 335      11.528  -5.086 -22.944  1.00 97.35           O  
ATOM   2686  N   ASN A 336      10.229   0.186 -21.488  1.00 95.60           N  
ATOM   2687  CA  ASN A 336      10.772   1.532 -21.638  1.00 95.60           C  
ATOM   2688  C   ASN A 336      11.110   2.153 -20.286  1.00 95.60           C  
ATOM   2689  CB  ASN A 336       9.791   2.425 -22.402  1.00 95.60           C  
ATOM   2690  O   ASN A 336      11.515   3.315 -20.215  1.00 95.60           O  
ATOM   2691  CG  ASN A 336       8.451   2.551 -21.704  1.00 95.60           C  
ATOM   2692  ND2 ASN A 336       7.981   3.782 -21.540  1.00 95.60           N  
ATOM   2693  OD1 ASN A 336       7.843   1.550 -21.316  1.00 95.60           O  
ATOM   2694  N   THR A 337      11.013   1.395 -19.184  1.00 97.10           N  
ATOM   2695  CA  THR A 337      11.304   1.993 -17.885  1.00 97.10           C  
ATOM   2696  C   THR A 337      12.446   1.255 -17.193  1.00 97.10           C  
ATOM   2697  CB  THR A 337      10.060   1.987 -16.977  1.00 97.10           C  
ATOM   2698  O   THR A 337      12.808   1.582 -16.061  1.00 97.10           O  
ATOM   2699  CG2 THR A 337       8.911   2.762 -17.613  1.00 97.10           C  
ATOM   2700  OG1 THR A 337       9.645   0.634 -16.754  1.00 97.10           O  
ATOM   2701  N   VAL A 338      13.039   0.274 -17.859  1.00 98.32           N  
ATOM   2702  CA  VAL A 338      14.095  -0.547 -17.275  1.00 98.32           C  
ATOM   2703  C   VAL A 338      15.316   0.319 -16.973  1.00 98.32           C  
ATOM   2704  CB  VAL A 338      14.487  -1.715 -18.207  1.00 98.32           C  
ATOM   2705  O   VAL A 338      15.923   0.198 -15.906  1.00 98.32           O  
ATOM   2706  CG1 VAL A 338      15.709  -2.453 -17.664  1.00 98.32           C  
ATOM   2707  CG2 VAL A 338      13.312  -2.676 -18.380  1.00 98.32           C  
ATOM   2708  N   ASN A 339      15.588   1.251 -17.943  1.00 96.29           N  
ATOM   2709  CA  ASN A 339      16.721   2.145 -17.729  1.00 96.29           C  
ATOM   2710  C   ASN A 339      16.513   3.031 -16.504  1.00 96.29           C  
ATOM   2711  CB  ASN A 339      16.969   3.005 -18.970  1.00 96.29           C  
ATOM   2712  O   ASN A 339      17.418   3.185 -15.682  1.00 96.29           O  
ATOM   2713  CG  ASN A 339      17.317   2.179 -20.192  1.00 96.29           C  
ATOM   2714  ND2 ASN A 339      17.317   2.815 -21.358  1.00 96.29           N  
ATOM   2715  OD1 ASN A 339      17.582   0.978 -20.091  1.00 96.29           O  
ATOM   2716  N   ASP A 340      15.322   3.557 -16.331  1.00 96.71           N  
ATOM   2717  CA  ASP A 340      14.984   4.425 -15.207  1.00 96.71           C  
ATOM   2718  C   ASP A 340      15.057   3.665 -13.885  1.00 96.71           C  
ATOM   2719  CB  ASP A 340      13.588   5.025 -15.393  1.00 96.71           C  
ATOM   2720  O   ASP A 340      15.474   4.219 -12.866  1.00 96.71           O  
ATOM   2721  CG  ASP A 340      13.482   5.910 -16.622  1.00 96.71           C  
ATOM   2722  OD1 ASP A 340      14.461   6.613 -16.953  1.00 96.71           O  
ATOM   2723  OD2 ASP A 340      12.409   5.908 -17.262  1.00 96.71           O  
ATOM   2724  N   PHE A 341      14.680   2.390 -13.958  1.00 98.61           N  
ATOM   2725  CA  PHE A 341      14.726   1.543 -12.772  1.00 98.61           C  
ATOM   2726  C   PHE A 341      16.148   1.445 -12.232  1.00 98.61           C  
ATOM   2727  CB  PHE A 341      14.188   0.144 -13.089  1.00 98.61           C  
ATOM   2728  O   PHE A 341      16.380   1.657 -11.040  1.00 98.61           O  
ATOM   2729  CG  PHE A 341      14.191  -0.789 -11.908  1.00 98.61           C  
ATOM   2730  CD1 PHE A 341      15.238  -1.682 -11.713  1.00 98.61           C  
ATOM   2731  CD2 PHE A 341      13.147  -0.774 -10.993  1.00 98.61           C  
ATOM   2732  CE1 PHE A 341      15.244  -2.546 -10.621  1.00 98.61           C  
ATOM   2733  CE2 PHE A 341      13.146  -1.635  -9.899  1.00 98.61           C  
ATOM   2734  CZ  PHE A 341      14.195  -2.521  -9.716  1.00 98.61           C  
ATOM   2735  N   TRP A 342      17.089   1.228 -13.058  1.00 98.31           N  
ATOM   2736  CA  TRP A 342      18.469   1.057 -12.615  1.00 98.31           C  
ATOM   2737  C   TRP A 342      19.089   2.398 -12.236  1.00 98.31           C  
ATOM   2738  CB  TRP A 342      19.305   0.384 -13.707  1.00 98.31           C  
ATOM   2739  O   TRP A 342      19.952   2.464 -11.358  1.00 98.31           O  
ATOM   2740  CG  TRP A 342      19.084  -1.094 -13.820  1.00 98.31           C  
ATOM   2741  CD1 TRP A 342      18.572  -1.772 -14.892  1.00 98.31           C  
ATOM   2742  CD2 TRP A 342      19.364  -2.078 -12.819  1.00 98.31           C  
ATOM   2743  CE2 TRP A 342      18.997  -3.333 -13.354  1.00 98.31           C  
ATOM   2744  CE3 TRP A 342      19.890  -2.020 -11.522  1.00 98.31           C  
ATOM   2745  NE1 TRP A 342      18.518  -3.119 -14.618  1.00 98.31           N  
ATOM   2746  CH2 TRP A 342      19.658  -4.437 -11.367  1.00 98.31           C  
ATOM   2747  CZ2 TRP A 342      19.141  -4.522 -12.634  1.00 98.31           C  
ATOM   2748  CZ3 TRP A 342      20.032  -3.204 -10.807  1.00 98.31           C  
ATOM   2749  N   ARG A 343      18.642   3.446 -12.927  1.00 96.86           N  
ATOM   2750  CA  ARG A 343      19.064   4.771 -12.482  1.00 96.86           C  
ATOM   2751  C   ARG A 343      18.614   5.036 -11.050  1.00 96.86           C  
ATOM   2752  CB  ARG A 343      18.514   5.852 -13.414  1.00 96.86           C  
ATOM   2753  O   ARG A 343      19.363   5.606 -10.254  1.00 96.86           O  
ATOM   2754  CG  ARG A 343      19.142   5.851 -14.799  1.00 96.86           C  
ATOM   2755  CD  ARG A 343      18.433   6.815 -15.740  1.00 96.86           C  
ATOM   2756  NE  ARG A 343      18.551   8.197 -15.285  1.00 96.86           N  
ATOM   2757  NH1 ARG A 343      16.657   8.937 -16.381  1.00 96.86           N  
ATOM   2758  NH2 ARG A 343      17.907  10.396 -15.131  1.00 96.86           N  
ATOM   2759  CZ  ARG A 343      17.705   9.174 -15.600  1.00 96.86           C  
ATOM   2760  N   MET A 344      17.400   4.660 -10.743  1.00 98.31           N  
ATOM   2761  CA  MET A 344      16.837   4.831  -9.406  1.00 98.31           C  
ATOM   2762  C   MET A 344      17.617   4.016  -8.379  1.00 98.31           C  
ATOM   2763  CB  MET A 344      15.363   4.424  -9.387  1.00 98.31           C  
ATOM   2764  O   MET A 344      18.008   4.539  -7.334  1.00 98.31           O  
ATOM   2765  CG  MET A 344      14.709   4.554  -8.021  1.00 98.31           C  
ATOM   2766  SD  MET A 344      12.967   3.977  -8.017  1.00 98.31           S  
ATOM   2767  CE  MET A 344      13.218   2.199  -8.279  1.00 98.31           C  
ATOM   2768  N   VAL A 345      17.885   2.751  -8.732  1.00 98.62           N  
ATOM   2769  CA  VAL A 345      18.578   1.847  -7.821  1.00 98.62           C  
ATOM   2770  C   VAL A 345      19.974   2.387  -7.519  1.00 98.62           C  
ATOM   2771  CB  VAL A 345      18.673   0.418  -8.401  1.00 98.62           C  
ATOM   2772  O   VAL A 345      20.406   2.398  -6.364  1.00 98.62           O  
ATOM   2773  CG1 VAL A 345      19.599  -0.449  -7.551  1.00 98.62           C  
ATOM   2774  CG2 VAL A 345      17.284  -0.211  -8.497  1.00 98.62           C  
ATOM   2775  N   PHE A 346      20.630   2.838  -8.527  1.00 97.52           N  
ATOM   2776  CA  PHE A 346      21.969   3.395  -8.375  1.00 97.52           C  
ATOM   2777  C   PHE A 346      21.931   4.683  -7.561  1.00 97.52           C  
ATOM   2778  CB  PHE A 346      22.602   3.658  -9.745  1.00 97.52           C  
ATOM   2779  O   PHE A 346      22.688   4.840  -6.601  1.00 97.52           O  
ATOM   2780  CG  PHE A 346      24.046   4.074  -9.676  1.00 97.52           C  
ATOM   2781  CD1 PHE A 346      24.398   5.418  -9.687  1.00 97.52           C  
ATOM   2782  CD2 PHE A 346      25.053   3.120  -9.602  1.00 97.52           C  
ATOM   2783  CE1 PHE A 346      25.735   5.806  -9.623  1.00 97.52           C  
ATOM   2784  CE2 PHE A 346      26.391   3.500  -9.538  1.00 97.52           C  
ATOM   2785  CZ  PHE A 346      26.729   4.843  -9.550  1.00 97.52           C  
ATOM   2786  N   GLN A 347      21.024   5.610  -7.930  1.00 96.67           N  
ATOM   2787  CA  GLN A 347      20.887   6.925  -7.313  1.00 96.67           C  
ATOM   2788  C   GLN A 347      20.595   6.804  -5.820  1.00 96.67           C  
ATOM   2789  CB  GLN A 347      19.782   7.728  -8.001  1.00 96.67           C  
ATOM   2790  O   GLN A 347      21.175   7.528  -5.008  1.00 96.67           O  
ATOM   2791  CG  GLN A 347      19.455   9.044  -7.306  1.00 96.67           C  
ATOM   2792  CD  GLN A 347      18.434   9.870  -8.065  1.00 96.67           C  
ATOM   2793  NE2 GLN A 347      17.325  10.193  -7.407  1.00 96.67           N  
ATOM   2794  OE1 GLN A 347      18.639  10.216  -9.233  1.00 96.67           O  
ATOM   2795  N   GLU A 348      19.718   5.875  -5.465  1.00 97.26           N  
ATOM   2796  CA  GLU A 348      19.252   5.782  -4.085  1.00 97.26           C  
ATOM   2797  C   GLU A 348      20.122   4.828  -3.272  1.00 97.26           C  
ATOM   2798  CB  GLU A 348      17.790   5.328  -4.041  1.00 97.26           C  
ATOM   2799  O   GLU A 348      19.849   4.580  -2.095  1.00 97.26           O  
ATOM   2800  CG  GLU A 348      16.824   6.303  -4.696  1.00 97.26           C  
ATOM   2801  CD  GLU A 348      16.824   7.677  -4.045  1.00 97.26           C  
ATOM   2802  OE1 GLU A 348      16.618   8.686  -4.756  1.00 97.26           O  
ATOM   2803  OE2 GLU A 348      17.032   7.745  -2.813  1.00 97.26           O  
ATOM   2804  N   ASN A 349      21.143   4.397  -3.951  1.00 96.89           N  
ATOM   2805  CA  ASN A 349      22.077   3.465  -3.326  1.00 96.89           C  
ATOM   2806  C   ASN A 349      21.351   2.269  -2.717  1.00 96.89           C  
ATOM   2807  CB  ASN A 349      22.913   4.177  -2.260  1.00 96.89           C  
ATOM   2808  O   ASN A 349      21.631   1.880  -1.582  1.00 96.89           O  
ATOM   2809  CG  ASN A 349      24.107   3.358  -1.812  1.00 96.89           C  
ATOM   2810  ND2 ASN A 349      24.507   3.530  -0.557  1.00 96.89           N  
ATOM   2811  OD1 ASN A 349      24.667   2.578  -2.587  1.00 96.89           O  
ATOM   2812  N   SER A 350      20.284   1.832  -3.434  1.00 98.44           N  
ATOM   2813  CA  SER A 350      19.566   0.639  -2.997  1.00 98.44           C  
ATOM   2814  C   SER A 350      20.400  -0.619  -3.213  1.00 98.44           C  
ATOM   2815  CB  SER A 350      18.235   0.512  -3.739  1.00 98.44           C  
ATOM   2816  O   SER A 350      20.902  -0.856  -4.314  1.00 98.44           O  
ATOM   2817  OG  SER A 350      17.384   1.604  -3.436  1.00 98.44           O  
ATOM   2818  N   ARG A 351      20.471  -1.434  -2.143  1.00 98.32           N  
ATOM   2819  CA  ARG A 351      21.353  -2.595  -2.204  1.00 98.32           C  
ATOM   2820  C   ARG A 351      20.551  -3.892  -2.237  1.00 98.32           C  
ATOM   2821  CB  ARG A 351      22.314  -2.605  -1.013  1.00 98.32           C  
ATOM   2822  O   ARG A 351      21.070  -4.939  -2.627  1.00 98.32           O  
ATOM   2823  CG  ARG A 351      23.206  -1.376  -0.931  1.00 98.32           C  
ATOM   2824  CD  ARG A 351      24.191  -1.316  -2.091  1.00 98.32           C  
ATOM   2825  NE  ARG A 351      25.165  -0.243  -1.915  1.00 98.32           N  
ATOM   2826  NH1 ARG A 351      27.011  -1.630  -1.966  1.00 98.32           N  
ATOM   2827  NH2 ARG A 351      27.278   0.630  -1.697  1.00 98.32           N  
ATOM   2828  CZ  ARG A 351      26.483  -0.417  -1.860  1.00 98.32           C  
ATOM   2829  N   VAL A 352      19.325  -3.743  -1.964  1.00 98.76           N  
ATOM   2830  CA  VAL A 352      18.446  -4.906  -1.923  1.00 98.76           C  
ATOM   2831  C   VAL A 352      17.173  -4.621  -2.717  1.00 98.76           C  
ATOM   2832  CB  VAL A 352      18.091  -5.300  -0.472  1.00 98.76           C  
ATOM   2833  O   VAL A 352      16.538  -3.580  -2.530  1.00 98.76           O  
ATOM   2834  CG1 VAL A 352      17.108  -6.468  -0.453  1.00 98.76           C  
ATOM   2835  CG2 VAL A 352      19.357  -5.650   0.310  1.00 98.76           C  
ATOM   2836  N   ILE A 353      16.843  -5.522  -3.628  1.00 98.91           N  
ATOM   2837  CA  ILE A 353      15.607  -5.471  -4.400  1.00 98.91           C  
ATOM   2838  C   ILE A 353      14.735  -6.677  -4.059  1.00 98.91           C  
ATOM   2839  CB  ILE A 353      15.890  -5.426  -5.919  1.00 98.91           C  
ATOM   2840  O   ILE A 353      15.201  -7.818  -4.096  1.00 98.91           O  
ATOM   2841  CG1 ILE A 353      16.721  -4.187  -6.270  1.00 98.91           C  
ATOM   2842  CG2 ILE A 353      14.582  -5.452  -6.713  1.00 98.91           C  
ATOM   2843  CD1 ILE A 353      17.290  -4.203  -7.682  1.00 98.91           C  
ATOM   2844  N   VAL A 354      13.474  -6.360  -3.737  1.00 98.80           N  
ATOM   2845  CA  VAL A 354      12.508  -7.423  -3.481  1.00 98.80           C  
ATOM   2846  C   VAL A 354      11.450  -7.437  -4.582  1.00 98.80           C  
ATOM   2847  CB  VAL A 354      11.837  -7.261  -2.099  1.00 98.80           C  
ATOM   2848  O   VAL A 354      10.748  -6.444  -4.789  1.00 98.80           O  
ATOM   2849  CG1 VAL A 354      10.751  -8.316  -1.898  1.00 98.80           C  
ATOM   2850  CG2 VAL A 354      12.880  -7.344  -0.986  1.00 98.80           C  
ATOM   2851  N   MET A 355      11.372  -8.553  -5.303  1.00 98.36           N  
ATOM   2852  CA  MET A 355      10.363  -8.787  -6.332  1.00 98.36           C  
ATOM   2853  C   MET A 355       9.358  -9.842  -5.880  1.00 98.36           C  
ATOM   2854  CB  MET A 355      11.021  -9.220  -7.643  1.00 98.36           C  
ATOM   2855  O   MET A 355       9.731 -10.986  -5.615  1.00 98.36           O  
ATOM   2856  CG  MET A 355      10.034  -9.477  -8.770  1.00 98.36           C  
ATOM   2857  SD  MET A 355      10.862  -9.961 -10.334  1.00 98.36           S  
ATOM   2858  CE  MET A 355       9.415 -10.192 -11.404  1.00 98.36           C  
ATOM   2859  N   THR A 356       8.083  -9.427  -5.778  1.00 96.12           N  
ATOM   2860  CA  THR A 356       7.092 -10.322  -5.190  1.00 96.12           C  
ATOM   2861  C   THR A 356       6.110 -10.812  -6.249  1.00 96.12           C  
ATOM   2862  CB  THR A 356       6.320  -9.629  -4.052  1.00 96.12           C  
ATOM   2863  O   THR A 356       4.972 -11.165  -5.933  1.00 96.12           O  
ATOM   2864  CG2 THR A 356       7.237  -9.321  -2.872  1.00 96.12           C  
ATOM   2865  OG1 THR A 356       5.760  -8.404  -4.539  1.00 96.12           O  
ATOM   2866  N   THR A 357       6.525 -10.772  -7.553  1.00 94.41           N  
ATOM   2867  CA  THR A 357       5.691 -11.272  -8.641  1.00 94.41           C  
ATOM   2868  C   THR A 357       6.542 -11.975  -9.695  1.00 94.41           C  
ATOM   2869  CB  THR A 357       4.891 -10.134  -9.300  1.00 94.41           C  
ATOM   2870  O   THR A 357       7.738 -11.702  -9.818  1.00 94.41           O  
ATOM   2871  CG2 THR A 357       5.811  -9.178 -10.053  1.00 94.41           C  
ATOM   2872  OG1 THR A 357       3.946 -10.693 -10.221  1.00 94.41           O  
ATOM   2873  N   LYS A 358       5.912 -12.876 -10.386  1.00 94.37           N  
ATOM   2874  CA  LYS A 358       6.552 -13.427 -11.577  1.00 94.37           C  
ATOM   2875  C   LYS A 358       6.406 -12.483 -12.767  1.00 94.37           C  
ATOM   2876  CB  LYS A 358       5.962 -14.796 -11.918  1.00 94.37           C  
ATOM   2877  O   LYS A 358       5.567 -11.580 -12.750  1.00 94.37           O  
ATOM   2878  CG  LYS A 358       6.197 -15.855 -10.851  1.00 94.37           C  
ATOM   2879  CD  LYS A 358       5.559 -17.185 -11.233  1.00 94.37           C  
ATOM   2880  CE  LYS A 358       5.688 -18.210 -10.115  1.00 94.37           C  
ATOM   2881  NZ  LYS A 358       5.002 -19.492 -10.456  1.00 94.37           N  
ATOM   2882  N   GLU A 359       7.272 -12.717 -13.792  1.00 94.50           N  
ATOM   2883  CA  GLU A 359       7.209 -11.881 -14.987  1.00 94.50           C  
ATOM   2884  C   GLU A 359       5.851 -11.998 -15.672  1.00 94.50           C  
ATOM   2885  CB  GLU A 359       8.325 -12.256 -15.965  1.00 94.50           C  
ATOM   2886  O   GLU A 359       5.290 -10.998 -16.125  1.00 94.50           O  
ATOM   2887  CG  GLU A 359       9.726 -11.988 -15.433  1.00 94.50           C  
ATOM   2888  CD  GLU A 359      10.825 -12.497 -16.353  1.00 94.50           C  
ATOM   2889  OE1 GLU A 359      11.508 -13.483 -15.995  1.00 94.50           O  
ATOM   2890  OE2 GLU A 359      11.004 -11.904 -17.440  1.00 94.50           O  
ATOM   2891  N   VAL A 360       5.341 -13.211 -15.723  1.00 93.29           N  
ATOM   2892  CA  VAL A 360       4.043 -13.511 -16.318  1.00 93.29           C  
ATOM   2893  C   VAL A 360       3.197 -14.316 -15.335  1.00 93.29           C  
ATOM   2894  CB  VAL A 360       4.193 -14.282 -17.648  1.00 93.29           C  
ATOM   2895  O   VAL A 360       3.664 -15.307 -14.770  1.00 93.29           O  
ATOM   2896  CG1 VAL A 360       2.825 -14.574 -18.261  1.00 93.29           C  
ATOM   2897  CG2 VAL A 360       5.063 -13.495 -18.626  1.00 93.29           C  
ATOM   2898  N   GLU A 361       2.039 -13.908 -15.108  1.00 90.88           N  
ATOM   2899  CA  GLU A 361       1.064 -14.632 -14.297  1.00 90.88           C  
ATOM   2900  C   GLU A 361      -0.266 -14.776 -15.032  1.00 90.88           C  
ATOM   2901  CB  GLU A 361       0.850 -13.926 -12.956  1.00 90.88           C  
ATOM   2902  O   GLU A 361      -0.861 -13.781 -15.450  1.00 90.88           O  
ATOM   2903  CG  GLU A 361       2.079 -13.926 -12.058  1.00 90.88           C  
ATOM   2904  CD  GLU A 361       1.822 -13.313 -10.691  1.00 90.88           C  
ATOM   2905  OE1 GLU A 361       2.716 -13.383  -9.817  1.00 90.88           O  
ATOM   2906  OE2 GLU A 361       0.718 -12.758 -10.491  1.00 90.88           O  
ATOM   2907  N   ARG A 362      -0.711 -15.967 -15.255  1.00 86.26           N  
ATOM   2908  CA  ARG A 362      -1.951 -16.307 -15.945  1.00 86.26           C  
ATOM   2909  C   ARG A 362      -1.983 -15.701 -17.345  1.00 86.26           C  
ATOM   2910  CB  ARG A 362      -3.163 -15.831 -15.141  1.00 86.26           C  
ATOM   2911  O   ARG A 362      -2.996 -15.134 -17.758  1.00 86.26           O  
ATOM   2912  CG  ARG A 362      -3.342 -16.551 -13.814  1.00 86.26           C  
ATOM   2913  CD  ARG A 362      -4.609 -16.105 -13.097  1.00 86.26           C  
ATOM   2914  NE  ARG A 362      -4.755 -16.764 -11.802  1.00 86.26           N  
ATOM   2915  NH1 ARG A 362      -7.055 -16.941 -11.920  1.00 86.26           N  
ATOM   2916  NH2 ARG A 362      -5.933 -17.737 -10.087  1.00 86.26           N  
ATOM   2917  CZ  ARG A 362      -5.914 -17.146 -11.272  1.00 86.26           C  
ATOM   2918  N   GLY A 363      -0.874 -15.665 -17.932  1.00 89.40           N  
ATOM   2919  CA  GLY A 363      -0.783 -15.235 -19.318  1.00 89.40           C  
ATOM   2920  C   GLY A 363      -0.638 -13.732 -19.468  1.00 89.40           C  
ATOM   2921  O   GLY A 363      -0.565 -13.219 -20.587  1.00 89.40           O  
ATOM   2922  N   LYS A 364      -0.650 -13.032 -18.282  1.00 90.59           N  
ATOM   2923  CA  LYS A 364      -0.522 -11.578 -18.323  1.00 90.59           C  
ATOM   2924  C   LYS A 364       0.865 -11.135 -17.866  1.00 90.59           C  
ATOM   2925  CB  LYS A 364      -1.595 -10.920 -17.454  1.00 90.59           C  
ATOM   2926  O   LYS A 364       1.407 -11.675 -16.899  1.00 90.59           O  
ATOM   2927  CG  LYS A 364      -3.015 -11.128 -17.961  1.00 90.59           C  
ATOM   2928  CD  LYS A 364      -4.029 -10.376 -17.107  1.00 90.59           C  
ATOM   2929  CE  LYS A 364      -5.453 -10.612 -17.592  1.00 90.59           C  
ATOM   2930  NZ  LYS A 364      -6.453  -9.905 -16.737  1.00 90.59           N  
ATOM   2931  N   SER A 365       1.365 -10.154 -18.585  1.00 94.60           N  
ATOM   2932  CA  SER A 365       2.660  -9.592 -18.215  1.00 94.60           C  
ATOM   2933  C   SER A 365       2.562  -8.773 -16.933  1.00 94.60           C  
ATOM   2934  CB  SER A 365       3.209  -8.721 -19.346  1.00 94.60           C  
ATOM   2935  O   SER A 365       1.783  -7.820 -16.857  1.00 94.60           O  
ATOM   2936  OG  SER A 365       4.425  -8.105 -18.961  1.00 94.60           O  
ATOM   2937  N   LYS A 366       3.342  -9.158 -15.909  1.00 95.07           N  
ATOM   2938  CA  LYS A 366       3.326  -8.448 -14.633  1.00 95.07           C  
ATOM   2939  C   LYS A 366       4.585  -7.603 -14.458  1.00 95.07           C  
ATOM   2940  CB  LYS A 366       3.192  -9.435 -13.472  1.00 95.07           C  
ATOM   2941  O   LYS A 366       4.566  -6.591 -13.755  1.00 95.07           O  
ATOM   2942  CG  LYS A 366       1.918 -10.265 -13.510  1.00 95.07           C  
ATOM   2943  CD  LYS A 366       0.677  -9.391 -13.381  1.00 95.07           C  
ATOM   2944  CE  LYS A 366      -0.592 -10.229 -13.293  1.00 95.07           C  
ATOM   2945  NZ  LYS A 366      -1.808  -9.378 -13.128  1.00 95.07           N  
ATOM   2946  N   CYS A 367       5.605  -8.013 -15.068  1.00 97.53           N  
ATOM   2947  CA  CYS A 367       6.892  -7.336 -14.964  1.00 97.53           C  
ATOM   2948  C   CYS A 367       7.844  -7.803 -16.059  1.00 97.53           C  
ATOM   2949  CB  CYS A 367       7.519  -7.584 -13.592  1.00 97.53           C  
ATOM   2950  O   CYS A 367       7.960  -9.002 -16.317  1.00 97.53           O  
ATOM   2951  SG  CYS A 367       9.035  -6.646 -13.304  1.00 97.53           S  
ATOM   2952  N   VAL A 368       8.457  -6.859 -16.678  1.00 97.78           N  
ATOM   2953  CA  VAL A 368       9.488  -7.203 -17.651  1.00 97.78           C  
ATOM   2954  C   VAL A 368      10.786  -7.553 -16.927  1.00 97.78           C  
ATOM   2955  CB  VAL A 368       9.730  -6.051 -18.653  1.00 97.78           C  
ATOM   2956  O   VAL A 368      11.093  -6.980 -15.879  1.00 97.78           O  
ATOM   2957  CG1 VAL A 368      10.976  -6.322 -19.496  1.00 97.78           C  
ATOM   2958  CG2 VAL A 368       8.508  -5.857 -19.548  1.00 97.78           C  
ATOM   2959  N   LYS A 369      11.412  -8.488 -17.477  1.00 97.98           N  
ATOM   2960  CA  LYS A 369      12.723  -8.837 -16.938  1.00 97.98           C  
ATOM   2961  C   LYS A 369      13.694  -7.666 -17.053  1.00 97.98           C  
ATOM   2962  CB  LYS A 369      13.291 -10.061 -17.657  1.00 97.98           C  
ATOM   2963  O   LYS A 369      13.894  -7.123 -18.141  1.00 97.98           O  
ATOM   2964  CG  LYS A 369      14.605 -10.564 -17.079  1.00 97.98           C  
ATOM   2965  CD  LYS A 369      15.116 -11.786 -17.833  1.00 97.98           C  
ATOM   2966  CE  LYS A 369      16.473 -12.239 -17.310  1.00 97.98           C  
ATOM   2967  NZ  LYS A 369      17.018 -13.382 -18.102  1.00 97.98           N  
ATOM   2968  N   TYR A 370      14.263  -7.312 -15.896  1.00 98.48           N  
ATOM   2969  CA  TYR A 370      15.112  -6.127 -15.927  1.00 98.48           C  
ATOM   2970  C   TYR A 370      16.539  -6.467 -15.512  1.00 98.48           C  
ATOM   2971  CB  TYR A 370      14.548  -5.038 -15.010  1.00 98.48           C  
ATOM   2972  O   TYR A 370      17.318  -5.578 -15.160  1.00 98.48           O  
ATOM   2973  CG  TYR A 370      14.299  -5.503 -13.596  1.00 98.48           C  
ATOM   2974  CD1 TYR A 370      13.035  -5.931 -13.195  1.00 98.48           C  
ATOM   2975  CD2 TYR A 370      15.326  -5.516 -12.658  1.00 98.48           C  
ATOM   2976  CE1 TYR A 370      12.801  -6.359 -11.892  1.00 98.48           C  
ATOM   2977  CE2 TYR A 370      15.103  -5.942 -11.353  1.00 98.48           C  
ATOM   2978  OH  TYR A 370      13.613  -6.784  -9.689  1.00 98.48           O  
ATOM   2979  CZ  TYR A 370      13.839  -6.362 -10.980  1.00 98.48           C  
ATOM   2980  N   TRP A 371      16.856  -7.673 -15.468  1.00 98.57           N  
ATOM   2981  CA  TRP A 371      18.195  -8.138 -15.122  1.00 98.57           C  
ATOM   2982  C   TRP A 371      18.740  -9.075 -16.195  1.00 98.57           C  
ATOM   2983  CB  TRP A 371      18.185  -8.847 -13.765  1.00 98.57           C  
ATOM   2984  O   TRP A 371      17.974  -9.661 -16.963  1.00 98.57           O  
ATOM   2985  CG  TRP A 371      17.318 -10.069 -13.723  1.00 98.57           C  
ATOM   2986  CD1 TRP A 371      17.694 -11.357 -13.987  1.00 98.57           C  
ATOM   2987  CD2 TRP A 371      15.924 -10.117 -13.402  1.00 98.57           C  
ATOM   2988  CE2 TRP A 371      15.521 -11.468 -13.490  1.00 98.57           C  
ATOM   2989  CE3 TRP A 371      14.977  -9.147 -13.047  1.00 98.57           C  
ATOM   2990  NE1 TRP A 371      16.618 -12.203 -13.848  1.00 98.57           N  
ATOM   2991  CH2 TRP A 371      13.301 -10.904 -12.891  1.00 98.57           C  
ATOM   2992  CZ2 TRP A 371      14.208 -11.873 -13.236  1.00 98.57           C  
ATOM   2993  CZ3 TRP A 371      13.671  -9.553 -12.795  1.00 98.57           C  
ATOM   2994  N   PRO A 372      20.044  -9.223 -16.337  1.00 98.38           N  
ATOM   2995  CA  PRO A 372      20.640 -10.144 -17.309  1.00 98.38           C  
ATOM   2996  C   PRO A 372      20.583 -11.600 -16.854  1.00 98.38           C  
ATOM   2997  CB  PRO A 372      22.088  -9.660 -17.411  1.00 98.38           C  
ATOM   2998  O   PRO A 372      20.354 -11.873 -15.673  1.00 98.38           O  
ATOM   2999  CG  PRO A 372      22.363  -8.997 -16.099  1.00 98.38           C  
ATOM   3000  CD  PRO A 372      21.074  -8.441 -15.567  1.00 98.38           C  
ATOM   3001  N   ASP A 373      20.829 -12.468 -17.785  1.00 98.39           N  
ATOM   3002  CA  ASP A 373      20.947 -13.884 -17.450  1.00 98.39           C  
ATOM   3003  C   ASP A 373      22.187 -14.145 -16.598  1.00 98.39           C  
ATOM   3004  CB  ASP A 373      20.993 -14.734 -18.721  1.00 98.39           C  
ATOM   3005  O   ASP A 373      23.118 -13.337 -16.583  1.00 98.39           O  
ATOM   3006  CG  ASP A 373      19.689 -14.707 -19.500  1.00 98.39           C  
ATOM   3007  OD1 ASP A 373      18.612 -14.564 -18.882  1.00 98.39           O  
ATOM   3008  OD2 ASP A 373      19.740 -14.834 -20.743  1.00 98.39           O  
ATOM   3009  N   GLU A 374      22.144 -15.214 -15.891  1.00 98.36           N  
ATOM   3010  CA  GLU A 374      23.268 -15.567 -15.029  1.00 98.36           C  
ATOM   3011  C   GLU A 374      24.580 -15.569 -15.808  1.00 98.36           C  
ATOM   3012  CB  GLU A 374      23.039 -16.934 -14.380  1.00 98.36           C  
ATOM   3013  O   GLU A 374      24.667 -16.158 -16.887  1.00 98.36           O  
ATOM   3014  CG  GLU A 374      24.013 -17.252 -13.255  1.00 98.36           C  
ATOM   3015  CD  GLU A 374      23.687 -18.546 -12.527  1.00 98.36           C  
ATOM   3016  OE1 GLU A 374      24.062 -18.686 -11.341  1.00 98.36           O  
ATOM   3017  OE2 GLU A 374      23.053 -19.428 -13.148  1.00 98.36           O  
ATOM   3018  N   TYR A 375      25.552 -14.820 -15.366  1.00 98.11           N  
ATOM   3019  CA  TYR A 375      26.911 -14.696 -15.881  1.00 98.11           C  
ATOM   3020  C   TYR A 375      26.953 -13.776 -17.095  1.00 98.11           C  
ATOM   3021  CB  TYR A 375      27.476 -16.071 -16.248  1.00 98.11           C  
ATOM   3022  O   TYR A 375      27.945 -13.747 -17.827  1.00 98.11           O  
ATOM   3023  CG  TYR A 375      27.456 -17.060 -15.108  1.00 98.11           C  
ATOM   3024  CD1 TYR A 375      28.076 -16.768 -13.896  1.00 98.11           C  
ATOM   3025  CD2 TYR A 375      26.817 -18.289 -15.241  1.00 98.11           C  
ATOM   3026  CE1 TYR A 375      28.062 -17.676 -12.843  1.00 98.11           C  
ATOM   3027  CE2 TYR A 375      26.797 -19.205 -14.194  1.00 98.11           C  
ATOM   3028  OH  TYR A 375      27.404 -19.794 -11.962  1.00 98.11           O  
ATOM   3029  CZ  TYR A 375      27.421 -18.890 -13.001  1.00 98.11           C  
ATOM   3030  N   ALA A 376      25.860 -13.118 -17.318  1.00 98.49           N  
ATOM   3031  CA  ALA A 376      25.793 -12.184 -18.440  1.00 98.49           C  
ATOM   3032  C   ALA A 376      25.923 -10.741 -17.961  1.00 98.49           C  
ATOM   3033  CB  ALA A 376      24.488 -12.370 -19.210  1.00 98.49           C  
ATOM   3034  O   ALA A 376      25.632 -10.437 -16.801  1.00 98.49           O  
ATOM   3035  N   LEU A 377      26.459  -9.927 -18.833  1.00 97.61           N  
ATOM   3036  CA  LEU A 377      26.583  -8.484 -18.656  1.00 97.61           C  
ATOM   3037  C   LEU A 377      25.706  -7.736 -19.655  1.00 97.61           C  
ATOM   3038  CB  LEU A 377      28.042  -8.048 -18.814  1.00 97.61           C  
ATOM   3039  O   LEU A 377      25.718  -8.044 -20.849  1.00 97.61           O  
ATOM   3040  CG  LEU A 377      28.316  -6.546 -18.713  1.00 97.61           C  
ATOM   3041  CD1 LEU A 377      28.166  -6.075 -17.271  1.00 97.61           C  
ATOM   3042  CD2 LEU A 377      29.707  -6.219 -19.246  1.00 97.61           C  
ATOM   3043  N   LYS A 378      24.909  -6.836 -19.148  1.00 98.08           N  
ATOM   3044  CA  LYS A 378      24.014  -6.082 -20.021  1.00 98.08           C  
ATOM   3045  C   LYS A 378      24.001  -4.602 -19.650  1.00 98.08           C  
ATOM   3046  CB  LYS A 378      22.596  -6.651 -19.957  1.00 98.08           C  
ATOM   3047  O   LYS A 378      24.025  -4.253 -18.468  1.00 98.08           O  
ATOM   3048  CG  LYS A 378      21.650  -6.076 -21.001  1.00 98.08           C  
ATOM   3049  CD  LYS A 378      20.329  -6.833 -21.036  1.00 98.08           C  
ATOM   3050  CE  LYS A 378      19.394  -6.279 -22.102  1.00 98.08           C  
ATOM   3051  NZ  LYS A 378      18.122  -7.057 -22.183  1.00 98.08           N  
ATOM   3052  N   GLU A 379      23.937  -3.722 -20.691  1.00 97.46           N  
ATOM   3053  CA  GLU A 379      23.852  -2.279 -20.485  1.00 97.46           C  
ATOM   3054  C   GLU A 379      22.412  -1.788 -20.604  1.00 97.46           C  
ATOM   3055  CB  GLU A 379      24.744  -1.539 -21.485  1.00 97.46           C  
ATOM   3056  O   GLU A 379      21.693  -2.174 -21.528  1.00 97.46           O  
ATOM   3057  CG  GLU A 379      26.232  -1.781 -21.277  1.00 97.46           C  
ATOM   3058  CD  GLU A 379      27.107  -1.011 -22.254  1.00 97.46           C  
ATOM   3059  OE1 GLU A 379      28.351  -1.138 -22.185  1.00 97.46           O  
ATOM   3060  OE2 GLU A 379      26.544  -0.275 -23.095  1.00 97.46           O  
ATOM   3061  N   TYR A 380      22.033  -1.082 -19.573  1.00 95.93           N  
ATOM   3062  CA  TYR A 380      20.737  -0.412 -19.539  1.00 95.93           C  
ATOM   3063  C   TYR A 380      20.906   1.102 -19.512  1.00 95.93           C  
ATOM   3064  CB  TYR A 380      19.928  -0.869 -18.321  1.00 95.93           C  
ATOM   3065  O   TYR A 380      21.047   1.698 -18.441  1.00 95.93           O  
ATOM   3066  CG  TYR A 380      19.732  -2.364 -18.249  1.00 95.93           C  
ATOM   3067  CD1 TYR A 380      18.655  -2.977 -18.887  1.00 95.93           C  
ATOM   3068  CD2 TYR A 380      20.621  -3.166 -17.542  1.00 95.93           C  
ATOM   3069  CE1 TYR A 380      18.469  -4.354 -18.821  1.00 95.93           C  
ATOM   3070  CE2 TYR A 380      20.445  -4.544 -17.470  1.00 95.93           C  
ATOM   3071  OH  TYR A 380      19.189  -6.491 -18.044  1.00 95.93           O  
ATOM   3072  CZ  TYR A 380      19.368  -5.128 -18.112  1.00 95.93           C  
ATOM   3073  N   GLY A 381      20.894   1.722 -20.691  1.00 92.89           N  
ATOM   3074  CA  GLY A 381      21.225   3.137 -20.731  1.00 92.89           C  
ATOM   3075  C   GLY A 381      22.611   3.442 -20.197  1.00 92.89           C  
ATOM   3076  O   GLY A 381      23.600   2.869 -20.659  1.00 92.89           O  
ATOM   3077  N   VAL A 382      22.727   4.257 -19.177  1.00 92.56           N  
ATOM   3078  CA  VAL A 382      24.015   4.686 -18.643  1.00 92.56           C  
ATOM   3079  C   VAL A 382      24.461   3.730 -17.539  1.00 92.56           C  
ATOM   3080  CB  VAL A 382      23.952   6.132 -18.102  1.00 92.56           C  
ATOM   3081  O   VAL A 382      25.478   3.964 -16.880  1.00 92.56           O  
ATOM   3082  CG1 VAL A 382      23.656   7.118 -19.231  1.00 92.56           C  
ATOM   3083  CG2 VAL A 382      22.899   6.244 -17.000  1.00 92.56           C  
ATOM   3084  N   MET A 383      23.627   2.725 -17.352  1.00 95.81           N  
ATOM   3085  CA  MET A 383      23.946   1.769 -16.295  1.00 95.81           C  
ATOM   3086  C   MET A 383      24.370   0.428 -16.884  1.00 95.81           C  
ATOM   3087  CB  MET A 383      22.747   1.576 -15.364  1.00 95.81           C  
ATOM   3088  O   MET A 383      23.875   0.023 -17.937  1.00 95.81           O  
ATOM   3089  CG  MET A 383      22.315   2.847 -14.651  1.00 95.81           C  
ATOM   3090  SD  MET A 383      23.615   3.504 -13.535  1.00 95.81           S  
ATOM   3091  CE  MET A 383      23.568   5.260 -13.988  1.00 95.81           C  
ATOM   3092  N   ARG A 384      25.279  -0.202 -16.199  1.00 97.08           N  
ATOM   3093  CA  ARG A 384      25.751  -1.535 -16.559  1.00 97.08           C  
ATOM   3094  C   ARG A 384      25.512  -2.526 -15.424  1.00 97.08           C  
ATOM   3095  CB  ARG A 384      27.238  -1.500 -16.920  1.00 97.08           C  
ATOM   3096  O   ARG A 384      25.900  -2.274 -14.282  1.00 97.08           O  
ATOM   3097  CG  ARG A 384      27.802  -2.848 -17.338  1.00 97.08           C  
ATOM   3098  CD  ARG A 384      29.279  -2.754 -17.697  1.00 97.08           C  
ATOM   3099  NE  ARG A 384      29.491  -1.957 -18.902  1.00 97.08           N  
ATOM   3100  NH1 ARG A 384      31.403  -0.917 -18.126  1.00 97.08           N  
ATOM   3101  NH2 ARG A 384      30.593  -0.428 -20.215  1.00 97.08           N  
ATOM   3102  CZ  ARG A 384      30.495  -1.102 -19.078  1.00 97.08           C  
ATOM   3103  N   VAL A 385      24.828  -3.709 -15.771  1.00 98.46           N  
ATOM   3104  CA  VAL A 385      24.489  -4.695 -14.750  1.00 98.46           C  
ATOM   3105  C   VAL A 385      25.053  -6.059 -15.142  1.00 98.46           C  
ATOM   3106  CB  VAL A 385      22.962  -4.790 -14.537  1.00 98.46           C  
ATOM   3107  O   VAL A 385      24.845  -6.524 -16.265  1.00 98.46           O  
ATOM   3108  CG1 VAL A 385      22.632  -5.787 -13.428  1.00 98.46           C  
ATOM   3109  CG2 VAL A 385      22.382  -3.414 -14.214  1.00 98.46           C  
ATOM   3110  N   ARG A 386      25.718  -6.627 -14.238  1.00 98.21           N  
ATOM   3111  CA  ARG A 386      26.227  -7.985 -14.404  1.00 98.21           C  
ATOM   3112  C   ARG A 386      25.604  -8.931 -13.383  1.00 98.21           C  
ATOM   3113  CB  ARG A 386      27.752  -8.007 -14.277  1.00 98.21           C  
ATOM   3114  O   ARG A 386      25.556  -8.622 -12.190  1.00 98.21           O  
ATOM   3115  CG  ARG A 386      28.364  -9.389 -14.443  1.00 98.21           C  
ATOM   3116  CD  ARG A 386      29.867  -9.372 -14.205  1.00 98.21           C  
ATOM   3117  NE  ARG A 386      30.555  -8.509 -15.162  1.00 98.21           N  
ATOM   3118  NH1 ARG A 386      31.811  -7.399 -13.573  1.00 98.21           N  
ATOM   3119  NH2 ARG A 386      32.026  -6.862 -15.791  1.00 98.21           N  
ATOM   3120  CZ  ARG A 386      31.462  -7.592 -14.840  1.00 98.21           C  
ATOM   3121  N   ASN A 387      25.089 -10.039 -13.922  1.00 98.68           N  
ATOM   3122  CA  ASN A 387      24.589 -11.097 -13.049  1.00 98.68           C  
ATOM   3123  C   ASN A 387      25.694 -12.079 -12.670  1.00 98.68           C  
ATOM   3124  CB  ASN A 387      23.426 -11.836 -13.714  1.00 98.68           C  
ATOM   3125  O   ASN A 387      26.086 -12.921 -13.480  1.00 98.68           O  
ATOM   3126  CG  ASN A 387      22.699 -12.761 -12.758  1.00 98.68           C  
ATOM   3127  ND2 ASN A 387      21.470 -13.126 -13.105  1.00 98.68           N  
ATOM   3128  OD1 ASN A 387      23.237 -13.143 -11.715  1.00 98.68           O  
ATOM   3129  N   VAL A 388      26.035 -12.089 -11.459  1.00 98.42           N  
ATOM   3130  CA  VAL A 388      27.204 -12.829 -10.994  1.00 98.42           C  
ATOM   3131  C   VAL A 388      26.798 -14.252 -10.617  1.00 98.42           C  
ATOM   3132  CB  VAL A 388      27.877 -12.130  -9.792  1.00 98.42           C  
ATOM   3133  O   VAL A 388      27.487 -15.213 -10.966  1.00 98.42           O  
ATOM   3134  CG1 VAL A 388      29.044 -12.964  -9.267  1.00 98.42           C  
ATOM   3135  CG2 VAL A 388      28.351 -10.732 -10.186  1.00 98.42           C  
ATOM   3136  N   LYS A 389      25.681 -14.221  -9.919  1.00 98.29           N  
ATOM   3137  CA  LYS A 389      25.274 -15.511  -9.368  1.00 98.29           C  
ATOM   3138  C   LYS A 389      23.766 -15.559  -9.138  1.00 98.29           C  
ATOM   3139  CB  LYS A 389      26.012 -15.792  -8.059  1.00 98.29           C  
ATOM   3140  O   LYS A 389      23.151 -14.545  -8.804  1.00 98.29           O  
ATOM   3141  CG  LYS A 389      25.744 -17.174  -7.481  1.00 98.29           C  
ATOM   3142  CD  LYS A 389      26.524 -17.403  -6.193  1.00 98.29           C  
ATOM   3143  CE  LYS A 389      26.235 -18.775  -5.599  1.00 98.29           C  
ATOM   3144  NZ  LYS A 389      26.992 -19.002  -4.332  1.00 98.29           N  
ATOM   3145  N   GLU A 390      23.245 -16.754  -9.336  1.00 98.27           N  
ATOM   3146  CA  GLU A 390      21.852 -17.039  -9.003  1.00 98.27           C  
ATOM   3147  C   GLU A 390      21.743 -18.240  -8.069  1.00 98.27           C  
ATOM   3148  CB  GLU A 390      21.035 -17.284 -10.274  1.00 98.27           C  
ATOM   3149  O   GLU A 390      22.360 -19.280  -8.311  1.00 98.27           O  
ATOM   3150  CG  GLU A 390      20.908 -16.060 -11.169  1.00 98.27           C  
ATOM   3151  CD  GLU A 390      19.936 -16.258 -12.322  1.00 98.27           C  
ATOM   3152  OE1 GLU A 390      19.935 -15.433 -13.264  1.00 98.27           O  
ATOM   3153  OE2 GLU A 390      19.168 -17.245 -12.282  1.00 98.27           O  
ATOM   3154  N   SER A 391      21.039 -18.098  -6.984  1.00 97.53           N  
ATOM   3155  CA  SER A 391      20.783 -19.185  -6.046  1.00 97.53           C  
ATOM   3156  C   SER A 391      19.288 -19.453  -5.903  1.00 97.53           C  
ATOM   3157  CB  SER A 391      21.385 -18.866  -4.677  1.00 97.53           C  
ATOM   3158  O   SER A 391      18.510 -18.532  -5.644  1.00 97.53           O  
ATOM   3159  OG  SER A 391      22.762 -18.553  -4.794  1.00 97.53           O  
ATOM   3160  N   ALA A 392      18.963 -20.733  -6.108  1.00 94.38           N  
ATOM   3161  CA  ALA A 392      17.548 -21.087  -6.019  1.00 94.38           C  
ATOM   3162  C   ALA A 392      17.212 -21.659  -4.645  1.00 94.38           C  
ATOM   3163  CB  ALA A 392      17.179 -22.086  -7.113  1.00 94.38           C  
ATOM   3164  O   ALA A 392      17.898 -22.559  -4.155  1.00 94.38           O  
ATOM   3165  N   ALA A 393      16.359 -20.971  -3.953  1.00 91.07           N  
ATOM   3166  CA  ALA A 393      15.742 -21.474  -2.728  1.00 91.07           C  
ATOM   3167  C   ALA A 393      14.315 -21.947  -2.987  1.00 91.07           C  
ATOM   3168  CB  ALA A 393      15.755 -20.397  -1.646  1.00 91.07           C  
ATOM   3169  O   ALA A 393      13.795 -21.796  -4.095  1.00 91.07           O  
ATOM   3170  N   HIS A 394      13.742 -22.640  -1.999  1.00 88.93           N  
ATOM   3171  CA  HIS A 394      12.414 -23.220  -2.165  1.00 88.93           C  
ATOM   3172  C   HIS A 394      11.398 -22.161  -2.577  1.00 88.93           C  
ATOM   3173  CB  HIS A 394      11.964 -23.906  -0.874  1.00 88.93           C  
ATOM   3174  O   HIS A 394      10.640 -22.358  -3.530  1.00 88.93           O  
ATOM   3175  CG  HIS A 394      10.596 -24.505  -0.958  1.00 88.93           C  
ATOM   3176  CD2 HIS A 394       9.675 -24.754   0.001  1.00 88.93           C  
ATOM   3177  ND1 HIS A 394      10.040 -24.926  -2.147  1.00 88.93           N  
ATOM   3178  CE1 HIS A 394       8.831 -25.409  -1.913  1.00 88.93           C  
ATOM   3179  NE2 HIS A 394       8.586 -25.316  -0.617  1.00 88.93           N  
ATOM   3180  N   ASP A 395      11.434 -20.942  -1.991  1.00 92.09           N  
ATOM   3181  CA  ASP A 395      10.368 -19.960  -2.166  1.00 92.09           C  
ATOM   3182  C   ASP A 395      10.854 -18.759  -2.974  1.00 92.09           C  
ATOM   3183  CB  ASP A 395       9.833 -19.500  -0.809  1.00 92.09           C  
ATOM   3184  O   ASP A 395      10.047 -17.982  -3.488  1.00 92.09           O  
ATOM   3185  CG  ASP A 395       9.115 -20.602  -0.049  1.00 92.09           C  
ATOM   3186  OD1 ASP A 395       8.354 -21.375  -0.671  1.00 92.09           O  
ATOM   3187  OD2 ASP A 395       9.310 -20.696   1.182  1.00 92.09           O  
ATOM   3188  N   TYR A 396      12.116 -18.618  -3.160  1.00 95.42           N  
ATOM   3189  CA  TYR A 396      12.609 -17.441  -3.866  1.00 95.42           C  
ATOM   3190  C   TYR A 396      13.896 -17.756  -4.619  1.00 95.42           C  
ATOM   3191  CB  TYR A 396      12.845 -16.286  -2.888  1.00 95.42           C  
ATOM   3192  O   TYR A 396      14.541 -18.775  -4.360  1.00 95.42           O  
ATOM   3193  CG  TYR A 396      13.949 -16.550  -1.894  1.00 95.42           C  
ATOM   3194  CD1 TYR A 396      13.696 -17.232  -0.706  1.00 95.42           C  
ATOM   3195  CD2 TYR A 396      15.248 -16.116  -2.138  1.00 95.42           C  
ATOM   3196  CE1 TYR A 396      14.710 -17.475   0.214  1.00 95.42           C  
ATOM   3197  CE2 TYR A 396      16.270 -16.353  -1.225  1.00 95.42           C  
ATOM   3198  OH  TYR A 396      16.999 -17.271   0.854  1.00 95.42           O  
ATOM   3199  CZ  TYR A 396      15.991 -17.033  -0.054  1.00 95.42           C  
ATOM   3200  N   THR A 397      14.216 -16.930  -5.570  1.00 97.73           N  
ATOM   3201  CA  THR A 397      15.486 -16.897  -6.286  1.00 97.73           C  
ATOM   3202  C   THR A 397      16.312 -15.683  -5.867  1.00 97.73           C  
ATOM   3203  CB  THR A 397      15.269 -16.871  -7.810  1.00 97.73           C  
ATOM   3204  O   THR A 397      15.804 -14.560  -5.840  1.00 97.73           O  
ATOM   3205  CG2 THR A 397      16.599 -16.909  -8.556  1.00 97.73           C  
ATOM   3206  OG1 THR A 397      14.486 -18.008  -8.194  1.00 97.73           O  
ATOM   3207  N   LEU A 398      17.547 -15.964  -5.484  1.00 98.56           N  
ATOM   3208  CA  LEU A 398      18.456 -14.886  -5.109  1.00 98.56           C  
ATOM   3209  C   LEU A 398      19.462 -14.612  -6.222  1.00 98.56           C  
ATOM   3210  CB  LEU A 398      19.193 -15.233  -3.813  1.00 98.56           C  
ATOM   3211  O   LEU A 398      20.141 -15.528  -6.690  1.00 98.56           O  
ATOM   3212  CG  LEU A 398      20.279 -14.253  -3.367  1.00 98.56           C  
ATOM   3213  CD1 LEU A 398      19.673 -12.882  -3.085  1.00 98.56           C  
ATOM   3214  CD2 LEU A 398      21.008 -14.784  -2.137  1.00 98.56           C  
ATOM   3215  N   ARG A 399      19.511 -13.323  -6.585  1.00 98.64           N  
ATOM   3216  CA  ARG A 399      20.478 -12.910  -7.597  1.00 98.64           C  
ATOM   3217  C   ARG A 399      21.478 -11.911  -7.024  1.00 98.64           C  
ATOM   3218  CB  ARG A 399      19.765 -12.302  -8.807  1.00 98.64           C  
ATOM   3219  O   ARG A 399      21.088 -10.937  -6.377  1.00 98.64           O  
ATOM   3220  CG  ARG A 399      18.791 -13.251  -9.488  1.00 98.64           C  
ATOM   3221  CD  ARG A 399      18.138 -12.610 -10.705  1.00 98.64           C  
ATOM   3222  NE  ARG A 399      17.274 -13.551 -11.411  1.00 98.64           N  
ATOM   3223  NH1 ARG A 399      15.469 -13.275  -9.996  1.00 98.64           N  
ATOM   3224  NH2 ARG A 399      15.328 -14.717 -11.772  1.00 98.64           N  
ATOM   3225  CZ  ARG A 399      16.026 -13.846 -11.058  1.00 98.64           C  
ATOM   3226  N   GLU A 400      22.697 -12.209  -7.295  1.00 98.65           N  
ATOM   3227  CA  GLU A 400      23.775 -11.271  -6.997  1.00 98.65           C  
ATOM   3228  C   GLU A 400      24.179 -10.480  -8.238  1.00 98.65           C  
ATOM   3229  CB  GLU A 400      24.989 -12.010  -6.426  1.00 98.65           C  
ATOM   3230  O   GLU A 400      24.720 -11.045  -9.191  1.00 98.65           O  
ATOM   3231  CG  GLU A 400      26.111 -11.089  -5.970  1.00 98.65           C  
ATOM   3232  CD  GLU A 400      27.312 -11.837  -5.414  1.00 98.65           C  
ATOM   3233  OE1 GLU A 400      28.369 -11.205  -5.186  1.00 98.65           O  
ATOM   3234  OE2 GLU A 400      27.196 -13.065  -5.205  1.00 98.65           O  
ATOM   3235  N   LEU A 401      23.941  -9.158  -8.164  1.00 98.77           N  
ATOM   3236  CA  LEU A 401      24.150  -8.300  -9.326  1.00 98.77           C  
ATOM   3237  C   LEU A 401      25.213  -7.245  -9.038  1.00 98.77           C  
ATOM   3238  CB  LEU A 401      22.839  -7.623  -9.735  1.00 98.77           C  
ATOM   3239  O   LEU A 401      25.237  -6.662  -7.952  1.00 98.77           O  
ATOM   3240  CG  LEU A 401      21.631  -8.542  -9.925  1.00 98.77           C  
ATOM   3241  CD1 LEU A 401      20.362  -7.717 -10.109  1.00 98.77           C  
ATOM   3242  CD2 LEU A 401      21.849  -9.472 -11.113  1.00 98.77           C  
ATOM   3243  N   LYS A 402      26.044  -7.096 -10.095  1.00 98.21           N  
ATOM   3244  CA  LYS A 402      26.987  -5.983 -10.023  1.00 98.21           C  
ATOM   3245  C   LYS A 402      26.512  -4.805 -10.870  1.00 98.21           C  
ATOM   3246  CB  LYS A 402      28.378  -6.428 -10.478  1.00 98.21           C  
ATOM   3247  O   LYS A 402      26.284  -4.951 -12.073  1.00 98.21           O  
ATOM   3248  CG  LYS A 402      29.015  -7.480  -9.582  1.00 98.21           C  
ATOM   3249  CD  LYS A 402      29.505  -6.876  -8.272  1.00 98.21           C  
ATOM   3250  CE  LYS A 402      30.247  -7.901  -7.426  1.00 98.21           C  
ATOM   3251  NZ  LYS A 402      30.658  -7.336  -6.105  1.00 98.21           N  
ATOM   3252  N   LEU A 403      26.351  -3.644 -10.167  1.00 98.07           N  
ATOM   3253  CA  LEU A 403      25.810  -2.444 -10.796  1.00 98.07           C  
ATOM   3254  C   LEU A 403      26.867  -1.348 -10.874  1.00 98.07           C  
ATOM   3255  CB  LEU A 403      24.589  -1.938 -10.023  1.00 98.07           C  
ATOM   3256  O   LEU A 403      27.505  -1.021  -9.871  1.00 98.07           O  
ATOM   3257  CG  LEU A 403      23.999  -0.605 -10.485  1.00 98.07           C  
ATOM   3258  CD1 LEU A 403      23.482  -0.722 -11.915  1.00 98.07           C  
ATOM   3259  CD2 LEU A 403      22.886  -0.157  -9.544  1.00 98.07           C  
ATOM   3260  N   SER A 404      27.025  -0.767 -12.053  1.00 96.13           N  
ATOM   3261  CA  SER A 404      27.976   0.325 -12.233  1.00 96.13           C  
ATOM   3262  C   SER A 404      27.525   1.274 -13.339  1.00 96.13           C  
ATOM   3263  CB  SER A 404      29.367  -0.222 -12.555  1.00 96.13           C  
ATOM   3264  O   SER A 404      26.644   0.935 -14.133  1.00 96.13           O  
ATOM   3265  OG  SER A 404      29.352  -0.948 -13.773  1.00 96.13           O  
ATOM   3266  N   LYS A 405      28.041   2.485 -13.280  1.00 93.72           N  
ATOM   3267  CA  LYS A 405      27.844   3.405 -14.396  1.00 93.72           C  
ATOM   3268  C   LYS A 405      28.752   3.048 -15.570  1.00 93.72           C  
ATOM   3269  CB  LYS A 405      28.099   4.847 -13.955  1.00 93.72           C  
ATOM   3270  O   LYS A 405      29.910   2.676 -15.374  1.00 93.72           O  
ATOM   3271  CG  LYS A 405      27.000   5.431 -13.080  1.00 93.72           C  
ATOM   3272  CD  LYS A 405      27.239   6.907 -12.793  1.00 93.72           C  
ATOM   3273  CE  LYS A 405      26.136   7.494 -11.922  1.00 93.72           C  
ATOM   3274  NZ  LYS A 405      26.381   8.935 -11.614  1.00 93.72           N  
ATOM   3275  N   VAL A 406      28.201   3.139 -16.783  1.00 91.85           N  
ATOM   3276  CA  VAL A 406      28.993   2.834 -17.970  1.00 91.85           C  
ATOM   3277  C   VAL A 406      30.195   3.774 -18.044  1.00 91.85           C  
ATOM   3278  CB  VAL A 406      28.150   2.945 -19.259  1.00 91.85           C  
ATOM   3279  O   VAL A 406      30.051   4.989 -17.891  1.00 91.85           O  
ATOM   3280  CG1 VAL A 406      29.023   2.734 -20.495  1.00 91.85           C  
ATOM   3281  CG2 VAL A 406      27.002   1.938 -19.234  1.00 91.85           C  
ATOM   3282  N   GLY A 407      31.361   3.196 -18.255  1.00 88.79           N  
ATOM   3283  CA  GLY A 407      32.594   3.946 -18.433  1.00 88.79           C  
ATOM   3284  C   GLY A 407      33.241   4.349 -17.122  1.00 88.79           C  
ATOM   3285  O   GLY A 407      34.328   4.932 -17.113  1.00 88.79           O  
ATOM   3286  N   GLN A 408      32.470   4.114 -16.024  1.00 85.49           N  
ATOM   3287  CA  GLN A 408      33.004   4.443 -14.706  1.00 85.49           C  
ATOM   3288  C   GLN A 408      33.119   3.197 -13.833  1.00 85.49           C  
ATOM   3289  CB  GLN A 408      32.127   5.489 -14.017  1.00 85.49           C  
ATOM   3290  O   GLN A 408      32.185   2.856 -13.104  1.00 85.49           O  
ATOM   3291  CG  GLN A 408      32.082   6.828 -14.741  1.00 85.49           C  
ATOM   3292  CD  GLN A 408      31.303   7.882 -13.977  1.00 85.49           C  
ATOM   3293  NE2 GLN A 408      31.342   9.118 -14.465  1.00 85.49           N  
ATOM   3294  OE1 GLN A 408      30.671   7.589 -12.958  1.00 85.49           O  
ATOM   3295  N   GLY A 409      34.165   2.364 -13.898  1.00 72.69           N  
ATOM   3296  CA  GLY A 409      34.308   1.102 -13.190  1.00 72.69           C  
ATOM   3297  C   GLY A 409      34.482   1.274 -11.693  1.00 72.69           C  
ATOM   3298  O   GLY A 409      34.123   0.388 -10.915  1.00 72.69           O  
ATOM   3299  N   ASN A 410      34.872   2.377 -11.177  1.00 79.17           N  
ATOM   3300  CA  ASN A 410      35.153   2.575  -9.759  1.00 79.17           C  
ATOM   3301  C   ASN A 410      33.872   2.782  -8.957  1.00 79.17           C  
ATOM   3302  CB  ASN A 410      36.101   3.759  -9.560  1.00 79.17           C  
ATOM   3303  O   ASN A 410      33.903   2.806  -7.725  1.00 79.17           O  
ATOM   3304  CG  ASN A 410      37.544   3.412  -9.871  1.00 79.17           C  
ATOM   3305  ND2 ASN A 410      38.444   4.361  -9.647  1.00 79.17           N  
ATOM   3306  OD1 ASN A 410      37.846   2.299 -10.310  1.00 79.17           O  
ATOM   3307  N   THR A 411      32.697   2.749  -9.557  1.00 85.81           N  
ATOM   3308  CA  THR A 411      31.448   2.984  -8.840  1.00 85.81           C  
ATOM   3309  C   THR A 411      30.649   1.691  -8.709  1.00 85.81           C  
ATOM   3310  CB  THR A 411      30.592   4.052  -9.546  1.00 85.81           C  
ATOM   3311  O   THR A 411      29.448   1.723  -8.432  1.00 85.81           O  
ATOM   3312  CG2 THR A 411      31.305   5.399  -9.574  1.00 85.81           C  
ATOM   3313  OG1 THR A 411      30.330   3.634 -10.891  1.00 85.81           O  
ATOM   3314  N   GLU A 412      31.356   0.525  -8.940  1.00 93.49           N  
ATOM   3315  CA  GLU A 412      30.637  -0.746  -8.937  1.00 93.49           C  
ATOM   3316  C   GLU A 412      30.097  -1.071  -7.548  1.00 93.49           C  
ATOM   3317  CB  GLU A 412      31.544  -1.878  -9.427  1.00 93.49           C  
ATOM   3318  O   GLU A 412      30.808  -0.930  -6.551  1.00 93.49           O  
ATOM   3319  CG  GLU A 412      30.825  -3.207  -9.608  1.00 93.49           C  
ATOM   3320  CD  GLU A 412      31.689  -4.271 -10.267  1.00 93.49           C  
ATOM   3321  OE1 GLU A 412      32.561  -4.853  -9.584  1.00 93.49           O  
ATOM   3322  OE2 GLU A 412      31.492  -4.524 -11.477  1.00 93.49           O  
ATOM   3323  N   ARG A 413      28.795  -1.421  -7.527  1.00 95.75           N  
ATOM   3324  CA  ARG A 413      28.129  -1.823  -6.292  1.00 95.75           C  
ATOM   3325  C   ARG A 413      27.426  -3.165  -6.461  1.00 95.75           C  
ATOM   3326  CB  ARG A 413      27.124  -0.756  -5.851  1.00 95.75           C  
ATOM   3327  O   ARG A 413      27.006  -3.517  -7.565  1.00 95.75           O  
ATOM   3328  CG  ARG A 413      27.683   0.657  -5.858  1.00 95.75           C  
ATOM   3329  CD  ARG A 413      26.598   1.694  -5.598  1.00 95.75           C  
ATOM   3330  NE  ARG A 413      27.094   3.053  -5.794  1.00 95.75           N  
ATOM   3331  NH1 ARG A 413      25.150   4.084  -5.089  1.00 95.75           N  
ATOM   3332  NH2 ARG A 413      26.943   5.345  -5.762  1.00 95.75           N  
ATOM   3333  CZ  ARG A 413      26.395   4.158  -5.548  1.00 95.75           C  
ATOM   3334  N   THR A 414      27.343  -3.854  -5.331  1.00 98.03           N  
ATOM   3335  CA  THR A 414      26.630  -5.126  -5.363  1.00 98.03           C  
ATOM   3336  C   THR A 414      25.176  -4.941  -4.938  1.00 98.03           C  
ATOM   3337  CB  THR A 414      27.305  -6.169  -4.454  1.00 98.03           C  
ATOM   3338  O   THR A 414      24.898  -4.308  -3.917  1.00 98.03           O  
ATOM   3339  CG2 THR A 414      26.617  -7.525  -4.568  1.00 98.03           C  
ATOM   3340  OG1 THR A 414      28.679  -6.308  -4.835  1.00 98.03           O  
ATOM   3341  N   VAL A 415      24.284  -5.433  -5.825  1.00 98.73           N  
ATOM   3342  CA  VAL A 415      22.849  -5.387  -5.567  1.00 98.73           C  
ATOM   3343  C   VAL A 415      22.292  -6.807  -5.490  1.00 98.73           C  
ATOM   3344  CB  VAL A 415      22.102  -4.579  -6.652  1.00 98.73           C  
ATOM   3345  O   VAL A 415      22.595  -7.646  -6.341  1.00 98.73           O  
ATOM   3346  CG1 VAL A 415      20.598  -4.578  -6.384  1.00 98.73           C  
ATOM   3347  CG2 VAL A 415      22.638  -3.150  -6.715  1.00 98.73           C  
ATOM   3348  N   TRP A 416      21.521  -7.035  -4.461  1.00 98.77           N  
ATOM   3349  CA  TRP A 416      20.914  -8.347  -4.265  1.00 98.77           C  
ATOM   3350  C   TRP A 416      19.422  -8.309  -4.578  1.00 98.77           C  
ATOM   3351  CB  TRP A 416      21.136  -8.833  -2.830  1.00 98.77           C  
ATOM   3352  O   TRP A 416      18.673  -7.540  -3.971  1.00 98.77           O  
ATOM   3353  CG  TRP A 416      22.579  -8.943  -2.440  1.00 98.77           C  
ATOM   3354  CD1 TRP A 416      23.384  -7.944  -1.968  1.00 98.77           C  
ATOM   3355  CD2 TRP A 416      23.391 -10.120  -2.494  1.00 98.77           C  
ATOM   3356  CE2 TRP A 416      24.679  -9.761  -2.038  1.00 98.77           C  
ATOM   3357  CE3 TRP A 416      23.153 -11.446  -2.883  1.00 98.77           C  
ATOM   3358  NE1 TRP A 416      24.648  -8.430  -1.724  1.00 98.77           N  
ATOM   3359  CH2 TRP A 416      25.468 -11.971  -2.348  1.00 98.77           C  
ATOM   3360  CZ2 TRP A 416      25.727 -10.682  -1.962  1.00 98.77           C  
ATOM   3361  CZ3 TRP A 416      24.198 -12.360  -2.806  1.00 98.77           C  
ATOM   3362  N   GLN A 417      19.086  -9.140  -5.516  1.00 98.78           N  
ATOM   3363  CA  GLN A 417      17.672  -9.233  -5.865  1.00 98.78           C  
ATOM   3364  C   GLN A 417      17.049 -10.506  -5.300  1.00 98.78           C  
ATOM   3365  CB  GLN A 417      17.489  -9.186  -7.382  1.00 98.78           C  
ATOM   3366  O   GLN A 417      17.461 -11.614  -5.651  1.00 98.78           O  
ATOM   3367  CG  GLN A 417      16.032  -9.136  -7.825  1.00 98.78           C  
ATOM   3368  CD  GLN A 417      15.751 -10.025  -9.021  1.00 98.78           C  
ATOM   3369  NE2 GLN A 417      14.801  -9.616  -9.854  1.00 98.78           N  
ATOM   3370  OE1 GLN A 417      16.383 -11.072  -9.195  1.00 98.78           O  
ATOM   3371  N   TYR A 418      16.061 -10.248  -4.442  1.00 98.64           N  
ATOM   3372  CA  TYR A 418      15.253 -11.342  -3.914  1.00 98.64           C  
ATOM   3373  C   TYR A 418      13.936 -11.461  -4.672  1.00 98.64           C  
ATOM   3374  CB  TYR A 418      14.979 -11.137  -2.421  1.00 98.64           C  
ATOM   3375  O   TYR A 418      13.082 -10.575  -4.589  1.00 98.64           O  
ATOM   3376  CG  TYR A 418      16.199 -11.314  -1.550  1.00 98.64           C  
ATOM   3377  CD1 TYR A 418      16.426 -12.509  -0.871  1.00 98.64           C  
ATOM   3378  CD2 TYR A 418      17.126 -10.288  -1.404  1.00 98.64           C  
ATOM   3379  CE1 TYR A 418      17.548 -12.676  -0.066  1.00 98.64           C  
ATOM   3380  CE2 TYR A 418      18.252 -10.444  -0.602  1.00 98.64           C  
ATOM   3381  OH  TYR A 418      19.566 -11.800   0.858  1.00 98.64           O  
ATOM   3382  CZ  TYR A 418      18.454 -11.640   0.062  1.00 98.64           C  
ATOM   3383  N   HIS A 419      13.800 -12.565  -5.417  1.00 98.08           N  
ATOM   3384  CA  HIS A 419      12.615 -12.797  -6.234  1.00 98.08           C  
ATOM   3385  C   HIS A 419      11.745 -13.901  -5.642  1.00 98.08           C  
ATOM   3386  CB  HIS A 419      13.014 -13.155  -7.667  1.00 98.08           C  
ATOM   3387  O   HIS A 419      12.036 -15.087  -5.816  1.00 98.08           O  
ATOM   3388  CG  HIS A 419      11.850 -13.296  -8.596  1.00 98.08           C  
ATOM   3389  CD2 HIS A 419      10.524 -13.114  -8.394  1.00 98.08           C  
ATOM   3390  ND1 HIS A 419      11.992 -13.673  -9.914  1.00 98.08           N  
ATOM   3391  CE1 HIS A 419      10.799 -13.715 -10.484  1.00 98.08           C  
ATOM   3392  NE2 HIS A 419       9.892 -13.381  -9.584  1.00 98.08           N  
ATOM   3393  N   PHE A 420      10.695 -13.448  -4.949  1.00 95.51           N  
ATOM   3394  CA  PHE A 420       9.773 -14.393  -4.330  1.00 95.51           C  
ATOM   3395  C   PHE A 420       8.856 -15.018  -5.375  1.00 95.51           C  
ATOM   3396  CB  PHE A 420       8.940 -13.702  -3.246  1.00 95.51           C  
ATOM   3397  O   PHE A 420       8.015 -14.333  -5.959  1.00 95.51           O  
ATOM   3398  CG  PHE A 420       8.285 -14.656  -2.284  1.00 95.51           C  
ATOM   3399  CD1 PHE A 420       6.934 -14.961  -2.396  1.00 95.51           C  
ATOM   3400  CD2 PHE A 420       9.021 -15.248  -1.266  1.00 95.51           C  
ATOM   3401  CE1 PHE A 420       6.326 -15.843  -1.507  1.00 95.51           C  
ATOM   3402  CE2 PHE A 420       8.420 -16.130  -0.373  1.00 95.51           C  
ATOM   3403  CZ  PHE A 420       7.072 -16.426  -0.494  1.00 95.51           C  
ATOM   3404  N   ARG A 421       8.774 -16.388  -5.507  1.00 89.73           N  
ATOM   3405  CA  ARG A 421       8.158 -17.038  -6.660  1.00 89.73           C  
ATOM   3406  C   ARG A 421       6.867 -17.746  -6.264  1.00 89.73           C  
ATOM   3407  CB  ARG A 421       9.128 -18.035  -7.297  1.00 89.73           C  
ATOM   3408  O   ARG A 421       6.046 -18.077  -7.122  1.00 89.73           O  
ATOM   3409  CG  ARG A 421      10.363 -17.389  -7.906  1.00 89.73           C  
ATOM   3410  CD  ARG A 421      11.229 -18.407  -8.636  1.00 89.73           C  
ATOM   3411  NE  ARG A 421      11.856 -19.344  -7.709  1.00 89.73           N  
ATOM   3412  NH1 ARG A 421      13.317 -20.227  -9.266  1.00 89.73           N  
ATOM   3413  NH2 ARG A 421      13.333 -20.997  -7.107  1.00 89.73           N  
ATOM   3414  CZ  ARG A 421      12.834 -20.187  -8.029  1.00 89.73           C  
ATOM   3415  N   THR A 422       6.678 -17.931  -5.002  1.00 87.37           N  
ATOM   3416  CA  THR A 422       5.569 -18.811  -4.651  1.00 87.37           C  
ATOM   3417  C   THR A 422       4.356 -18.000  -4.206  1.00 87.37           C  
ATOM   3418  CB  THR A 422       5.968 -19.796  -3.537  1.00 87.37           C  
ATOM   3419  O   THR A 422       3.359 -18.563  -3.750  1.00 87.37           O  
ATOM   3420  CG2 THR A 422       7.003 -20.800  -4.035  1.00 87.37           C  
ATOM   3421  OG1 THR A 422       6.520 -19.064  -2.435  1.00 87.37           O  
ATOM   3422  N   TRP A 423       4.493 -16.659  -4.237  1.00 85.33           N  
ATOM   3423  CA  TRP A 423       3.332 -15.859  -3.860  1.00 85.33           C  
ATOM   3424  C   TRP A 423       2.208 -16.016  -4.879  1.00 85.33           C  
ATOM   3425  CB  TRP A 423       3.716 -14.382  -3.729  1.00 85.33           C  
ATOM   3426  O   TRP A 423       2.371 -15.668  -6.051  1.00 85.33           O  
ATOM   3427  CG  TRP A 423       2.780 -13.583  -2.874  1.00 85.33           C  
ATOM   3428  CD1 TRP A 423       1.436 -13.414  -3.058  1.00 85.33           C  
ATOM   3429  CD2 TRP A 423       3.120 -12.839  -1.700  1.00 85.33           C  
ATOM   3430  CE2 TRP A 423       1.931 -12.244  -1.222  1.00 85.33           C  
ATOM   3431  CE3 TRP A 423       4.316 -12.619  -1.003  1.00 85.33           C  
ATOM   3432  NE1 TRP A 423       0.919 -12.610  -2.068  1.00 85.33           N  
ATOM   3433  CH2 TRP A 423       3.088 -11.243   0.583  1.00 85.33           C  
ATOM   3434  CZ2 TRP A 423       1.905 -11.442  -0.079  1.00 85.33           C  
ATOM   3435  CZ3 TRP A 423       4.287 -11.820   0.134  1.00 85.33           C  
ATOM   3436  N   PRO A 424       1.068 -16.602  -4.493  1.00 77.09           N  
ATOM   3437  CA  PRO A 424      -0.021 -16.832  -5.444  1.00 77.09           C  
ATOM   3438  C   PRO A 424      -0.512 -15.545  -6.104  1.00 77.09           C  
ATOM   3439  CB  PRO A 424      -1.120 -17.455  -4.579  1.00 77.09           C  
ATOM   3440  O   PRO A 424      -0.365 -14.461  -5.534  1.00 77.09           O  
ATOM   3441  CG  PRO A 424      -0.734 -17.122  -3.174  1.00 77.09           C  
ATOM   3442  CD  PRO A 424       0.725 -16.765  -3.152  1.00 77.09           C  
ATOM   3443  N   ASP A 425      -0.910 -15.723  -7.402  1.00 60.67           N  
ATOM   3444  CA  ASP A 425      -1.401 -14.626  -8.231  1.00 60.67           C  
ATOM   3445  C   ASP A 425      -2.620 -13.961  -7.596  1.00 60.67           C  
ATOM   3446  CB  ASP A 425      -1.746 -15.127  -9.635  1.00 60.67           C  
ATOM   3447  O   ASP A 425      -2.756 -12.736  -7.635  1.00 60.67           O  
ATOM   3448  CG  ASP A 425      -0.519 -15.458 -10.465  1.00 60.67           C  
ATOM   3449  OD1 ASP A 425       0.610 -15.125 -10.045  1.00 60.67           O  
ATOM   3450  OD2 ASP A 425      -0.682 -16.056 -11.550  1.00 60.67           O  
ATOM   3451  N   HIS A 426      -3.671 -14.745  -7.036  1.00 62.66           N  
ATOM   3452  CA  HIS A 426      -4.796 -14.248  -6.251  1.00 62.66           C  
ATOM   3453  C   HIS A 426      -4.722 -14.740  -4.810  1.00 62.66           C  
ATOM   3454  CB  HIS A 426      -6.121 -14.675  -6.884  1.00 62.66           C  
ATOM   3455  O   HIS A 426      -4.318 -15.877  -4.557  1.00 62.66           O  
ATOM   3456  CG  HIS A 426      -6.420 -13.982  -8.176  1.00 62.66           C  
ATOM   3457  CD2 HIS A 426      -6.571 -14.468  -9.431  1.00 62.66           C  
ATOM   3458  ND1 HIS A 426      -6.595 -12.618  -8.266  1.00 62.66           N  
ATOM   3459  CE1 HIS A 426      -6.843 -12.294  -9.524  1.00 62.66           C  
ATOM   3460  NE2 HIS A 426      -6.833 -13.398 -10.251  1.00 62.66           N  
ATOM   3461  N   GLY A 427      -4.758 -13.846  -3.961  1.00 76.11           N  
ATOM   3462  CA  GLY A 427      -4.860 -14.212  -2.557  1.00 76.11           C  
ATOM   3463  C   GLY A 427      -3.546 -14.079  -1.809  1.00 76.11           C  
ATOM   3464  O   GLY A 427      -2.752 -13.181  -2.094  1.00 76.11           O  
ATOM   3465  N   VAL A 428      -3.369 -14.877  -0.810  1.00 84.10           N  
ATOM   3466  CA  VAL A 428      -2.191 -14.830   0.048  1.00 84.10           C  
ATOM   3467  C   VAL A 428      -1.626 -16.237   0.230  1.00 84.10           C  
ATOM   3468  CB  VAL A 428      -2.515 -14.204   1.423  1.00 84.10           C  
ATOM   3469  O   VAL A 428      -2.329 -17.227   0.015  1.00 84.10           O  
ATOM   3470  CG1 VAL A 428      -2.975 -12.756   1.263  1.00 84.10           C  
ATOM   3471  CG2 VAL A 428      -3.578 -15.028   2.147  1.00 84.10           C  
ATOM   3472  N   PRO A 429      -0.302 -16.331   0.416  1.00 86.74           N  
ATOM   3473  CA  PRO A 429       0.247 -17.648   0.746  1.00 86.74           C  
ATOM   3474  C   PRO A 429      -0.499 -18.329   1.891  1.00 86.74           C  
ATOM   3475  CB  PRO A 429       1.693 -17.338   1.144  1.00 86.74           C  
ATOM   3476  O   PRO A 429      -0.932 -17.661   2.834  1.00 86.74           O  
ATOM   3477  CG  PRO A 429       2.010 -16.050   0.456  1.00 86.74           C  
ATOM   3478  CD  PRO A 429       0.766 -15.210   0.418  1.00 86.74           C  
ATOM   3479  N   SER A 430      -0.748 -19.697   1.788  1.00 82.08           N  
ATOM   3480  CA  SER A 430      -1.511 -20.436   2.788  1.00 82.08           C  
ATOM   3481  C   SER A 430      -0.770 -20.491   4.120  1.00 82.08           C  
ATOM   3482  CB  SER A 430      -1.803 -21.856   2.299  1.00 82.08           C  
ATOM   3483  O   SER A 430      -1.390 -20.440   5.184  1.00 82.08           O  
ATOM   3484  OG  SER A 430      -0.616 -22.490   1.857  1.00 82.08           O  
ATOM   3485  N   ASP A 431       0.522 -20.547   4.040  1.00 84.43           N  
ATOM   3486  CA  ASP A 431       1.394 -20.583   5.210  1.00 84.43           C  
ATOM   3487  C   ASP A 431       2.302 -19.357   5.256  1.00 84.43           C  
ATOM   3488  CB  ASP A 431       2.235 -21.861   5.213  1.00 84.43           C  
ATOM   3489  O   ASP A 431       3.102 -19.135   4.344  1.00 84.43           O  
ATOM   3490  CG  ASP A 431       3.122 -21.985   6.440  1.00 84.43           C  
ATOM   3491  OD1 ASP A 431       2.830 -21.341   7.470  1.00 84.43           O  
ATOM   3492  OD2 ASP A 431       4.122 -22.731   6.374  1.00 84.43           O  
ATOM   3493  N   PRO A 432       2.225 -18.563   6.371  1.00 89.75           N  
ATOM   3494  CA  PRO A 432       3.026 -17.341   6.464  1.00 89.75           C  
ATOM   3495  C   PRO A 432       4.517 -17.624   6.633  1.00 89.75           C  
ATOM   3496  CB  PRO A 432       2.459 -16.642   7.703  1.00 89.75           C  
ATOM   3497  O   PRO A 432       5.344 -16.726   6.452  1.00 89.75           O  
ATOM   3498  CG  PRO A 432       1.123 -17.275   7.921  1.00 89.75           C  
ATOM   3499  CD  PRO A 432       1.157 -18.667   7.357  1.00 89.75           C  
ATOM   3500  N   GLY A 433       4.911 -18.867   6.952  1.00 89.88           N  
ATOM   3501  CA  GLY A 433       6.287 -19.246   7.232  1.00 89.88           C  
ATOM   3502  C   GLY A 433       7.240 -18.908   6.102  1.00 89.88           C  
ATOM   3503  O   GLY A 433       8.325 -18.372   6.338  1.00 89.88           O  
ATOM   3504  N   GLY A 434       6.854 -19.204   4.867  1.00 90.31           N  
ATOM   3505  CA  GLY A 434       7.678 -18.896   3.709  1.00 90.31           C  
ATOM   3506  C   GLY A 434       7.995 -17.419   3.578  1.00 90.31           C  
ATOM   3507  O   GLY A 434       9.146 -17.044   3.343  1.00 90.31           O  
ATOM   3508  N   VAL A 435       6.987 -16.587   3.767  1.00 92.64           N  
ATOM   3509  CA  VAL A 435       7.153 -15.142   3.660  1.00 92.64           C  
ATOM   3510  C   VAL A 435       8.035 -14.637   4.800  1.00 92.64           C  
ATOM   3511  CB  VAL A 435       5.792 -14.411   3.675  1.00 92.64           C  
ATOM   3512  O   VAL A 435       8.932 -13.818   4.584  1.00 92.64           O  
ATOM   3513  CG1 VAL A 435       5.991 -12.901   3.793  1.00 92.64           C  
ATOM   3514  CG2 VAL A 435       4.991 -14.751   2.419  1.00 92.64           C  
ATOM   3515  N   LEU A 436       7.823 -15.175   5.984  1.00 94.69           N  
ATOM   3516  CA  LEU A 436       8.597 -14.736   7.140  1.00 94.69           C  
ATOM   3517  C   LEU A 436      10.066 -15.113   6.986  1.00 94.69           C  
ATOM   3518  CB  LEU A 436       8.032 -15.346   8.426  1.00 94.69           C  
ATOM   3519  O   LEU A 436      10.952 -14.322   7.316  1.00 94.69           O  
ATOM   3520  CG  LEU A 436       6.686 -14.799   8.902  1.00 94.69           C  
ATOM   3521  CD1 LEU A 436       6.175 -15.608  10.089  1.00 94.69           C  
ATOM   3522  CD2 LEU A 436       6.806 -13.323   9.266  1.00 94.69           C  
ATOM   3523  N   ASP A 437      10.350 -16.312   6.493  1.00 93.73           N  
ATOM   3524  CA  ASP A 437      11.726 -16.719   6.227  1.00 93.73           C  
ATOM   3525  C   ASP A 437      12.384 -15.795   5.205  1.00 93.73           C  
ATOM   3526  CB  ASP A 437      11.771 -18.167   5.732  1.00 93.73           C  
ATOM   3527  O   ASP A 437      13.545 -15.413   5.363  1.00 93.73           O  
ATOM   3528  CG  ASP A 437      11.438 -19.175   6.818  1.00 93.73           C  
ATOM   3529  OD1 ASP A 437      11.464 -18.814   8.015  1.00 93.73           O  
ATOM   3530  OD2 ASP A 437      11.148 -20.341   6.474  1.00 93.73           O  
ATOM   3531  N   PHE A 438      11.600 -15.533   4.213  1.00 95.65           N  
ATOM   3532  CA  PHE A 438      12.038 -14.628   3.157  1.00 95.65           C  
ATOM   3533  C   PHE A 438      12.346 -13.246   3.720  1.00 95.65           C  
ATOM   3534  CB  PHE A 438      10.971 -14.523   2.062  1.00 95.65           C  
ATOM   3535  O   PHE A 438      13.392 -12.667   3.420  1.00 95.65           O  
ATOM   3536  CG  PHE A 438      11.362 -13.626   0.918  1.00 95.65           C  
ATOM   3537  CD1 PHE A 438      10.770 -12.378   0.762  1.00 95.65           C  
ATOM   3538  CD2 PHE A 438      12.321 -14.030  -0.001  1.00 95.65           C  
ATOM   3539  CE1 PHE A 438      11.129 -11.546  -0.295  1.00 95.65           C  
ATOM   3540  CE2 PHE A 438      12.685 -13.204  -1.060  1.00 95.65           C  
ATOM   3541  CZ  PHE A 438      12.087 -11.962  -1.206  1.00 95.65           C  
ATOM   3542  N   LEU A 439      11.502 -12.678   4.595  1.00 95.95           N  
ATOM   3543  CA  LEU A 439      11.678 -11.376   5.229  1.00 95.95           C  
ATOM   3544  C   LEU A 439      12.948 -11.349   6.073  1.00 95.95           C  
ATOM   3545  CB  LEU A 439      10.465 -11.036   6.100  1.00 95.95           C  
ATOM   3546  O   LEU A 439      13.676 -10.354   6.075  1.00 95.95           O  
ATOM   3547  CG  LEU A 439       9.284 -10.373   5.388  1.00 95.95           C  
ATOM   3548  CD1 LEU A 439       8.027 -10.468   6.247  1.00 95.95           C  
ATOM   3549  CD2 LEU A 439       9.605  -8.919   5.060  1.00 95.95           C  
ATOM   3550  N   GLU A 440      13.225 -12.458   6.735  1.00 95.47           N  
ATOM   3551  CA  GLU A 440      14.411 -12.547   7.581  1.00 95.47           C  
ATOM   3552  C   GLU A 440      15.688 -12.486   6.749  1.00 95.47           C  
ATOM   3553  CB  GLU A 440      14.384 -13.833   8.411  1.00 95.47           C  
ATOM   3554  O   GLU A 440      16.650 -11.814   7.126  1.00 95.47           O  
ATOM   3555  CG  GLU A 440      15.402 -13.857   9.542  1.00 95.47           C  
ATOM   3556  CD  GLU A 440      15.150 -12.794  10.599  1.00 95.47           C  
ATOM   3557  OE1 GLU A 440      16.093 -12.444  11.344  1.00 95.47           O  
ATOM   3558  OE2 GLU A 440      14.000 -12.308  10.683  1.00 95.47           O  
ATOM   3559  N   GLU A 441      15.686 -13.160   5.620  1.00 96.66           N  
ATOM   3560  CA  GLU A 441      16.844 -13.134   4.732  1.00 96.66           C  
ATOM   3561  C   GLU A 441      17.107 -11.725   4.209  1.00 96.66           C  
ATOM   3562  CB  GLU A 441      16.647 -14.101   3.562  1.00 96.66           C  
ATOM   3563  O   GLU A 441      18.254 -11.273   4.176  1.00 96.66           O  
ATOM   3564  CG  GLU A 441      16.721 -15.569   3.958  1.00 96.66           C  
ATOM   3565  CD  GLU A 441      18.085 -15.978   4.490  1.00 96.66           C  
ATOM   3566  OE1 GLU A 441      18.163 -16.492   5.629  1.00 96.66           O  
ATOM   3567  OE2 GLU A 441      19.084 -15.784   3.761  1.00 96.66           O  
ATOM   3568  N   VAL A 442      16.035 -11.070   3.815  1.00 97.61           N  
ATOM   3569  CA  VAL A 442      16.134  -9.713   3.288  1.00 97.61           C  
ATOM   3570  C   VAL A 442      16.643  -8.772   4.378  1.00 97.61           C  
ATOM   3571  CB  VAL A 442      14.777  -9.214   2.744  1.00 97.61           C  
ATOM   3572  O   VAL A 442      17.544  -7.964   4.139  1.00 97.61           O  
ATOM   3573  CG1 VAL A 442      14.836  -7.719   2.435  1.00 97.61           C  
ATOM   3574  CG2 VAL A 442      14.378 -10.006   1.500  1.00 97.61           C  
ATOM   3575  N   HIS A 443      16.059  -8.925   5.549  1.00 95.34           N  
ATOM   3576  CA  HIS A 443      16.445  -8.100   6.688  1.00 95.34           C  
ATOM   3577  C   HIS A 443      17.926  -8.265   7.012  1.00 95.34           C  
ATOM   3578  CB  HIS A 443      15.597  -8.448   7.913  1.00 95.34           C  
ATOM   3579  O   HIS A 443      18.637  -7.277   7.205  1.00 95.34           O  
ATOM   3580  CG  HIS A 443      16.039  -7.757   9.164  1.00 95.34           C  
ATOM   3581  CD2 HIS A 443      16.731  -8.212  10.234  1.00 95.34           C  
ATOM   3582  ND1 HIS A 443      15.766  -6.430   9.416  1.00 95.34           N  
ATOM   3583  CE1 HIS A 443      16.275  -6.098  10.591  1.00 95.34           C  
ATOM   3584  NE2 HIS A 443      16.866  -7.162  11.108  1.00 95.34           N  
ATOM   3585  N   HIS A 444      18.441  -9.451   7.085  1.00 96.07           N  
ATOM   3586  CA  HIS A 444      19.833  -9.727   7.423  1.00 96.07           C  
ATOM   3587  C   HIS A 444      20.779  -9.139   6.381  1.00 96.07           C  
ATOM   3588  CB  HIS A 444      20.065 -11.233   7.553  1.00 96.07           C  
ATOM   3589  O   HIS A 444      21.795  -8.533   6.731  1.00 96.07           O  
ATOM   3590  CG  HIS A 444      19.554 -11.810   8.835  1.00 96.07           C  
ATOM   3591  CD2 HIS A 444      20.074 -11.797  10.085  1.00 96.07           C  
ATOM   3592  ND1 HIS A 444      18.367 -12.505   8.917  1.00 96.07           N  
ATOM   3593  CE1 HIS A 444      18.177 -12.894  10.167  1.00 96.07           C  
ATOM   3594  NE2 HIS A 444      19.199 -12.478  10.896  1.00 96.07           N  
ATOM   3595  N   LYS A 445      20.370  -9.324   5.132  1.00 97.12           N  
ATOM   3596  CA  LYS A 445      21.207  -8.778   4.068  1.00 97.12           C  
ATOM   3597  C   LYS A 445      21.241  -7.254   4.123  1.00 97.12           C  
ATOM   3598  CB  LYS A 445      20.707  -9.243   2.699  1.00 97.12           C  
ATOM   3599  O   LYS A 445      22.306  -6.646   3.995  1.00 97.12           O  
ATOM   3600  CG  LYS A 445      21.557  -8.760   1.533  1.00 97.12           C  
ATOM   3601  CD  LYS A 445      23.015  -9.166   1.699  1.00 97.12           C  
ATOM   3602  CE  LYS A 445      23.173 -10.679   1.756  1.00 97.12           C  
ATOM   3603  NZ  LYS A 445      24.605 -11.083   1.878  1.00 97.12           N  
ATOM   3604  N   GLN A 446      20.088  -6.652   4.259  1.00 96.10           N  
ATOM   3605  CA  GLN A 446      19.984  -5.199   4.336  1.00 96.10           C  
ATOM   3606  C   GLN A 446      20.814  -4.649   5.493  1.00 96.10           C  
ATOM   3607  CB  GLN A 446      18.523  -4.771   4.488  1.00 96.10           C  
ATOM   3608  O   GLN A 446      21.533  -3.661   5.333  1.00 96.10           O  
ATOM   3609  CG  GLN A 446      18.334  -3.267   4.627  1.00 96.10           C  
ATOM   3610  CD  GLN A 446      18.689  -2.511   3.361  1.00 96.10           C  
ATOM   3611  NE2 GLN A 446      18.902  -1.206   3.489  1.00 96.10           N  
ATOM   3612  OE1 GLN A 446      18.772  -3.095   2.276  1.00 96.10           O  
ATOM   3613  N   GLU A 447      20.847  -5.287   6.578  1.00 93.10           N  
ATOM   3614  CA  GLU A 447      21.550  -4.835   7.775  1.00 93.10           C  
ATOM   3615  C   GLU A 447      23.053  -5.066   7.653  1.00 93.10           C  
ATOM   3616  CB  GLU A 447      21.007  -5.547   9.017  1.00 93.10           C  
ATOM   3617  O   GLU A 447      23.844  -4.416   8.340  1.00 93.10           O  
ATOM   3618  CG  GLU A 447      19.657  -5.024   9.485  1.00 93.10           C  
ATOM   3619  CD  GLU A 447      19.231  -5.584  10.833  1.00 93.10           C  
ATOM   3620  OE1 GLU A 447      18.285  -5.038  11.445  1.00 93.10           O  
ATOM   3621  OE2 GLU A 447      19.848  -6.576  11.280  1.00 93.10           O  
ATOM   3622  N   SER A 448      23.374  -5.991   6.870  1.00 96.04           N  
ATOM   3623  CA  SER A 448      24.784  -6.338   6.728  1.00 96.04           C  
ATOM   3624  C   SER A 448      25.530  -5.296   5.901  1.00 96.04           C  
ATOM   3625  CB  SER A 448      24.934  -7.716   6.083  1.00 96.04           C  
ATOM   3626  O   SER A 448      26.760  -5.235   5.933  1.00 96.04           O  
ATOM   3627  OG  SER A 448      24.658  -7.655   4.694  1.00 96.04           O  
ATOM   3628  N   ILE A 449      24.783  -4.413   5.276  1.00 94.61           N  
ATOM   3629  CA  ILE A 449      25.376  -3.381   4.432  1.00 94.61           C  
ATOM   3630  C   ILE A 449      25.239  -2.019   5.110  1.00 94.61           C  
ATOM   3631  CB  ILE A 449      24.723  -3.351   3.032  1.00 94.61           C  
ATOM   3632  O   ILE A 449      24.131  -1.492   5.239  1.00 94.61           O  
ATOM   3633  CG1 ILE A 449      24.784  -4.739   2.385  1.00 94.61           C  
ATOM   3634  CG2 ILE A 449      25.398  -2.302   2.144  1.00 94.61           C  
ATOM   3635  CD1 ILE A 449      23.898  -4.888   1.156  1.00 94.61           C  
ATOM   3636  N   MET A 450      26.343  -1.368   5.623  1.00 89.02           N  
ATOM   3637  CA  MET A 450      26.403  -0.179   6.469  1.00 89.02           C  
ATOM   3638  C   MET A 450      25.768   1.018   5.771  1.00 89.02           C  
ATOM   3639  CB  MET A 450      27.850   0.142   6.845  1.00 89.02           C  
ATOM   3640  O   MET A 450      25.003   1.765   6.384  1.00 89.02           O  
ATOM   3641  CG  MET A 450      27.985   1.268   7.857  1.00 89.02           C  
ATOM   3642  SD  MET A 450      29.719   1.518   8.404  1.00 89.02           S  
ATOM   3643  CE  MET A 450      30.590   1.257   6.834  1.00 89.02           C  
ATOM   3644  N   ASP A 451      25.875   1.244   4.523  1.00 88.97           N  
ATOM   3645  CA  ASP A 451      25.384   2.436   3.839  1.00 88.97           C  
ATOM   3646  C   ASP A 451      24.309   2.078   2.815  1.00 88.97           C  
ATOM   3647  CB  ASP A 451      26.535   3.176   3.155  1.00 88.97           C  
ATOM   3648  O   ASP A 451      24.167   2.753   1.793  1.00 88.97           O  
ATOM   3649  CG  ASP A 451      27.566   3.706   4.136  1.00 88.97           C  
ATOM   3650  OD1 ASP A 451      27.191   4.096   5.263  1.00 88.97           O  
ATOM   3651  OD2 ASP A 451      28.763   3.736   3.779  1.00 88.97           O  
ATOM   3652  N   ALA A 452      23.638   1.004   3.147  1.00 94.72           N  
ATOM   3653  CA  ALA A 452      22.592   0.585   2.218  1.00 94.72           C  
ATOM   3654  C   ALA A 452      21.449   1.595   2.187  1.00 94.72           C  
ATOM   3655  CB  ALA A 452      22.066  -0.797   2.596  1.00 94.72           C  
ATOM   3656  O   ALA A 452      21.012   2.080   3.234  1.00 94.72           O  
ATOM   3657  N   GLY A 453      21.076   2.065   0.999  1.00 96.50           N  
ATOM   3658  CA  GLY A 453      19.873   2.869   0.850  1.00 96.50           C  
ATOM   3659  C   GLY A 453      18.597   2.079   1.069  1.00 96.50           C  
ATOM   3660  O   GLY A 453      18.626   0.989   1.645  1.00 96.50           O  
ATOM   3661  N   PRO A 454      17.354   2.617   0.608  1.00 97.86           N  
ATOM   3662  CA  PRO A 454      16.063   1.959   0.825  1.00 97.86           C  
ATOM   3663  C   PRO A 454      15.951   0.624   0.093  1.00 97.86           C  
ATOM   3664  CB  PRO A 454      15.055   2.970   0.273  1.00 97.86           C  
ATOM   3665  O   PRO A 454      16.538   0.452  -0.979  1.00 97.86           O  
ATOM   3666  CG  PRO A 454      15.834   3.796  -0.698  1.00 97.86           C  
ATOM   3667  CD  PRO A 454      17.259   3.867  -0.229  1.00 97.86           C  
ATOM   3668  N   VAL A 455      15.268  -0.351   0.680  1.00 98.67           N  
ATOM   3669  CA  VAL A 455      14.911  -1.597   0.009  1.00 98.67           C  
ATOM   3670  C   VAL A 455      13.887  -1.319  -1.088  1.00 98.67           C  
ATOM   3671  CB  VAL A 455      14.356  -2.639   1.006  1.00 98.67           C  
ATOM   3672  O   VAL A 455      12.847  -0.705  -0.835  1.00 98.67           O  
ATOM   3673  CG1 VAL A 455      14.011  -3.942   0.288  1.00 98.67           C  
ATOM   3674  CG2 VAL A 455      15.361  -2.893   2.127  1.00 98.67           C  
ATOM   3675  N   VAL A 456      14.226  -1.718  -2.311  1.00 98.90           N  
ATOM   3676  CA  VAL A 456      13.273  -1.582  -3.407  1.00 98.90           C  
ATOM   3677  C   VAL A 456      12.335  -2.787  -3.430  1.00 98.90           C  
ATOM   3678  CB  VAL A 456      13.989  -1.439  -4.769  1.00 98.90           C  
ATOM   3679  O   VAL A 456      12.786  -3.931  -3.512  1.00 98.90           O  
ATOM   3680  CG1 VAL A 456      12.976  -1.392  -5.910  1.00 98.90           C  
ATOM   3681  CG2 VAL A 456      14.869  -0.190  -4.779  1.00 98.90           C  
ATOM   3682  N   VAL A 457      11.044  -2.486  -3.316  1.00 98.86           N  
ATOM   3683  CA  VAL A 457      10.047  -3.551  -3.310  1.00 98.86           C  
ATOM   3684  C   VAL A 457       9.057  -3.337  -4.453  1.00 98.86           C  
ATOM   3685  CB  VAL A 457       9.297  -3.619  -1.961  1.00 98.86           C  
ATOM   3686  O   VAL A 457       8.496  -2.249  -4.601  1.00 98.86           O  
ATOM   3687  CG1 VAL A 457       8.425  -4.871  -1.890  1.00 98.86           C  
ATOM   3688  CG2 VAL A 457      10.288  -3.588  -0.798  1.00 98.86           C  
ATOM   3689  N   HIS A 458       8.947  -4.379  -5.275  1.00 98.62           N  
ATOM   3690  CA  HIS A 458       7.993  -4.181  -6.360  1.00 98.62           C  
ATOM   3691  C   HIS A 458       7.249  -5.473  -6.682  1.00 98.62           C  
ATOM   3692  CB  HIS A 458       8.704  -3.659  -7.610  1.00 98.62           C  
ATOM   3693  O   HIS A 458       7.700  -6.561  -6.318  1.00 98.62           O  
ATOM   3694  CG  HIS A 458       9.559  -4.683  -8.285  1.00 98.62           C  
ATOM   3695  CD2 HIS A 458      10.871  -4.983  -8.137  1.00 98.62           C  
ATOM   3696  ND1 HIS A 458       9.074  -5.541  -9.248  1.00 98.62           N  
ATOM   3697  CE1 HIS A 458      10.053  -6.328  -9.663  1.00 98.62           C  
ATOM   3698  NE2 HIS A 458      11.154  -6.009  -9.005  1.00 98.62           N  
ATOM   3699  N   CYS A 459       6.072  -5.324  -7.154  1.00 95.76           N  
ATOM   3700  CA  CYS A 459       5.290  -6.404  -7.745  1.00 95.76           C  
ATOM   3701  C   CYS A 459       4.803  -6.025  -9.138  1.00 95.76           C  
ATOM   3702  CB  CYS A 459       4.097  -6.750  -6.854  1.00 95.76           C  
ATOM   3703  O   CYS A 459       5.604  -5.682 -10.009  1.00 95.76           O  
ATOM   3704  SG  CYS A 459       3.034  -5.339  -6.479  1.00 95.76           S  
ATOM   3705  N   SER A 460       3.519  -6.162  -9.404  1.00 95.28           N  
ATOM   3706  CA  SER A 460       2.996  -5.712 -10.690  1.00 95.28           C  
ATOM   3707  C   SER A 460       2.572  -4.249 -10.634  1.00 95.28           C  
ATOM   3708  CB  SER A 460       1.812  -6.579 -11.120  1.00 95.28           C  
ATOM   3709  O   SER A 460       3.217  -3.386 -11.234  1.00 95.28           O  
ATOM   3710  OG  SER A 460       1.356  -6.205 -12.409  1.00 95.28           O  
ATOM   3711  N   ALA A 461       1.608  -3.970  -9.824  1.00 95.76           N  
ATOM   3712  CA  ALA A 461       1.124  -2.600  -9.670  1.00 95.76           C  
ATOM   3713  C   ALA A 461       1.961  -1.835  -8.649  1.00 95.76           C  
ATOM   3714  CB  ALA A 461      -0.346  -2.598  -9.257  1.00 95.76           C  
ATOM   3715  O   ALA A 461       1.983  -0.602  -8.654  1.00 95.76           O  
ATOM   3716  N   GLY A 462       2.618  -2.565  -7.745  1.00 96.78           N  
ATOM   3717  CA  GLY A 462       3.445  -1.984  -6.699  1.00 96.78           C  
ATOM   3718  C   GLY A 462       2.645  -1.503  -5.503  1.00 96.78           C  
ATOM   3719  O   GLY A 462       3.017  -0.524  -4.854  1.00 96.78           O  
ATOM   3720  N   ILE A 463       1.440  -2.129  -5.220  1.00 96.32           N  
ATOM   3721  CA  ILE A 463       0.626  -1.588  -4.137  1.00 96.32           C  
ATOM   3722  C   ILE A 463       0.067  -2.730  -3.291  1.00 96.32           C  
ATOM   3723  CB  ILE A 463      -0.524  -0.709  -4.678  1.00 96.32           C  
ATOM   3724  O   ILE A 463      -0.041  -2.610  -2.068  1.00 96.32           O  
ATOM   3725  CG1 ILE A 463      -1.361  -1.492  -5.695  1.00 96.32           C  
ATOM   3726  CG2 ILE A 463       0.027   0.579  -5.297  1.00 96.32           C  
ATOM   3727  CD1 ILE A 463      -2.571  -0.730  -6.218  1.00 96.32           C  
ATOM   3728  N   GLY A 464      -0.283  -3.930  -3.854  1.00 94.30           N  
ATOM   3729  CA  GLY A 464      -0.888  -5.017  -3.102  1.00 94.30           C  
ATOM   3730  C   GLY A 464       0.123  -5.843  -2.329  1.00 94.30           C  
ATOM   3731  O   GLY A 464       0.235  -5.715  -1.109  1.00 94.30           O  
ATOM   3732  N   ARG A 465       0.871  -6.794  -3.056  1.00 95.45           N  
ATOM   3733  CA  ARG A 465       1.892  -7.641  -2.448  1.00 95.45           C  
ATOM   3734  C   ARG A 465       3.035  -6.803  -1.885  1.00 95.45           C  
ATOM   3735  CB  ARG A 465       2.432  -8.648  -3.466  1.00 95.45           C  
ATOM   3736  O   ARG A 465       3.566  -7.106  -0.815  1.00 95.45           O  
ATOM   3737  CG  ARG A 465       1.383  -9.612  -3.996  1.00 95.45           C  
ATOM   3738  CD  ARG A 465       1.944 -10.510  -5.089  1.00 95.45           C  
ATOM   3739  NE  ARG A 465       0.882 -11.202  -5.815  1.00 95.45           N  
ATOM   3740  NH1 ARG A 465       2.304 -12.267  -7.292  1.00 95.45           N  
ATOM   3741  NH2 ARG A 465       0.040 -12.598  -7.433  1.00 95.45           N  
ATOM   3742  CZ  ARG A 465       1.078 -12.021  -6.845  1.00 95.45           C  
ATOM   3743  N   THR A 466       3.285  -5.772  -2.650  1.00 97.76           N  
ATOM   3744  CA  THR A 466       4.320  -4.841  -2.215  1.00 97.76           C  
ATOM   3745  C   THR A 466       3.968  -4.235  -0.860  1.00 97.76           C  
ATOM   3746  CB  THR A 466       4.529  -3.716  -3.245  1.00 97.76           C  
ATOM   3747  O   THR A 466       4.776  -4.269   0.070  1.00 97.76           O  
ATOM   3748  CG2 THR A 466       5.628  -2.758  -2.798  1.00 97.76           C  
ATOM   3749  OG1 THR A 466       4.895  -4.291  -4.505  1.00 97.76           O  
ATOM   3750  N   GLY A 467       2.793  -3.716  -0.739  1.00 97.43           N  
ATOM   3751  CA  GLY A 467       2.337  -3.126   0.510  1.00 97.43           C  
ATOM   3752  C   GLY A 467       2.293  -4.118   1.657  1.00 97.43           C  
ATOM   3753  O   GLY A 467       2.701  -3.800   2.776  1.00 97.43           O  
ATOM   3754  N   THR A 468       1.815  -5.319   1.394  1.00 97.70           N  
ATOM   3755  CA  THR A 468       1.723  -6.368   2.403  1.00 97.70           C  
ATOM   3756  C   THR A 468       3.105  -6.710   2.954  1.00 97.70           C  
ATOM   3757  CB  THR A 468       1.067  -7.638   1.831  1.00 97.70           C  
ATOM   3758  O   THR A 468       3.294  -6.780   4.170  1.00 97.70           O  
ATOM   3759  CG2 THR A 468       0.905  -8.706   2.907  1.00 97.70           C  
ATOM   3760  OG1 THR A 468      -0.224  -7.306   1.305  1.00 97.70           O  
ATOM   3761  N   PHE A 469       4.078  -6.849   2.045  1.00 97.84           N  
ATOM   3762  CA  PHE A 469       5.457  -7.126   2.428  1.00 97.84           C  
ATOM   3763  C   PHE A 469       6.002  -6.022   3.326  1.00 97.84           C  
ATOM   3764  CB  PHE A 469       6.341  -7.277   1.186  1.00 97.84           C  
ATOM   3765  O   PHE A 469       6.554  -6.298   4.393  1.00 97.84           O  
ATOM   3766  CG  PHE A 469       7.793  -7.521   1.500  1.00 97.84           C  
ATOM   3767  CD1 PHE A 469       8.661  -6.456   1.710  1.00 97.84           C  
ATOM   3768  CD2 PHE A 469       8.289  -8.815   1.586  1.00 97.84           C  
ATOM   3769  CE1 PHE A 469      10.005  -6.679   2.001  1.00 97.84           C  
ATOM   3770  CE2 PHE A 469       9.631  -9.045   1.876  1.00 97.84           C  
ATOM   3771  CZ  PHE A 469      10.487  -7.976   2.082  1.00 97.84           C  
ATOM   3772  N   ILE A 470       5.837  -4.843   2.909  1.00 98.33           N  
ATOM   3773  CA  ILE A 470       6.411  -3.687   3.590  1.00 98.33           C  
ATOM   3774  C   ILE A 470       5.795  -3.549   4.980  1.00 98.33           C  
ATOM   3775  CB  ILE A 470       6.198  -2.390   2.778  1.00 98.33           C  
ATOM   3776  O   ILE A 470       6.508  -3.341   5.965  1.00 98.33           O  
ATOM   3777  CG1 ILE A 470       7.093  -2.386   1.534  1.00 98.33           C  
ATOM   3778  CG2 ILE A 470       6.465  -1.158   3.649  1.00 98.33           C  
ATOM   3779  CD1 ILE A 470       6.832  -1.222   0.587  1.00 98.33           C  
ATOM   3780  N   VAL A 471       4.470  -3.692   5.081  1.00 98.19           N  
ATOM   3781  CA  VAL A 471       3.771  -3.528   6.352  1.00 98.19           C  
ATOM   3782  C   VAL A 471       4.216  -4.613   7.330  1.00 98.19           C  
ATOM   3783  CB  VAL A 471       2.238  -3.574   6.166  1.00 98.19           C  
ATOM   3784  O   VAL A 471       4.494  -4.329   8.497  1.00 98.19           O  
ATOM   3785  CG1 VAL A 471       1.535  -3.720   7.515  1.00 98.19           C  
ATOM   3786  CG2 VAL A 471       1.751  -2.322   5.439  1.00 98.19           C  
ATOM   3787  N   ILE A 472       4.304  -5.823   6.903  1.00 98.23           N  
ATOM   3788  CA  ILE A 472       4.754  -6.909   7.766  1.00 98.23           C  
ATOM   3789  C   ILE A 472       6.166  -6.617   8.270  1.00 98.23           C  
ATOM   3790  CB  ILE A 472       4.717  -8.268   7.031  1.00 98.23           C  
ATOM   3791  O   ILE A 472       6.445  -6.746   9.464  1.00 98.23           O  
ATOM   3792  CG1 ILE A 472       3.272  -8.652   6.692  1.00 98.23           C  
ATOM   3793  CG2 ILE A 472       5.390  -9.355   7.873  1.00 98.23           C  
ATOM   3794  CD1 ILE A 472       3.153  -9.857   5.769  1.00 98.23           C  
ATOM   3795  N   ASP A 473       6.966  -6.211   7.349  1.00 97.55           N  
ATOM   3796  CA  ASP A 473       8.355  -5.928   7.698  1.00 97.55           C  
ATOM   3797  C   ASP A 473       8.443  -4.822   8.747  1.00 97.55           C  
ATOM   3798  CB  ASP A 473       9.151  -5.535   6.452  1.00 97.55           C  
ATOM   3799  O   ASP A 473       9.215  -4.925   9.702  1.00 97.55           O  
ATOM   3800  CG  ASP A 473      10.653  -5.553   6.678  1.00 97.55           C  
ATOM   3801  OD1 ASP A 473      11.179  -6.559   7.201  1.00 97.55           O  
ATOM   3802  OD2 ASP A 473      11.316  -4.552   6.332  1.00 97.55           O  
ATOM   3803  N   ILE A 474       7.708  -3.785   8.572  1.00 95.76           N  
ATOM   3804  CA  ILE A 474       7.688  -2.665   9.506  1.00 95.76           C  
ATOM   3805  C   ILE A 474       7.258  -3.152  10.888  1.00 95.76           C  
ATOM   3806  CB  ILE A 474       6.749  -1.539   9.019  1.00 95.76           C  
ATOM   3807  O   ILE A 474       7.895  -2.830  11.893  1.00 95.76           O  
ATOM   3808  CG1 ILE A 474       7.354  -0.829   7.801  1.00 95.76           C  
ATOM   3809  CG2 ILE A 474       6.467  -0.544  10.148  1.00 95.76           C  
ATOM   3810  CD1 ILE A 474       6.400   0.137   7.111  1.00 95.76           C  
ATOM   3811  N   LEU A 475       6.178  -3.876  10.958  1.00 94.20           N  
ATOM   3812  CA  LEU A 475       5.636  -4.358  12.224  1.00 94.20           C  
ATOM   3813  C   LEU A 475       6.634  -5.269  12.931  1.00 94.20           C  
ATOM   3814  CB  LEU A 475       4.320  -5.105  11.994  1.00 94.20           C  
ATOM   3815  O   LEU A 475       6.818  -5.170  14.146  1.00 94.20           O  
ATOM   3816  CG  LEU A 475       3.117  -4.251  11.590  1.00 94.20           C  
ATOM   3817  CD1 LEU A 475       1.978  -5.138  11.099  1.00 94.20           C  
ATOM   3818  CD2 LEU A 475       2.661  -3.383  12.758  1.00 94.20           C  
ATOM   3819  N   ILE A 476       7.270  -6.121  12.192  1.00 95.24           N  
ATOM   3820  CA  ILE A 476       8.256  -7.034  12.757  1.00 95.24           C  
ATOM   3821  C   ILE A 476       9.452  -6.242  13.281  1.00 95.24           C  
ATOM   3822  CB  ILE A 476       8.719  -8.080  11.719  1.00 95.24           C  
ATOM   3823  O   ILE A 476       9.999  -6.560  14.340  1.00 95.24           O  
ATOM   3824  CG1 ILE A 476       7.611  -9.108  11.464  1.00 95.24           C  
ATOM   3825  CG2 ILE A 476      10.007  -8.767  12.182  1.00 95.24           C  
ATOM   3826  CD1 ILE A 476       7.952 -10.134  10.393  1.00 95.24           C  
ATOM   3827  N   ASP A 477       9.877  -5.253  12.524  1.00 92.00           N  
ATOM   3828  CA  ASP A 477      10.970  -4.403  12.985  1.00 92.00           C  
ATOM   3829  C   ASP A 477      10.615  -3.716  14.302  1.00 92.00           C  
ATOM   3830  CB  ASP A 477      11.320  -3.357  11.925  1.00 92.00           C  
ATOM   3831  O   ASP A 477      11.465  -3.573  15.183  1.00 92.00           O  
ATOM   3832  CG  ASP A 477      12.182  -3.913  10.805  1.00 92.00           C  
ATOM   3833  OD1 ASP A 477      12.682  -5.052  10.928  1.00 92.00           O  
ATOM   3834  OD2 ASP A 477      12.364  -3.205   9.791  1.00 92.00           O  
ATOM   3835  N   ILE A 478       9.384  -3.273  14.422  1.00 84.97           N  
ATOM   3836  CA  ILE A 478       8.919  -2.652  15.657  1.00 84.97           C  
ATOM   3837  C   ILE A 478       9.020  -3.651  16.807  1.00 84.97           C  
ATOM   3838  CB  ILE A 478       7.468  -2.137  15.520  1.00 84.97           C  
ATOM   3839  O   ILE A 478       9.536  -3.324  17.878  1.00 84.97           O  
ATOM   3840  CG1 ILE A 478       7.411  -0.952  14.549  1.00 84.97           C  
ATOM   3841  CG2 ILE A 478       6.900  -1.752  16.889  1.00 84.97           C  
ATOM   3842  CD1 ILE A 478       5.999  -0.539  14.159  1.00 84.97           C  
ATOM   3843  N   ILE A 479       8.590  -4.813  16.569  1.00 84.67           N  
ATOM   3844  CA  ILE A 479       8.588  -5.857  17.587  1.00 84.67           C  
ATOM   3845  C   ILE A 479      10.024  -6.234  17.943  1.00 84.67           C  
ATOM   3846  CB  ILE A 479       7.808  -7.105  17.115  1.00 84.67           C  
ATOM   3847  O   ILE A 479      10.352  -6.414  19.119  1.00 84.67           O  
ATOM   3848  CG1 ILE A 479       6.321  -6.771  16.943  1.00 84.67           C  
ATOM   3849  CG2 ILE A 479       7.999  -8.265  18.096  1.00 84.67           C  
ATOM   3850  CD1 ILE A 479       5.534  -7.828  16.180  1.00 84.67           C  
ATOM   3851  N   ARG A 480      10.882  -6.329  16.987  1.00 86.27           N  
ATOM   3852  CA  ARG A 480      12.288  -6.648  17.215  1.00 86.27           C  
ATOM   3853  C   ARG A 480      12.954  -5.592  18.090  1.00 86.27           C  
ATOM   3854  CB  ARG A 480      13.034  -6.774  15.885  1.00 86.27           C  
ATOM   3855  O   ARG A 480      13.733  -5.922  18.987  1.00 86.27           O  
ATOM   3856  CG  ARG A 480      12.797  -8.093  15.168  1.00 86.27           C  
ATOM   3857  CD  ARG A 480      13.630  -8.203  13.899  1.00 86.27           C  
ATOM   3858  NE  ARG A 480      13.223  -9.344  13.084  1.00 86.27           N  
ATOM   3859  NH1 ARG A 480      15.371 -10.111  12.717  1.00 86.27           N  
ATOM   3860  NH2 ARG A 480      13.582 -11.226  11.817  1.00 86.27           N  
ATOM   3861  CZ  ARG A 480      14.060 -10.224  12.541  1.00 86.27           C  
ATOM   3862  N   GLU A 481      12.619  -4.395  17.802  1.00 83.52           N  
ATOM   3863  CA  GLU A 481      13.249  -3.274  18.492  1.00 83.52           C  
ATOM   3864  C   GLU A 481      12.681  -3.100  19.897  1.00 83.52           C  
ATOM   3865  CB  GLU A 481      13.073  -1.982  17.690  1.00 83.52           C  
ATOM   3866  O   GLU A 481      13.430  -2.897  20.855  1.00 83.52           O  
ATOM   3867  CG  GLU A 481      13.761  -0.774  18.310  1.00 83.52           C  
ATOM   3868  CD  GLU A 481      13.571   0.503  17.507  1.00 83.52           C  
ATOM   3869  OE1 GLU A 481      13.946   1.591  17.999  1.00 83.52           O  
ATOM   3870  OE2 GLU A 481      13.043   0.414  16.376  1.00 83.52           O  
ATOM   3871  N   LYS A 482      11.409  -3.191  20.073  1.00 78.06           N  
ATOM   3872  CA  LYS A 482      10.747  -2.825  21.321  1.00 78.06           C  
ATOM   3873  C   LYS A 482      10.425  -4.061  22.156  1.00 78.06           C  
ATOM   3874  CB  LYS A 482       9.468  -2.035  21.039  1.00 78.06           C  
ATOM   3875  O   LYS A 482      10.123  -3.951  23.346  1.00 78.06           O  
ATOM   3876  CG  LYS A 482       9.708  -0.680  20.389  1.00 78.06           C  
ATOM   3877  CD  LYS A 482       8.407   0.090  20.206  1.00 78.06           C  
ATOM   3878  CE  LYS A 482       8.648   1.454  19.574  1.00 78.06           C  
ATOM   3879  NZ  LYS A 482       7.376   2.217  19.399  1.00 78.06           N  
ATOM   3880  N   GLY A 483      10.502  -5.187  21.547  1.00 75.15           N  
ATOM   3881  CA  GLY A 483      10.149  -6.407  22.255  1.00 75.15           C  
ATOM   3882  C   GLY A 483       8.696  -6.804  22.073  1.00 75.15           C  
ATOM   3883  O   GLY A 483       7.910  -6.051  21.494  1.00 75.15           O  
ATOM   3884  N   VAL A 484       8.265  -8.043  22.543  1.00 75.32           N  
ATOM   3885  CA  VAL A 484       6.964  -8.644  22.272  1.00 75.32           C  
ATOM   3886  C   VAL A 484       5.886  -7.935  23.089  1.00 75.32           C  
ATOM   3887  CB  VAL A 484       6.961 -10.157  22.586  1.00 75.32           C  
ATOM   3888  O   VAL A 484       4.694  -8.062  22.800  1.00 75.32           O  
ATOM   3889  CG1 VAL A 484       7.849 -10.915  21.600  1.00 75.32           C  
ATOM   3890  CG2 VAL A 484       7.420 -10.405  24.022  1.00 75.32           C  
ATOM   3891  N   ASP A 485       6.283  -7.116  24.082  1.00 65.08           N  
ATOM   3892  CA  ASP A 485       5.293  -6.448  24.921  1.00 65.08           C  
ATOM   3893  C   ASP A 485       4.989  -5.045  24.401  1.00 65.08           C  
ATOM   3894  CB  ASP A 485       5.779  -6.377  26.371  1.00 65.08           C  
ATOM   3895  O   ASP A 485       4.313  -4.261  25.071  1.00 65.08           O  
ATOM   3896  CG  ASP A 485       5.837  -7.737  27.044  1.00 65.08           C  
ATOM   3897  OD1 ASP A 485       4.885  -8.532  26.895  1.00 65.08           O  
ATOM   3898  OD2 ASP A 485       6.844  -8.015  27.731  1.00 65.08           O  
ATOM   3899  N   CYS A 486       5.328  -4.772  23.189  1.00 71.63           N  
ATOM   3900  CA  CYS A 486       5.065  -3.455  22.620  1.00 71.63           C  
ATOM   3901  C   CYS A 486       3.687  -3.405  21.972  1.00 71.63           C  
ATOM   3902  CB  CYS A 486       6.136  -3.093  21.590  1.00 71.63           C  
ATOM   3903  O   CYS A 486       3.095  -4.446  21.680  1.00 71.63           O  
ATOM   3904  SG  CYS A 486       6.072  -4.097  20.090  1.00 71.63           S  
ATOM   3905  N   ASP A 487       3.267  -2.173  21.773  1.00 73.43           N  
ATOM   3906  CA  ASP A 487       1.995  -1.974  21.085  1.00 73.43           C  
ATOM   3907  C   ASP A 487       2.189  -1.934  19.571  1.00 73.43           C  
ATOM   3908  CB  ASP A 487       1.323  -0.685  21.563  1.00 73.43           C  
ATOM   3909  O   ASP A 487       3.130  -1.310  19.077  1.00 73.43           O  
ATOM   3910  CG  ASP A 487       0.829  -0.770  22.996  1.00 73.43           C  
ATOM   3911  OD1 ASP A 487       0.533  -1.886  23.475  1.00 73.43           O  
ATOM   3912  OD2 ASP A 487       0.732   0.290  23.653  1.00 73.43           O  
ATOM   3913  N   ILE A 488       1.258  -2.699  18.897  1.00 78.78           N  
ATOM   3914  CA  ILE A 488       1.254  -2.615  17.440  1.00 78.78           C  
ATOM   3915  C   ILE A 488      -0.153  -2.288  16.946  1.00 78.78           C  
ATOM   3916  CB  ILE A 488       1.758  -3.926  16.797  1.00 78.78           C  
ATOM   3917  O   ILE A 488      -1.141  -2.601  17.614  1.00 78.78           O  
ATOM   3918  CG1 ILE A 488       0.858  -5.100  17.203  1.00 78.78           C  
ATOM   3919  CG2 ILE A 488       3.215  -4.194  17.185  1.00 78.78           C  
ATOM   3920  CD1 ILE A 488       1.124  -6.381  16.425  1.00 78.78           C  
ATOM   3921  N   ASP A 489      -0.120  -1.578  15.798  1.00 81.82           N  
ATOM   3922  CA  ASP A 489      -1.379  -1.192  15.168  1.00 81.82           C  
ATOM   3923  C   ASP A 489      -1.329  -1.420  13.659  1.00 81.82           C  
ATOM   3924  CB  ASP A 489      -1.701   0.274  15.468  1.00 81.82           C  
ATOM   3925  O   ASP A 489      -0.774  -0.604  12.920  1.00 81.82           O  
ATOM   3926  CG  ASP A 489      -3.105   0.670  15.045  1.00 81.82           C  
ATOM   3927  OD1 ASP A 489      -3.659   0.050  14.112  1.00 81.82           O  
ATOM   3928  OD2 ASP A 489      -3.661   1.613  15.649  1.00 81.82           O  
ATOM   3929  N   VAL A 490      -1.953  -2.564  13.243  1.00 91.64           N  
ATOM   3930  CA  VAL A 490      -1.853  -2.977  11.847  1.00 91.64           C  
ATOM   3931  C   VAL A 490      -2.540  -1.947  10.953  1.00 91.64           C  
ATOM   3932  CB  VAL A 490      -2.471  -4.375  11.624  1.00 91.64           C  
ATOM   3933  O   VAL A 490      -1.946  -1.457   9.990  1.00 91.64           O  
ATOM   3934  CG1 VAL A 490      -2.563  -4.692  10.132  1.00 91.64           C  
ATOM   3935  CG2 VAL A 490      -1.654  -5.442  12.350  1.00 91.64           C  
ATOM   3936  N   PRO A 491      -3.777  -1.567  11.232  1.00 87.53           N  
ATOM   3937  CA  PRO A 491      -4.440  -0.575  10.383  1.00 87.53           C  
ATOM   3938  C   PRO A 491      -3.682   0.749  10.319  1.00 87.53           C  
ATOM   3939  CB  PRO A 491      -5.804  -0.391  11.054  1.00 87.53           C  
ATOM   3940  O   PRO A 491      -3.595   1.364   9.253  1.00 87.53           O  
ATOM   3941  CG  PRO A 491      -6.078  -1.698  11.725  1.00 87.53           C  
ATOM   3942  CD  PRO A 491      -4.785  -2.237  12.267  1.00 87.53           C  
ATOM   3943  N   LYS A 492      -3.143   1.197  11.454  1.00 83.66           N  
ATOM   3944  CA  LYS A 492      -2.389   2.447  11.478  1.00 83.66           C  
ATOM   3945  C   LYS A 492      -1.131   2.347  10.620  1.00 83.66           C  
ATOM   3946  CB  LYS A 492      -2.015   2.821  12.914  1.00 83.66           C  
ATOM   3947  O   LYS A 492      -0.751   3.311   9.952  1.00 83.66           O  
ATOM   3948  CG  LYS A 492      -1.379   4.196  13.049  1.00 83.66           C  
ATOM   3949  CD  LYS A 492      -1.163   4.571  14.510  1.00 83.66           C  
ATOM   3950  CE  LYS A 492      -0.549   5.958  14.648  1.00 83.66           C  
ATOM   3951  NZ  LYS A 492      -0.360   6.340  16.079  1.00 83.66           N  
ATOM   3952  N   THR A 493      -0.524   1.286  10.699  1.00 90.05           N  
ATOM   3953  CA  THR A 493       0.669   1.072   9.887  1.00 90.05           C  
ATOM   3954  C   THR A 493       0.323   1.098   8.401  1.00 90.05           C  
ATOM   3955  CB  THR A 493       1.349  -0.265  10.235  1.00 90.05           C  
ATOM   3956  O   THR A 493       1.047   1.695   7.600  1.00 90.05           O  
ATOM   3957  CG2 THR A 493       2.645  -0.444   9.450  1.00 90.05           C  
ATOM   3958  OG1 THR A 493       1.645  -0.293  11.637  1.00 90.05           O  
ATOM   3959  N   ILE A 494      -0.776   0.496   8.036  1.00 94.33           N  
ATOM   3960  CA  ILE A 494      -1.237   0.493   6.651  1.00 94.33           C  
ATOM   3961  C   ILE A 494      -1.610   1.912   6.228  1.00 94.33           C  
ATOM   3962  CB  ILE A 494      -2.439  -0.458   6.458  1.00 94.33           C  
ATOM   3963  O   ILE A 494      -1.286   2.340   5.118  1.00 94.33           O  
ATOM   3964  CG1 ILE A 494      -2.003  -1.916   6.646  1.00 94.33           C  
ATOM   3965  CG2 ILE A 494      -3.077  -0.250   5.082  1.00 94.33           C  
ATOM   3966  CD1 ILE A 494      -3.154  -2.912   6.639  1.00 94.33           C  
ATOM   3967  N   GLN A 495      -2.250   2.618   7.076  1.00 88.44           N  
ATOM   3968  CA  GLN A 495      -2.596   4.005   6.785  1.00 88.44           C  
ATOM   3969  C   GLN A 495      -1.345   4.841   6.530  1.00 88.44           C  
ATOM   3970  CB  GLN A 495      -3.406   4.609   7.933  1.00 88.44           C  
ATOM   3971  O   GLN A 495      -1.330   5.688   5.634  1.00 88.44           O  
ATOM   3972  CG  GLN A 495      -4.846   4.117   7.995  1.00 88.44           C  
ATOM   3973  CD  GLN A 495      -5.604   4.669   9.188  1.00 88.44           C  
ATOM   3974  NE2 GLN A 495      -6.926   4.731   9.073  1.00 88.44           N  
ATOM   3975  OE1 GLN A 495      -5.006   5.036  10.204  1.00 88.44           O  
ATOM   3976  N   MET A 496      -0.377   4.591   7.343  1.00 89.92           N  
ATOM   3977  CA  MET A 496       0.891   5.299   7.188  1.00 89.92           C  
ATOM   3978  C   MET A 496       1.498   5.033   5.815  1.00 89.92           C  
ATOM   3979  CB  MET A 496       1.876   4.886   8.284  1.00 89.92           C  
ATOM   3980  O   MET A 496       1.913   5.966   5.124  1.00 89.92           O  
ATOM   3981  CG  MET A 496       3.238   5.551   8.166  1.00 89.92           C  
ATOM   3982  SD  MET A 496       4.443   4.524   7.239  1.00 89.92           S  
ATOM   3983  CE  MET A 496       4.397   3.004   8.229  1.00 89.92           C  
ATOM   3984  N   VAL A 497       1.488   3.834   5.383  1.00 95.53           N  
ATOM   3985  CA  VAL A 497       2.069   3.509   4.085  1.00 95.53           C  
ATOM   3986  C   VAL A 497       1.159   4.020   2.970  1.00 95.53           C  
ATOM   3987  CB  VAL A 497       2.299   1.989   3.930  1.00 95.53           C  
ATOM   3988  O   VAL A 497       1.638   4.470   1.926  1.00 95.53           O  
ATOM   3989  CG1 VAL A 497       3.367   1.502   4.909  1.00 95.53           C  
ATOM   3990  CG2 VAL A 497       0.991   1.228   4.140  1.00 95.53           C  
ATOM   3991  N   ARG A 498      -0.187   4.024   3.202  1.00 94.15           N  
ATOM   3992  CA  ARG A 498      -1.132   4.507   2.201  1.00 94.15           C  
ATOM   3993  C   ARG A 498      -1.035   6.021   2.041  1.00 94.15           C  
ATOM   3994  CB  ARG A 498      -2.562   4.111   2.575  1.00 94.15           C  
ATOM   3995  O   ARG A 498      -1.445   6.570   1.016  1.00 94.15           O  
ATOM   3996  CG  ARG A 498      -2.900   2.661   2.268  1.00 94.15           C  
ATOM   3997  CD  ARG A 498      -4.361   2.348   2.559  1.00 94.15           C  
ATOM   3998  NE  ARG A 498      -4.740   1.029   2.061  1.00 94.15           N  
ATOM   3999  NH1 ARG A 498      -6.910   1.127   2.848  1.00 94.15           N  
ATOM   4000  NH2 ARG A 498      -6.178  -0.728   1.716  1.00 94.15           N  
ATOM   4001  CZ  ARG A 498      -5.942   0.479   2.209  1.00 94.15           C  
ATOM   4002  N   SER A 499      -0.522   6.697   3.051  1.00 92.02           N  
ATOM   4003  CA  SER A 499      -0.348   8.143   2.950  1.00 92.02           C  
ATOM   4004  C   SER A 499       0.850   8.495   2.074  1.00 92.02           C  
ATOM   4005  CB  SER A 499      -0.174   8.760   4.338  1.00 92.02           C  
ATOM   4006  O   SER A 499       1.011   9.648   1.669  1.00 92.02           O  
ATOM   4007  OG  SER A 499       1.109   8.463   4.863  1.00 92.02           O  
ATOM   4008  N   GLN A 500       1.662   7.534   1.803  1.00 95.38           N  
ATOM   4009  CA  GLN A 500       2.887   7.749   1.040  1.00 95.38           C  
ATOM   4010  C   GLN A 500       2.785   7.130  -0.351  1.00 95.38           C  
ATOM   4011  CB  GLN A 500       4.092   7.173   1.784  1.00 95.38           C  
ATOM   4012  O   GLN A 500       3.450   7.579  -1.287  1.00 95.38           O  
ATOM   4013  CG  GLN A 500       4.320   7.792   3.157  1.00 95.38           C  
ATOM   4014  CD  GLN A 500       5.511   7.191   3.880  1.00 95.38           C  
ATOM   4015  NE2 GLN A 500       5.255   6.555   5.018  1.00 95.38           N  
ATOM   4016  OE1 GLN A 500       6.652   7.297   3.420  1.00 95.38           O  
ATOM   4017  N   ARG A 501       1.976   6.140  -0.551  1.00 96.31           N  
ATOM   4018  CA  ARG A 501       1.605   5.555  -1.836  1.00 96.31           C  
ATOM   4019  C   ARG A 501       0.185   5.000  -1.795  1.00 96.31           C  
ATOM   4020  CB  ARG A 501       2.589   4.450  -2.228  1.00 96.31           C  
ATOM   4021  O   ARG A 501      -0.175   4.270  -0.869  1.00 96.31           O  
ATOM   4022  CG  ARG A 501       2.328   3.852  -3.601  1.00 96.31           C  
ATOM   4023  CD  ARG A 501       3.397   2.840  -3.988  1.00 96.31           C  
ATOM   4024  NE  ARG A 501       3.156   2.282  -5.315  1.00 96.31           N  
ATOM   4025  NH1 ARG A 501       3.939   4.129  -6.460  1.00 96.31           N  
ATOM   4026  NH2 ARG A 501       3.161   2.307  -7.612  1.00 96.31           N  
ATOM   4027  CZ  ARG A 501       3.419   2.907  -6.459  1.00 96.31           C  
ATOM   4028  N   SER A 502      -0.530   5.247  -2.777  1.00 93.00           N  
ATOM   4029  CA  SER A 502      -1.953   4.924  -2.794  1.00 93.00           C  
ATOM   4030  C   SER A 502      -2.177   3.420  -2.903  1.00 93.00           C  
ATOM   4031  CB  SER A 502      -2.650   5.638  -3.953  1.00 93.00           C  
ATOM   4032  O   SER A 502      -1.430   2.724  -3.595  1.00 93.00           O  
ATOM   4033  OG  SER A 502      -4.019   5.274  -4.016  1.00 93.00           O  
ATOM   4034  N   GLY A 503      -3.153   2.927  -2.195  1.00 91.74           N  
ATOM   4035  CA  GLY A 503      -3.724   1.606  -2.404  1.00 91.74           C  
ATOM   4036  C   GLY A 503      -2.886   0.492  -1.805  1.00 91.74           C  
ATOM   4037  O   GLY A 503      -2.978  -0.661  -2.232  1.00 91.74           O  
ATOM   4038  N   MET A 504      -1.932   0.754  -0.813  1.00 95.90           N  
ATOM   4039  CA  MET A 504      -1.090  -0.274  -0.208  1.00 95.90           C  
ATOM   4040  C   MET A 504      -1.931  -1.268   0.586  1.00 95.90           C  
ATOM   4041  CB  MET A 504      -0.035   0.360   0.700  1.00 95.90           C  
ATOM   4042  O   MET A 504      -2.782  -0.870   1.384  1.00 95.90           O  
ATOM   4043  CG  MET A 504       0.930   1.280  -0.032  1.00 95.90           C  
ATOM   4044  SD  MET A 504       1.962   0.385  -1.257  1.00 95.90           S  
ATOM   4045  CE  MET A 504       3.100  -0.484  -0.143  1.00 95.90           C  
ATOM   4046  N   VAL A 505      -1.765  -2.567   0.230  1.00 95.17           N  
ATOM   4047  CA  VAL A 505      -2.578  -3.662   0.749  1.00 95.17           C  
ATOM   4048  C   VAL A 505      -3.980  -3.595   0.148  1.00 95.17           C  
ATOM   4049  CB  VAL A 505      -2.657  -3.629   2.292  1.00 95.17           C  
ATOM   4050  O   VAL A 505      -4.830  -2.839   0.623  1.00 95.17           O  
ATOM   4051  CG1 VAL A 505      -3.428  -4.838   2.819  1.00 95.17           C  
ATOM   4052  CG2 VAL A 505      -1.256  -3.580   2.897  1.00 95.17           C  
ATOM   4053  N   GLN A 506      -4.345  -4.473  -0.785  1.00 91.13           N  
ATOM   4054  CA  GLN A 506      -5.449  -4.226  -1.706  1.00 91.13           C  
ATOM   4055  C   GLN A 506      -6.669  -5.066  -1.339  1.00 91.13           C  
ATOM   4056  CB  GLN A 506      -5.024  -4.519  -3.146  1.00 91.13           C  
ATOM   4057  O   GLN A 506      -7.800  -4.707  -1.674  1.00 91.13           O  
ATOM   4058  CG  GLN A 506      -4.069  -3.485  -3.727  1.00 91.13           C  
ATOM   4059  CD  GLN A 506      -3.875  -3.641  -5.223  1.00 91.13           C  
ATOM   4060  NE2 GLN A 506      -4.133  -2.573  -5.970  1.00 91.13           N  
ATOM   4061  OE1 GLN A 506      -3.495  -4.713  -5.705  1.00 91.13           O  
ATOM   4062  N   THR A 507      -6.408  -6.220  -0.666  1.00 89.85           N  
ATOM   4063  CA  THR A 507      -7.535  -7.109  -0.406  1.00 89.85           C  
ATOM   4064  C   THR A 507      -7.633  -7.439   1.081  1.00 89.85           C  
ATOM   4065  CB  THR A 507      -7.417  -8.413  -1.217  1.00 89.85           C  
ATOM   4066  O   THR A 507      -6.655  -7.301   1.818  1.00 89.85           O  
ATOM   4067  CG2 THR A 507      -7.223  -8.121  -2.702  1.00 89.85           C  
ATOM   4068  OG1 THR A 507      -6.295  -9.165  -0.739  1.00 89.85           O  
ATOM   4069  N   GLU A 508      -8.858  -7.799   1.494  1.00 89.53           N  
ATOM   4070  CA  GLU A 508      -9.079  -8.247   2.866  1.00 89.53           C  
ATOM   4071  C   GLU A 508      -8.179  -9.430   3.212  1.00 89.53           C  
ATOM   4072  CB  GLU A 508     -10.547  -8.623   3.079  1.00 89.53           C  
ATOM   4073  O   GLU A 508      -7.687  -9.534   4.337  1.00 89.53           O  
ATOM   4074  CG  GLU A 508     -10.889  -8.975   4.519  1.00 89.53           C  
ATOM   4075  CD  GLU A 508     -10.707 -10.451   4.835  1.00 89.53           C  
ATOM   4076  OE1 GLU A 508     -10.554 -10.802   6.027  1.00 89.53           O  
ATOM   4077  OE2 GLU A 508     -10.716 -11.263   3.883  1.00 89.53           O  
ATOM   4078  N   ALA A 509      -7.957 -10.277   2.220  1.00 91.41           N  
ATOM   4079  CA  ALA A 509      -7.102 -11.445   2.416  1.00 91.41           C  
ATOM   4080  C   ALA A 509      -5.680 -11.029   2.782  1.00 91.41           C  
ATOM   4081  CB  ALA A 509      -7.092 -12.314   1.161  1.00 91.41           C  
ATOM   4082  O   ALA A 509      -5.057 -11.630   3.661  1.00 91.41           O  
ATOM   4083  N   GLN A 510      -5.148 -10.036   2.116  1.00 94.45           N  
ATOM   4084  CA  GLN A 510      -3.821  -9.514   2.426  1.00 94.45           C  
ATOM   4085  C   GLN A 510      -3.787  -8.888   3.817  1.00 94.45           C  
ATOM   4086  CB  GLN A 510      -3.389  -8.488   1.377  1.00 94.45           C  
ATOM   4087  O   GLN A 510      -2.815  -9.056   4.556  1.00 94.45           O  
ATOM   4088  CG  GLN A 510      -3.117  -9.089   0.005  1.00 94.45           C  
ATOM   4089  CD  GLN A 510      -2.943  -8.036  -1.073  1.00 94.45           C  
ATOM   4090  NE2 GLN A 510      -2.420  -8.446  -2.224  1.00 94.45           N  
ATOM   4091  OE1 GLN A 510      -3.276  -6.864  -0.874  1.00 94.45           O  
ATOM   4092  N   TYR A 511      -4.833  -8.140   4.078  1.00 94.70           N  
ATOM   4093  CA  TYR A 511      -4.982  -7.539   5.399  1.00 94.70           C  
ATOM   4094  C   TYR A 511      -4.954  -8.603   6.489  1.00 94.70           C  
ATOM   4095  CB  TYR A 511      -6.287  -6.741   5.482  1.00 94.70           C  
ATOM   4096  O   TYR A 511      -4.201  -8.487   7.459  1.00 94.70           O  
ATOM   4097  CG  TYR A 511      -6.485  -6.037   6.803  1.00 94.70           C  
ATOM   4098  CD1 TYR A 511      -7.264  -6.605   7.808  1.00 94.70           C  
ATOM   4099  CD2 TYR A 511      -5.893  -4.802   7.047  1.00 94.70           C  
ATOM   4100  CE1 TYR A 511      -7.450  -5.959   9.025  1.00 94.70           C  
ATOM   4101  CE2 TYR A 511      -6.073  -4.147   8.261  1.00 94.70           C  
ATOM   4102  OH  TYR A 511      -7.032  -4.088  10.446  1.00 94.70           O  
ATOM   4103  CZ  TYR A 511      -6.851  -4.733   9.243  1.00 94.70           C  
ATOM   4104  N   ARG A 512      -5.733  -9.578   6.343  1.00 93.36           N  
ATOM   4105  CA  ARG A 512      -5.770 -10.700   7.275  1.00 93.36           C  
ATOM   4106  C   ARG A 512      -4.412 -11.389   7.357  1.00 93.36           C  
ATOM   4107  CB  ARG A 512      -6.844 -11.708   6.861  1.00 93.36           C  
ATOM   4108  O   ARG A 512      -3.946 -11.726   8.448  1.00 93.36           O  
ATOM   4109  CG  ARG A 512      -6.945 -12.914   7.781  1.00 93.36           C  
ATOM   4110  CD  ARG A 512      -8.006 -13.898   7.308  1.00 93.36           C  
ATOM   4111  NE  ARG A 512      -7.781 -15.235   7.849  1.00 93.36           N  
ATOM   4112  NH1 ARG A 512      -9.203 -14.970   9.651  1.00 93.36           N  
ATOM   4113  NH2 ARG A 512      -8.078 -16.945   9.353  1.00 93.36           N  
ATOM   4114  CZ  ARG A 512      -8.355 -15.714   8.950  1.00 93.36           C  
ATOM   4115  N   PHE A 513      -3.783 -11.547   6.232  1.00 95.75           N  
ATOM   4116  CA  PHE A 513      -2.491 -12.216   6.140  1.00 95.75           C  
ATOM   4117  C   PHE A 513      -1.445 -11.491   6.979  1.00 95.75           C  
ATOM   4118  CB  PHE A 513      -2.029 -12.299   4.682  1.00 95.75           C  
ATOM   4119  O   PHE A 513      -0.559 -12.123   7.558  1.00 95.75           O  
ATOM   4120  CG  PHE A 513      -0.760 -13.084   4.491  1.00 95.75           C  
ATOM   4121  CD1 PHE A 513       0.438 -12.439   4.207  1.00 95.75           C  
ATOM   4122  CD2 PHE A 513      -0.764 -14.469   4.595  1.00 95.75           C  
ATOM   4123  CE1 PHE A 513       1.614 -13.163   4.030  1.00 95.75           C  
ATOM   4124  CE2 PHE A 513       0.408 -15.200   4.419  1.00 95.75           C  
ATOM   4125  CZ  PHE A 513       1.595 -14.545   4.135  1.00 95.75           C  
ATOM   4126  N   ILE A 514      -1.520 -10.223   7.050  1.00 97.46           N  
ATOM   4127  CA  ILE A 514      -0.593  -9.439   7.858  1.00 97.46           C  
ATOM   4128  C   ILE A 514      -0.697  -9.863   9.321  1.00 97.46           C  
ATOM   4129  CB  ILE A 514      -0.865  -7.924   7.719  1.00 97.46           C  
ATOM   4130  O   ILE A 514       0.319 -10.099   9.979  1.00 97.46           O  
ATOM   4131  CG1 ILE A 514      -0.518  -7.447   6.304  1.00 97.46           C  
ATOM   4132  CG2 ILE A 514      -0.079  -7.135   8.770  1.00 97.46           C  
ATOM   4133  CD1 ILE A 514      -1.024  -6.048   5.980  1.00 97.46           C  
ATOM   4134  N   TYR A 515      -1.910  -9.985   9.853  1.00 95.23           N  
ATOM   4135  CA  TYR A 515      -2.129 -10.433  11.224  1.00 95.23           C  
ATOM   4136  C   TYR A 515      -1.557 -11.829  11.439  1.00 95.23           C  
ATOM   4137  CB  TYR A 515      -3.623 -10.423  11.560  1.00 95.23           C  
ATOM   4138  O   TYR A 515      -0.890 -12.086  12.444  1.00 95.23           O  
ATOM   4139  CG  TYR A 515      -4.150  -9.062  11.945  1.00 95.23           C  
ATOM   4140  CD1 TYR A 515      -4.106  -8.624  13.267  1.00 95.23           C  
ATOM   4141  CD2 TYR A 515      -4.693  -8.211  10.988  1.00 95.23           C  
ATOM   4142  CE1 TYR A 515      -4.592  -7.372  13.626  1.00 95.23           C  
ATOM   4143  CE2 TYR A 515      -5.182  -6.956  11.336  1.00 95.23           C  
ATOM   4144  OH  TYR A 515      -5.609  -5.304  13.005  1.00 95.23           O  
ATOM   4145  CZ  TYR A 515      -5.126  -6.546  12.655  1.00 95.23           C  
ATOM   4146  N   MET A 516      -1.845 -12.662  10.505  1.00 95.27           N  
ATOM   4147  CA  MET A 516      -1.401 -14.049  10.609  1.00 95.27           C  
ATOM   4148  C   MET A 516       0.121 -14.134  10.615  1.00 95.27           C  
ATOM   4149  CB  MET A 516      -1.967 -14.884   9.459  1.00 95.27           C  
ATOM   4150  O   MET A 516       0.701 -14.914  11.373  1.00 95.27           O  
ATOM   4151  CG  MET A 516      -3.473 -15.082   9.529  1.00 95.27           C  
ATOM   4152  SD  MET A 516      -4.127 -16.008   8.086  1.00 95.27           S  
ATOM   4153  CE  MET A 516      -3.452 -17.656   8.430  1.00 95.27           C  
ATOM   4154  N   ALA A 517       0.706 -13.364   9.741  1.00 97.00           N  
ATOM   4155  CA  ALA A 517       2.163 -13.367   9.643  1.00 97.00           C  
ATOM   4156  C   ALA A 517       2.801 -12.874  10.938  1.00 97.00           C  
ATOM   4157  CB  ALA A 517       2.619 -12.506   8.467  1.00 97.00           C  
ATOM   4158  O   ALA A 517       3.740 -13.490  11.448  1.00 97.00           O  
ATOM   4159  N   VAL A 518       2.282 -11.813  11.453  1.00 95.59           N  
ATOM   4160  CA  VAL A 518       2.811 -11.245  12.688  1.00 95.59           C  
ATOM   4161  C   VAL A 518       2.588 -12.219  13.843  1.00 95.59           C  
ATOM   4162  CB  VAL A 518       2.163  -9.880  13.010  1.00 95.59           C  
ATOM   4163  O   VAL A 518       3.469 -12.408  14.684  1.00 95.59           O  
ATOM   4164  CG1 VAL A 518       2.641  -9.360  14.364  1.00 95.59           C  
ATOM   4165  CG2 VAL A 518       2.472  -8.870  11.906  1.00 95.59           C  
ATOM   4166  N   GLN A 519       1.413 -12.791  13.870  1.00 93.01           N  
ATOM   4167  CA  GLN A 519       1.112 -13.815  14.866  1.00 93.01           C  
ATOM   4168  C   GLN A 519       2.132 -14.949  14.814  1.00 93.01           C  
ATOM   4169  CB  GLN A 519      -0.299 -14.368  14.659  1.00 93.01           C  
ATOM   4170  O   GLN A 519       2.666 -15.359  15.847  1.00 93.01           O  
ATOM   4171  CG  GLN A 519      -0.660 -15.502  15.608  1.00 93.01           C  
ATOM   4172  CD  GLN A 519      -1.973 -16.173  15.249  1.00 93.01           C  
ATOM   4173  NE2 GLN A 519      -2.333 -17.209  15.998  1.00 93.01           N  
ATOM   4174  OE1 GLN A 519      -2.658 -15.761  14.308  1.00 93.01           O  
ATOM   4175  N   HIS A 520       2.325 -15.469  13.627  1.00 94.91           N  
ATOM   4176  CA  HIS A 520       3.281 -16.553  13.435  1.00 94.91           C  
ATOM   4177  C   HIS A 520       4.676 -16.146  13.899  1.00 94.91           C  
ATOM   4178  CB  HIS A 520       3.319 -16.981  11.967  1.00 94.91           C  
ATOM   4179  O   HIS A 520       5.377 -16.934  14.538  1.00 94.91           O  
ATOM   4180  CG  HIS A 520       4.072 -18.252  11.732  1.00 94.91           C  
ATOM   4181  CD2 HIS A 520       3.637 -19.511  11.487  1.00 94.91           C  
ATOM   4182  ND1 HIS A 520       5.449 -18.314  11.739  1.00 94.91           N  
ATOM   4183  CE1 HIS A 520       5.829 -19.559  11.506  1.00 94.91           C  
ATOM   4184  NE2 HIS A 520       4.749 -20.305  11.349  1.00 94.91           N  
ATOM   4185  N   TYR A 521       5.106 -14.981  13.527  1.00 95.18           N  
ATOM   4186  CA  TYR A 521       6.412 -14.475  13.937  1.00 95.18           C  
ATOM   4187  C   TYR A 521       6.540 -14.460  15.455  1.00 95.18           C  
ATOM   4188  CB  TYR A 521       6.642 -13.067  13.380  1.00 95.18           C  
ATOM   4189  O   TYR A 521       7.544 -14.920  16.004  1.00 95.18           O  
ATOM   4190  CG  TYR A 521       7.913 -12.419  13.873  1.00 95.18           C  
ATOM   4191  CD1 TYR A 521       7.885 -11.483  14.905  1.00 95.18           C  
ATOM   4192  CD2 TYR A 521       9.142 -12.741  13.309  1.00 95.18           C  
ATOM   4193  CE1 TYR A 521       9.054 -10.882  15.361  1.00 95.18           C  
ATOM   4194  CE2 TYR A 521      10.317 -12.146  13.758  1.00 95.18           C  
ATOM   4195  OH  TYR A 521      11.423 -10.628  15.231  1.00 95.18           O  
ATOM   4196  CZ  TYR A 521      10.263 -11.219  14.783  1.00 95.18           C  
ATOM   4197  N   ILE A 522       5.592 -13.943  16.150  1.00 86.48           N  
ATOM   4198  CA  ILE A 522       5.600 -13.808  17.602  1.00 86.48           C  
ATOM   4199  C   ILE A 522       5.644 -15.190  18.249  1.00 86.48           C  
ATOM   4200  CB  ILE A 522       4.368 -13.021  18.103  1.00 86.48           C  
ATOM   4201  O   ILE A 522       6.376 -15.405  19.219  1.00 86.48           O  
ATOM   4202  CG1 ILE A 522       4.488 -11.541  17.722  1.00 86.48           C  
ATOM   4203  CG2 ILE A 522       4.202 -13.185  19.617  1.00 86.48           C  
ATOM   4204  CD1 ILE A 522       3.242 -10.721  18.025  1.00 86.48           C  
ATOM   4205  N   GLU A 523       4.834 -16.098  17.728  1.00 88.99           N  
ATOM   4206  CA  GLU A 523       4.827 -17.465  18.240  1.00 88.99           C  
ATOM   4207  C   GLU A 523       6.214 -18.096  18.146  1.00 88.99           C  
ATOM   4208  CB  GLU A 523       3.808 -18.319  17.482  1.00 88.99           C  
ATOM   4209  O   GLU A 523       6.667 -18.755  19.084  1.00 88.99           O  
ATOM   4210  CG  GLU A 523       2.362 -18.019  17.847  1.00 88.99           C  
ATOM   4211  CD  GLU A 523       1.358 -18.736  16.958  1.00 88.99           C  
ATOM   4212  OE1 GLU A 523       0.135 -18.581  17.177  1.00 88.99           O  
ATOM   4213  OE2 GLU A 523       1.798 -19.458  16.036  1.00 88.99           O  
ATOM   4214  N   THR A 524       6.809 -17.885  16.990  1.00 90.97           N  
ATOM   4215  CA  THR A 524       8.142 -18.433  16.770  1.00 90.97           C  
ATOM   4216  C   THR A 524       9.156 -17.785  17.709  1.00 90.97           C  
ATOM   4217  CB  THR A 524       8.593 -18.238  15.310  1.00 90.97           C  
ATOM   4218  O   THR A 524      10.018 -18.467  18.266  1.00 90.97           O  
ATOM   4219  CG2 THR A 524       9.964 -18.862  15.069  1.00 90.97           C  
ATOM   4220  OG1 THR A 524       7.640 -18.853  14.435  1.00 90.97           O  
ATOM   4221  N   LEU A 525       9.080 -16.490  17.868  1.00 83.78           N  
ATOM   4222  CA  LEU A 525       9.977 -15.751  18.749  1.00 83.78           C  
ATOM   4223  C   LEU A 525       9.800 -16.192  20.198  1.00 83.78           C  
ATOM   4224  CB  LEU A 525       9.729 -14.245  18.627  1.00 83.78           C  
ATOM   4225  O   LEU A 525      10.783 -16.385  20.918  1.00 83.78           O  
ATOM   4226  CG  LEU A 525      10.662 -13.337  19.431  1.00 83.78           C  
ATOM   4227  CD1 LEU A 525      12.113 -13.580  19.030  1.00 83.78           C  
ATOM   4228  CD2 LEU A 525      10.284 -11.873  19.233  1.00 83.78           C  
ATOM   4229  N   GLN A 526       8.600 -16.292  20.693  1.00 78.98           N  
ATOM   4230  CA  GLN A 526       8.311 -16.717  22.059  1.00 78.98           C  
ATOM   4231  C   GLN A 526       8.850 -18.119  22.324  1.00 78.98           C  
ATOM   4232  CB  GLN A 526       6.806 -16.672  22.329  1.00 78.98           C  
ATOM   4233  O   GLN A 526       9.392 -18.389  23.398  1.00 78.98           O  
ATOM   4234  CG  GLN A 526       6.261 -15.267  22.546  1.00 78.98           C  
ATOM   4235  CD  GLN A 526       4.759 -15.246  22.755  1.00 78.98           C  
ATOM   4236  NE2 GLN A 526       4.289 -14.323  23.587  1.00 78.98           N  
ATOM   4237  OE1 GLN A 526       4.026 -16.052  22.173  1.00 78.98           O  
ATOM   4238  N   ARG A 527       8.642 -19.006  21.394  1.00 84.65           N  
ATOM   4239  CA  ARG A 527       9.170 -20.361  21.514  1.00 84.65           C  
ATOM   4240  C   ARG A 527      10.689 -20.348  21.643  1.00 84.65           C  
ATOM   4241  CB  ARG A 527       8.754 -21.209  20.310  1.00 84.65           C  
ATOM   4242  O   ARG A 527      11.257 -21.100  22.438  1.00 84.65           O  
ATOM   4243  CG  ARG A 527       8.962 -22.702  20.506  1.00 84.65           C  
ATOM   4244  CD  ARG A 527       8.510 -23.499  19.291  1.00 84.65           C  
ATOM   4245  NE  ARG A 527       7.204 -23.056  18.811  1.00 84.65           N  
ATOM   4246  NH1 ARG A 527       7.440 -23.967  16.701  1.00 84.65           N  
ATOM   4247  NH2 ARG A 527       5.524 -22.839  17.260  1.00 84.65           N  
ATOM   4248  CZ  ARG A 527       6.726 -23.288  17.592  1.00 84.65           C  
ATOM   4249  N   ARG A 528      11.319 -19.508  20.847  1.00 84.27           N  
ATOM   4250  CA  ARG A 528      12.772 -19.385  20.896  1.00 84.27           C  
ATOM   4251  C   ARG A 528      13.232 -18.859  22.251  1.00 84.27           C  
ATOM   4252  CB  ARG A 528      13.271 -18.464  19.780  1.00 84.27           C  
ATOM   4253  O   ARG A 528      14.211 -19.354  22.815  1.00 84.27           O  
ATOM   4254  CG  ARG A 528      13.460 -19.163  18.443  1.00 84.27           C  
ATOM   4255  CD  ARG A 528      14.102 -18.246  17.412  1.00 84.27           C  
ATOM   4256  NE  ARG A 528      13.417 -18.318  16.125  1.00 84.27           N  
ATOM   4257  NH1 ARG A 528      14.842 -16.851  15.050  1.00 84.27           N  
ATOM   4258  NH2 ARG A 528      13.088 -17.793  13.913  1.00 84.27           N  
ATOM   4259  CZ  ARG A 528      13.784 -17.654  15.032  1.00 84.27           C  
ATOM   4260  N   ILE A 529      12.557 -17.857  22.742  1.00 72.60           N  
ATOM   4261  CA  ILE A 529      12.888 -17.248  24.026  1.00 72.60           C  
ATOM   4262  C   ILE A 529      12.704 -18.271  25.145  1.00 72.60           C  
ATOM   4263  CB  ILE A 529      12.024 -15.996  24.297  1.00 72.60           C  
ATOM   4264  O   ILE A 529      13.544 -18.377  26.041  1.00 72.60           O  
ATOM   4265  CG1 ILE A 529      12.397 -14.869  23.326  1.00 72.60           C  
ATOM   4266  CG2 ILE A 529      12.177 -15.539  25.751  1.00 72.60           C  
ATOM   4267  CD1 ILE A 529      11.455 -13.674  23.374  1.00 72.60           C  
ATOM   4268  N   GLU A 530      11.616 -19.046  25.167  1.00 74.46           N  
ATOM   4269  CA  GLU A 530      11.330 -20.073  26.165  1.00 74.46           C  
ATOM   4270  C   GLU A 530      12.403 -21.158  26.164  1.00 74.46           C  
ATOM   4271  CB  GLU A 530       9.953 -20.695  25.917  1.00 74.46           C  
ATOM   4272  O   GLU A 530      12.831 -21.616  27.225  1.00 74.46           O  
ATOM   4273  CG  GLU A 530       8.791 -19.774  26.262  1.00 74.46           C  
ATOM   4274  CD  GLU A 530       7.442 -20.322  25.826  1.00 74.46           C  
ATOM   4275  OE1 GLU A 530       6.419 -19.621  25.995  1.00 74.46           O  
ATOM   4276  OE2 GLU A 530       7.407 -21.462  25.313  1.00 74.46           O  
ATOM   4277  N   GLU A 531      12.797 -21.580  24.989  1.00 80.28           N  
ATOM   4278  CA  GLU A 531      13.821 -22.611  24.848  1.00 80.28           C  
ATOM   4279  C   GLU A 531      15.170 -22.124  25.368  1.00 80.28           C  
ATOM   4280  CB  GLU A 531      13.947 -23.048  23.387  1.00 80.28           C  
ATOM   4281  O   GLU A 531      15.927 -22.894  25.963  1.00 80.28           O  
ATOM   4282  CG  GLU A 531      12.787 -23.904  22.898  1.00 80.28           C  
ATOM   4283  CD  GLU A 531      12.875 -24.246  21.420  1.00 80.28           C  
ATOM   4284  OE1 GLU A 531      11.994 -24.976  20.912  1.00 80.28           O  
ATOM   4285  OE2 GLU A 531      13.834 -23.781  20.763  1.00 80.28           O  
ATOM   4286  N   GLU A 532      15.507 -20.898  25.106  1.00 77.73           N  
ATOM   4287  CA  GLU A 532      16.746 -20.297  25.591  1.00 77.73           C  
ATOM   4288  C   GLU A 532      16.751 -20.196  27.114  1.00 77.73           C  
ATOM   4289  CB  GLU A 532      16.951 -18.912  24.972  1.00 77.73           C  
ATOM   4290  O   GLU A 532      17.783 -20.413  27.752  1.00 77.73           O  
ATOM   4291  CG  GLU A 532      17.447 -18.949  23.534  1.00 77.73           C  
ATOM   4292  CD  GLU A 532      17.554 -17.571  22.900  1.00 77.73           C  
ATOM   4293  OE1 GLU A 532      17.884 -17.480  21.696  1.00 77.73           O  
ATOM   4294  OE2 GLU A 532      17.305 -16.574  23.614  1.00 77.73           O  
ATOM   4295  N   GLN A 533      15.579 -19.875  27.711  1.00 66.60           N  
ATOM   4296  CA  GLN A 533      15.439 -19.770  29.159  1.00 66.60           C  
ATOM   4297  C   GLN A 533      15.548 -21.139  29.823  1.00 66.60           C  
ATOM   4298  CB  GLN A 533      14.107 -19.113  29.525  1.00 66.60           C  
ATOM   4299  O   GLN A 533      16.129 -21.267  30.903  1.00 66.60           O  
ATOM   4300  CG  GLN A 533      14.053 -17.622  29.223  1.00 66.60           C  
ATOM   4301  CD  GLN A 533      12.767 -16.973  29.698  1.00 66.60           C  
ATOM   4302  NE2 GLN A 533      12.825 -15.675  29.977  1.00 66.60           N  
ATOM   4303  OE1 GLN A 533      11.728 -17.633  29.811  1.00 66.60           O  
ATOM   4304  N   LYS A 534      14.910 -22.147  29.211  1.00 75.56           N  
ATOM   4305  CA  LYS A 534      15.003 -23.520  29.699  1.00 75.56           C  
ATOM   4306  C   LYS A 534      16.449 -24.008  29.693  1.00 75.56           C  
ATOM   4307  CB  LYS A 534      14.132 -24.450  28.853  1.00 75.56           C  
ATOM   4308  O   LYS A 534      16.871 -24.723  30.604  1.00 75.56           O  
ATOM   4309  CG  LYS A 534      12.654 -24.409  29.211  1.00 75.56           C  
ATOM   4310  CD  LYS A 534      11.854 -25.420  28.400  1.00 75.56           C  
ATOM   4311  CE  LYS A 534      10.361 -25.308  28.679  1.00 75.56           C  
ATOM   4312  NZ  LYS A 534       9.574 -26.303  27.892  1.00 75.56           N  
ATOM   4313  N   SER A 535      17.220 -23.676  28.639  1.00 74.82           N  
ATOM   4314  CA  SER A 535      18.619 -24.072  28.510  1.00 74.82           C  
ATOM   4315  C   SER A 535      19.487 -23.388  29.560  1.00 74.82           C  
ATOM   4316  CB  SER A 535      19.142 -23.742  27.111  1.00 74.82           C  
ATOM   4317  O   SER A 535      20.436 -23.984  30.073  1.00 74.82           O  
ATOM   4318  OG  SER A 535      18.545 -24.584  26.139  1.00 74.82           O  
ATOM   4319  N   LYS A 536      19.188 -22.128  29.891  1.00 65.63           N  
ATOM   4320  CA  LYS A 536      19.940 -21.379  30.894  1.00 65.63           C  
ATOM   4321  C   LYS A 536      19.682 -21.925  32.295  1.00 65.63           C  
ATOM   4322  CB  LYS A 536      19.581 -19.894  30.835  1.00 65.63           C  
ATOM   4323  O   LYS A 536      20.586 -21.952  33.133  1.00 65.63           O  
ATOM   4324  CG  LYS A 536      20.208 -19.151  29.664  1.00 65.63           C  
ATOM   4325  CD  LYS A 536      19.934 -17.655  29.740  1.00 65.63           C  
ATOM   4326  CE  LYS A 536      20.516 -16.917  28.542  1.00 65.63           C  
ATOM   4327  NZ  LYS A 536      20.220 -15.454  28.594  1.00 65.63           N  
ATOM   4328  N   ARG A 537      18.414 -22.303  32.637  1.00 59.04           N  
ATOM   4329  CA  ARG A 537      18.079 -22.882  33.934  1.00 59.04           C  
ATOM   4330  C   ARG A 537      18.749 -24.240  34.118  1.00 59.04           C  
ATOM   4331  CB  ARG A 537      16.563 -23.021  34.085  1.00 59.04           C  
ATOM   4332  O   ARG A 537      19.177 -24.582  35.221  1.00 59.04           O  
ATOM   4333  CG  ARG A 537      15.846 -21.705  34.339  1.00 59.04           C  
ATOM   4334  CD  ARG A 537      14.343 -21.900  34.486  1.00 59.04           C  
ATOM   4335  NE  ARG A 537      13.650 -20.628  34.673  1.00 59.04           N  
ATOM   4336  NH1 ARG A 537      11.560 -21.572  34.951  1.00 59.04           N  
ATOM   4337  NH2 ARG A 537      11.817 -19.296  35.045  1.00 59.04           N  
ATOM   4338  CZ  ARG A 537      12.344 -20.502  34.889  1.00 59.04           C  
ATOM   4339  N   LYS A 538      18.917 -25.027  33.073  1.00 55.71           N  
ATOM   4340  CA  LYS A 538      19.597 -26.315  33.174  1.00 55.71           C  
ATOM   4341  C   LYS A 538      21.105 -26.130  33.323  1.00 55.71           C  
ATOM   4342  CB  LYS A 538      19.293 -27.179  31.950  1.00 55.71           C  
ATOM   4343  O   LYS A 538      21.770 -26.927  33.989  1.00 55.71           O  
ATOM   4344  CG  LYS A 538      17.930 -27.854  31.991  1.00 55.71           C  
ATOM   4345  CD  LYS A 538      17.748 -28.818  30.825  1.00 55.71           C  
ATOM   4346  CE  LYS A 538      16.354 -29.431  30.819  1.00 55.71           C  
ATOM   4347  NZ  LYS A 538      16.169 -30.373  29.675  1.00 55.71           N  
ATOM   4348  N   GLY A 539      21.745 -25.088  32.833  1.00 53.70           N  
ATOM   4349  CA  GLY A 539      23.174 -24.876  33.001  1.00 53.70           C  
ATOM   4350  C   GLY A 539      23.535 -24.283  34.350  1.00 53.70           C  
ATOM   4351  O   GLY A 539      24.660 -24.446  34.824  1.00 53.70           O  
ATOM   4352  N   HIS A 540      22.610 -23.660  35.166  1.00 48.18           N  
ATOM   4353  CA  HIS A 540      22.904 -23.127  36.491  1.00 48.18           C  
ATOM   4354  C   HIS A 540      22.717 -24.192  37.567  1.00 48.18           C  
ATOM   4355  CB  HIS A 540      22.017 -21.917  36.791  1.00 48.18           C  
ATOM   4356  O   HIS A 540      23.157 -24.015  38.705  1.00 48.18           O  
ATOM   4357  CG  HIS A 540      22.447 -20.670  36.087  1.00 48.18           C  
ATOM   4358  CD2 HIS A 540      21.942 -20.046  34.996  1.00 48.18           C  
ATOM   4359  ND1 HIS A 540      23.525 -19.917  36.498  1.00 48.18           N  
ATOM   4360  CE1 HIS A 540      23.665 -18.880  35.689  1.00 48.18           C  
ATOM   4361  NE2 HIS A 540      22.717 -18.936  34.769  1.00 48.18           N  
ATOM   4362  N   GLU A 541      22.100 -25.320  37.251  1.00 42.99           N  
ATOM   4363  CA  GLU A 541      21.933 -26.349  38.273  1.00 42.99           C  
ATOM   4364  C   GLU A 541      23.186 -27.209  38.401  1.00 42.99           C  
ATOM   4365  CB  GLU A 541      20.721 -27.229  37.956  1.00 42.99           C  
ATOM   4366  O   GLU A 541      23.391 -27.870  39.421  1.00 42.99           O  
ATOM   4367  CG  GLU A 541      19.409 -26.691  38.508  1.00 42.99           C  
ATOM   4368  CD  GLU A 541      18.205 -27.538  38.128  1.00 42.99           C  
ATOM   4369  OE1 GLU A 541      17.065 -27.174  38.496  1.00 42.99           O  
ATOM   4370  OE2 GLU A 541      18.403 -28.575  37.456  1.00 42.99           O  
ATOM   4371  N   TYR A 542      24.374 -26.903  37.694  1.00 40.48           N  
ATOM   4372  CA  TYR A 542      25.551 -27.701  38.020  1.00 40.48           C  
ATOM   4373  C   TYR A 542      26.582 -26.870  38.775  1.00 40.48           C  
ATOM   4374  CB  TYR A 542      26.177 -28.280  36.748  1.00 40.48           C  
ATOM   4375  O   TYR A 542      27.788 -27.061  38.603  1.00 40.48           O  
ATOM   4376  CG  TYR A 542      25.403 -29.436  36.162  1.00 40.48           C  
ATOM   4377  CD1 TYR A 542      25.622 -30.740  36.599  1.00 40.48           C  
ATOM   4378  CD2 TYR A 542      24.451 -29.226  35.170  1.00 40.48           C  
ATOM   4379  CE1 TYR A 542      24.912 -31.808  36.061  1.00 40.48           C  
ATOM   4380  CE2 TYR A 542      23.735 -30.287  34.624  1.00 40.48           C  
ATOM   4381  OH  TYR A 542      23.267 -32.626  34.539  1.00 40.48           O  
ATOM   4382  CZ  TYR A 542      23.972 -31.572  35.076  1.00 40.48           C  
ATOM   4383  N   THR A 543      26.217 -25.834  39.673  1.00 35.49           N  
ATOM   4384  CA  THR A 543      27.369 -25.294  40.386  1.00 35.49           C  
ATOM   4385  C   THR A 543      27.188 -25.438  41.895  1.00 35.49           C  
ATOM   4386  CB  THR A 543      27.601 -23.813  40.034  1.00 35.49           C  
ATOM   4387  O   THR A 543      27.763 -24.672  42.671  1.00 35.49           O  
ATOM   4388  CG2 THR A 543      28.404 -23.673  38.745  1.00 35.49           C  
ATOM   4389  OG1 THR A 543      26.334 -23.164  39.867  1.00 35.49           O  
ATOM   4390  N   ASN A 544      26.789 -26.634  42.469  1.00 35.65           N  
ATOM   4391  CA  ASN A 544      27.083 -26.712  43.896  1.00 35.65           C  
ATOM   4392  C   ASN A 544      27.920 -27.944  44.229  1.00 35.65           C  
ATOM   4393  CB  ASN A 544      25.789 -26.712  44.712  1.00 35.65           C  
ATOM   4394  O   ASN A 544      27.417 -29.069  44.196  1.00 35.65           O  
ATOM   4395  CG  ASN A 544      25.037 -25.400  44.614  1.00 35.65           C  
ATOM   4396  ND2 ASN A 544      23.721 -25.456  44.786  1.00 35.65           N  
ATOM   4397  OD1 ASN A 544      25.632 -24.344  44.386  1.00 35.65           O  
ATOM   4398  N   ILE A 545      29.163 -28.150  43.684  1.00 36.73           N  
ATOM   4399  CA  ILE A 545      29.962 -29.146  44.390  1.00 36.73           C  
ATOM   4400  C   ILE A 545      30.722 -28.480  45.535  1.00 36.73           C  
ATOM   4401  CB  ILE A 545      30.946 -29.860  43.437  1.00 36.73           C  
ATOM   4402  O   ILE A 545      31.526 -27.572  45.309  1.00 36.73           O  
ATOM   4403  CG1 ILE A 545      30.183 -30.551  42.301  1.00 36.73           C  
ATOM   4404  CG2 ILE A 545      31.810 -30.864  44.206  1.00 36.73           C  
ATOM   4405  CD1 ILE A 545      31.078 -31.091  41.194  1.00 36.73           C  
ATOM   4406  N   LYS A 546      30.115 -28.020  46.601  1.00 33.56           N  
ATOM   4407  CA  LYS A 546      30.818 -27.803  47.862  1.00 33.56           C  
ATOM   4408  C   LYS A 546      31.045 -29.119  48.599  1.00 33.56           C  
ATOM   4409  CB  LYS A 546      30.039 -26.832  48.751  1.00 33.56           C  
ATOM   4410  O   LYS A 546      30.105 -29.891  48.806  1.00 33.56           O  
ATOM   4411  CG  LYS A 546      30.713 -25.479  48.929  1.00 33.56           C  
ATOM   4412  CD  LYS A 546      29.960 -24.606  49.924  1.00 33.56           C  
ATOM   4413  CE  LYS A 546      30.628 -23.248  50.095  1.00 33.56           C  
ATOM   4414  NZ  LYS A 546      29.900 -22.394  51.081  1.00 33.56           N  
ATOM   4415  N   TYR A 547      32.217 -29.831  48.427  1.00 30.84           N  
ATOM   4416  CA  TYR A 547      32.981 -30.792  49.214  1.00 30.84           C  
ATOM   4417  C   TYR A 547      32.933 -30.444  50.697  1.00 30.84           C  
ATOM   4418  CB  TYR A 547      34.436 -30.843  48.737  1.00 30.84           C  
ATOM   4419  O   TYR A 547      33.327 -29.346  51.096  1.00 30.84           O  
ATOM   4420  CG  TYR A 547      34.682 -31.858  47.646  1.00 30.84           C  
ATOM   4421  CD1 TYR A 547      34.960 -33.187  47.955  1.00 30.84           C  
ATOM   4422  CD2 TYR A 547      34.637 -31.489  46.306  1.00 30.84           C  
ATOM   4423  CE1 TYR A 547      35.190 -34.125  46.954  1.00 30.84           C  
ATOM   4424  CE2 TYR A 547      34.864 -32.419  45.296  1.00 30.84           C  
ATOM   4425  OH  TYR A 547      35.365 -34.657  44.634  1.00 30.84           O  
ATOM   4426  CZ  TYR A 547      35.139 -33.732  45.630  1.00 30.84           C  
ATOM   4427  N   SER A 548      31.861 -30.682  51.414  1.00 35.38           N  
ATOM   4428  CA  SER A 548      32.039 -30.725  52.862  1.00 35.38           C  
ATOM   4429  C   SER A 548      32.298 -32.148  53.345  1.00 35.38           C  
ATOM   4430  CB  SER A 548      30.811 -30.152  53.570  1.00 35.38           C  
ATOM   4431  O   SER A 548      31.589 -33.079  52.958  1.00 35.38           O  
ATOM   4432  OG  SER A 548      29.638 -30.846  53.183  1.00 35.38           O  
ATOM   4433  N   LEU A 549      33.531 -32.610  53.323  1.00 32.15           N  
ATOM   4434  CA  LEU A 549      34.342 -33.540  54.102  1.00 32.15           C  
ATOM   4435  C   LEU A 549      33.907 -33.549  55.563  1.00 32.15           C  
ATOM   4436  CB  LEU A 549      35.825 -33.172  54.001  1.00 32.15           C  
ATOM   4437  O   LEU A 549      33.979 -32.523  56.243  1.00 32.15           O  
ATOM   4438  CG  LEU A 549      36.655 -33.971  52.995  1.00 32.15           C  
ATOM   4439  CD1 LEU A 549      37.338 -33.031  52.007  1.00 32.15           C  
ATOM   4440  CD2 LEU A 549      37.683 -34.835  53.717  1.00 32.15           C  
ATOM   4441  N   ALA A 550      32.747 -34.011  55.890  1.00 33.17           N  
ATOM   4442  CA  ALA A 550      32.583 -34.363  57.298  1.00 33.17           C  
ATOM   4443  C   ALA A 550      31.731 -35.620  57.453  1.00 33.17           C  
ATOM   4444  CB  ALA A 550      31.957 -33.203  58.068  1.00 33.17           C  
ATOM   4445  O   ALA A 550      30.628 -35.702  56.908  1.00 33.17           O  
ATOM   4446  N   ASP A 551      32.350 -36.757  57.461  1.00 32.10           N  
ATOM   4447  CA  ASP A 551      31.813 -37.599  58.525  1.00 32.10           C  
ATOM   4448  C   ASP A 551      32.152 -39.069  58.286  1.00 32.10           C  
ATOM   4449  CB  ASP A 551      30.298 -37.420  58.639  1.00 32.10           C  
ATOM   4450  O   ASP A 551      31.856 -39.614  57.221  1.00 32.10           O  
ATOM   4451  CG  ASP A 551      29.833 -37.191  60.067  1.00 32.10           C  
ATOM   4452  OD1 ASP A 551      30.684 -37.089  60.976  1.00 32.10           O  
ATOM   4453  OD2 ASP A 551      28.604 -37.116  60.284  1.00 32.10           O  
ATOM   4454  N   GLN A 552      33.169 -39.607  59.020  1.00 33.24           N  
ATOM   4455  CA  GLN A 552      32.807 -40.653  59.970  1.00 33.24           C  
ATOM   4456  C   GLN A 552      33.756 -41.844  59.865  1.00 33.24           C  
ATOM   4457  CB  GLN A 552      31.365 -41.109  59.744  1.00 33.24           C  
ATOM   4458  O   GLN A 552      33.999 -42.356  58.770  1.00 33.24           O  
ATOM   4459  CG  GLN A 552      30.324 -40.181  60.356  1.00 33.24           C  
ATOM   4460  CD  GLN A 552      28.910 -40.716  60.223  1.00 33.24           C  
ATOM   4461  NE2 GLN A 552      27.945 -39.813  60.090  1.00 33.24           N  
ATOM   4462  OE1 GLN A 552      28.688 -41.931  60.239  1.00 33.24           O  
ATOM   4463  N   THR A 553      34.803 -41.811  60.664  1.00 29.09           N  
ATOM   4464  CA  THR A 553      35.229 -42.645  61.782  1.00 29.09           C  
ATOM   4465  C   THR A 553      34.306 -43.850  61.941  1.00 29.09           C  
ATOM   4466  CB  THR A 553      35.262 -41.844  63.097  1.00 29.09           C  
ATOM   4467  O   THR A 553      33.083 -43.699  61.990  1.00 29.09           O  
ATOM   4468  CG2 THR A 553      36.461 -40.902  63.137  1.00 29.09           C  
ATOM   4469  OG1 THR A 553      34.059 -41.074  63.210  1.00 29.09           O  
ATOM   4470  N   SER A 554      34.662 -44.997  61.416  1.00 32.65           N  
ATOM   4471  CA  SER A 554      34.348 -46.238  62.117  1.00 32.65           C  
ATOM   4472  C   SER A 554      35.136 -47.411  61.546  1.00 32.65           C  
ATOM   4473  CB  SER A 554      32.849 -46.533  62.038  1.00 32.65           C  
ATOM   4474  O   SER A 554      35.170 -47.610  60.330  1.00 32.65           O  
ATOM   4475  OG  SER A 554      32.412 -46.556  60.690  1.00 32.65           O  
ATOM   4476  N   GLY A 555      36.277 -47.686  62.155  1.00 26.87           N  
ATOM   4477  CA  GLY A 555      36.762 -48.828  62.913  1.00 26.87           C  
ATOM   4478  C   GLY A 555      35.867 -50.047  62.792  1.00 26.87           C  
ATOM   4479  O   GLY A 555      34.641 -49.933  62.856  1.00 26.87           O  
ATOM   4480  N   ASP A 556      36.332 -51.097  62.164  1.00 26.98           N  
ATOM   4481  CA  ASP A 556      36.477 -52.461  62.665  1.00 26.98           C  
ATOM   4482  C   ASP A 556      35.763 -53.458  61.756  1.00 26.98           C  
ATOM   4483  CB  ASP A 556      35.937 -52.569  64.092  1.00 26.98           C  
ATOM   4484  O   ASP A 556      34.587 -53.279  61.432  1.00 26.98           O  
ATOM   4485  CG  ASP A 556      36.915 -53.229  65.048  1.00 26.98           C  
ATOM   4486  OD1 ASP A 556      38.048 -53.554  64.633  1.00 26.98           O  
ATOM   4487  OD2 ASP A 556      36.548 -53.428  66.226  1.00 26.98           O  
ATOM   4488  N   GLN A 557      36.495 -54.408  61.140  1.00 26.11           N  
ATOM   4489  CA  GLN A 557      36.656 -55.851  61.286  1.00 26.11           C  
ATOM   4490  C   GLN A 557      35.972 -56.599  60.145  1.00 26.11           C  
ATOM   4491  CB  GLN A 557      36.097 -56.320  62.630  1.00 26.11           C  
ATOM   4492  O   GLN A 557      34.796 -56.366  59.859  1.00 26.11           O  
ATOM   4493  CG  GLN A 557      37.056 -56.124  63.797  1.00 26.11           C  
ATOM   4494  CD  GLN A 557      36.545 -56.739  65.086  1.00 26.11           C  
ATOM   4495  NE2 GLN A 557      37.182 -56.394  66.200  1.00 26.11           N  
ATOM   4496  OE1 GLN A 557      35.584 -57.515  65.082  1.00 26.11           O  
ATOM   4497  N   SER A 558      36.805 -57.233  59.268  1.00 31.04           N  
ATOM   4498  CA  SER A 558      36.786 -58.607  58.776  1.00 31.04           C  
ATOM   4499  C   SER A 558      37.768 -58.795  57.626  1.00 31.04           C  
ATOM   4500  CB  SER A 558      35.377 -58.995  58.324  1.00 31.04           C  
ATOM   4501  O   SER A 558      37.797 -57.995  56.689  1.00 31.04           O  
ATOM   4502  OG  SER A 558      34.597 -59.428  59.424  1.00 31.04           O  
ATOM   4503  N   PRO A 559      38.703 -59.872  57.682  1.00 30.00           N  
ATOM   4504  CA  PRO A 559      39.577 -60.568  56.734  1.00 30.00           C  
ATOM   4505  C   PRO A 559      38.999 -61.902  56.269  1.00 30.00           C  
ATOM   4506  CB  PRO A 559      40.866 -60.779  57.533  1.00 30.00           C  
ATOM   4507  O   PRO A 559      38.368 -62.613  57.055  1.00 30.00           O  
ATOM   4508  CG  PRO A 559      40.412 -60.992  58.941  1.00 30.00           C  
ATOM   4509  CD  PRO A 559      38.925 -60.791  58.998  1.00 30.00           C  
ATOM   4510  N   LEU A 560      38.722 -61.985  54.953  1.00 31.28           N  
ATOM   4511  CA  LEU A 560      38.808 -63.121  54.042  1.00 31.28           C  
ATOM   4512  C   LEU A 560      39.382 -62.695  52.695  1.00 31.28           C  
ATOM   4513  CB  LEU A 560      37.429 -63.756  53.845  1.00 31.28           C  
ATOM   4514  O   LEU A 560      38.912 -61.727  52.093  1.00 31.28           O  
ATOM   4515  CG  LEU A 560      36.900 -64.604  55.003  1.00 31.28           C  
ATOM   4516  CD1 LEU A 560      35.393 -64.795  54.875  1.00 31.28           C  
ATOM   4517  CD2 LEU A 560      37.614 -65.951  55.049  1.00 31.28           C  
ATOM   4518  N   PRO A 561      40.304 -63.475  52.025  1.00 33.42           N  
ATOM   4519  CA  PRO A 561      41.383 -63.408  51.037  1.00 33.42           C  
ATOM   4520  C   PRO A 561      40.961 -63.928  49.665  1.00 33.42           C  
ATOM   4521  CB  PRO A 561      42.473 -64.294  51.645  1.00 33.42           C  
ATOM   4522  O   PRO A 561      39.906 -64.555  49.536  1.00 33.42           O  
ATOM   4523  CG  PRO A 561      41.730 -65.379  52.356  1.00 33.42           C  
ATOM   4524  CD  PRO A 561      40.262 -65.069  52.298  1.00 33.42           C  
ATOM   4525  N   PRO A 562      41.942 -64.046  48.689  1.00 33.92           N  
ATOM   4526  CA  PRO A 562      42.300 -63.698  47.312  1.00 33.92           C  
ATOM   4527  C   PRO A 562      42.322 -64.910  46.384  1.00 33.92           C  
ATOM   4528  CB  PRO A 562      43.699 -63.093  47.453  1.00 33.92           C  
ATOM   4529  O   PRO A 562      42.595 -66.028  46.828  1.00 33.92           O  
ATOM   4530  CG  PRO A 562      44.341 -63.869  48.557  1.00 33.92           C  
ATOM   4531  CD  PRO A 562      43.321 -64.806  49.138  1.00 33.92           C  
ATOM   4532  N   CYS A 563      41.696 -64.771  45.214  1.00 25.53           N  
ATOM   4533  CA  CYS A 563      42.021 -65.586  44.049  1.00 25.53           C  
ATOM   4534  C   CYS A 563      42.201 -64.718  42.809  1.00 25.53           C  
ATOM   4535  CB  CYS A 563      40.929 -66.625  43.801  1.00 25.53           C  
ATOM   4536  O   CYS A 563      41.358 -63.868  42.514  1.00 25.53           O  
ATOM   4537  SG  CYS A 563      41.145 -68.148  44.747  1.00 25.53           S  
ATOM   4538  N   THR A 564      43.415 -64.351  42.406  1.00 28.41           N  
ATOM   4539  CA  THR A 564      44.217 -64.178  41.199  1.00 28.41           C  
ATOM   4540  C   THR A 564      43.887 -65.257  40.172  1.00 28.41           C  
ATOM   4541  CB  THR A 564      45.723 -64.212  41.519  1.00 28.41           C  
ATOM   4542  O   THR A 564      43.632 -66.408  40.533  1.00 28.41           O  
ATOM   4543  CG2 THR A 564      46.143 -62.984  42.320  1.00 28.41           C  
ATOM   4544  OG1 THR A 564      46.017 -65.389  42.282  1.00 28.41           O  
ATOM   4545  N   PRO A 565      44.331 -65.114  38.885  1.00 41.37           N  
ATOM   4546  CA  PRO A 565      45.018 -64.190  37.981  1.00 41.37           C  
ATOM   4547  C   PRO A 565      44.484 -64.257  36.552  1.00 41.37           C  
ATOM   4548  CB  PRO A 565      46.476 -64.655  38.041  1.00 41.37           C  
ATOM   4549  O   PRO A 565      43.837 -65.237  36.176  1.00 41.37           O  
ATOM   4550  CG  PRO A 565      46.396 -66.141  38.189  1.00 41.37           C  
ATOM   4551  CD  PRO A 565      44.953 -66.529  38.338  1.00 41.37           C  
ATOM   4552  N   THR A 566      44.538 -63.150  35.867  1.00 25.54           N  
ATOM   4553  CA  THR A 566      44.922 -62.602  34.570  1.00 25.54           C  
ATOM   4554  C   THR A 566      44.985 -63.703  33.515  1.00 25.54           C  
ATOM   4555  CB  THR A 566      46.282 -61.883  34.649  1.00 25.54           C  
ATOM   4556  O   THR A 566      45.543 -64.774  33.761  1.00 25.54           O  
ATOM   4557  CG2 THR A 566      46.107 -60.416  35.025  1.00 25.54           C  
ATOM   4558  OG1 THR A 566      47.098 -62.524  35.636  1.00 25.54           O  
ATOM   4559  N   PRO A 567      44.487 -63.402  32.355  1.00 35.38           N  
ATOM   4560  CA  PRO A 567      45.277 -63.659  31.149  1.00 35.38           C  
ATOM   4561  C   PRO A 567      45.470 -62.408  30.293  1.00 35.38           C  
ATOM   4562  CB  PRO A 567      44.451 -64.709  30.402  1.00 35.38           C  
ATOM   4563  O   PRO A 567      44.663 -61.477  30.364  1.00 35.38           O  
ATOM   4564  CG  PRO A 567      43.083 -64.614  30.999  1.00 35.38           C  
ATOM   4565  CD  PRO A 567      43.103 -63.562  32.071  1.00 35.38           C  
ATOM   4566  N   PRO A 568      46.624 -62.242  29.680  1.00 28.81           N  
ATOM   4567  CA  PRO A 568      47.020 -61.299  28.632  1.00 28.81           C  
ATOM   4568  C   PRO A 568      46.693 -61.804  27.229  1.00 28.81           C  
ATOM   4569  CB  PRO A 568      48.533 -61.170  28.827  1.00 28.81           C  
ATOM   4570  O   PRO A 568      46.558 -63.012  27.020  1.00 28.81           O  
ATOM   4571  CG  PRO A 568      48.977 -62.524  29.278  1.00 28.81           C  
ATOM   4572  CD  PRO A 568      47.760 -63.378  29.491  1.00 28.81           C  
ATOM   4573  N   CYS A 569      45.961 -61.006  26.419  1.00 27.15           N  
ATOM   4574  CA  CYS A 569      46.186 -61.204  24.991  1.00 27.15           C  
ATOM   4575  C   CYS A 569      45.502 -60.115  24.174  1.00 27.15           C  
ATOM   4576  CB  CYS A 569      45.678 -62.577  24.554  1.00 27.15           C  
ATOM   4577  O   CYS A 569      44.335 -59.796  24.410  1.00 27.15           O  
ATOM   4578  SG  CYS A 569      46.968 -63.656  23.895  1.00 27.15           S  
ATOM   4579  N   ALA A 570      46.272 -59.194  23.548  1.00 27.00           N  
ATOM   4580  CA  ALA A 570      46.794 -58.821  22.236  1.00 27.00           C  
ATOM   4581  C   ALA A 570      45.674 -58.739  21.203  1.00 27.00           C  
ATOM   4582  CB  ALA A 570      47.859 -59.818  21.784  1.00 27.00           C  
ATOM   4583  O   ALA A 570      44.820 -59.625  21.132  1.00 27.00           O  
ATOM   4584  N   GLU A 571      45.491 -57.512  20.664  1.00 25.25           N  
ATOM   4585  CA  GLU A 571      45.622 -56.863  19.363  1.00 25.25           C  
ATOM   4586  C   GLU A 571      44.702 -57.507  18.330  1.00 25.25           C  
ATOM   4587  CB  GLU A 571      47.074 -56.914  18.880  1.00 25.25           C  
ATOM   4588  O   GLU A 571      44.645 -58.733  18.220  1.00 25.25           O  
ATOM   4589  CG  GLU A 571      47.943 -55.788  19.421  1.00 25.25           C  
ATOM   4590  CD  GLU A 571      49.346 -55.779  18.837  1.00 25.25           C  
ATOM   4591  OE1 GLU A 571      50.120 -54.839  19.129  1.00 25.25           O  
ATOM   4592  OE2 GLU A 571      49.675 -56.720  18.079  1.00 25.25           O  
ATOM   4593  N   MET A 572      43.841 -56.678  17.714  1.00 23.89           N  
ATOM   4594  CA  MET A 572      43.660 -56.219  16.340  1.00 23.89           C  
ATOM   4595  C   MET A 572      42.375 -56.784  15.743  1.00 23.89           C  
ATOM   4596  CB  MET A 572      44.858 -56.618  15.477  1.00 23.89           C  
ATOM   4597  O   MET A 572      42.094 -57.976  15.879  1.00 23.89           O  
ATOM   4598  CG  MET A 572      46.091 -55.760  15.706  1.00 23.89           C  
ATOM   4599  SD  MET A 572      46.743 -55.037  14.150  1.00 23.89           S  
ATOM   4600  CE  MET A 572      46.481 -53.272  14.484  1.00 23.89           C  
ATOM   4601  N   ARG A 573      41.480 -55.920  15.352  1.00 29.35           N  
ATOM   4602  CA  ARG A 573      40.947 -55.906  13.994  1.00 29.35           C  
ATOM   4603  C   ARG A 573      39.684 -55.056  13.909  1.00 29.35           C  
ATOM   4604  CB  ARG A 573      40.652 -57.330  13.518  1.00 29.35           C  
ATOM   4605  O   ARG A 573      38.772 -55.207  14.725  1.00 29.35           O  
ATOM   4606  CG  ARG A 573      41.728 -57.913  12.614  1.00 29.35           C  
ATOM   4607  CD  ARG A 573      41.315 -59.263  12.044  1.00 29.35           C  
ATOM   4608  NE  ARG A 573      42.307 -59.776  11.103  1.00 29.35           N  
ATOM   4609  NH1 ARG A 573      41.154 -61.722  10.631  1.00 29.35           N  
ATOM   4610  NH2 ARG A 573      43.168 -61.303   9.620  1.00 29.35           N  
ATOM   4611  CZ  ARG A 573      42.207 -60.933  10.453  1.00 29.35           C  
ATOM   4612  N   GLU A 574      39.780 -53.897  13.302  1.00 25.42           N  
ATOM   4613  CA  GLU A 574      39.200 -53.113  12.216  1.00 25.42           C  
ATOM   4614  C   GLU A 574      38.272 -53.964  11.355  1.00 25.42           C  
ATOM   4615  CB  GLU A 574      40.301 -52.495  11.350  1.00 25.42           C  
ATOM   4616  O   GLU A 574      38.678 -55.009  10.841  1.00 25.42           O  
ATOM   4617  CG  GLU A 574      40.418 -50.984  11.489  1.00 25.42           C  
ATOM   4618  CD  GLU A 574      41.596 -50.401  10.725  1.00 25.42           C  
ATOM   4619  OE1 GLU A 574      41.831 -49.174  10.815  1.00 25.42           O  
ATOM   4620  OE2 GLU A 574      42.290 -51.177  10.030  1.00 25.42           O  
ATOM   4621  N   ASP A 575      36.978 -53.865  11.515  1.00 30.54           N  
ATOM   4622  CA  ASP A 575      35.979 -54.191  10.502  1.00 30.54           C  
ATOM   4623  C   ASP A 575      34.980 -53.049  10.329  1.00 30.54           C  
ATOM   4624  CB  ASP A 575      35.244 -55.482  10.868  1.00 30.54           C  
ATOM   4625  O   ASP A 575      34.413 -52.560  11.308  1.00 30.54           O  
ATOM   4626  CG  ASP A 575      35.759 -56.693  10.110  1.00 30.54           C  
ATOM   4627  OD1 ASP A 575      36.562 -56.526   9.166  1.00 30.54           O  
ATOM   4628  OD2 ASP A 575      35.356 -57.824  10.457  1.00 30.54           O  
ATOM   4629  N   SER A 576      35.186 -52.183   9.364  1.00 25.48           N  
ATOM   4630  CA  SER A 576      34.510 -51.557   8.232  1.00 25.48           C  
ATOM   4631  C   SER A 576      33.445 -52.478   7.647  1.00 25.48           C  
ATOM   4632  CB  SER A 576      35.520 -51.179   7.147  1.00 25.48           C  
ATOM   4633  O   SER A 576      33.688 -53.670   7.446  1.00 25.48           O  
ATOM   4634  OG  SER A 576      36.384 -50.151   7.601  1.00 25.48           O  
ATOM   4635  N   ALA A 577      32.129 -52.154   7.794  1.00 28.57           N  
ATOM   4636  CA  ALA A 577      31.134 -52.067   6.729  1.00 28.57           C  
ATOM   4637  C   ALA A 577      29.772 -52.560   7.210  1.00 28.57           C  
ATOM   4638  CB  ALA A 577      31.586 -52.867   5.511  1.00 28.57           C  
ATOM   4639  O   ALA A 577      29.653 -53.679   7.716  1.00 28.57           O  
ATOM   4640  N   ARG A 578      28.850 -51.682   7.595  1.00 31.18           N  
ATOM   4641  CA  ARG A 578      27.476 -52.070   7.292  1.00 31.18           C  
ATOM   4642  C   ARG A 578      26.638 -50.857   6.900  1.00 31.18           C  
ATOM   4643  CB  ARG A 578      26.842 -52.781   8.489  1.00 31.18           C  
ATOM   4644  O   ARG A 578      26.617 -49.854   7.616  1.00 31.18           O  
ATOM   4645  CG  ARG A 578      27.261 -54.235   8.635  1.00 31.18           C  
ATOM   4646  CD  ARG A 578      26.493 -54.935   9.748  1.00 31.18           C  
ATOM   4647  NE  ARG A 578      26.866 -56.342   9.858  1.00 31.18           N  
ATOM   4648  NH1 ARG A 578      25.556 -56.758  11.715  1.00 31.18           N  
ATOM   4649  NH2 ARG A 578      26.817 -58.437  10.797  1.00 31.18           N  
ATOM   4650  CZ  ARG A 578      26.412 -57.176  10.789  1.00 31.18           C  
ATOM   4651  N   VAL A 579      26.649 -50.399   5.665  1.00 30.00           N  
ATOM   4652  CA  VAL A 579      25.726 -49.927   4.638  1.00 30.00           C  
ATOM   4653  C   VAL A 579      24.325 -50.466   4.915  1.00 30.00           C  
ATOM   4654  CB  VAL A 579      26.188 -50.345   3.224  1.00 30.00           C  
ATOM   4655  O   VAL A 579      24.135 -51.677   5.051  1.00 30.00           O  
ATOM   4656  CG1 VAL A 579      25.218 -49.825   2.164  1.00 30.00           C  
ATOM   4657  CG2 VAL A 579      27.603 -49.836   2.953  1.00 30.00           C  
ATOM   4658  N   TYR A 580      23.437 -49.721   5.555  1.00 29.60           N  
ATOM   4659  CA  TYR A 580      21.990 -49.693   5.742  1.00 29.60           C  
ATOM   4660  C   TYR A 580      21.273 -49.477   4.415  1.00 29.60           C  
ATOM   4661  CB  TYR A 580      21.598 -48.594   6.734  1.00 29.60           C  
ATOM   4662  O   TYR A 580      21.606 -48.556   3.666  1.00 29.60           O  
ATOM   4663  CG  TYR A 580      21.725 -49.007   8.180  1.00 29.60           C  
ATOM   4664  CD1 TYR A 580      20.713 -49.727   8.811  1.00 29.60           C  
ATOM   4665  CD2 TYR A 580      22.857 -48.678   8.918  1.00 29.60           C  
ATOM   4666  CE1 TYR A 580      20.826 -50.108  10.144  1.00 29.60           C  
ATOM   4667  CE2 TYR A 580      22.980 -49.054  10.252  1.00 29.60           C  
ATOM   4668  OH  TYR A 580      22.078 -50.142  12.175  1.00 29.60           O  
ATOM   4669  CZ  TYR A 580      21.961 -49.767  10.855  1.00 29.60           C  
ATOM   4670  N   GLU A 581      20.855 -50.561   3.688  1.00 25.67           N  
ATOM   4671  CA  GLU A 581      19.792 -50.950   2.766  1.00 25.67           C  
ATOM   4672  C   GLU A 581      18.450 -51.058   3.484  1.00 25.67           C  
ATOM   4673  CB  GLU A 581      20.132 -52.278   2.084  1.00 25.67           C  
ATOM   4674  O   GLU A 581      18.369 -51.622   4.577  1.00 25.67           O  
ATOM   4675  CG  GLU A 581      20.388 -52.154   0.589  1.00 25.67           C  
ATOM   4676  CD  GLU A 581      20.709 -53.482  -0.078  1.00 25.67           C  
ATOM   4677  OE1 GLU A 581      20.886 -53.513  -1.317  1.00 25.67           O  
ATOM   4678  OE2 GLU A 581      20.783 -54.501   0.645  1.00 25.67           O  
ATOM   4679  N   ASN A 582      17.379 -50.336   3.007  1.00 25.90           N  
ATOM   4680  CA  ASN A 582      16.069 -50.763   2.528  1.00 25.90           C  
ATOM   4681  C   ASN A 582      15.004 -49.701   2.785  1.00 25.90           C  
ATOM   4682  CB  ASN A 582      15.665 -52.088   3.179  1.00 25.90           C  
ATOM   4683  O   ASN A 582      14.876 -49.201   3.904  1.00 25.90           O  
ATOM   4684  CG  ASN A 582      16.237 -53.292   2.457  1.00 25.90           C  
ATOM   4685  ND2 ASN A 582      16.333 -54.414   3.160  1.00 25.90           N  
ATOM   4686  OD1 ASN A 582      16.589 -53.214   1.277  1.00 25.90           O  
ATOM   4687  N   VAL A 583      14.392 -49.088   1.697  1.00 30.56           N  
ATOM   4688  CA  VAL A 583      12.938 -49.185   1.622  1.00 30.56           C  
ATOM   4689  C   VAL A 583      12.454 -48.653   0.274  1.00 30.56           C  
ATOM   4690  CB  VAL A 583      12.257 -48.414   2.774  1.00 30.56           C  
ATOM   4691  O   VAL A 583      12.780 -47.528  -0.109  1.00 30.56           O  
ATOM   4692  CG1 VAL A 583      10.749 -48.657   2.770  1.00 30.56           C  
ATOM   4693  CG2 VAL A 583      12.863 -48.818   4.117  1.00 30.56           C  
ATOM   4694  N   GLY A 584      12.209 -49.489  -0.750  1.00 25.20           N  
ATOM   4695  CA  GLY A 584      11.237 -49.907  -1.747  1.00 25.20           C  
ATOM   4696  C   GLY A 584       9.820 -49.476  -1.417  1.00 25.20           C  
ATOM   4697  O   GLY A 584       9.305 -49.789  -0.342  1.00 25.20           O  
ATOM   4698  N   LEU A 585       9.286 -48.420  -2.081  1.00 28.91           N  
ATOM   4699  CA  LEU A 585       7.855 -48.291  -2.337  1.00 28.91           C  
ATOM   4700  C   LEU A 585       7.578 -48.199  -3.834  1.00 28.91           C  
ATOM   4701  CB  LEU A 585       7.292 -47.059  -1.625  1.00 28.91           C  
ATOM   4702  O   LEU A 585       8.171 -47.372  -4.530  1.00 28.91           O  
ATOM   4703  CG  LEU A 585       6.637 -47.302  -0.265  1.00 28.91           C  
ATOM   4704  CD1 LEU A 585       7.007 -46.188   0.709  1.00 28.91           C  
ATOM   4705  CD2 LEU A 585       5.123 -47.410  -0.412  1.00 28.91           C  
ATOM   4706  N   MET A 586       7.226 -49.293  -4.510  1.00 26.46           N  
ATOM   4707  CA  MET A 586       6.319 -49.743  -5.562  1.00 26.46           C  
ATOM   4708  C   MET A 586       4.971 -49.038  -5.455  1.00 26.46           C  
ATOM   4709  CB  MET A 586       6.124 -51.258  -5.494  1.00 26.46           C  
ATOM   4710  O   MET A 586       4.394 -48.954  -4.370  1.00 26.46           O  
ATOM   4711  CG  MET A 586       7.095 -52.041  -6.364  1.00 26.46           C  
ATOM   4712  SD  MET A 586       6.713 -53.835  -6.405  1.00 26.46           S  
ATOM   4713  CE  MET A 586       5.621 -53.897  -7.853  1.00 26.46           C  
ATOM   4714  N   GLN A 587       4.538 -48.282  -6.531  1.00 30.83           N  
ATOM   4715  CA  GLN A 587       3.211 -48.404  -7.125  1.00 30.83           C  
ATOM   4716  C   GLN A 587       3.134 -47.660  -8.455  1.00 30.83           C  
ATOM   4717  CB  GLN A 587       2.143 -47.878  -6.166  1.00 30.83           C  
ATOM   4718  O   GLN A 587       3.468 -46.476  -8.530  1.00 30.83           O  
ATOM   4719  CG  GLN A 587       0.884 -48.733  -6.119  1.00 30.83           C  
ATOM   4720  CD  GLN A 587       0.144 -48.617  -4.799  1.00 30.83           C  
ATOM   4721  NE2 GLN A 587      -0.661 -49.625  -4.480  1.00 30.83           N  
ATOM   4722  OE1 GLN A 587       0.296 -47.630  -4.072  1.00 30.83           O  
ATOM   4723  N   GLN A 588       3.136 -48.335  -9.595  1.00 27.95           N  
ATOM   4724  CA  GLN A 588       2.446 -48.617 -10.849  1.00 27.95           C  
ATOM   4725  C   GLN A 588       1.174 -47.783 -10.977  1.00 27.95           C  
ATOM   4726  CB  GLN A 588       2.110 -50.106 -10.954  1.00 27.95           C  
ATOM   4727  O   GLN A 588       0.319 -47.806 -10.089  1.00 27.95           O  
ATOM   4728  CG  GLN A 588       3.094 -50.900 -11.803  1.00 27.95           C  
ATOM   4729  CD  GLN A 588       2.681 -52.349 -11.979  1.00 27.95           C  
ATOM   4730  NE2 GLN A 588       3.470 -53.102 -12.737  1.00 27.95           N  
ATOM   4731  OE1 GLN A 588       1.661 -52.788 -11.437  1.00 27.95           O  
ATOM   4732  N   GLN A 589       1.124 -46.811 -11.951  1.00 32.15           N  
ATOM   4733  CA  GLN A 589      -0.129 -46.486 -12.625  1.00 32.15           C  
ATOM   4734  C   GLN A 589       0.097 -46.237 -14.114  1.00 32.15           C  
ATOM   4735  CB  GLN A 589      -0.784 -45.264 -11.981  1.00 32.15           C  
ATOM   4736  O   GLN A 589       0.985 -45.470 -14.493  1.00 32.15           O  
ATOM   4737  CG  GLN A 589      -1.850 -45.609 -10.950  1.00 32.15           C  
ATOM   4738  CD  GLN A 589      -2.523 -44.381 -10.367  1.00 32.15           C  
ATOM   4739  NE2 GLN A 589      -3.656 -44.584  -9.704  1.00 32.15           N  
ATOM   4740  OE1 GLN A 589      -2.028 -43.258 -10.511  1.00 32.15           O  
ATOM   4741  N   LYS A 590      -0.143 -47.233 -14.976  1.00 29.74           N  
ATOM   4742  CA  LYS A 590      -0.898 -47.606 -16.169  1.00 29.74           C  
ATOM   4743  C   LYS A 590      -1.327 -46.371 -16.956  1.00 29.74           C  
ATOM   4744  CB  LYS A 590      -2.124 -48.438 -15.791  1.00 29.74           C  
ATOM   4745  O   LYS A 590      -1.865 -45.420 -16.384  1.00 29.74           O  
ATOM   4746  CG  LYS A 590      -1.866 -49.938 -15.753  1.00 29.74           C  
ATOM   4747  CD  LYS A 590      -3.146 -50.718 -15.483  1.00 29.74           C  
ATOM   4748  CE  LYS A 590      -2.881 -52.215 -15.395  1.00 29.74           C  
ATOM   4749  NZ  LYS A 590      -4.130 -52.983 -15.111  1.00 29.74           N  
ATOM   4750  N   SER A 591      -0.813 -46.253 -18.160  1.00 28.53           N  
ATOM   4751  CA  SER A 591      -1.040 -46.097 -19.593  1.00 28.53           C  
ATOM   4752  C   SER A 591      -2.528 -46.124 -19.923  1.00 28.53           C  
ATOM   4753  CB  SER A 591      -0.316 -47.195 -20.373  1.00 28.53           C  
ATOM   4754  O   SER A 591      -3.251 -47.020 -19.480  1.00 28.53           O  
ATOM   4755  OG  SER A 591      -0.378 -46.946 -21.767  1.00 28.53           O  
ATOM   4756  N   PHE A 592      -3.063 -44.930 -20.348  1.00 33.51           N  
ATOM   4757  CA  PHE A 592      -4.132 -44.825 -21.335  1.00 33.51           C  
ATOM   4758  C   PHE A 592      -3.661 -44.055 -22.563  1.00 33.51           C  
ATOM   4759  CB  PHE A 592      -5.361 -44.143 -20.727  1.00 33.51           C  
ATOM   4760  O   PHE A 592      -3.009 -43.017 -22.439  1.00 33.51           O  
ATOM   4761  CG  PHE A 592      -6.323 -45.097 -20.072  1.00 33.51           C  
ATOM   4762  CD1 PHE A 592      -7.304 -45.738 -20.818  1.00 33.51           C  
ATOM   4763  CD2 PHE A 592      -6.245 -45.353 -18.709  1.00 33.51           C  
ATOM   4764  CE1 PHE A 592      -8.196 -46.622 -20.214  1.00 33.51           C  
ATOM   4765  CE2 PHE A 592      -7.133 -46.235 -18.098  1.00 33.51           C  
ATOM   4766  CZ  PHE A 592      -8.108 -46.867 -18.852  1.00 33.51           C  
ATOM   4767  N   ARG A 593      -3.305 -44.758 -23.641  1.00 30.17           N  
ATOM   4768  CA  ARG A 593      -3.300 -44.507 -25.078  1.00 30.17           C  
ATOM   4769  C   ARG A 593      -3.214 -43.013 -25.372  1.00 30.17           C  
ATOM   4770  CB  ARG A 593      -4.550 -45.099 -25.733  1.00 30.17           C  
ATOM   4771  O   ARG A 593      -3.926 -42.213 -24.762  1.00 30.17           O  
ATOM   4772  CG  ARG A 593      -4.350 -46.500 -26.289  1.00 30.17           C  
ATOM   4773  CD  ARG A 593      -5.594 -47.005 -27.006  1.00 30.17           C  
ATOM   4774  NE  ARG A 593      -5.434 -48.385 -27.454  1.00 30.17           N  
ATOM   4775  NH1 ARG A 593      -7.463 -48.480 -28.555  1.00 30.17           N  
ATOM   4776  NH2 ARG A 593      -6.079 -50.307 -28.534  1.00 30.17           N  
ATOM   4777  CZ  ARG A 593      -6.326 -49.055 -28.180  1.00 30.17           C  
TER    4778      ARG A 593
ENDMDL
END
