# Supplementary material for: A hotspot phosphorylation site on SHP2 drives oncoprotein activation and drug resistance
Source: Nat Commun. 2026 Mar 3;17:3383. doi: 10.1038/s41467-026-70060-8 (PMC13066003; doi:10.1038/s41467-026-70060-8)
Supplement: Supplementary file 2 — Supplementary Data 1- 4 [file 41467_2026_70060_MOESM2_ESM.zip › Supplementary Data/SD4-Predicted AlphaFold2 models/rank_1_model_1_ptm_seed_0_unrelaxed.pdb]

MODEL     1
ATOM      1  N   MET A   1     -24.152 -12.079  10.645  1.00 46.78           N  
ATOM      2  CA  MET A   1     -24.804 -10.926  10.032  1.00 46.78           C  
ATOM      3  C   MET A   1     -24.227  -9.623  10.574  1.00 46.78           C  
ATOM      4  CB  MET A   1     -26.314 -10.970  10.274  1.00 46.78           C  
ATOM      5  O   MET A   1     -24.122  -8.635   9.845  1.00 46.78           O  
ATOM      6  CG  MET A   1     -27.053 -11.933   9.360  1.00 46.78           C  
ATOM      7  SD  MET A   1     -28.839 -11.536   9.218  1.00 46.78           S  
ATOM      8  CE  MET A   1     -29.496 -12.519  10.595  1.00 46.78           C  
ATOM      9  N   THR A   2     -23.413  -9.520  11.786  1.00 39.23           N  
ATOM     10  CA  THR A   2     -22.671  -8.401  12.355  1.00 39.23           C  
ATOM     11  C   THR A   2     -21.181  -8.531  12.052  1.00 39.23           C  
ATOM     12  CB  THR A   2     -22.881  -8.309  13.878  1.00 39.23           C  
ATOM     13  O   THR A   2     -20.390  -7.657  12.413  1.00 39.23           O  
ATOM     14  CG2 THR A   2     -24.236  -7.691  14.209  1.00 39.23           C  
ATOM     15  OG1 THR A   2     -22.816  -9.623  14.444  1.00 39.23           O  
ATOM     16  N   SER A   3     -20.910  -9.678  11.266  1.00 47.04           N  
ATOM     17  CA  SER A   3     -19.515  -9.893  10.896  1.00 47.04           C  
ATOM     18  C   SER A   3     -19.131  -9.059   9.679  1.00 47.04           C  
ATOM     19  CB  SER A   3     -19.258 -11.374  10.612  1.00 47.04           C  
ATOM     20  O   SER A   3     -17.945  -8.875   9.395  1.00 47.04           O  
ATOM     21  OG  SER A   3     -19.912 -11.779   9.422  1.00 47.04           O  
ATOM     22  N   ARG A   4     -20.267  -8.392   9.189  1.00 64.94           N  
ATOM     23  CA  ARG A   4     -19.990  -7.561   8.022  1.00 64.94           C  
ATOM     24  C   ARG A   4     -20.099  -6.079   8.367  1.00 64.94           C  
ATOM     25  CB  ARG A   4     -20.946  -7.904   6.877  1.00 64.94           C  
ATOM     26  O   ARG A   4     -21.073  -5.651   8.989  1.00 64.94           O  
ATOM     27  CG  ARG A   4     -20.864  -9.351   6.419  1.00 64.94           C  
ATOM     28  CD  ARG A   4     -19.608  -9.613   5.599  1.00 64.94           C  
ATOM     29  NE  ARG A   4     -19.588 -10.970   5.061  1.00 64.94           N  
ATOM     30  NH1 ARG A   4     -17.580 -10.720   3.946  1.00 64.94           N  
ATOM     31  NH2 ARG A   4     -18.708 -12.714   3.854  1.00 64.94           N  
ATOM     32  CZ  ARG A   4     -18.626 -11.465   4.288  1.00 64.94           C  
ATOM     33  N   ARG A   5     -19.047  -5.282   8.258  1.00 72.06           N  
ATOM     34  CA  ARG A   5     -18.859  -3.907   8.711  1.00 72.06           C  
ATOM     35  C   ARG A   5     -19.901  -2.980   8.095  1.00 72.06           C  
ATOM     36  CB  ARG A   5     -17.451  -3.415   8.367  1.00 72.06           C  
ATOM     37  O   ARG A   5     -20.155  -1.891   8.614  1.00 72.06           O  
ATOM     38  CG  ARG A   5     -16.353  -4.063   9.194  1.00 72.06           C  
ATOM     39  CD  ARG A   5     -15.072  -3.241   9.174  1.00 72.06           C  
ATOM     40  NE  ARG A   5     -14.058  -3.800  10.064  1.00 72.06           N  
ATOM     41  NH1 ARG A   5     -12.635  -1.986   9.921  1.00 72.06           N  
ATOM     42  NH2 ARG A   5     -12.072  -3.791  11.216  1.00 72.06           N  
ATOM     43  CZ  ARG A   5     -12.924  -3.191  10.398  1.00 72.06           C  
ATOM     44  N   TRP A   6     -20.593  -3.486   6.989  1.00 81.42           N  
ATOM     45  CA  TRP A   6     -21.629  -2.666   6.369  1.00 81.42           C  
ATOM     46  C   TRP A   6     -22.962  -2.839   7.088  1.00 81.42           C  
ATOM     47  CB  TRP A   6     -21.782  -3.023   4.888  1.00 81.42           C  
ATOM     48  O   TRP A   6     -23.933  -2.142   6.784  1.00 81.42           O  
ATOM     49  CG  TRP A   6     -21.781  -4.496   4.613  1.00 81.42           C  
ATOM     50  CD1 TRP A   6     -20.728  -5.252   4.177  1.00 81.42           C  
ATOM     51  CD2 TRP A   6     -22.887  -5.393   4.752  1.00 81.42           C  
ATOM     52  CE2 TRP A   6     -22.433  -6.678   4.383  1.00 81.42           C  
ATOM     53  CE3 TRP A   6     -24.220  -5.233   5.155  1.00 81.42           C  
ATOM     54  NE1 TRP A   6     -21.114  -6.565   4.036  1.00 81.42           N  
ATOM     55  CH2 TRP A   6     -24.566  -7.615   4.802  1.00 81.42           C  
ATOM     56  CZ2 TRP A   6     -23.267  -7.799   4.405  1.00 81.42           C  
ATOM     57  CZ3 TRP A   6     -25.048  -6.350   5.176  1.00 81.42           C  
ATOM     58  N   PHE A   7     -23.088  -3.783   8.069  1.00 85.02           N  
ATOM     59  CA  PHE A   7     -24.299  -3.981   8.858  1.00 85.02           C  
ATOM     60  C   PHE A   7     -24.287  -3.097  10.099  1.00 85.02           C  
ATOM     61  CB  PHE A   7     -24.443  -5.452   9.262  1.00 85.02           C  
ATOM     62  O   PHE A   7     -23.373  -3.184  10.921  1.00 85.02           O  
ATOM     63  CG  PHE A   7     -25.697  -5.747  10.040  1.00 85.02           C  
ATOM     64  CD1 PHE A   7     -25.647  -5.954  11.413  1.00 85.02           C  
ATOM     65  CD2 PHE A   7     -26.927  -5.817   9.398  1.00 85.02           C  
ATOM     66  CE1 PHE A   7     -26.806  -6.228  12.136  1.00 85.02           C  
ATOM     67  CE2 PHE A   7     -28.089  -6.089  10.114  1.00 85.02           C  
ATOM     68  CZ  PHE A   7     -28.026  -6.296  11.483  1.00 85.02           C  
ATOM     69  N   HIS A   8     -25.225  -2.276  10.236  1.00 86.38           N  
ATOM     70  CA  HIS A   8     -25.409  -1.349  11.347  1.00 86.38           C  
ATOM     71  C   HIS A   8     -26.534  -1.808  12.268  1.00 86.38           C  
ATOM     72  CB  HIS A   8     -25.698   0.060  10.826  1.00 86.38           C  
ATOM     73  O   HIS A   8     -27.713  -1.675  11.929  1.00 86.38           O  
ATOM     74  CG  HIS A   8     -24.561   0.664  10.065  1.00 86.38           C  
ATOM     75  CD2 HIS A   8     -24.029   0.347   8.861  1.00 86.38           C  
ATOM     76  ND1 HIS A   8     -23.829   1.730  10.542  1.00 86.38           N  
ATOM     77  CE1 HIS A   8     -22.894   2.044   9.661  1.00 86.38           C  
ATOM     78  NE2 HIS A   8     -22.994   1.220   8.632  1.00 86.38           N  
ATOM     79  N   PRO A   9     -26.223  -2.353  13.489  1.00 75.43           N  
ATOM     80  CA  PRO A   9     -27.180  -3.066  14.339  1.00 75.43           C  
ATOM     81  C   PRO A   9     -28.064  -2.122  15.151  1.00 75.43           C  
ATOM     82  CB  PRO A   9     -26.282  -3.899  15.257  1.00 75.43           C  
ATOM     83  O   PRO A   9     -29.163  -2.501  15.562  1.00 75.43           O  
ATOM     84  CG  PRO A   9     -24.958  -3.207  15.229  1.00 75.43           C  
ATOM     85  CD  PRO A   9     -24.802  -2.531  13.896  1.00 75.43           C  
ATOM     86  N   ASN A  10     -27.651  -0.786  15.262  1.00 78.51           N  
ATOM     87  CA  ASN A  10     -28.377   0.058  16.206  1.00 78.51           C  
ATOM     88  C   ASN A  10     -28.626   1.451  15.635  1.00 78.51           C  
ATOM     89  CB  ASN A  10     -27.620   0.154  17.532  1.00 78.51           C  
ATOM     90  O   ASN A  10     -28.582   2.442  16.366  1.00 78.51           O  
ATOM     91  CG  ASN A  10     -27.464  -1.191  18.215  1.00 78.51           C  
ATOM     92  ND2 ASN A  10     -26.282  -1.443  18.765  1.00 78.51           N  
ATOM     93  OD1 ASN A  10     -28.398  -1.997  18.246  1.00 78.51           O  
ATOM     94  N   ILE A  11     -28.910   1.519  14.321  1.00 83.97           N  
ATOM     95  CA  ILE A  11     -29.184   2.846  13.778  1.00 83.97           C  
ATOM     96  C   ILE A  11     -30.579   2.871  13.156  1.00 83.97           C  
ATOM     97  CB  ILE A  11     -28.124   3.259  12.733  1.00 83.97           C  
ATOM     98  O   ILE A  11     -31.074   1.844  12.687  1.00 83.97           O  
ATOM     99  CG1 ILE A  11     -28.157   2.305  11.533  1.00 83.97           C  
ATOM    100  CG2 ILE A  11     -26.729   3.296  13.364  1.00 83.97           C  
ATOM    101  CD1 ILE A  11     -27.291   2.752  10.363  1.00 83.97           C  
ATOM    102  N   THR A  12     -31.251   4.070  13.256  1.00 88.49           N  
ATOM    103  CA  THR A  12     -32.559   4.295  12.650  1.00 88.49           C  
ATOM    104  C   THR A  12     -32.417   4.659  11.175  1.00 88.49           C  
ATOM    105  CB  THR A  12     -33.331   5.407  13.384  1.00 88.49           C  
ATOM    106  O   THR A  12     -31.305   4.883  10.690  1.00 88.49           O  
ATOM    107  CG2 THR A  12     -33.406   5.129  14.881  1.00 88.49           C  
ATOM    108  OG1 THR A  12     -32.666   6.660  13.175  1.00 88.49           O  
ATOM    109  N   GLY A  13     -33.507   4.617  10.479  1.00 88.66           N  
ATOM    110  CA  GLY A  13     -33.519   5.059   9.093  1.00 88.66           C  
ATOM    111  C   GLY A  13     -33.005   6.475   8.914  1.00 88.66           C  
ATOM    112  O   GLY A  13     -32.243   6.751   7.985  1.00 88.66           O  
ATOM    113  N   VAL A  14     -33.316   7.327   9.826  1.00 90.06           N  
ATOM    114  CA  VAL A  14     -32.896   8.724   9.800  1.00 90.06           C  
ATOM    115  C   VAL A  14     -31.388   8.815  10.021  1.00 90.06           C  
ATOM    116  CB  VAL A  14     -33.641   9.561  10.864  1.00 90.06           C  
ATOM    117  O   VAL A  14     -30.697   9.568   9.330  1.00 90.06           O  
ATOM    118  CG1 VAL A  14     -33.084  10.982  10.921  1.00 90.06           C  
ATOM    119  CG2 VAL A  14     -35.140   9.582  10.571  1.00 90.06           C  
ATOM    120  N   GLU A  15     -30.901   8.104  10.954  1.00 89.82           N  
ATOM    121  CA  GLU A  15     -29.472   8.045  11.243  1.00 89.82           C  
ATOM    122  C   GLU A  15     -28.691   7.492  10.054  1.00 89.82           C  
ATOM    123  CB  GLU A  15     -29.209   7.193  12.487  1.00 89.82           C  
ATOM    124  O   GLU A  15     -27.599   7.973   9.745  1.00 89.82           O  
ATOM    125  CG  GLU A  15     -29.681   7.835  13.784  1.00 89.82           C  
ATOM    126  CD  GLU A  15     -29.649   6.885  14.970  1.00 89.82           C  
ATOM    127  OE1 GLU A  15     -29.536   7.358  16.124  1.00 89.82           O  
ATOM    128  OE2 GLU A  15     -29.736   5.657  14.744  1.00 89.82           O  
ATOM    129  N   ALA A  16     -29.302   6.453   9.444  1.00 91.24           N  
ATOM    130  CA  ALA A  16     -28.698   5.869   8.249  1.00 91.24           C  
ATOM    131  C   ALA A  16     -28.605   6.897   7.124  1.00 91.24           C  
ATOM    132  CB  ALA A  16     -29.497   4.652   7.788  1.00 91.24           C  
ATOM    133  O   ALA A  16     -27.586   6.982   6.435  1.00 91.24           O  
ATOM    134  N   GLU A  17     -29.598   7.700   6.963  1.00 92.41           N  
ATOM    135  CA  GLU A  17     -29.616   8.758   5.957  1.00 92.41           C  
ATOM    136  C   GLU A  17     -28.525   9.791   6.223  1.00 92.41           C  
ATOM    137  CB  GLU A  17     -30.986   9.439   5.917  1.00 92.41           C  
ATOM    138  O   GLU A  17     -27.802  10.188   5.306  1.00 92.41           O  
ATOM    139  CG  GLU A  17     -32.078   8.587   5.286  1.00 92.41           C  
ATOM    140  CD  GLU A  17     -33.428   9.285   5.232  1.00 92.41           C  
ATOM    141  OE1 GLU A  17     -34.436   8.632   4.878  1.00 92.41           O  
ATOM    142  OE2 GLU A  17     -33.478  10.496   5.546  1.00 92.41           O  
ATOM    143  N   ASN A  18     -28.411  10.171   7.426  1.00 89.40           N  
ATOM    144  CA  ASN A  18     -27.388  11.136   7.817  1.00 89.40           C  
ATOM    145  C   ASN A  18     -25.984  10.609   7.538  1.00 89.40           C  
ATOM    146  CB  ASN A  18     -27.534  11.503   9.295  1.00 89.40           C  
ATOM    147  O   ASN A  18     -25.143  11.327   6.994  1.00 89.40           O  
ATOM    148  CG  ASN A  18     -26.674  12.688   9.689  1.00 89.40           C  
ATOM    149  ND2 ASN A  18     -27.121  13.437  10.691  1.00 89.40           N  
ATOM    150  OD1 ASN A  18     -25.618  12.929   9.098  1.00 89.40           O  
ATOM    151  N   LEU A  19     -25.763   9.371   7.846  1.00 87.43           N  
ATOM    152  CA  LEU A  19     -24.465   8.728   7.672  1.00 87.43           C  
ATOM    153  C   LEU A  19     -24.111   8.608   6.194  1.00 87.43           C  
ATOM    154  CB  LEU A  19     -24.462   7.343   8.324  1.00 87.43           C  
ATOM    155  O   LEU A  19     -22.987   8.917   5.793  1.00 87.43           O  
ATOM    156  CG  LEU A  19     -24.370   7.312   9.851  1.00 87.43           C  
ATOM    157  CD1 LEU A  19     -24.599   5.895  10.367  1.00 87.43           C  
ATOM    158  CD2 LEU A  19     -23.019   7.845  10.316  1.00 87.43           C  
ATOM    159  N   LEU A  20     -25.073   8.211   5.401  1.00 89.33           N  
ATOM    160  CA  LEU A  20     -24.848   8.009   3.974  1.00 89.33           C  
ATOM    161  C   LEU A  20     -24.658   9.342   3.259  1.00 89.33           C  
ATOM    162  CB  LEU A  20     -26.019   7.244   3.350  1.00 89.33           C  
ATOM    163  O   LEU A  20     -23.828   9.454   2.354  1.00 89.33           O  
ATOM    164  CG  LEU A  20     -26.057   5.737   3.606  1.00 89.33           C  
ATOM    165  CD1 LEU A  20     -27.435   5.177   3.269  1.00 89.33           C  
ATOM    166  CD2 LEU A  20     -24.974   5.029   2.798  1.00 89.33           C  
ATOM    167  N   LEU A  21     -25.292  10.372   3.711  1.00 86.54           N  
ATOM    168  CA  LEU A  21     -25.215  11.686   3.083  1.00 86.54           C  
ATOM    169  C   LEU A  21     -23.953  12.424   3.519  1.00 86.54           C  
ATOM    170  CB  LEU A  21     -26.452  12.519   3.428  1.00 86.54           C  
ATOM    171  O   LEU A  21     -23.381  13.195   2.745  1.00 86.54           O  
ATOM    172  CG  LEU A  21     -27.757  12.110   2.744  1.00 86.54           C  
ATOM    173  CD1 LEU A  21     -28.927  12.905   3.314  1.00 86.54           C  
ATOM    174  CD2 LEU A  21     -27.655  12.307   1.235  1.00 86.54           C  
ATOM    175  N   THR A  22     -23.525  12.107   4.721  1.00 80.30           N  
ATOM    176  CA  THR A  22     -22.384  12.835   5.264  1.00 80.30           C  
ATOM    177  C   THR A  22     -21.080  12.104   4.956  1.00 80.30           C  
ATOM    178  CB  THR A  22     -22.518  13.031   6.785  1.00 80.30           C  
ATOM    179  O   THR A  22     -20.057  12.736   4.685  1.00 80.30           O  
ATOM    180  CG2 THR A  22     -23.698  13.938   7.120  1.00 80.30           C  
ATOM    181  OG1 THR A  22     -22.717  11.757   7.409  1.00 80.30           O  
ATOM    182  N   ARG A  23     -21.153  10.778   4.860  1.00 79.30           N  
ATOM    183  CA  ARG A  23     -19.929   9.987   4.793  1.00 79.30           C  
ATOM    184  C   ARG A  23     -19.865   9.186   3.497  1.00 79.30           C  
ATOM    185  CB  ARG A  23     -19.830   9.046   5.996  1.00 79.30           C  
ATOM    186  O   ARG A  23     -18.789   8.751   3.082  1.00 79.30           O  
ATOM    187  CG  ARG A  23     -19.587   9.759   7.317  1.00 79.30           C  
ATOM    188  CD  ARG A  23     -19.700   8.807   8.500  1.00 79.30           C  
ATOM    189  NE  ARG A  23     -18.753   7.701   8.394  1.00 79.30           N  
ATOM    190  NH1 ARG A  23     -19.689   6.464  10.106  1.00 79.30           N  
ATOM    191  NH2 ARG A  23     -17.859   5.668   8.978  1.00 79.30           N  
ATOM    192  CZ  ARG A  23     -18.769   6.613   9.160  1.00 79.30           C  
ATOM    193  N   GLY A  24     -20.976   9.005   2.887  1.00 81.84           N  
ATOM    194  CA  GLY A  24     -21.039   8.101   1.749  1.00 81.84           C  
ATOM    195  C   GLY A  24     -20.994   8.820   0.413  1.00 81.84           C  
ATOM    196  O   GLY A  24     -21.114  10.046   0.358  1.00 81.84           O  
ATOM    197  N   VAL A  25     -20.602   8.149  -0.682  1.00 83.06           N  
ATOM    198  CA  VAL A  25     -20.709   8.596  -2.067  1.00 83.06           C  
ATOM    199  C   VAL A  25     -21.799   7.802  -2.783  1.00 83.06           C  
ATOM    200  CB  VAL A  25     -19.365   8.451  -2.815  1.00 83.06           C  
ATOM    201  O   VAL A  25     -22.316   6.820  -2.245  1.00 83.06           O  
ATOM    202  CG1 VAL A  25     -18.300   9.350  -2.191  1.00 83.06           C  
ATOM    203  CG2 VAL A  25     -18.908   6.993  -2.812  1.00 83.06           C  
ATOM    204  N   ASP A  26     -22.178   8.341  -3.962  1.00 87.31           N  
ATOM    205  CA  ASP A  26     -23.188   7.611  -4.723  1.00 87.31           C  
ATOM    206  C   ASP A  26     -22.818   6.136  -4.853  1.00 87.31           C  
ATOM    207  CB  ASP A  26     -23.369   8.233  -6.109  1.00 87.31           C  
ATOM    208  O   ASP A  26     -21.695   5.804  -5.240  1.00 87.31           O  
ATOM    209  CG  ASP A  26     -24.666   7.816  -6.781  1.00 87.31           C  
ATOM    210  OD1 ASP A  26     -25.736   7.887  -6.139  1.00 87.31           O  
ATOM    211  OD2 ASP A  26     -24.616   7.411  -7.963  1.00 87.31           O  
ATOM    212  N   GLY A  27     -23.797   5.255  -4.450  1.00 87.14           N  
ATOM    213  CA  GLY A  27     -23.520   3.829  -4.514  1.00 87.14           C  
ATOM    214  C   GLY A  27     -23.144   3.234  -3.170  1.00 87.14           C  
ATOM    215  O   GLY A  27     -23.033   2.013  -3.034  1.00 87.14           O  
ATOM    216  N   SER A  28     -22.876   4.197  -2.147  1.00 90.67           N  
ATOM    217  CA  SER A  28     -22.618   3.736  -0.787  1.00 90.67           C  
ATOM    218  C   SER A  28     -23.862   3.101  -0.174  1.00 90.67           C  
ATOM    219  CB  SER A  28     -22.143   4.895   0.091  1.00 90.67           C  
ATOM    220  O   SER A  28     -24.979   3.574  -0.392  1.00 90.67           O  
ATOM    221  OG  SER A  28     -20.897   5.393  -0.365  1.00 90.67           O  
ATOM    222  N   PHE A  29     -23.626   2.024   0.601  1.00 93.12           N  
ATOM    223  CA  PHE A  29     -24.776   1.328   1.168  1.00 93.12           C  
ATOM    224  C   PHE A  29     -24.461   0.813   2.567  1.00 93.12           C  
ATOM    225  CB  PHE A  29     -25.202   0.167   0.264  1.00 93.12           C  
ATOM    226  O   PHE A  29     -23.293   0.671   2.934  1.00 93.12           O  
ATOM    227  CG  PHE A  29     -24.214  -0.967   0.225  1.00 93.12           C  
ATOM    228  CD1 PHE A  29     -23.159  -0.958  -0.679  1.00 93.12           C  
ATOM    229  CD2 PHE A  29     -24.339  -2.043   1.095  1.00 93.12           C  
ATOM    230  CE1 PHE A  29     -22.243  -2.006  -0.717  1.00 93.12           C  
ATOM    231  CE2 PHE A  29     -23.427  -3.094   1.063  1.00 93.12           C  
ATOM    232  CZ  PHE A  29     -22.380  -3.074   0.156  1.00 93.12           C  
ATOM    233  N   LEU A  30     -25.453   0.577   3.384  1.00 93.00           N  
ATOM    234  CA  LEU A  30     -25.386  -0.094   4.678  1.00 93.00           C  
ATOM    235  C   LEU A  30     -26.665  -0.877   4.950  1.00 93.00           C  
ATOM    236  CB  LEU A  30     -25.146   0.921   5.798  1.00 93.00           C  
ATOM    237  O   LEU A  30     -27.714  -0.581   4.374  1.00 93.00           O  
ATOM    238  CG  LEU A  30     -26.221   1.994   5.981  1.00 93.00           C  
ATOM    239  CD1 LEU A  30     -27.410   1.427   6.750  1.00 93.00           C  
ATOM    240  CD2 LEU A  30     -25.646   3.211   6.698  1.00 93.00           C  
ATOM    241  N   ALA A  31     -26.581  -1.946   5.686  1.00 92.05           N  
ATOM    242  CA  ALA A  31     -27.726  -2.754   6.097  1.00 92.05           C  
ATOM    243  C   ALA A  31     -28.005  -2.591   7.589  1.00 92.05           C  
ATOM    244  CB  ALA A  31     -27.488  -4.224   5.761  1.00 92.05           C  
ATOM    245  O   ALA A  31     -27.084  -2.373   8.379  1.00 92.05           O  
ATOM    246  N   ARG A  32     -29.272  -2.630   7.963  1.00 91.41           N  
ATOM    247  CA  ARG A  32     -29.702  -2.436   9.344  1.00 91.41           C  
ATOM    248  C   ARG A  32     -30.964  -3.237   9.643  1.00 91.41           C  
ATOM    249  CB  ARG A  32     -29.943  -0.952   9.629  1.00 91.41           C  
ATOM    250  O   ARG A  32     -31.711  -3.593   8.729  1.00 91.41           O  
ATOM    251  CG  ARG A  32     -31.038  -0.331   8.776  1.00 91.41           C  
ATOM    252  CD  ARG A  32     -31.245   1.140   9.107  1.00 91.41           C  
ATOM    253  NE  ARG A  32     -32.256   1.749   8.247  1.00 91.41           N  
ATOM    254  NH1 ARG A  32     -34.059   0.947   9.449  1.00 91.41           N  
ATOM    255  NH2 ARG A  32     -34.400   2.238   7.586  1.00 91.41           N  
ATOM    256  CZ  ARG A  32     -33.569   1.644   8.429  1.00 91.41           C  
ATOM    257  N   PRO A  33     -31.144  -3.512  10.978  1.00 89.40           N  
ATOM    258  CA  PRO A  33     -32.428  -4.134  11.309  1.00 89.40           C  
ATOM    259  C   PRO A  33     -33.620  -3.237  10.979  1.00 89.40           C  
ATOM    260  CB  PRO A  33     -32.326  -4.373  12.817  1.00 89.40           C  
ATOM    261  O   PRO A  33     -33.527  -2.013  11.097  1.00 89.40           O  
ATOM    262  CG  PRO A  33     -30.859  -4.401  13.101  1.00 89.40           C  
ATOM    263  CD  PRO A  33     -30.171  -3.461  12.153  1.00 89.40           C  
ATOM    264  N   SER A  34     -34.686  -3.906  10.587  1.00 89.11           N  
ATOM    265  CA  SER A  34     -35.897  -3.160  10.261  1.00 89.11           C  
ATOM    266  C   SER A  34     -36.644  -2.740  11.522  1.00 89.11           C  
ATOM    267  CB  SER A  34     -36.817  -3.995   9.368  1.00 89.11           C  
ATOM    268  O   SER A  34     -36.915  -3.568  12.395  1.00 89.11           O  
ATOM    269  OG  SER A  34     -38.015  -3.292   9.084  1.00 89.11           O  
ATOM    270  N   LYS A  35     -36.941  -1.365  11.590  1.00 85.19           N  
ATOM    271  CA  LYS A  35     -37.701  -0.890  12.743  1.00 85.19           C  
ATOM    272  C   LYS A  35     -39.197  -1.121  12.548  1.00 85.19           C  
ATOM    273  CB  LYS A  35     -37.428   0.594  12.991  1.00 85.19           C  
ATOM    274  O   LYS A  35     -39.941  -1.259  13.522  1.00 85.19           O  
ATOM    275  CG  LYS A  35     -36.023   0.889  13.495  1.00 85.19           C  
ATOM    276  CD  LYS A  35     -35.835   0.425  14.933  1.00 85.19           C  
ATOM    277  CE  LYS A  35     -34.468   0.818  15.475  1.00 85.19           C  
ATOM    278  NZ  LYS A  35     -34.249   0.298  16.858  1.00 85.19           N  
ATOM    279  N   SER A  36     -39.610  -1.224  11.346  1.00 84.49           N  
ATOM    280  CA  SER A  36     -41.018  -1.358  10.989  1.00 84.49           C  
ATOM    281  C   SER A  36     -41.462  -2.817  11.028  1.00 84.49           C  
ATOM    282  CB  SER A  36     -41.277  -0.775   9.599  1.00 84.49           C  
ATOM    283  O   SER A  36     -42.627  -3.109  11.307  1.00 84.49           O  
ATOM    284  OG  SER A  36     -40.424  -1.371   8.637  1.00 84.49           O  
ATOM    285  N   ASN A  37     -40.554  -3.825  10.826  1.00 85.51           N  
ATOM    286  CA  ASN A  37     -40.841  -5.254  10.866  1.00 85.51           C  
ATOM    287  C   ASN A  37     -39.761  -6.022  11.623  1.00 85.51           C  
ATOM    288  CB  ASN A  37     -40.994  -5.811   9.449  1.00 85.51           C  
ATOM    289  O   ASN A  37     -38.711  -6.340  11.062  1.00 85.51           O  
ATOM    290  CG  ASN A  37     -42.162  -5.197   8.703  1.00 85.51           C  
ATOM    291  ND2 ASN A  37     -42.027  -5.074   7.388  1.00 85.51           N  
ATOM    292  OD1 ASN A  37     -43.177  -4.836   9.304  1.00 85.51           O  
ATOM    293  N   PRO A  38     -40.066  -6.282  12.937  1.00 84.24           N  
ATOM    294  CA  PRO A  38     -39.090  -7.002  13.759  1.00 84.24           C  
ATOM    295  C   PRO A  38     -38.669  -8.334  13.143  1.00 84.24           C  
ATOM    296  CB  PRO A  38     -39.834  -7.222  15.078  1.00 84.24           C  
ATOM    297  O   PRO A  38     -39.516  -9.092  12.663  1.00 84.24           O  
ATOM    298  CG  PRO A  38     -40.833  -6.112  15.143  1.00 84.24           C  
ATOM    299  CD  PRO A  38     -41.301  -5.810  13.749  1.00 84.24           C  
ATOM    300  N   GLY A  39     -37.401  -8.552  12.979  1.00 82.82           N  
ATOM    301  CA  GLY A  39     -36.881  -9.783  12.406  1.00 82.82           C  
ATOM    302  C   GLY A  39     -36.452  -9.632  10.959  1.00 82.82           C  
ATOM    303  O   GLY A  39     -35.644 -10.418  10.460  1.00 82.82           O  
ATOM    304  N   ASP A  40     -36.889  -8.523  10.309  1.00 89.59           N  
ATOM    305  CA  ASP A  40     -36.471  -8.190   8.950  1.00 89.59           C  
ATOM    306  C   ASP A  40     -35.310  -7.198   8.961  1.00 89.59           C  
ATOM    307  CB  ASP A  40     -37.644  -7.618   8.152  1.00 89.59           C  
ATOM    308  O   ASP A  40     -34.943  -6.675  10.015  1.00 89.59           O  
ATOM    309  CG  ASP A  40     -38.696  -8.660   7.815  1.00 89.59           C  
ATOM    310  OD1 ASP A  40     -38.529  -9.839   8.193  1.00 89.59           O  
ATOM    311  OD2 ASP A  40     -39.699  -8.299   7.162  1.00 89.59           O  
ATOM    312  N   PHE A  41     -34.788  -6.897   7.732  1.00 92.19           N  
ATOM    313  CA  PHE A  41     -33.665  -5.978   7.588  1.00 92.19           C  
ATOM    314  C   PHE A  41     -33.955  -4.932   6.519  1.00 92.19           C  
ATOM    315  CB  PHE A  41     -32.384  -6.743   7.240  1.00 92.19           C  
ATOM    316  O   PHE A  41     -34.888  -5.087   5.728  1.00 92.19           O  
ATOM    317  CG  PHE A  41     -31.986  -7.762   8.273  1.00 92.19           C  
ATOM    318  CD1 PHE A  41     -31.191  -7.402   9.355  1.00 92.19           C  
ATOM    319  CD2 PHE A  41     -32.406  -9.081   8.163  1.00 92.19           C  
ATOM    320  CE1 PHE A  41     -30.821  -8.343  10.313  1.00 92.19           C  
ATOM    321  CE2 PHE A  41     -32.041 -10.027   9.117  1.00 92.19           C  
ATOM    322  CZ  PHE A  41     -31.247  -9.656  10.190  1.00 92.19           C  
ATOM    323  N   THR A  42     -33.223  -3.849   6.618  1.00 93.12           N  
ATOM    324  CA  THR A  42     -33.342  -2.789   5.623  1.00 93.12           C  
ATOM    325  C   THR A  42     -31.981  -2.462   5.015  1.00 93.12           C  
ATOM    326  CB  THR A  42     -33.954  -1.515   6.234  1.00 93.12           C  
ATOM    327  O   THR A  42     -30.994  -2.307   5.737  1.00 93.12           O  
ATOM    328  CG2 THR A  42     -34.125  -0.426   5.179  1.00 93.12           C  
ATOM    329  OG1 THR A  42     -35.235  -1.828   6.794  1.00 93.12           O  
ATOM    330  N   LEU A  43     -31.963  -2.408   3.624  1.00 93.50           N  
ATOM    331  CA  LEU A  43     -30.801  -1.957   2.866  1.00 93.50           C  
ATOM    332  C   LEU A  43     -30.948  -0.492   2.467  1.00 93.50           C  
ATOM    333  CB  LEU A  43     -30.607  -2.821   1.617  1.00 93.50           C  
ATOM    334  O   LEU A  43     -31.886  -0.130   1.753  1.00 93.50           O  
ATOM    335  CG  LEU A  43     -29.332  -2.570   0.810  1.00 93.50           C  
ATOM    336  CD1 LEU A  43     -28.101  -2.904   1.647  1.00 93.50           C  
ATOM    337  CD2 LEU A  43     -29.346  -3.384  -0.479  1.00 93.50           C  
ATOM    338  N   SER A  44     -30.089   0.372   2.990  1.00 94.79           N  
ATOM    339  CA  SER A  44     -30.078   1.798   2.680  1.00 94.79           C  
ATOM    340  C   SER A  44     -28.964   2.141   1.697  1.00 94.79           C  
ATOM    341  CB  SER A  44     -29.915   2.624   3.957  1.00 94.79           C  
ATOM    342  O   SER A  44     -27.804   1.783   1.915  1.00 94.79           O  
ATOM    343  OG  SER A  44     -30.952   2.334   4.878  1.00 94.79           O  
ATOM    344  N   VAL A  45     -29.357   2.806   0.621  1.00 93.79           N  
ATOM    345  CA  VAL A  45     -28.404   3.061  -0.455  1.00 93.79           C  
ATOM    346  C   VAL A  45     -28.451   4.536  -0.848  1.00 93.79           C  
ATOM    347  CB  VAL A  45     -28.687   2.172  -1.686  1.00 93.79           C  
ATOM    348  O   VAL A  45     -29.531   5.102  -1.032  1.00 93.79           O  
ATOM    349  CG1 VAL A  45     -27.592   2.342  -2.738  1.00 93.79           C  
ATOM    350  CG2 VAL A  45     -28.810   0.707  -1.270  1.00 93.79           C  
ATOM    351  N   ARG A  46     -27.228   5.124  -0.858  1.00 91.86           N  
ATOM    352  CA  ARG A  46     -27.137   6.496  -1.348  1.00 91.86           C  
ATOM    353  C   ARG A  46     -27.097   6.532  -2.872  1.00 91.86           C  
ATOM    354  CB  ARG A  46     -25.900   7.191  -0.775  1.00 91.86           C  
ATOM    355  O   ARG A  46     -26.279   5.850  -3.493  1.00 91.86           O  
ATOM    356  CG  ARG A  46     -25.753   8.641  -1.206  1.00 91.86           C  
ATOM    357  CD  ARG A  46     -24.588   9.324  -0.503  1.00 91.86           C  
ATOM    358  NE  ARG A  46     -24.436  10.711  -0.933  1.00 91.86           N  
ATOM    359  NH1 ARG A  46     -22.808  11.231   0.621  1.00 91.86           N  
ATOM    360  NH2 ARG A  46     -23.538  12.823  -0.859  1.00 91.86           N  
ATOM    361  CZ  ARG A  46     -23.594  11.585  -0.390  1.00 91.86           C  
ATOM    362  N   ARG A  47     -27.937   7.357  -3.400  1.00 88.82           N  
ATOM    363  CA  ARG A  47     -27.998   7.519  -4.849  1.00 88.82           C  
ATOM    364  C   ARG A  47     -28.586   8.875  -5.225  1.00 88.82           C  
ATOM    365  CB  ARG A  47     -28.823   6.397  -5.482  1.00 88.82           C  
ATOM    366  O   ARG A  47     -29.594   9.299  -4.656  1.00 88.82           O  
ATOM    367  CG  ARG A  47     -30.287   6.401  -5.071  1.00 88.82           C  
ATOM    368  CD  ARG A  47     -31.085   5.341  -5.818  1.00 88.82           C  
ATOM    369  NE  ARG A  47     -32.514   5.643  -5.817  1.00 88.82           N  
ATOM    370  NH1 ARG A  47     -32.992   4.382  -7.692  1.00 88.82           N  
ATOM    371  NH2 ARG A  47     -34.664   5.518  -6.613  1.00 88.82           N  
ATOM    372  CZ  ARG A  47     -33.387   5.180  -6.708  1.00 88.82           C  
ATOM    373  N   ASN A  48     -27.936   9.470  -6.172  1.00 84.02           N  
ATOM    374  CA  ASN A  48     -28.348  10.752  -6.733  1.00 84.02           C  
ATOM    375  C   ASN A  48     -28.647  11.773  -5.638  1.00 84.02           C  
ATOM    376  CB  ASN A  48     -29.566  10.575  -7.641  1.00 84.02           C  
ATOM    377  O   ASN A  48     -29.680  12.444  -5.675  1.00 84.02           O  
ATOM    378  CG  ASN A  48     -29.279   9.689  -8.837  1.00 84.02           C  
ATOM    379  ND2 ASN A  48     -30.271   8.909  -9.249  1.00 84.02           N  
ATOM    380  OD1 ASN A  48     -28.174   9.704  -9.386  1.00 84.02           O  
ATOM    381  N   GLY A  49     -27.822  11.771  -4.618  1.00 80.93           N  
ATOM    382  CA  GLY A  49     -27.934  12.786  -3.583  1.00 80.93           C  
ATOM    383  C   GLY A  49     -29.048  12.507  -2.592  1.00 80.93           C  
ATOM    384  O   GLY A  49     -29.391  13.366  -1.777  1.00 80.93           O  
ATOM    385  N   ALA A  50     -29.696  11.278  -2.725  1.00 87.83           N  
ATOM    386  CA  ALA A  50     -30.746  10.835  -1.811  1.00 87.83           C  
ATOM    387  C   ALA A  50     -30.498   9.404  -1.343  1.00 87.83           C  
ATOM    388  CB  ALA A  50     -32.114  10.943  -2.481  1.00 87.83           C  
ATOM    389  O   ALA A  50     -29.633   8.709  -1.881  1.00 87.83           O  
ATOM    390  N   VAL A  51     -31.266   9.039  -0.334  1.00 92.23           N  
ATOM    391  CA  VAL A  51     -31.114   7.699   0.224  1.00 92.23           C  
ATOM    392  C   VAL A  51     -32.373   6.880  -0.048  1.00 92.23           C  
ATOM    393  CB  VAL A  51     -30.825   7.746   1.741  1.00 92.23           C  
ATOM    394  O   VAL A  51     -33.490   7.355   0.172  1.00 92.23           O  
ATOM    395  CG1 VAL A  51     -30.762   6.334   2.322  1.00 92.23           C  
ATOM    396  CG2 VAL A  51     -29.524   8.498   2.014  1.00 92.23           C  
ATOM    397  N   THR A  52     -32.172   5.719  -0.586  1.00 92.08           N  
ATOM    398  CA  THR A  52     -33.238   4.752  -0.824  1.00 92.08           C  
ATOM    399  C   THR A  52     -33.163   3.605   0.180  1.00 92.08           C  
ATOM    400  CB  THR A  52     -33.172   4.189  -2.256  1.00 92.08           C  
ATOM    401  O   THR A  52     -32.088   3.049   0.415  1.00 92.08           O  
ATOM    402  CG2 THR A  52     -34.318   3.218  -2.519  1.00 92.08           C  
ATOM    403  OG1 THR A  52     -33.253   5.271  -3.193  1.00 92.08           O  
ATOM    404  N   HIS A  53     -34.293   3.290   0.782  1.00 92.95           N  
ATOM    405  CA  HIS A  53     -34.381   2.187   1.732  1.00 92.95           C  
ATOM    406  C   HIS A  53     -35.100   0.989   1.120  1.00 92.95           C  
ATOM    407  CB  HIS A  53     -35.097   2.634   3.007  1.00 92.95           C  
ATOM    408  O   HIS A  53     -36.213   1.123   0.607  1.00 92.95           O  
ATOM    409  CG  HIS A  53     -34.469   3.823   3.663  1.00 92.95           C  
ATOM    410  CD2 HIS A  53     -34.825   5.129   3.662  1.00 92.95           C  
ATOM    411  ND1 HIS A  53     -33.328   3.733   4.429  1.00 92.95           N  
ATOM    412  CE1 HIS A  53     -33.008   4.937   4.874  1.00 92.95           C  
ATOM    413  NE2 HIS A  53     -33.900   5.802   4.423  1.00 92.95           N  
ATOM    414  N   ILE A  54     -34.423  -0.189   1.135  1.00 91.88           N  
ATOM    415  CA  ILE A  54     -34.961  -1.413   0.553  1.00 91.88           C  
ATOM    416  C   ILE A  54     -35.192  -2.448   1.652  1.00 91.88           C  
ATOM    417  CB  ILE A  54     -34.020  -1.984  -0.532  1.00 91.88           C  
ATOM    418  O   ILE A  54     -34.258  -2.830   2.360  1.00 91.88           O  
ATOM    419  CG1 ILE A  54     -33.708  -0.914  -1.584  1.00 91.88           C  
ATOM    420  CG2 ILE A  54     -34.636  -3.227  -1.181  1.00 91.88           C  
ATOM    421  CD1 ILE A  54     -32.497  -1.234  -2.450  1.00 91.88           C  
ATOM    422  N   LYS A  55     -36.392  -2.916   1.756  1.00 91.43           N  
ATOM    423  CA  LYS A  55     -36.738  -3.894   2.784  1.00 91.43           C  
ATOM    424  C   LYS A  55     -36.241  -5.287   2.406  1.00 91.43           C  
ATOM    425  CB  LYS A  55     -38.250  -3.921   3.012  1.00 91.43           C  
ATOM    426  O   LYS A  55     -36.386  -5.713   1.259  1.00 91.43           O  
ATOM    427  CG  LYS A  55     -38.798  -2.669   3.681  1.00 91.43           C  
ATOM    428  CD  LYS A  55     -40.289  -2.796   3.968  1.00 91.43           C  
ATOM    429  CE  LYS A  55     -40.847  -1.527   4.600  1.00 91.43           C  
ATOM    430  NZ  LYS A  55     -42.318  -1.628   4.837  1.00 91.43           N  
ATOM    431  N   ILE A  56     -35.629  -5.916   3.351  1.00 91.05           N  
ATOM    432  CA  ILE A  56     -35.170  -7.294   3.208  1.00 91.05           C  
ATOM    433  C   ILE A  56     -36.000  -8.210   4.105  1.00 91.05           C  
ATOM    434  CB  ILE A  56     -33.669  -7.428   3.548  1.00 91.05           C  
ATOM    435  O   ILE A  56     -36.066  -8.006   5.320  1.00 91.05           O  
ATOM    436  CG1 ILE A  56     -32.838  -6.476   2.680  1.00 91.05           C  
ATOM    437  CG2 ILE A  56     -33.202  -8.876   3.373  1.00 91.05           C  
ATOM    438  CD1 ILE A  56     -31.405  -6.290   3.162  1.00 91.05           C  
ATOM    439  N   GLN A  57     -36.568  -9.185   3.476  1.00 90.51           N  
ATOM    440  CA  GLN A  57     -37.439 -10.086   4.223  1.00 90.51           C  
ATOM    441  C   GLN A  57     -36.682 -11.328   4.684  1.00 90.51           C  
ATOM    442  CB  GLN A  57     -38.646 -10.492   3.375  1.00 90.51           C  
ATOM    443  O   GLN A  57     -35.911 -11.911   3.919  1.00 90.51           O  
ATOM    444  CG  GLN A  57     -39.651 -11.365   4.113  1.00 90.51           C  
ATOM    445  CD  GLN A  57     -40.820 -11.782   3.240  1.00 90.51           C  
ATOM    446  NE2 GLN A  57     -41.986 -11.956   3.853  1.00 90.51           N  
ATOM    447  OE1 GLN A  57     -40.676 -11.946   2.024  1.00 90.51           O  
ATOM    448  N   ASN A  58     -36.874 -11.547   5.995  1.00 89.69           N  
ATOM    449  CA  ASN A  58     -36.398 -12.785   6.604  1.00 89.69           C  
ATOM    450  C   ASN A  58     -37.530 -13.792   6.785  1.00 89.69           C  
ATOM    451  CB  ASN A  58     -35.723 -12.497   7.947  1.00 89.69           C  
ATOM    452  O   ASN A  58     -38.405 -13.603   7.633  1.00 89.69           O  
ATOM    453  CG  ASN A  58     -35.117 -13.738   8.573  1.00 89.69           C  
ATOM    454  ND2 ASN A  58     -34.451 -13.564   9.709  1.00 89.69           N  
ATOM    455  OD1 ASN A  58     -35.246 -14.843   8.040  1.00 89.69           O  
ATOM    456  N   THR A  59     -37.625 -14.917   5.990  1.00 87.10           N  
ATOM    457  CA  THR A  59     -38.707 -15.895   5.974  1.00 87.10           C  
ATOM    458  C   THR A  59     -38.417 -17.039   6.942  1.00 87.10           C  
ATOM    459  CB  THR A  59     -38.928 -16.460   4.559  1.00 87.10           C  
ATOM    460  O   THR A  59     -39.248 -17.931   7.123  1.00 87.10           O  
ATOM    461  CG2 THR A  59     -39.290 -15.353   3.574  1.00 87.10           C  
ATOM    462  OG1 THR A  59     -37.728 -17.106   4.115  1.00 87.10           O  
ATOM    463  N   GLY A  60     -37.330 -16.904   7.651  1.00 82.33           N  
ATOM    464  CA  GLY A  60     -36.952 -17.991   8.539  1.00 82.33           C  
ATOM    465  C   GLY A  60     -36.040 -19.009   7.881  1.00 82.33           C  
ATOM    466  O   GLY A  60     -35.203 -19.622   8.547  1.00 82.33           O  
ATOM    467  N   ASP A  61     -36.108 -19.175   6.543  1.00 82.87           N  
ATOM    468  CA  ASP A  61     -35.314 -20.135   5.782  1.00 82.87           C  
ATOM    469  C   ASP A  61     -34.362 -19.424   4.824  1.00 82.87           C  
ATOM    470  CB  ASP A  61     -36.224 -21.090   5.007  1.00 82.87           C  
ATOM    471  O   ASP A  61     -33.290 -19.942   4.507  1.00 82.87           O  
ATOM    472  CG  ASP A  61     -37.011 -22.024   5.911  1.00 82.87           C  
ATOM    473  OD1 ASP A  61     -36.503 -22.402   6.988  1.00 82.87           O  
ATOM    474  OD2 ASP A  61     -38.149 -22.386   5.541  1.00 82.87           O  
ATOM    475  N   ASP A  62     -34.751 -18.185   4.501  1.00 89.42           N  
ATOM    476  CA  ASP A  62     -33.943 -17.455   3.529  1.00 89.42           C  
ATOM    477  C   ASP A  62     -34.196 -15.952   3.623  1.00 89.42           C  
ATOM    478  CB  ASP A  62     -34.233 -17.949   2.110  1.00 89.42           C  
ATOM    479  O   ASP A  62     -35.116 -15.514   4.317  1.00 89.42           O  
ATOM    480  CG  ASP A  62     -35.701 -17.846   1.734  1.00 89.42           C  
ATOM    481  OD1 ASP A  62     -36.469 -17.174   2.456  1.00 89.42           O  
ATOM    482  OD2 ASP A  62     -36.093 -18.445   0.710  1.00 89.42           O  
ATOM    483  N   TYR A  63     -33.279 -15.165   2.937  1.00 89.00           N  
ATOM    484  CA  TYR A  63     -33.390 -13.717   2.798  1.00 89.00           C  
ATOM    485  C   TYR A  63     -33.673 -13.328   1.352  1.00 89.00           C  
ATOM    486  CB  TYR A  63     -32.110 -13.031   3.283  1.00 89.00           C  
ATOM    487  O   TYR A  63     -33.074 -13.881   0.426  1.00 89.00           O  
ATOM    488  CG  TYR A  63     -31.770 -13.328   4.723  1.00 89.00           C  
ATOM    489  CD1 TYR A  63     -32.167 -12.469   5.745  1.00 89.00           C  
ATOM    490  CD2 TYR A  63     -31.050 -14.468   5.065  1.00 89.00           C  
ATOM    491  CE1 TYR A  63     -31.854 -12.739   7.074  1.00 89.00           C  
ATOM    492  CE2 TYR A  63     -30.731 -14.748   6.390  1.00 89.00           C  
ATOM    493  OH  TYR A  63     -30.825 -14.150   8.699  1.00 89.00           O  
ATOM    494  CZ  TYR A  63     -31.137 -13.878   7.385  1.00 89.00           C  
ATOM    495  N   ASP A  64     -34.596 -12.424   1.176  1.00 90.52           N  
ATOM    496  CA  ASP A  64     -34.866 -11.970  -0.185  1.00 90.52           C  
ATOM    497  C   ASP A  64     -35.420 -10.547  -0.189  1.00 90.52           C  
ATOM    498  CB  ASP A  64     -35.844 -12.917  -0.882  1.00 90.52           C  
ATOM    499  O   ASP A  64     -35.724  -9.990   0.868  1.00 90.52           O  
ATOM    500  CG  ASP A  64     -37.245 -12.856  -0.301  1.00 90.52           C  
ATOM    501  OD1 ASP A  64     -37.416 -12.351   0.829  1.00 90.52           O  
ATOM    502  OD2 ASP A  64     -38.188 -13.320  -0.979  1.00 90.52           O  
ATOM    503  N   LEU A  65     -35.472  -9.831  -1.366  1.00 87.46           N  
ATOM    504  CA  LEU A  65     -36.013  -8.490  -1.559  1.00 87.46           C  
ATOM    505  C   LEU A  65     -37.436  -8.552  -2.104  1.00 87.46           C  
ATOM    506  CB  LEU A  65     -35.125  -7.685  -2.511  1.00 87.46           C  
ATOM    507  O   LEU A  65     -37.702  -8.085  -3.214  1.00 87.46           O  
ATOM    508  CG  LEU A  65     -33.669  -7.494  -2.081  1.00 87.46           C  
ATOM    509  CD1 LEU A  65     -32.885  -6.773  -3.172  1.00 87.46           C  
ATOM    510  CD2 LEU A  65     -33.596  -6.725  -0.766  1.00 87.46           C  
ATOM    511  N   TYR A  66     -38.475  -9.273  -1.459  1.00 77.09           N  
ATOM    512  CA  TYR A  66     -39.896  -9.458  -1.728  1.00 77.09           C  
ATOM    513  C   TYR A  66     -40.140  -9.732  -3.207  1.00 77.09           C  
ATOM    514  CB  TYR A  66     -40.691  -8.225  -1.288  1.00 77.09           C  
ATOM    515  O   TYR A  66     -40.638  -8.867  -3.931  1.00 77.09           O  
ATOM    516  CG  TYR A  66     -40.785  -8.066   0.210  1.00 77.09           C  
ATOM    517  CD1 TYR A  66     -41.868  -8.581   0.919  1.00 77.09           C  
ATOM    518  CD2 TYR A  66     -39.791  -7.400   0.920  1.00 77.09           C  
ATOM    519  CE1 TYR A  66     -41.959  -8.435   2.299  1.00 77.09           C  
ATOM    520  CE2 TYR A  66     -39.872  -7.248   2.300  1.00 77.09           C  
ATOM    521  OH  TYR A  66     -41.043  -7.621   4.347  1.00 77.09           O  
ATOM    522  CZ  TYR A  66     -40.958  -7.768   2.980  1.00 77.09           C  
ATOM    523  N   GLY A  67     -39.699 -11.035  -3.654  1.00 74.06           N  
ATOM    524  CA  GLY A  67     -39.983 -11.487  -5.007  1.00 74.06           C  
ATOM    525  C   GLY A  67     -38.741 -11.602  -5.870  1.00 74.06           C  
ATOM    526  O   GLY A  67     -38.838 -11.789  -7.085  1.00 74.06           O  
ATOM    527  N   GLY A  68     -37.452 -11.477  -5.145  1.00 79.82           N  
ATOM    528  CA  GLY A  68     -36.148 -11.661  -5.762  1.00 79.82           C  
ATOM    529  C   GLY A  68     -35.520 -13.005  -5.441  1.00 79.82           C  
ATOM    530  O   GLY A  68     -36.211 -13.931  -5.010  1.00 79.82           O  
ATOM    531  N   GLU A  69     -34.265 -13.130  -5.786  1.00 87.22           N  
ATOM    532  CA  GLU A  69     -33.462 -14.311  -5.484  1.00 87.22           C  
ATOM    533  C   GLU A  69     -33.396 -14.563  -3.980  1.00 87.22           C  
ATOM    534  CB  GLU A  69     -32.050 -14.163  -6.055  1.00 87.22           C  
ATOM    535  O   GLU A  69     -33.395 -13.619  -3.187  1.00 87.22           O  
ATOM    536  CG  GLU A  69     -32.005 -14.097  -7.575  1.00 87.22           C  
ATOM    537  CD  GLU A  69     -32.271 -15.438  -8.241  1.00 87.22           C  
ATOM    538  OE1 GLU A  69     -32.973 -15.472  -9.277  1.00 87.22           O  
ATOM    539  OE2 GLU A  69     -31.774 -16.463  -7.722  1.00 87.22           O  
ATOM    540  N   LYS A  70     -33.444 -15.828  -3.571  1.00 90.52           N  
ATOM    541  CA  LYS A  70     -33.395 -16.215  -2.163  1.00 90.52           C  
ATOM    542  C   LYS A  70     -31.975 -16.585  -1.744  1.00 90.52           C  
ATOM    543  CB  LYS A  70     -34.342 -17.385  -1.895  1.00 90.52           C  
ATOM    544  O   LYS A  70     -31.269 -17.284  -2.474  1.00 90.52           O  
ATOM    545  CG  LYS A  70     -35.807 -17.067  -2.156  1.00 90.52           C  
ATOM    546  CD  LYS A  70     -36.703 -18.258  -1.836  1.00 90.52           C  
ATOM    547  CE  LYS A  70     -38.169 -17.943  -2.102  1.00 90.52           C  
ATOM    548  NZ  LYS A  70     -39.055 -19.091  -1.745  1.00 90.52           N  
ATOM    549  N   PHE A  71     -31.607 -16.070  -0.574  1.00 89.94           N  
ATOM    550  CA  PHE A  71     -30.251 -16.296  -0.089  1.00 89.94           C  
ATOM    551  C   PHE A  71     -30.269 -16.852   1.330  1.00 89.94           C  
ATOM    552  CB  PHE A  71     -29.439 -14.997  -0.133  1.00 89.94           C  
ATOM    553  O   PHE A  71     -31.159 -16.525   2.119  1.00 89.94           O  
ATOM    554  CG  PHE A  71     -29.367 -14.374  -1.501  1.00 89.94           C  
ATOM    555  CD1 PHE A  71     -28.367 -14.738  -2.394  1.00 89.94           C  
ATOM    556  CD2 PHE A  71     -30.299 -13.422  -1.893  1.00 89.94           C  
ATOM    557  CE1 PHE A  71     -28.297 -14.163  -3.661  1.00 89.94           C  
ATOM    558  CE2 PHE A  71     -30.235 -12.842  -3.157  1.00 89.94           C  
ATOM    559  CZ  PHE A  71     -29.233 -13.213  -4.039  1.00 89.94           C  
ATOM    560  N   ALA A  72     -29.287 -17.676   1.574  1.00 86.83           N  
ATOM    561  CA  ALA A  72     -29.166 -18.353   2.863  1.00 86.83           C  
ATOM    562  C   ALA A  72     -28.758 -17.374   3.960  1.00 86.83           C  
ATOM    563  CB  ALA A  72     -28.157 -19.495   2.771  1.00 86.83           C  
ATOM    564  O   ALA A  72     -29.177 -17.513   5.112  1.00 86.83           O  
ATOM    565  N   THR A  73     -27.934 -16.376   3.540  1.00 85.35           N  
ATOM    566  CA  THR A  73     -27.496 -15.385   4.517  1.00 85.35           C  
ATOM    567  C   THR A  73     -27.614 -13.974   3.947  1.00 85.35           C  
ATOM    568  CB  THR A  73     -26.044 -15.643   4.961  1.00 85.35           C  
ATOM    569  O   THR A  73     -27.628 -13.791   2.728  1.00 85.35           O  
ATOM    570  CG2 THR A  73     -25.861 -17.080   5.438  1.00 85.35           C  
ATOM    571  OG1 THR A  73     -25.163 -15.402   3.856  1.00 85.35           O  
ATOM    572  N   LEU A  74     -27.867 -12.963   4.768  1.00 83.61           N  
ATOM    573  CA  LEU A  74     -27.879 -11.551   4.400  1.00 83.61           C  
ATOM    574  C   LEU A  74     -26.595 -11.168   3.672  1.00 83.61           C  
ATOM    575  CB  LEU A  74     -28.056 -10.675   5.643  1.00 83.61           C  
ATOM    576  O   LEU A  74     -26.630 -10.405   2.704  1.00 83.61           O  
ATOM    577  CG  LEU A  74     -28.178  -9.170   5.400  1.00 83.61           C  
ATOM    578  CD1 LEU A  74     -29.375  -8.873   4.503  1.00 83.61           C  
ATOM    579  CD2 LEU A  74     -28.296  -8.422   6.723  1.00 83.61           C  
ATOM    580  N   ALA A  75     -25.426 -11.678   4.035  1.00 83.40           N  
ATOM    581  CA  ALA A  75     -24.118 -11.444   3.428  1.00 83.40           C  
ATOM    582  C   ALA A  75     -24.097 -11.906   1.974  1.00 83.40           C  
ATOM    583  CB  ALA A  75     -23.027 -12.153   4.225  1.00 83.40           C  
ATOM    584  O   ALA A  75     -23.577 -11.207   1.101  1.00 83.40           O  
ATOM    585  N   GLU A  76     -24.656 -13.128   1.775  1.00 85.56           N  
ATOM    586  CA  GLU A  76     -24.733 -13.669   0.421  1.00 85.56           C  
ATOM    587  C   GLU A  76     -25.617 -12.802  -0.470  1.00 85.56           C  
ATOM    588  CB  GLU A  76     -25.260 -15.106   0.446  1.00 85.56           C  
ATOM    589  O   GLU A  76     -25.310 -12.595  -1.646  1.00 85.56           O  
ATOM    590  CG  GLU A  76     -24.255 -16.121   0.972  1.00 85.56           C  
ATOM    591  CD  GLU A  76     -24.809 -17.535   1.040  1.00 85.56           C  
ATOM    592  OE1 GLU A  76     -24.050 -18.468   1.390  1.00 85.56           O  
ATOM    593  OE2 GLU A  76     -26.010 -17.712   0.739  1.00 85.56           O  
ATOM    594  N   LEU A  77     -26.738 -12.307   0.158  1.00 89.16           N  
ATOM    595  CA  LEU A  77     -27.635 -11.412  -0.564  1.00 89.16           C  
ATOM    596  C   LEU A  77     -26.909 -10.139  -0.988  1.00 89.16           C  
ATOM    597  CB  LEU A  77     -28.849 -11.057   0.299  1.00 89.16           C  
ATOM    598  O   LEU A  77     -26.954  -9.754  -2.158  1.00 89.16           O  
ATOM    599  CG  LEU A  77     -29.901 -10.155  -0.348  1.00 89.16           C  
ATOM    600  CD1 LEU A  77     -31.273 -10.417   0.265  1.00 89.16           C  
ATOM    601  CD2 LEU A  77     -29.514  -8.688  -0.197  1.00 89.16           C  
ATOM    602  N   VAL A  78     -26.238  -9.452  -0.071  1.00 86.98           N  
ATOM    603  CA  VAL A  78     -25.527  -8.200  -0.308  1.00 86.98           C  
ATOM    604  C   VAL A  78     -24.391  -8.430  -1.302  1.00 86.98           C  
ATOM    605  CB  VAL A  78     -24.973  -7.603   1.005  1.00 86.98           C  
ATOM    606  O   VAL A  78     -24.215  -7.655  -2.245  1.00 86.98           O  
ATOM    607  CG1 VAL A  78     -24.054  -6.419   0.715  1.00 86.98           C  
ATOM    608  CG2 VAL A  78     -26.119  -7.182   1.924  1.00 86.98           C  
ATOM    609  N   GLN A  79     -23.632  -9.490  -1.130  1.00 84.51           N  
ATOM    610  CA  GLN A  79     -22.542  -9.832  -2.038  1.00 84.51           C  
ATOM    611  C   GLN A  79     -23.055 -10.044  -3.459  1.00 84.51           C  
ATOM    612  CB  GLN A  79     -21.811 -11.084  -1.551  1.00 84.51           C  
ATOM    613  O   GLN A  79     -22.425  -9.606  -4.424  1.00 84.51           O  
ATOM    614  CG  GLN A  79     -20.610 -11.466  -2.406  1.00 84.51           C  
ATOM    615  CD  GLN A  79     -19.491 -10.443  -2.337  1.00 84.51           C  
ATOM    616  NE2 GLN A  79     -18.707 -10.349  -3.406  1.00 84.51           N  
ATOM    617  OE1 GLN A  79     -19.333  -9.743  -1.332  1.00 84.51           O  
ATOM    618  N   TYR A  80     -24.158 -10.777  -3.588  1.00 87.30           N  
ATOM    619  CA  TYR A  80     -24.766 -11.039  -4.888  1.00 87.30           C  
ATOM    620  C   TYR A  80     -25.075  -9.737  -5.617  1.00 87.30           C  
ATOM    621  CB  TYR A  80     -26.046 -11.864  -4.726  1.00 87.30           C  
ATOM    622  O   TYR A  80     -24.702  -9.567  -6.781  1.00 87.30           O  
ATOM    623  CG  TYR A  80     -26.773 -12.116  -6.025  1.00 87.30           C  
ATOM    624  CD1 TYR A  80     -27.805 -11.277  -6.442  1.00 87.30           C  
ATOM    625  CD2 TYR A  80     -26.432 -13.192  -6.836  1.00 87.30           C  
ATOM    626  CE1 TYR A  80     -28.479 -11.506  -7.637  1.00 87.30           C  
ATOM    627  CE2 TYR A  80     -27.100 -13.431  -8.033  1.00 87.30           C  
ATOM    628  OH  TYR A  80     -28.784 -12.815  -9.608  1.00 87.30           O  
ATOM    629  CZ  TYR A  80     -28.120 -12.583  -8.425  1.00 87.30           C  
ATOM    630  N   TYR A  81     -25.715  -8.791  -4.955  1.00 89.08           N  
ATOM    631  CA  TYR A  81     -26.151  -7.551  -5.586  1.00 89.08           C  
ATOM    632  C   TYR A  81     -24.984  -6.587  -5.761  1.00 89.08           C  
ATOM    633  CB  TYR A  81     -27.257  -6.887  -4.760  1.00 89.08           C  
ATOM    634  O   TYR A  81     -25.038  -5.680  -6.596  1.00 89.08           O  
ATOM    635  CG  TYR A  81     -28.604  -7.554  -4.901  1.00 89.08           C  
ATOM    636  CD1 TYR A  81     -29.326  -7.464  -6.089  1.00 89.08           C  
ATOM    637  CD2 TYR A  81     -29.156  -8.274  -3.848  1.00 89.08           C  
ATOM    638  CE1 TYR A  81     -30.569  -8.076  -6.223  1.00 89.08           C  
ATOM    639  CE2 TYR A  81     -30.398  -8.890  -3.970  1.00 89.08           C  
ATOM    640  OH  TYR A  81     -32.324  -9.393  -5.287  1.00 89.08           O  
ATOM    641  CZ  TYR A  81     -31.095  -8.785  -5.160  1.00 89.08           C  
ATOM    642  N   MET A  82     -23.872  -6.776  -5.052  1.00 85.68           N  
ATOM    643  CA  MET A  82     -22.634  -6.032  -5.260  1.00 85.68           C  
ATOM    644  C   MET A  82     -21.932  -6.489  -6.535  1.00 85.68           C  
ATOM    645  CB  MET A  82     -21.699  -6.195  -4.061  1.00 85.68           C  
ATOM    646  O   MET A  82     -21.359  -5.673  -7.259  1.00 85.68           O  
ATOM    647  CG  MET A  82     -22.124  -5.397  -2.839  1.00 85.68           C  
ATOM    648  SD  MET A  82     -21.003  -5.651  -1.409  1.00 85.68           S  
ATOM    649  CE  MET A  82     -19.499  -4.853  -2.034  1.00 85.68           C  
ATOM    650  N   GLU A  83     -22.016  -7.793  -6.858  1.00 83.54           N  
ATOM    651  CA  GLU A  83     -21.269  -8.410  -7.949  1.00 83.54           C  
ATOM    652  C   GLU A  83     -22.091  -8.437  -9.235  1.00 83.54           C  
ATOM    653  CB  GLU A  83     -20.837  -9.829  -7.571  1.00 83.54           C  
ATOM    654  O   GLU A  83     -21.534  -8.521 -10.332  1.00 83.54           O  
ATOM    655  CG  GLU A  83     -19.757  -9.879  -6.500  1.00 83.54           C  
ATOM    656  CD  GLU A  83     -19.428 -11.291  -6.044  1.00 83.54           C  
ATOM    657  OE1 GLU A  83     -18.541 -11.458  -5.177  1.00 83.54           O  
ATOM    658  OE2 GLU A  83     -20.062 -12.239  -6.559  1.00 83.54           O  
ATOM    659  N   HIS A  84     -23.409  -8.432  -9.104  1.00 84.39           N  
ATOM    660  CA  HIS A  84     -24.298  -8.469 -10.259  1.00 84.39           C  
ATOM    661  C   HIS A  84     -24.977  -7.121 -10.476  1.00 84.39           C  
ATOM    662  CB  HIS A  84     -25.351  -9.566 -10.089  1.00 84.39           C  
ATOM    663  O   HIS A  84     -26.130  -6.931 -10.083  1.00 84.39           O  
ATOM    664  CG  HIS A  84     -24.776 -10.945 -10.025  1.00 84.39           C  
ATOM    665  CD2 HIS A  84     -24.628 -11.891 -10.982  1.00 84.39           C  
ATOM    666  ND1 HIS A  84     -24.273 -11.489  -8.863  1.00 84.39           N  
ATOM    667  CE1 HIS A  84     -23.839 -12.713  -9.109  1.00 84.39           C  
ATOM    668  NE2 HIS A  84     -24.042 -12.982 -10.388  1.00 84.39           N  
ATOM    669  N   HIS A  85     -24.152  -6.231 -11.104  1.00 80.52           N  
ATOM    670  CA  HIS A  85     -24.632  -4.875 -11.344  1.00 80.52           C  
ATOM    671  C   HIS A  85     -25.833  -4.874 -12.284  1.00 80.52           C  
ATOM    672  CB  HIS A  85     -23.514  -4.005 -11.921  1.00 80.52           C  
ATOM    673  O   HIS A  85     -25.921  -5.709 -13.187  1.00 80.52           O  
ATOM    674  CG  HIS A  85     -22.286  -3.962 -11.068  1.00 80.52           C  
ATOM    675  CD2 HIS A  85     -21.062  -4.513 -11.244  1.00 80.52           C  
ATOM    676  ND1 HIS A  85     -22.238  -3.290  -9.866  1.00 80.52           N  
ATOM    677  CE1 HIS A  85     -21.033  -3.429  -9.339  1.00 80.52           C  
ATOM    678  NE2 HIS A  85     -20.300  -4.167 -10.155  1.00 80.52           N  
ATOM    679  N   GLY A  86     -26.982  -4.135 -11.923  1.00 81.53           N  
ATOM    680  CA  GLY A  86     -28.106  -4.008 -12.836  1.00 81.53           C  
ATOM    681  C   GLY A  86     -29.297  -4.859 -12.439  1.00 81.53           C  
ATOM    682  O   GLY A  86     -30.370  -4.753 -13.037  1.00 81.53           O  
ATOM    683  N   GLN A  87     -29.096  -5.749 -11.403  1.00 85.21           N  
ATOM    684  CA  GLN A  87     -30.127  -6.682 -10.960  1.00 85.21           C  
ATOM    685  C   GLN A  87     -31.030  -6.044  -9.909  1.00 85.21           C  
ATOM    686  CB  GLN A  87     -29.493  -7.958 -10.403  1.00 85.21           C  
ATOM    687  O   GLN A  87     -32.178  -6.459  -9.735  1.00 85.21           O  
ATOM    688  CG  GLN A  87     -28.820  -8.822 -11.460  1.00 85.21           C  
ATOM    689  CD  GLN A  87     -29.813  -9.491 -12.392  1.00 85.21           C  
ATOM    690  NE2 GLN A  87     -29.408  -9.698 -13.640  1.00 85.21           N  
ATOM    691  OE1 GLN A  87     -30.935  -9.819 -11.992  1.00 85.21           O  
ATOM    692  N   LEU A  88     -30.562  -5.014  -9.205  1.00 85.51           N  
ATOM    693  CA  LEU A  88     -31.363  -4.260  -8.247  1.00 85.51           C  
ATOM    694  C   LEU A  88     -31.928  -2.995  -8.886  1.00 85.51           C  
ATOM    695  CB  LEU A  88     -30.526  -3.894  -7.018  1.00 85.51           C  
ATOM    696  O   LEU A  88     -31.191  -2.039  -9.136  1.00 85.51           O  
ATOM    697  CG  LEU A  88     -31.294  -3.362  -5.807  1.00 85.51           C  
ATOM    698  CD1 LEU A  88     -32.302  -4.399  -5.322  1.00 85.51           C  
ATOM    699  CD2 LEU A  88     -30.332  -2.979  -4.689  1.00 85.51           C  
ATOM    700  N   LYS A  89     -33.331  -3.090  -9.190  1.00 85.48           N  
ATOM    701  CA  LYS A  89     -33.973  -2.013  -9.939  1.00 85.48           C  
ATOM    702  C   LYS A  89     -35.223  -1.513  -9.222  1.00 85.48           C  
ATOM    703  CB  LYS A  89     -34.331  -2.482 -11.351  1.00 85.48           C  
ATOM    704  O   LYS A  89     -35.912  -2.285  -8.552  1.00 85.48           O  
ATOM    705  CG  LYS A  89     -33.128  -2.861 -12.201  1.00 85.48           C  
ATOM    706  CD  LYS A  89     -33.549  -3.326 -13.589  1.00 85.48           C  
ATOM    707  CE  LYS A  89     -32.353  -3.781 -14.414  1.00 85.48           C  
ATOM    708  NZ  LYS A  89     -32.758  -4.216 -15.784  1.00 85.48           N  
ATOM    709  N   GLU A  90     -35.463  -0.274  -9.369  1.00 81.23           N  
ATOM    710  CA  GLU A  90     -36.720   0.302  -8.901  1.00 81.23           C  
ATOM    711  C   GLU A  90     -37.854   0.024  -9.883  1.00 81.23           C  
ATOM    712  CB  GLU A  90     -36.572   1.810  -8.682  1.00 81.23           C  
ATOM    713  O   GLU A  90     -37.615  -0.426 -11.005  1.00 81.23           O  
ATOM    714  CG  GLU A  90     -35.735   2.175  -7.464  1.00 81.23           C  
ATOM    715  CD  GLU A  90     -35.803   3.652  -7.111  1.00 81.23           C  
ATOM    716  OE1 GLU A  90     -35.367   4.032  -6.000  1.00 81.23           O  
ATOM    717  OE2 GLU A  90     -36.297   4.437  -7.951  1.00 81.23           O  
ATOM    718  N   LYS A  91     -39.072   0.304  -9.470  1.00 80.50           N  
ATOM    719  CA  LYS A  91     -40.252   0.083 -10.301  1.00 80.50           C  
ATOM    720  C   LYS A  91     -40.176   0.895 -11.590  1.00 80.50           C  
ATOM    721  CB  LYS A  91     -41.525   0.437  -9.532  1.00 80.50           C  
ATOM    722  O   LYS A  91     -40.662   0.458 -12.635  1.00 80.50           O  
ATOM    723  CG  LYS A  91     -41.878  -0.551  -8.430  1.00 80.50           C  
ATOM    724  CD  LYS A  91     -43.220  -0.220  -7.791  1.00 80.50           C  
ATOM    725  CE  LYS A  91     -43.560  -1.191  -6.668  1.00 80.50           C  
ATOM    726  NZ  LYS A  91     -44.859  -0.848  -6.014  1.00 80.50           N  
ATOM    727  N   ASN A  92     -39.456   1.941 -11.540  1.00 80.69           N  
ATOM    728  CA  ASN A  92     -39.334   2.828 -12.692  1.00 80.69           C  
ATOM    729  C   ASN A  92     -38.159   2.434 -13.581  1.00 80.69           C  
ATOM    730  CB  ASN A  92     -39.192   4.282 -12.237  1.00 80.69           C  
ATOM    731  O   ASN A  92     -37.916   3.065 -14.611  1.00 80.69           O  
ATOM    732  CG  ASN A  92     -37.944   4.515 -11.408  1.00 80.69           C  
ATOM    733  ND2 ASN A  92     -37.816   5.714 -10.853  1.00 80.69           N  
ATOM    734  OD1 ASN A  92     -37.102   3.624 -11.268  1.00 80.69           O  
ATOM    735  N   GLY A  93     -37.451   1.294 -13.221  1.00 80.83           N  
ATOM    736  CA  GLY A  93     -36.407   0.743 -14.071  1.00 80.83           C  
ATOM    737  C   GLY A  93     -35.027   1.284 -13.747  1.00 80.83           C  
ATOM    738  O   GLY A  93     -34.037   0.885 -14.365  1.00 80.83           O  
ATOM    739  N   ASP A  94     -34.938   2.217 -12.776  1.00 83.88           N  
ATOM    740  CA  ASP A  94     -33.659   2.776 -12.348  1.00 83.88           C  
ATOM    741  C   ASP A  94     -32.841   1.746 -11.573  1.00 83.88           C  
ATOM    742  CB  ASP A  94     -33.879   4.025 -11.493  1.00 83.88           C  
ATOM    743  O   ASP A  94     -33.360   1.086 -10.670  1.00 83.88           O  
ATOM    744  CG  ASP A  94     -34.374   5.215 -12.296  1.00 83.88           C  
ATOM    745  OD1 ASP A  94     -34.275   5.193 -13.542  1.00 83.88           O  
ATOM    746  OD2 ASP A  94     -34.865   6.184 -11.678  1.00 83.88           O  
ATOM    747  N   VAL A  95     -31.544   1.619 -11.949  1.00 87.15           N  
ATOM    748  CA  VAL A  95     -30.652   0.634 -11.346  1.00 87.15           C  
ATOM    749  C   VAL A  95     -30.095   1.177 -10.032  1.00 87.15           C  
ATOM    750  CB  VAL A  95     -29.496   0.255 -12.298  1.00 87.15           C  
ATOM    751  O   VAL A  95     -29.674   2.334  -9.960  1.00 87.15           O  
ATOM    752  CG1 VAL A  95     -28.538  -0.724 -11.622  1.00 87.15           C  
ATOM    753  CG2 VAL A  95     -30.046  -0.340 -13.594  1.00 87.15           C  
ATOM    754  N   ILE A  96     -30.182   0.340  -8.969  1.00 88.16           N  
ATOM    755  CA  ILE A  96     -29.570   0.648  -7.681  1.00 88.16           C  
ATOM    756  C   ILE A  96     -28.253  -0.112  -7.541  1.00 88.16           C  
ATOM    757  CB  ILE A  96     -30.516   0.302  -6.509  1.00 88.16           C  
ATOM    758  O   ILE A  96     -28.243  -1.344  -7.482  1.00 88.16           O  
ATOM    759  CG1 ILE A  96     -31.844   1.055  -6.654  1.00 88.16           C  
ATOM    760  CG2 ILE A  96     -29.851   0.618  -5.167  1.00 88.16           C  
ATOM    761  CD1 ILE A  96     -32.906   0.636  -5.647  1.00 88.16           C  
ATOM    762  N   GLU A  97     -27.157   0.705  -7.522  1.00 88.37           N  
ATOM    763  CA  GLU A  97     -25.835   0.089  -7.473  1.00 88.37           C  
ATOM    764  C   GLU A  97     -25.297   0.051  -6.045  1.00 88.37           C  
ATOM    765  CB  GLU A  97     -24.858   0.837  -8.384  1.00 88.37           C  
ATOM    766  O   GLU A  97     -25.284   1.072  -5.354  1.00 88.37           O  
ATOM    767  CG  GLU A  97     -25.184   0.718  -9.865  1.00 88.37           C  
ATOM    768  CD  GLU A  97     -24.154   1.385 -10.762  1.00 88.37           C  
ATOM    769  OE1 GLU A  97     -24.172   1.145 -11.991  1.00 88.37           O  
ATOM    770  OE2 GLU A  97     -23.321   2.153 -10.232  1.00 88.37           O  
ATOM    771  N   LEU A  98     -24.924  -1.152  -5.611  1.00 88.99           N  
ATOM    772  CA  LEU A  98     -24.211  -1.323  -4.350  1.00 88.99           C  
ATOM    773  C   LEU A  98     -22.703  -1.338  -4.576  1.00 88.99           C  
ATOM    774  CB  LEU A  98     -24.647  -2.617  -3.658  1.00 88.99           C  
ATOM    775  O   LEU A  98     -22.113  -2.399  -4.787  1.00 88.99           O  
ATOM    776  CG  LEU A  98     -26.147  -2.778  -3.405  1.00 88.99           C  
ATOM    777  CD1 LEU A  98     -26.422  -4.081  -2.662  1.00 88.99           C  
ATOM    778  CD2 LEU A  98     -26.689  -1.586  -2.624  1.00 88.99           C  
ATOM    779  N   LYS A  99     -22.083  -0.147  -4.464  1.00 84.47           N  
ATOM    780  CA  LYS A  99     -20.693  -0.007  -4.889  1.00 84.47           C  
ATOM    781  C   LYS A  99     -19.753   0.044  -3.688  1.00 84.47           C  
ATOM    782  CB  LYS A  99     -20.516   1.247  -5.746  1.00 84.47           C  
ATOM    783  O   LYS A  99     -18.726  -0.638  -3.666  1.00 84.47           O  
ATOM    784  CG  LYS A  99     -21.180   1.162  -7.113  1.00 84.47           C  
ATOM    785  CD  LYS A  99     -20.881   2.393  -7.958  1.00 84.47           C  
ATOM    786  CE  LYS A  99     -21.538   2.304  -9.329  1.00 84.47           C  
ATOM    787  NZ  LYS A  99     -21.227   3.499 -10.170  1.00 84.47           N  
ATOM    788  N   TYR A 100     -20.167   0.778  -2.657  1.00 86.30           N  
ATOM    789  CA  TYR A 100     -19.278   1.030  -1.528  1.00 86.30           C  
ATOM    790  C   TYR A 100     -19.989   0.770  -0.206  1.00 86.30           C  
ATOM    791  CB  TYR A 100     -18.756   2.470  -1.566  1.00 86.30           C  
ATOM    792  O   TYR A 100     -20.922   1.491   0.157  1.00 86.30           O  
ATOM    793  CG  TYR A 100     -18.208   2.882  -2.911  1.00 86.30           C  
ATOM    794  CD1 TYR A 100     -16.993   2.380  -3.373  1.00 86.30           C  
ATOM    795  CD2 TYR A 100     -18.902   3.773  -3.721  1.00 86.30           C  
ATOM    796  CE1 TYR A 100     -16.483   2.758  -4.610  1.00 86.30           C  
ATOM    797  CE2 TYR A 100     -18.402   4.158  -4.961  1.00 86.30           C  
ATOM    798  OH  TYR A 100     -16.693   4.024  -6.622  1.00 86.30           O  
ATOM    799  CZ  TYR A 100     -17.193   3.646  -5.396  1.00 86.30           C  
ATOM    800  N   PRO A 101     -19.578  -0.369   0.450  1.00 87.21           N  
ATOM    801  CA  PRO A 101     -20.151  -0.552   1.785  1.00 87.21           C  
ATOM    802  C   PRO A 101     -19.777   0.573   2.747  1.00 87.21           C  
ATOM    803  CB  PRO A 101     -19.554  -1.885   2.245  1.00 87.21           C  
ATOM    804  O   PRO A 101     -18.620   1.000   2.784  1.00 87.21           O  
ATOM    805  CG  PRO A 101     -18.295  -2.033   1.455  1.00 87.21           C  
ATOM    806  CD  PRO A 101     -18.456  -1.293   0.158  1.00 87.21           C  
ATOM    807  N   LEU A 102     -20.801   1.130   3.391  1.00 86.31           N  
ATOM    808  CA  LEU A 102     -20.527   2.074   4.469  1.00 86.31           C  
ATOM    809  C   LEU A 102     -20.404   1.351   5.806  1.00 86.31           C  
ATOM    810  CB  LEU A 102     -21.629   3.134   4.547  1.00 86.31           C  
ATOM    811  O   LEU A 102     -21.410   0.935   6.386  1.00 86.31           O  
ATOM    812  CG  LEU A 102     -21.343   4.345   5.436  1.00 86.31           C  
ATOM    813  CD1 LEU A 102     -20.192   5.164   4.861  1.00 86.31           C  
ATOM    814  CD2 LEU A 102     -22.594   5.204   5.588  1.00 86.31           C  
ATOM    815  N   ASN A 103     -19.070   1.178   6.210  1.00 81.28           N  
ATOM    816  CA  ASN A 103     -18.779   0.364   7.386  1.00 81.28           C  
ATOM    817  C   ASN A 103     -19.118   1.104   8.677  1.00 81.28           C  
ATOM    818  CB  ASN A 103     -17.311  -0.066   7.390  1.00 81.28           C  
ATOM    819  O   ASN A 103     -18.998   2.328   8.746  1.00 81.28           O  
ATOM    820  CG  ASN A 103     -16.973  -1.000   6.245  1.00 81.28           C  
ATOM    821  ND2 ASN A 103     -15.705  -1.023   5.853  1.00 81.28           N  
ATOM    822  OD1 ASN A 103     -17.845  -1.695   5.716  1.00 81.28           O  
ATOM    823  N   CYS A 104     -19.654   0.396   9.663  1.00 74.98           N  
ATOM    824  CA  CYS A 104     -19.895   0.944  10.993  1.00 74.98           C  
ATOM    825  C   CYS A 104     -18.597   1.434  11.624  1.00 74.98           C  
ATOM    826  CB  CYS A 104     -20.548  -0.103  11.894  1.00 74.98           C  
ATOM    827  O   CYS A 104     -17.532   0.863  11.387  1.00 74.98           O  
ATOM    828  SG  CYS A 104     -19.442  -1.453  12.360  1.00 74.98           S  
ATOM    829  N   ALA A 105     -18.681   2.611  12.307  1.00 70.95           N  
ATOM    830  CA  ALA A 105     -17.499   3.134  12.986  1.00 70.95           C  
ATOM    831  C   ALA A 105     -17.048   2.196  14.102  1.00 70.95           C  
ATOM    832  CB  ALA A 105     -17.779   4.526  13.546  1.00 70.95           C  
ATOM    833  O   ALA A 105     -17.877   1.604  14.797  1.00 70.95           O  
ATOM    834  N   ASP A 106     -15.684   2.070  14.097  1.00 73.45           N  
ATOM    835  CA  ASP A 106     -15.150   1.312  15.225  1.00 73.45           C  
ATOM    836  C   ASP A 106     -15.424   2.027  16.546  1.00 73.45           C  
ATOM    837  CB  ASP A 106     -13.647   1.081  15.053  1.00 73.45           C  
ATOM    838  O   ASP A 106     -15.397   3.258  16.609  1.00 73.45           O  
ATOM    839  CG  ASP A 106     -13.322   0.093  13.947  1.00 73.45           C  
ATOM    840  OD1 ASP A 106     -14.208  -0.696  13.553  1.00 73.45           O  
ATOM    841  OD2 ASP A 106     -12.168   0.101  13.467  1.00 73.45           O  
ATOM    842  N   PRO A 107     -15.811   1.283  17.527  1.00 77.32           N  
ATOM    843  CA  PRO A 107     -16.133   1.867  18.831  1.00 77.32           C  
ATOM    844  C   PRO A 107     -14.914   2.466  19.528  1.00 77.32           C  
ATOM    845  CB  PRO A 107     -16.685   0.678  19.622  1.00 77.32           C  
ATOM    846  O   PRO A 107     -15.059   3.248  20.471  1.00 77.32           O  
ATOM    847  CG  PRO A 107     -16.071  -0.525  18.982  1.00 77.32           C  
ATOM    848  CD  PRO A 107     -15.872  -0.238  17.521  1.00 77.32           C  
ATOM    849  N   THR A 108     -13.694   2.162  19.002  1.00 79.05           N  
ATOM    850  CA  THR A 108     -12.448   2.709  19.526  1.00 79.05           C  
ATOM    851  C   THR A 108     -11.362   2.702  18.454  1.00 79.05           C  
ATOM    852  CB  THR A 108     -11.964   1.919  20.756  1.00 79.05           C  
ATOM    853  O   THR A 108     -11.386   1.870  17.544  1.00 79.05           O  
ATOM    854  CG2 THR A 108     -11.674   0.466  20.397  1.00 79.05           C  
ATOM    855  OG1 THR A 108     -10.768   2.523  21.264  1.00 79.05           O  
ATOM    856  N   SER A 109     -10.335   3.584  18.591  1.00 75.80           N  
ATOM    857  CA  SER A 109      -9.192   3.650  17.687  1.00 75.80           C  
ATOM    858  C   SER A 109      -7.992   2.901  18.257  1.00 75.80           C  
ATOM    859  CB  SER A 109      -8.810   5.105  17.410  1.00 75.80           C  
ATOM    860  O   SER A 109      -6.902   2.934  17.682  1.00 75.80           O  
ATOM    861  OG  SER A 109      -8.458   5.770  18.611  1.00 75.80           O  
ATOM    862  N   GLU A 110      -8.302   2.268  19.449  1.00 82.51           N  
ATOM    863  CA  GLU A 110      -7.207   1.553  20.098  1.00 82.51           C  
ATOM    864  C   GLU A 110      -6.770   0.346  19.274  1.00 82.51           C  
ATOM    865  CB  GLU A 110      -7.615   1.110  21.506  1.00 82.51           C  
ATOM    866  O   GLU A 110      -7.601  -0.330  18.664  1.00 82.51           O  
ATOM    867  CG  GLU A 110      -7.946   2.262  22.443  1.00 82.51           C  
ATOM    868  CD  GLU A 110      -6.726   3.077  22.845  1.00 82.51           C  
ATOM    869  OE1 GLU A 110      -6.883   4.264  23.210  1.00 82.51           O  
ATOM    870  OE2 GLU A 110      -5.605   2.524  22.792  1.00 82.51           O  
ATOM    871  N   ARG A 111      -5.433  -0.036  19.262  1.00 86.31           N  
ATOM    872  CA  ARG A 111      -4.834  -1.060  18.412  1.00 86.31           C  
ATOM    873  C   ARG A 111      -5.157  -2.458  18.928  1.00 86.31           C  
ATOM    874  CB  ARG A 111      -3.318  -0.870  18.327  1.00 86.31           C  
ATOM    875  O   ARG A 111      -5.035  -3.440  18.193  1.00 86.31           O  
ATOM    876  CG  ARG A 111      -2.895   0.379  17.570  1.00 86.31           C  
ATOM    877  CD  ARG A 111      -1.385   0.572  17.600  1.00 86.31           C  
ATOM    878  NE  ARG A 111      -0.689  -0.512  16.913  1.00 86.31           N  
ATOM    879  NH1 ARG A 111       1.360  -0.095  17.895  1.00 86.31           N  
ATOM    880  NH2 ARG A 111       1.131  -1.812  16.394  1.00 86.31           N  
ATOM    881  CZ  ARG A 111       0.599  -0.804  17.069  1.00 86.31           C  
ATOM    882  N   TRP A 112      -5.578  -2.546  20.279  1.00 90.06           N  
ATOM    883  CA  TRP A 112      -5.949  -3.856  20.805  1.00 90.06           C  
ATOM    884  C   TRP A 112      -7.343  -4.257  20.332  1.00 90.06           C  
ATOM    885  CB  TRP A 112      -5.896  -3.857  22.335  1.00 90.06           C  
ATOM    886  O   TRP A 112      -7.790  -5.380  20.579  1.00 90.06           O  
ATOM    887  CG  TRP A 112      -6.497  -2.637  22.966  1.00 90.06           C  
ATOM    888  CD1 TRP A 112      -5.829  -1.550  23.459  1.00 90.06           C  
ATOM    889  CD2 TRP A 112      -7.889  -2.382  23.177  1.00 90.06           C  
ATOM    890  CE2 TRP A 112      -7.993  -1.120  23.802  1.00 90.06           C  
ATOM    891  CE3 TRP A 112      -9.060  -3.099  22.896  1.00 90.06           C  
ATOM    892  NE1 TRP A 112      -6.724  -0.634  23.963  1.00 90.06           N  
ATOM    893  CH2 TRP A 112     -10.354  -1.281  23.866  1.00 90.06           C  
ATOM    894  CZ2 TRP A 112      -9.224  -0.559  24.152  1.00 90.06           C  
ATOM    895  CZ3 TRP A 112     -10.284  -2.539  23.245  1.00 90.06           C  
ATOM    896  N   PHE A 113      -8.049  -3.421  19.628  1.00 89.78           N  
ATOM    897  CA  PHE A 113      -9.358  -3.735  19.067  1.00 89.78           C  
ATOM    898  C   PHE A 113      -9.224  -4.270  17.646  1.00 89.78           C  
ATOM    899  CB  PHE A 113     -10.260  -2.497  19.079  1.00 89.78           C  
ATOM    900  O   PHE A 113      -8.785  -3.552  16.746  1.00 89.78           O  
ATOM    901  CG  PHE A 113     -11.637  -2.744  18.525  1.00 89.78           C  
ATOM    902  CD1 PHE A 113     -12.038  -2.153  17.333  1.00 89.78           C  
ATOM    903  CD2 PHE A 113     -12.531  -3.569  19.196  1.00 89.78           C  
ATOM    904  CE1 PHE A 113     -13.312  -2.380  16.818  1.00 89.78           C  
ATOM    905  CE2 PHE A 113     -13.805  -3.800  18.687  1.00 89.78           C  
ATOM    906  CZ  PHE A 113     -14.195  -3.204  17.498  1.00 89.78           C  
ATOM    907  N   HIS A 114      -9.646  -5.443  17.348  1.00 87.95           N  
ATOM    908  CA  HIS A 114      -9.394  -6.162  16.104  1.00 87.95           C  
ATOM    909  C   HIS A 114     -10.647  -6.218  15.237  1.00 87.95           C  
ATOM    910  CB  HIS A 114      -8.894  -7.578  16.396  1.00 87.95           C  
ATOM    911  O   HIS A 114     -10.624  -6.782  14.140  1.00 87.95           O  
ATOM    912  CG  HIS A 114      -7.464  -7.632  16.829  1.00 87.95           C  
ATOM    913  CD2 HIS A 114      -6.826  -7.038  17.865  1.00 87.95           C  
ATOM    914  ND1 HIS A 114      -6.510  -8.367  16.159  1.00 87.95           N  
ATOM    915  CE1 HIS A 114      -5.344  -8.223  16.767  1.00 87.95           C  
ATOM    916  NE2 HIS A 114      -5.509  -7.421  17.805  1.00 87.95           N  
ATOM    917  N   GLY A 115     -11.662  -5.461  15.713  1.00 82.04           N  
ATOM    918  CA  GLY A 115     -12.891  -5.429  14.936  1.00 82.04           C  
ATOM    919  C   GLY A 115     -13.483  -6.805  14.699  1.00 82.04           C  
ATOM    920  O   GLY A 115     -13.699  -7.566  15.645  1.00 82.04           O  
ATOM    921  N   HIS A 116     -13.618  -7.158  13.399  1.00 77.82           N  
ATOM    922  CA  HIS A 116     -14.220  -8.431  13.020  1.00 77.82           C  
ATOM    923  C   HIS A 116     -13.186  -9.551  13.019  1.00 77.82           C  
ATOM    924  CB  HIS A 116     -14.879  -8.323  11.644  1.00 77.82           C  
ATOM    925  O   HIS A 116     -12.390  -9.666  12.085  1.00 77.82           O  
ATOM    926  CG  HIS A 116     -15.689  -9.524  11.271  1.00 77.82           C  
ATOM    927  CD2 HIS A 116     -15.507 -10.453  10.303  1.00 77.82           C  
ATOM    928  ND1 HIS A 116     -16.846  -9.876  11.931  1.00 77.82           N  
ATOM    929  CE1 HIS A 116     -17.342 -10.973  11.384  1.00 77.82           C  
ATOM    930  NE2 HIS A 116     -16.549 -11.343  10.394  1.00 77.82           N  
ATOM    931  N   LEU A 117     -13.065 -10.300  13.959  1.00 84.47           N  
ATOM    932  CA  LEU A 117     -12.155 -11.417  14.182  1.00 84.47           C  
ATOM    933  C   LEU A 117     -12.871 -12.572  14.874  1.00 84.47           C  
ATOM    934  CB  LEU A 117     -10.954 -10.971  15.020  1.00 84.47           C  
ATOM    935  O   LEU A 117     -13.474 -12.388  15.934  1.00 84.47           O  
ATOM    936  CG  LEU A 117      -9.773 -11.941  15.082  1.00 84.47           C  
ATOM    937  CD1 LEU A 117      -9.036 -11.965  13.747  1.00 84.47           C  
ATOM    938  CD2 LEU A 117      -8.826 -11.559  16.215  1.00 84.47           C  
ATOM    939  N   SER A 118     -12.845 -13.774  14.146  1.00 87.21           N  
ATOM    940  CA  SER A 118     -13.511 -14.924  14.749  1.00 87.21           C  
ATOM    941  C   SER A 118     -12.774 -15.398  15.997  1.00 87.21           C  
ATOM    942  CB  SER A 118     -13.617 -16.071  13.743  1.00 87.21           C  
ATOM    943  O   SER A 118     -11.585 -15.118  16.166  1.00 87.21           O  
ATOM    944  OG  SER A 118     -12.349 -16.661  13.517  1.00 87.21           O  
ATOM    945  N   GLY A 119     -13.543 -16.019  16.841  1.00 88.16           N  
ATOM    946  CA  GLY A 119     -12.925 -16.615  18.015  1.00 88.16           C  
ATOM    947  C   GLY A 119     -11.758 -17.524  17.679  1.00 88.16           C  
ATOM    948  O   GLY A 119     -10.721 -17.483  18.345  1.00 88.16           O  
ATOM    949  N   LYS A 120     -11.867 -18.331  16.628  1.00 89.35           N  
ATOM    950  CA  LYS A 120     -10.817 -19.234  16.167  1.00 89.35           C  
ATOM    951  C   LYS A 120      -9.591 -18.457  15.695  1.00 89.35           C  
ATOM    952  CB  LYS A 120     -11.335 -20.130  15.041  1.00 89.35           C  
ATOM    953  O   LYS A 120      -8.457 -18.829  16.004  1.00 89.35           O  
ATOM    954  CG  LYS A 120     -12.294 -21.216  15.505  1.00 89.35           C  
ATOM    955  CD  LYS A 120     -12.669 -22.155  14.366  1.00 89.35           C  
ATOM    956  CE  LYS A 120     -13.686 -23.197  14.811  1.00 89.35           C  
ATOM    957  NZ  LYS A 120     -14.090 -24.093  13.686  1.00 89.35           N  
ATOM    958  N   GLU A 121      -9.819 -17.468  14.914  1.00 88.95           N  
ATOM    959  CA  GLU A 121      -8.746 -16.607  14.426  1.00 88.95           C  
ATOM    960  C   GLU A 121      -8.016 -15.925  15.580  1.00 88.95           C  
ATOM    961  CB  GLU A 121      -9.299 -15.556  13.459  1.00 88.95           C  
ATOM    962  O   GLU A 121      -6.790 -15.804  15.560  1.00 88.95           O  
ATOM    963  CG  GLU A 121      -9.763 -16.129  12.128  1.00 88.95           C  
ATOM    964  CD  GLU A 121     -10.529 -15.127  11.278  1.00 88.95           C  
ATOM    965  OE1 GLU A 121     -10.404 -15.167  10.033  1.00 88.95           O  
ATOM    966  OE2 GLU A 121     -11.259 -14.296  11.862  1.00 88.95           O  
ATOM    967  N   ALA A 122      -8.849 -15.428  16.544  1.00 90.70           N  
ATOM    968  CA  ALA A 122      -8.278 -14.784  17.724  1.00 90.70           C  
ATOM    969  C   ALA A 122      -7.385 -15.749  18.498  1.00 90.70           C  
ATOM    970  CB  ALA A 122      -9.386 -14.248  18.627  1.00 90.70           C  
ATOM    971  O   ALA A 122      -6.302 -15.373  18.954  1.00 90.70           O  
ATOM    972  N   GLU A 123      -7.808 -16.948  18.592  1.00 92.52           N  
ATOM    973  CA  GLU A 123      -7.024 -17.977  19.269  1.00 92.52           C  
ATOM    974  C   GLU A 123      -5.700 -18.224  18.551  1.00 92.52           C  
ATOM    975  CB  GLU A 123      -7.819 -19.281  19.369  1.00 92.52           C  
ATOM    976  O   GLU A 123      -4.652 -18.333  19.190  1.00 92.52           O  
ATOM    977  CG  GLU A 123      -8.978 -19.220  20.353  1.00 92.52           C  
ATOM    978  CD  GLU A 123      -9.790 -20.504  20.404  1.00 92.52           C  
ATOM    979  OE1 GLU A 123     -10.786 -20.563  21.160  1.00 92.52           O  
ATOM    980  OE2 GLU A 123      -9.426 -21.460  19.684  1.00 92.52           O  
ATOM    981  N   LYS A 124      -5.794 -18.356  17.251  1.00 89.92           N  
ATOM    982  CA  LYS A 124      -4.607 -18.554  16.425  1.00 89.92           C  
ATOM    983  C   LYS A 124      -3.618 -17.405  16.598  1.00 89.92           C  
ATOM    984  CB  LYS A 124      -4.994 -18.695  14.952  1.00 89.92           C  
ATOM    985  O   LYS A 124      -2.422 -17.632  16.795  1.00 89.92           O  
ATOM    986  CG  LYS A 124      -3.823 -19.003  14.031  1.00 89.92           C  
ATOM    987  CD  LYS A 124      -4.270 -19.122  12.580  1.00 89.92           C  
ATOM    988  CE  LYS A 124      -3.086 -19.319  11.643  1.00 89.92           C  
ATOM    989  NZ  LYS A 124      -3.505 -19.304  10.209  1.00 89.92           N  
ATOM    990  N   LEU A 125      -4.116 -16.150  16.608  1.00 89.64           N  
ATOM    991  CA  LEU A 125      -3.289 -14.954  16.725  1.00 89.64           C  
ATOM    992  C   LEU A 125      -2.616 -14.891  18.092  1.00 89.64           C  
ATOM    993  CB  LEU A 125      -4.131 -13.696  16.500  1.00 89.64           C  
ATOM    994  O   LEU A 125      -1.417 -14.616  18.187  1.00 89.64           O  
ATOM    995  CG  LEU A 125      -4.526 -13.395  15.053  1.00 89.64           C  
ATOM    996  CD1 LEU A 125      -5.492 -12.216  15.001  1.00 89.64           C  
ATOM    997  CD2 LEU A 125      -3.288 -13.116  14.207  1.00 89.64           C  
ATOM    998  N   LEU A 126      -3.354 -15.121  19.091  1.00 90.42           N  
ATOM    999  CA  LEU A 126      -2.861 -15.025  20.461  1.00 90.42           C  
ATOM   1000  C   LEU A 126      -1.887 -16.157  20.769  1.00 90.42           C  
ATOM   1001  CB  LEU A 126      -4.027 -15.055  21.453  1.00 90.42           C  
ATOM   1002  O   LEU A 126      -0.900 -15.956  21.480  1.00 90.42           O  
ATOM   1003  CG  LEU A 126      -4.827 -13.760  21.598  1.00 90.42           C  
ATOM   1004  CD1 LEU A 126      -6.154 -14.032  22.300  1.00 90.42           C  
ATOM   1005  CD2 LEU A 126      -4.019 -12.714  22.359  1.00 90.42           C  
ATOM   1006  N   THR A 127      -2.108 -17.260  20.195  1.00 88.80           N  
ATOM   1007  CA  THR A 127      -1.231 -18.410  20.394  1.00 88.80           C  
ATOM   1008  C   THR A 127       0.076 -18.231  19.628  1.00 88.80           C  
ATOM   1009  CB  THR A 127      -1.915 -19.717  19.952  1.00 88.80           C  
ATOM   1010  O   THR A 127       1.150 -18.561  20.137  1.00 88.80           O  
ATOM   1011  CG2 THR A 127      -1.015 -20.921  20.205  1.00 88.80           C  
ATOM   1012  OG1 THR A 127      -3.135 -19.883  20.685  1.00 88.80           O  
ATOM   1013  N   GLU A 128      -0.003 -17.685  18.411  1.00 85.71           N  
ATOM   1014  CA  GLU A 128       1.153 -17.566  17.528  1.00 85.71           C  
ATOM   1015  C   GLU A 128       2.018 -16.367  17.910  1.00 85.71           C  
ATOM   1016  CB  GLU A 128       0.707 -17.448  16.069  1.00 85.71           C  
ATOM   1017  O   GLU A 128       3.247 -16.448  17.883  1.00 85.71           O  
ATOM   1018  CG  GLU A 128       0.199 -18.754  15.474  1.00 85.71           C  
ATOM   1019  CD  GLU A 128      -0.302 -18.608  14.046  1.00 85.71           C  
ATOM   1020  OE1 GLU A 128      -0.693 -19.627  13.433  1.00 85.71           O  
ATOM   1021  OE2 GLU A 128      -0.302 -17.466  13.535  1.00 85.71           O  
ATOM   1022  N   LYS A 129       1.371 -15.312  18.367  1.00 84.90           N  
ATOM   1023  CA  LYS A 129       2.081 -14.042  18.484  1.00 84.90           C  
ATOM   1024  C   LYS A 129       2.073 -13.539  19.925  1.00 84.90           C  
ATOM   1025  CB  LYS A 129       1.461 -12.993  17.560  1.00 84.90           C  
ATOM   1026  O   LYS A 129       2.836 -12.638  20.278  1.00 84.90           O  
ATOM   1027  CG  LYS A 129       1.598 -13.314  16.079  1.00 84.90           C  
ATOM   1028  CD  LYS A 129       1.026 -12.201  15.210  1.00 84.90           C  
ATOM   1029  CE  LYS A 129       1.155 -12.525  13.728  1.00 84.90           C  
ATOM   1030  NZ  LYS A 129       0.624 -11.423  12.872  1.00 84.90           N  
ATOM   1031  N   GLY A 130       1.225 -14.099  20.693  1.00 85.15           N  
ATOM   1032  CA  GLY A 130       1.018 -13.548  22.022  1.00 85.15           C  
ATOM   1033  C   GLY A 130       1.725 -14.334  23.111  1.00 85.15           C  
ATOM   1034  O   GLY A 130       2.202 -15.445  22.871  1.00 85.15           O  
ATOM   1035  N   LYS A 131       1.959 -13.735  24.234  1.00 88.18           N  
ATOM   1036  CA  LYS A 131       2.456 -14.348  25.462  1.00 88.18           C  
ATOM   1037  C   LYS A 131       1.386 -14.348  26.549  1.00 88.18           C  
ATOM   1038  CB  LYS A 131       3.707 -13.620  25.958  1.00 88.18           C  
ATOM   1039  O   LYS A 131       0.317 -13.758  26.376  1.00 88.18           O  
ATOM   1040  CG  LYS A 131       4.849 -13.597  24.953  1.00 88.18           C  
ATOM   1041  CD  LYS A 131       6.044 -12.816  25.483  1.00 88.18           C  
ATOM   1042  CE  LYS A 131       7.175 -12.764  24.465  1.00 88.18           C  
ATOM   1043  NZ  LYS A 131       8.340 -11.977  24.971  1.00 88.18           N  
ATOM   1044  N   HIS A 132       1.731 -15.107  27.602  1.00 87.95           N  
ATOM   1045  CA  HIS A 132       0.804 -15.115  28.728  1.00 87.95           C  
ATOM   1046  C   HIS A 132       0.397 -13.698  29.117  1.00 87.95           C  
ATOM   1047  CB  HIS A 132       1.426 -15.831  29.928  1.00 87.95           C  
ATOM   1048  O   HIS A 132       1.255 -12.840  29.337  1.00 87.95           O  
ATOM   1049  CG  HIS A 132       0.581 -15.780  31.162  1.00 87.95           C  
ATOM   1050  CD2 HIS A 132       0.672 -15.007  32.269  1.00 87.95           C  
ATOM   1051  ND1 HIS A 132      -0.510 -16.599  31.350  1.00 87.95           N  
ATOM   1052  CE1 HIS A 132      -1.056 -16.331  32.525  1.00 87.95           C  
ATOM   1053  NE2 HIS A 132      -0.358 -15.369  33.102  1.00 87.95           N  
ATOM   1054  N   GLY A 133      -0.988 -13.515  29.096  1.00 88.58           N  
ATOM   1055  CA  GLY A 133      -1.462 -12.201  29.501  1.00 88.58           C  
ATOM   1056  C   GLY A 133      -1.727 -11.275  28.329  1.00 88.58           C  
ATOM   1057  O   GLY A 133      -2.198 -10.150  28.514  1.00 88.58           O  
ATOM   1058  N   SER A 134      -1.350 -11.860  27.089  1.00 93.68           N  
ATOM   1059  CA  SER A 134      -1.701 -11.120  25.881  1.00 93.68           C  
ATOM   1060  C   SER A 134      -3.209 -11.114  25.655  1.00 93.68           C  
ATOM   1061  CB  SER A 134      -0.997 -11.719  24.662  1.00 93.68           C  
ATOM   1062  O   SER A 134      -3.884 -12.113  25.911  1.00 93.68           O  
ATOM   1063  OG  SER A 134       0.408 -11.563  24.765  1.00 93.68           O  
ATOM   1064  N   PHE A 135      -3.675  -9.909  25.160  1.00 95.08           N  
ATOM   1065  CA  PHE A 135      -5.121  -9.807  25.001  1.00 95.08           C  
ATOM   1066  C   PHE A 135      -5.473  -9.002  23.756  1.00 95.08           C  
ATOM   1067  CB  PHE A 135      -5.756  -9.165  26.238  1.00 95.08           C  
ATOM   1068  O   PHE A 135      -4.647  -8.241  23.249  1.00 95.08           O  
ATOM   1069  CG  PHE A 135      -5.420  -7.708  26.406  1.00 95.08           C  
ATOM   1070  CD1 PHE A 135      -4.252  -7.319  27.050  1.00 95.08           C  
ATOM   1071  CD2 PHE A 135      -6.274  -6.727  25.918  1.00 95.08           C  
ATOM   1072  CE1 PHE A 135      -3.939  -5.970  27.206  1.00 95.08           C  
ATOM   1073  CE2 PHE A 135      -5.967  -5.377  26.071  1.00 95.08           C  
ATOM   1074  CZ  PHE A 135      -4.800  -5.001  26.716  1.00 95.08           C  
ATOM   1075  N   LEU A 136      -6.678  -9.204  23.220  1.00 95.48           N  
ATOM   1076  CA  LEU A 136      -7.288  -8.405  22.164  1.00 95.48           C  
ATOM   1077  C   LEU A 136      -8.803  -8.354  22.327  1.00 95.48           C  
ATOM   1078  CB  LEU A 136      -6.930  -8.971  20.787  1.00 95.48           C  
ATOM   1079  O   LEU A 136      -9.389  -9.208  22.997  1.00 95.48           O  
ATOM   1080  CG  LEU A 136      -7.388 -10.403  20.503  1.00 95.48           C  
ATOM   1081  CD1 LEU A 136      -8.869 -10.423  20.142  1.00 95.48           C  
ATOM   1082  CD2 LEU A 136      -6.552 -11.021  19.388  1.00 95.48           C  
ATOM   1083  N   VAL A 137      -9.417  -7.298  21.815  1.00 94.53           N  
ATOM   1084  CA  VAL A 137     -10.867  -7.130  21.840  1.00 94.53           C  
ATOM   1085  C   VAL A 137     -11.424  -7.246  20.423  1.00 94.53           C  
ATOM   1086  CB  VAL A 137     -11.271  -5.776  22.463  1.00 94.53           C  
ATOM   1087  O   VAL A 137     -10.826  -6.740  19.470  1.00 94.53           O  
ATOM   1088  CG1 VAL A 137     -12.785  -5.583  22.400  1.00 94.53           C  
ATOM   1089  CG2 VAL A 137     -10.777  -5.684  23.906  1.00 94.53           C  
ATOM   1090  N   ARG A 138     -12.506  -7.977  20.316  1.00 92.39           N  
ATOM   1091  CA  ARG A 138     -13.148  -8.188  19.022  1.00 92.39           C  
ATOM   1092  C   ARG A 138     -14.665  -8.088  19.140  1.00 92.39           C  
ATOM   1093  CB  ARG A 138     -12.756  -9.550  18.444  1.00 92.39           C  
ATOM   1094  O   ARG A 138     -15.216  -8.197  20.238  1.00 92.39           O  
ATOM   1095  CG  ARG A 138     -13.167 -10.729  19.312  1.00 92.39           C  
ATOM   1096  CD  ARG A 138     -12.737 -12.055  18.701  1.00 92.39           C  
ATOM   1097  NE  ARG A 138     -13.111 -13.185  19.548  1.00 92.39           N  
ATOM   1098  NH1 ARG A 138     -15.340 -13.169  18.940  1.00 92.39           N  
ATOM   1099  NH2 ARG A 138     -14.568 -14.718  20.444  1.00 92.39           N  
ATOM   1100  CZ  ARG A 138     -14.339 -13.688  19.642  1.00 92.39           C  
ATOM   1101  N   GLU A 139     -15.281  -7.980  17.922  1.00 86.95           N  
ATOM   1102  CA  GLU A 139     -16.741  -8.001  17.905  1.00 86.95           C  
ATOM   1103  C   GLU A 139     -17.276  -9.406  18.163  1.00 86.95           C  
ATOM   1104  CB  GLU A 139     -17.270  -7.473  16.568  1.00 86.95           C  
ATOM   1105  O   GLU A 139     -16.675 -10.394  17.734  1.00 86.95           O  
ATOM   1106  CG  GLU A 139     -17.088  -5.974  16.384  1.00 86.95           C  
ATOM   1107  CD  GLU A 139     -17.664  -5.456  15.075  1.00 86.95           C  
ATOM   1108  OE1 GLU A 139     -17.607  -4.230  14.830  1.00 86.95           O  
ATOM   1109  OE2 GLU A 139     -18.177  -6.284  14.290  1.00 86.95           O  
ATOM   1110  N   SER A 140     -18.406  -9.441  18.941  1.00 86.88           N  
ATOM   1111  CA  SER A 140     -19.028 -10.736  19.201  1.00 86.88           C  
ATOM   1112  C   SER A 140     -19.735 -11.269  17.960  1.00 86.88           C  
ATOM   1113  CB  SER A 140     -20.021 -10.631  20.359  1.00 86.88           C  
ATOM   1114  O   SER A 140     -20.502 -10.548  17.318  1.00 86.88           O  
ATOM   1115  OG  SER A 140     -20.708 -11.857  20.544  1.00 86.88           O  
ATOM   1116  N   GLN A 141     -19.437 -12.617  17.629  1.00 81.70           N  
ATOM   1117  CA  GLN A 141     -20.125 -13.219  16.491  1.00 81.70           C  
ATOM   1118  C   GLN A 141     -21.478 -13.790  16.905  1.00 81.70           C  
ATOM   1119  CB  GLN A 141     -19.264 -14.315  15.861  1.00 81.70           C  
ATOM   1120  O   GLN A 141     -22.384 -13.916  16.079  1.00 81.70           O  
ATOM   1121  CG  GLN A 141     -18.044 -13.788  15.118  1.00 81.70           C  
ATOM   1122  CD  GLN A 141     -17.274 -14.881  14.401  1.00 81.70           C  
ATOM   1123  NE2 GLN A 141     -17.072 -14.709  13.099  1.00 81.70           N  
ATOM   1124  OE1 GLN A 141     -16.865 -15.873  15.013  1.00 81.70           O  
ATOM   1125  N   SER A 142     -21.661 -14.024  18.204  1.00 80.20           N  
ATOM   1126  CA  SER A 142     -22.853 -14.680  18.732  1.00 80.20           C  
ATOM   1127  C   SER A 142     -23.883 -13.660  19.205  1.00 80.20           C  
ATOM   1128  CB  SER A 142     -22.483 -15.615  19.885  1.00 80.20           C  
ATOM   1129  O   SER A 142     -25.085 -13.931  19.192  1.00 80.20           O  
ATOM   1130  OG  SER A 142     -21.773 -14.915  20.892  1.00 80.20           O  
ATOM   1131  N   HIS A 143     -23.516 -12.487  19.691  1.00 78.20           N  
ATOM   1132  CA  HIS A 143     -24.407 -11.429  20.154  1.00 78.20           C  
ATOM   1133  C   HIS A 143     -24.043 -10.088  19.526  1.00 78.20           C  
ATOM   1134  CB  HIS A 143     -24.366 -11.323  21.679  1.00 78.20           C  
ATOM   1135  O   HIS A 143     -23.183  -9.370  20.041  1.00 78.20           O  
ATOM   1136  CG  HIS A 143     -24.868 -12.545  22.380  1.00 78.20           C  
ATOM   1137  CD2 HIS A 143     -26.085 -12.837  22.897  1.00 78.20           C  
ATOM   1138  ND1 HIS A 143     -24.074 -13.647  22.616  1.00 78.20           N  
ATOM   1139  CE1 HIS A 143     -24.783 -14.566  23.249  1.00 78.20           C  
ATOM   1140  NE2 HIS A 143     -26.007 -14.099  23.432  1.00 78.20           N  
ATOM   1141  N   PRO A 144     -24.690  -9.737  18.384  1.00 67.80           N  
ATOM   1142  CA  PRO A 144     -24.414  -8.491  17.664  1.00 67.80           C  
ATOM   1143  C   PRO A 144     -24.555  -7.255  18.549  1.00 67.80           C  
ATOM   1144  CB  PRO A 144     -25.463  -8.488  16.550  1.00 67.80           C  
ATOM   1145  O   PRO A 144     -25.507  -7.154  19.327  1.00 67.80           O  
ATOM   1146  CG  PRO A 144     -25.780  -9.930  16.319  1.00 67.80           C  
ATOM   1147  CD  PRO A 144     -25.705 -10.651  17.634  1.00 67.80           C  
ATOM   1148  N   GLY A 145     -23.522  -6.350  18.403  1.00 71.72           N  
ATOM   1149  CA  GLY A 145     -23.525  -5.144  19.216  1.00 71.72           C  
ATOM   1150  C   GLY A 145     -22.729  -5.287  20.500  1.00 71.72           C  
ATOM   1151  O   GLY A 145     -22.345  -4.289  21.112  1.00 71.72           O  
ATOM   1152  N   ASP A 146     -22.415  -6.577  20.869  1.00 87.46           N  
ATOM   1153  CA  ASP A 146     -21.537  -6.858  22.001  1.00 87.46           C  
ATOM   1154  C   ASP A 146     -20.107  -7.120  21.536  1.00 87.46           C  
ATOM   1155  CB  ASP A 146     -22.058  -8.055  22.800  1.00 87.46           C  
ATOM   1156  O   ASP A 146     -19.855  -7.261  20.337  1.00 87.46           O  
ATOM   1157  CG  ASP A 146     -23.372  -7.770  23.506  1.00 87.46           C  
ATOM   1158  OD1 ASP A 146     -23.793  -6.595  23.561  1.00 87.46           O  
ATOM   1159  OD2 ASP A 146     -23.990  -8.730  24.016  1.00 87.46           O  
ATOM   1160  N   PHE A 147     -19.223  -7.273  22.484  1.00 92.26           N  
ATOM   1161  CA  PHE A 147     -17.809  -7.463  22.186  1.00 92.26           C  
ATOM   1162  C   PHE A 147     -17.230  -8.605  23.013  1.00 92.26           C  
ATOM   1163  CB  PHE A 147     -17.024  -6.174  22.450  1.00 92.26           C  
ATOM   1164  O   PHE A 147     -17.854  -9.062  23.972  1.00 92.26           O  
ATOM   1165  CG  PHE A 147     -17.550  -4.980  21.701  1.00 92.26           C  
ATOM   1166  CD1 PHE A 147     -17.073  -4.671  20.433  1.00 92.26           C  
ATOM   1167  CD2 PHE A 147     -18.522  -4.164  22.266  1.00 92.26           C  
ATOM   1168  CE1 PHE A 147     -17.559  -3.566  19.737  1.00 92.26           C  
ATOM   1169  CE2 PHE A 147     -19.012  -3.058  21.577  1.00 92.26           C  
ATOM   1170  CZ  PHE A 147     -18.528  -2.761  20.313  1.00 92.26           C  
ATOM   1171  N   VAL A 148     -16.062  -9.072  22.565  1.00 94.24           N  
ATOM   1172  CA  VAL A 148     -15.428 -10.178  23.274  1.00 94.24           C  
ATOM   1173  C   VAL A 148     -13.980  -9.820  23.602  1.00 94.24           C  
ATOM   1174  CB  VAL A 148     -15.481 -11.485  22.452  1.00 94.24           C  
ATOM   1175  O   VAL A 148     -13.232  -9.375  22.729  1.00 94.24           O  
ATOM   1176  CG1 VAL A 148     -14.803 -12.626  23.208  1.00 94.24           C  
ATOM   1177  CG2 VAL A 148     -16.927 -11.846  22.117  1.00 94.24           C  
ATOM   1178  N   LEU A 149     -13.612  -9.913  24.912  1.00 94.89           N  
ATOM   1179  CA  LEU A 149     -12.230  -9.828  25.371  1.00 94.89           C  
ATOM   1180  C   LEU A 149     -11.569 -11.202  25.364  1.00 94.89           C  
ATOM   1181  CB  LEU A 149     -12.169  -9.227  26.778  1.00 94.89           C  
ATOM   1182  O   LEU A 149     -11.968 -12.091  26.120  1.00 94.89           O  
ATOM   1183  CG  LEU A 149     -10.779  -9.112  27.407  1.00 94.89           C  
ATOM   1184  CD1 LEU A 149      -9.904  -8.168  26.589  1.00 94.89           C  
ATOM   1185  CD2 LEU A 149     -10.884  -8.637  28.852  1.00 94.89           C  
ATOM   1186  N   SER A 150     -10.586 -11.415  24.466  1.00 94.76           N  
ATOM   1187  CA  SER A 150      -9.846 -12.667  24.358  1.00 94.76           C  
ATOM   1188  C   SER A 150      -8.476 -12.558  25.020  1.00 94.76           C  
ATOM   1189  CB  SER A 150      -9.682 -13.070  22.892  1.00 94.76           C  
ATOM   1190  O   SER A 150      -7.704 -11.648  24.713  1.00 94.76           O  
ATOM   1191  OG  SER A 150     -10.945 -13.202  22.263  1.00 94.76           O  
ATOM   1192  N   VAL A 151      -8.212 -13.505  25.921  1.00 93.76           N  
ATOM   1193  CA  VAL A 151      -6.998 -13.407  26.725  1.00 93.76           C  
ATOM   1194  C   VAL A 151      -6.260 -14.743  26.711  1.00 93.76           C  
ATOM   1195  CB  VAL A 151      -7.312 -12.986  28.178  1.00 93.76           C  
ATOM   1196  O   VAL A 151      -6.870 -15.799  26.895  1.00 93.76           O  
ATOM   1197  CG1 VAL A 151      -6.023 -12.737  28.959  1.00 93.76           C  
ATOM   1198  CG2 VAL A 151      -8.199 -11.742  28.194  1.00 93.76           C  
ATOM   1199  N   ARG A 152      -4.975 -14.652  26.519  1.00 91.64           N  
ATOM   1200  CA  ARG A 152      -4.147 -15.851  26.606  1.00 91.64           C  
ATOM   1201  C   ARG A 152      -3.814 -16.182  28.057  1.00 91.64           C  
ATOM   1202  CB  ARG A 152      -2.859 -15.675  25.800  1.00 91.64           C  
ATOM   1203  O   ARG A 152      -3.211 -15.370  28.762  1.00 91.64           O  
ATOM   1204  CG  ARG A 152      -1.989 -16.921  25.750  1.00 91.64           C  
ATOM   1205  CD  ARG A 152      -0.848 -16.772  24.753  1.00 91.64           C  
ATOM   1206  NE  ARG A 152      -0.015 -17.971  24.704  1.00 91.64           N  
ATOM   1207  NH1 ARG A 152       1.340 -17.210  22.994  1.00 91.64           N  
ATOM   1208  NH2 ARG A 152       1.695 -19.281  23.909  1.00 91.64           N  
ATOM   1209  CZ  ARG A 152       1.005 -18.151  23.869  1.00 91.64           C  
ATOM   1210  N   THR A 153      -4.301 -17.312  28.612  1.00 82.97           N  
ATOM   1211  CA  THR A 153      -4.325 -17.646  30.032  1.00 82.97           C  
ATOM   1212  C   THR A 153      -3.450 -18.864  30.316  1.00 82.97           C  
ATOM   1213  CB  THR A 153      -5.761 -17.917  30.518  1.00 82.97           C  
ATOM   1214  O   THR A 153      -3.151 -19.163  31.474  1.00 82.97           O  
ATOM   1215  CG2 THR A 153      -6.604 -16.647  30.479  1.00 82.97           C  
ATOM   1216  OG1 THR A 153      -6.366 -18.905  29.674  1.00 82.97           O  
ATOM   1217  N   GLY A 154      -2.436 -19.329  29.333  1.00 70.86           N  
ATOM   1218  CA  GLY A 154      -1.533 -20.455  29.513  1.00 70.86           C  
ATOM   1219  C   GLY A 154      -0.072 -20.079  29.351  1.00 70.86           C  
ATOM   1220  O   GLY A 154       0.250 -19.080  28.705  1.00 70.86           O  
ATOM   1221  N   ASP A 155       0.866 -20.682  30.295  1.00 62.98           N  
ATOM   1222  CA  ASP A 155       2.316 -20.519  30.282  1.00 62.98           C  
ATOM   1223  C   ASP A 155       2.965 -21.453  29.264  1.00 62.98           C  
ATOM   1224  CB  ASP A 155       2.897 -20.774  31.675  1.00 62.98           C  
ATOM   1225  O   ASP A 155       2.488 -22.569  29.044  1.00 62.98           O  
ATOM   1226  CG  ASP A 155       2.532 -19.692  32.676  1.00 62.98           C  
ATOM   1227  OD1 ASP A 155       2.152 -18.577  32.258  1.00 62.98           O  
ATOM   1228  OD2 ASP A 155       2.629 -19.956  33.894  1.00 62.98           O  
ATOM   1229  N   ASP A 156       3.669 -20.919  28.191  1.00 57.26           N  
ATOM   1230  CA  ASP A 156       4.530 -21.585  27.219  1.00 57.26           C  
ATOM   1231  C   ASP A 156       5.416 -22.629  27.895  1.00 57.26           C  
ATOM   1232  CB  ASP A 156       5.394 -20.563  26.478  1.00 57.26           C  
ATOM   1233  O   ASP A 156       5.769 -23.640  27.284  1.00 57.26           O  
ATOM   1234  CG  ASP A 156       4.635 -19.819  25.394  1.00 57.26           C  
ATOM   1235  OD1 ASP A 156       3.568 -20.301  24.956  1.00 57.26           O  
ATOM   1236  OD2 ASP A 156       5.109 -18.742  24.972  1.00 57.26           O  
ATOM   1237  N   LYS A 157       5.252 -22.853  29.328  1.00 51.97           N  
ATOM   1238  CA  LYS A 157       6.185 -23.708  30.057  1.00 51.97           C  
ATOM   1239  C   LYS A 157       5.441 -24.707  30.939  1.00 51.97           C  
ATOM   1240  CB  LYS A 157       7.134 -22.863  30.908  1.00 51.97           C  
ATOM   1241  O   LYS A 157       6.054 -25.599  31.528  1.00 51.97           O  
ATOM   1242  CG  LYS A 157       8.174 -22.098  30.102  1.00 51.97           C  
ATOM   1243  CD  LYS A 157       9.298 -21.578  30.989  1.00 51.97           C  
ATOM   1244  CE  LYS A 157      10.320 -20.783  30.189  1.00 51.97           C  
ATOM   1245  NZ  LYS A 157      11.429 -20.279  31.053  1.00 51.97           N  
ATOM   1246  N   GLY A 158       4.097 -25.185  30.635  1.00 47.35           N  
ATOM   1247  CA  GLY A 158       3.463 -26.172  31.494  1.00 47.35           C  
ATOM   1248  C   GLY A 158       2.559 -27.128  30.738  1.00 47.35           C  
ATOM   1249  O   GLY A 158       1.830 -26.717  29.834  1.00 47.35           O  
ATOM   1250  N   GLU A 159       3.108 -28.301  30.232  1.00 38.89           N  
ATOM   1251  CA  GLU A 159       2.625 -29.635  29.890  1.00 38.89           C  
ATOM   1252  C   GLU A 159       1.239 -29.888  30.477  1.00 38.89           C  
ATOM   1253  CB  GLU A 159       3.606 -30.704  30.378  1.00 38.89           C  
ATOM   1254  O   GLU A 159       1.092 -30.040  31.692  1.00 38.89           O  
ATOM   1255  CG  GLU A 159       4.782 -30.934  29.439  1.00 38.89           C  
ATOM   1256  CD  GLU A 159       5.653 -32.112  29.846  1.00 38.89           C  
ATOM   1257  OE1 GLU A 159       6.606 -32.447  29.106  1.00 38.89           O  
ATOM   1258  OE2 GLU A 159       5.380 -32.706  30.914  1.00 38.89           O  
ATOM   1259  N   SER A 160       0.189 -28.973  30.220  1.00 47.25           N  
ATOM   1260  CA  SER A 160      -1.152 -29.486  30.479  1.00 47.25           C  
ATOM   1261  C   SER A 160      -1.471 -30.677  29.581  1.00 47.25           C  
ATOM   1262  CB  SER A 160      -2.196 -28.388  30.272  1.00 47.25           C  
ATOM   1263  O   SER A 160      -0.935 -30.790  28.477  1.00 47.25           O  
ATOM   1264  OG  SER A 160      -2.103 -27.845  28.966  1.00 47.25           O  
ATOM   1265  N   ASN A 161      -1.513 -31.906  29.998  1.00 44.73           N  
ATOM   1266  CA  ASN A 161      -1.987 -33.221  29.580  1.00 44.73           C  
ATOM   1267  C   ASN A 161      -2.947 -33.121  28.398  1.00 44.73           C  
ATOM   1268  CB  ASN A 161      -2.656 -33.947  30.749  1.00 44.73           C  
ATOM   1269  O   ASN A 161      -3.113 -34.081  27.644  1.00 44.73           O  
ATOM   1270  CG  ASN A 161      -1.679 -34.773  31.560  1.00 44.73           C  
ATOM   1271  ND2 ASN A 161      -2.117 -35.235  32.725  1.00 44.73           N  
ATOM   1272  OD1 ASN A 161      -0.538 -34.994  31.144  1.00 44.73           O  
ATOM   1273  N   ASP A 162      -3.049 -31.755  27.621  1.00 50.97           N  
ATOM   1274  CA  ASP A 162      -3.787 -31.610  26.369  1.00 50.97           C  
ATOM   1275  C   ASP A 162      -3.098 -30.615  25.438  1.00 50.97           C  
ATOM   1276  CB  ASP A 162      -5.225 -31.165  26.642  1.00 50.97           C  
ATOM   1277  O   ASP A 162      -3.549 -30.395  24.312  1.00 50.97           O  
ATOM   1278  CG  ASP A 162      -6.251 -31.956  25.850  1.00 50.97           C  
ATOM   1279  OD1 ASP A 162      -5.882 -32.963  25.209  1.00 50.97           O  
ATOM   1280  OD2 ASP A 162      -7.439 -31.566  25.864  1.00 50.97           O  
ATOM   1281  N   GLY A 163      -1.711 -30.129  25.638  1.00 49.00           N  
ATOM   1282  CA  GLY A 163      -0.891 -29.422  24.667  1.00 49.00           C  
ATOM   1283  C   GLY A 163      -1.612 -28.260  24.011  1.00 49.00           C  
ATOM   1284  O   GLY A 163      -1.087 -27.640  23.083  1.00 49.00           O  
ATOM   1285  N   LYS A 164      -2.757 -27.523  24.535  1.00 53.04           N  
ATOM   1286  CA  LYS A 164      -3.392 -26.455  23.770  1.00 53.04           C  
ATOM   1287  C   LYS A 164      -3.384 -25.142  24.547  1.00 53.04           C  
ATOM   1288  CB  LYS A 164      -4.826 -26.837  23.401  1.00 53.04           C  
ATOM   1289  O   LYS A 164      -3.652 -25.125  25.750  1.00 53.04           O  
ATOM   1290  CG  LYS A 164      -4.931 -27.764  22.199  1.00 53.04           C  
ATOM   1291  CD  LYS A 164      -6.382 -28.005  21.803  1.00 53.04           C  
ATOM   1292  CE  LYS A 164      -6.491 -29.002  20.657  1.00 53.04           C  
ATOM   1293  NZ  LYS A 164      -7.913 -29.249  20.272  1.00 53.04           N  
ATOM   1294  N   SER A 165      -2.310 -24.147  24.466  1.00 59.60           N  
ATOM   1295  CA  SER A 165      -2.459 -22.723  24.749  1.00 59.60           C  
ATOM   1296  C   SER A 165      -3.928 -22.334  24.871  1.00 59.60           C  
ATOM   1297  CB  SER A 165      -1.790 -21.887  23.658  1.00 59.60           C  
ATOM   1298  O   SER A 165      -4.738 -22.669  24.005  1.00 59.60           O  
ATOM   1299  OG  SER A 165      -1.706 -20.527  24.047  1.00 59.60           O  
ATOM   1300  N   LYS A 166      -4.410 -22.070  26.210  1.00 80.11           N  
ATOM   1301  CA  LYS A 166      -5.814 -21.823  26.528  1.00 80.11           C  
ATOM   1302  C   LYS A 166      -6.146 -20.337  26.430  1.00 80.11           C  
ATOM   1303  CB  LYS A 166      -6.147 -22.344  27.927  1.00 80.11           C  
ATOM   1304  O   LYS A 166      -5.416 -19.496  26.958  1.00 80.11           O  
ATOM   1305  CG  LYS A 166      -7.638 -22.457  28.206  1.00 80.11           C  
ATOM   1306  CD  LYS A 166      -7.906 -23.067  29.576  1.00 80.11           C  
ATOM   1307  CE  LYS A 166      -9.394 -23.096  29.895  1.00 80.11           C  
ATOM   1308  NZ  LYS A 166      -9.662 -23.700  31.235  1.00 80.11           N  
ATOM   1309  N   VAL A 167      -6.821 -19.956  25.424  1.00 89.43           N  
ATOM   1310  CA  VAL A 167      -7.397 -18.632  25.211  1.00 89.43           C  
ATOM   1311  C   VAL A 167      -8.782 -18.562  25.850  1.00 89.43           C  
ATOM   1312  CB  VAL A 167      -7.486 -18.288  23.707  1.00 89.43           C  
ATOM   1313  O   VAL A 167      -9.619 -19.441  25.631  1.00 89.43           O  
ATOM   1314  CG1 VAL A 167      -8.162 -16.933  23.502  1.00 89.43           C  
ATOM   1315  CG2 VAL A 167      -6.095 -18.295  23.076  1.00 89.43           C  
ATOM   1316  N   THR A 168      -8.943 -17.591  26.736  1.00 91.34           N  
ATOM   1317  CA  THR A 168     -10.230 -17.358  27.382  1.00 91.34           C  
ATOM   1318  C   THR A 168     -10.956 -16.183  26.734  1.00 91.34           C  
ATOM   1319  CB  THR A 168     -10.058 -17.091  28.889  1.00 91.34           C  
ATOM   1320  O   THR A 168     -10.357 -15.132  26.495  1.00 91.34           O  
ATOM   1321  CG2 THR A 168     -11.410 -16.920  29.575  1.00 91.34           C  
ATOM   1322  OG1 THR A 168      -9.368 -18.195  29.488  1.00 91.34           O  
ATOM   1323  N   HIS A 169     -12.248 -16.397  26.465  1.00 92.27           N  
ATOM   1324  CA  HIS A 169     -13.080 -15.372  25.845  1.00 92.27           C  
ATOM   1325  C   HIS A 169     -14.113 -14.832  26.828  1.00 92.27           C  
ATOM   1326  CB  HIS A 169     -13.777 -15.928  24.602  1.00 92.27           C  
ATOM   1327  O   HIS A 169     -14.889 -15.599  27.403  1.00 92.27           O  
ATOM   1328  CG  HIS A 169     -12.838 -16.523  23.602  1.00 92.27           C  
ATOM   1329  CD2 HIS A 169     -12.523 -17.813  23.335  1.00 92.27           C  
ATOM   1330  ND1 HIS A 169     -12.091 -15.756  22.735  1.00 92.27           N  
ATOM   1331  CE1 HIS A 169     -11.356 -16.550  21.975  1.00 92.27           C  
ATOM   1332  NE2 HIS A 169     -11.599 -17.803  22.319  1.00 92.27           N  
ATOM   1333  N   VAL A 170     -14.043 -13.504  27.058  1.00 92.41           N  
ATOM   1334  CA  VAL A 170     -14.960 -12.841  27.979  1.00 92.41           C  
ATOM   1335  C   VAL A 170     -15.902 -11.925  27.201  1.00 92.41           C  
ATOM   1336  CB  VAL A 170     -14.199 -12.033  29.054  1.00 92.41           C  
ATOM   1337  O   VAL A 170     -15.452 -11.041  26.468  1.00 92.41           O  
ATOM   1338  CG1 VAL A 170     -15.175 -11.383  30.033  1.00 92.41           C  
ATOM   1339  CG2 VAL A 170     -13.212 -12.932  29.797  1.00 92.41           C  
ATOM   1340  N   MET A 171     -17.214 -12.123  27.444  1.00 92.15           N  
ATOM   1341  CA  MET A 171     -18.204 -11.308  26.747  1.00 92.15           C  
ATOM   1342  C   MET A 171     -18.281  -9.910  27.351  1.00 92.15           C  
ATOM   1343  CB  MET A 171     -19.580 -11.975  26.794  1.00 92.15           C  
ATOM   1344  O   MET A 171     -18.359  -9.760  28.572  1.00 92.15           O  
ATOM   1345  CG  MET A 171     -20.644 -11.242  25.994  1.00 92.15           C  
ATOM   1346  SD  MET A 171     -20.417 -11.430  24.183  1.00 92.15           S  
ATOM   1347  CE  MET A 171     -20.734 -13.208  24.004  1.00 92.15           C  
ATOM   1348  N   ILE A 172     -18.210  -8.923  26.418  1.00 92.48           N  
ATOM   1349  CA  ILE A 172     -18.432  -7.530  26.789  1.00 92.48           C  
ATOM   1350  C   ILE A 172     -19.803  -7.076  26.291  1.00 92.48           C  
ATOM   1351  CB  ILE A 172     -17.326  -6.611  26.225  1.00 92.48           C  
ATOM   1352  O   ILE A 172     -20.051  -7.043  25.084  1.00 92.48           O  
ATOM   1353  CG1 ILE A 172     -15.946  -7.089  26.691  1.00 92.48           C  
ATOM   1354  CG2 ILE A 172     -17.570  -5.156  26.636  1.00 92.48           C  
ATOM   1355  CD1 ILE A 172     -14.783  -6.415  25.976  1.00 92.48           C  
ATOM   1356  N   ARG A 173     -20.710  -6.735  27.238  1.00 90.34           N  
ATOM   1357  CA  ARG A 173     -22.069  -6.340  26.883  1.00 90.34           C  
ATOM   1358  C   ARG A 173     -22.183  -4.825  26.750  1.00 90.34           C  
ATOM   1359  CB  ARG A 173     -23.068  -6.852  27.924  1.00 90.34           C  
ATOM   1360  O   ARG A 173     -21.644  -4.083  27.573  1.00 90.34           O  
ATOM   1361  CG  ARG A 173     -23.118  -8.367  28.036  1.00 90.34           C  
ATOM   1362  CD  ARG A 173     -24.023  -8.818  29.175  1.00 90.34           C  
ATOM   1363  NE  ARG A 173     -23.937 -10.259  29.392  1.00 90.34           N  
ATOM   1364  NH1 ARG A 173     -24.869 -10.204  31.506  1.00 90.34           N  
ATOM   1365  NH2 ARG A 173     -24.217 -12.201  30.587  1.00 90.34           N  
ATOM   1366  CZ  ARG A 173     -24.341 -10.885  30.495  1.00 90.34           C  
ATOM   1367  N   CYS A 174     -22.744  -4.452  25.627  1.00 85.42           N  
ATOM   1368  CA  CYS A 174     -23.041  -3.039  25.416  1.00 85.42           C  
ATOM   1369  C   CYS A 174     -24.533  -2.767  25.570  1.00 85.42           C  
ATOM   1370  CB  CYS A 174     -22.573  -2.594  24.031  1.00 85.42           C  
ATOM   1371  O   CYS A 174     -25.328  -3.135  24.704  1.00 85.42           O  
ATOM   1372  SG  CYS A 174     -22.829  -0.836  23.706  1.00 85.42           S  
ATOM   1373  N   GLN A 175     -24.897  -2.139  26.739  1.00 83.51           N  
ATOM   1374  CA  GLN A 175     -26.280  -1.771  27.025  1.00 83.51           C  
ATOM   1375  C   GLN A 175     -26.402  -0.279  27.320  1.00 83.51           C  
ATOM   1376  CB  GLN A 175     -26.819  -2.585  28.202  1.00 83.51           C  
ATOM   1377  O   GLN A 175     -25.622   0.271  28.100  1.00 83.51           O  
ATOM   1378  CG  GLN A 175     -26.883  -4.083  27.937  1.00 83.51           C  
ATOM   1379  CD  GLN A 175     -27.299  -4.879  29.160  1.00 83.51           C  
ATOM   1380  NE2 GLN A 175     -27.414  -6.193  29.002  1.00 83.51           N  
ATOM   1381  OE1 GLN A 175     -27.515  -4.317  30.239  1.00 83.51           O  
ATOM   1382  N   GLU A 176     -27.322   0.415  26.656  1.00 80.28           N  
ATOM   1383  CA  GLU A 176     -27.548   1.846  26.834  1.00 80.28           C  
ATOM   1384  C   GLU A 176     -26.259   2.638  26.628  1.00 80.28           C  
ATOM   1385  CB  GLU A 176     -28.124   2.131  28.223  1.00 80.28           C  
ATOM   1386  O   GLU A 176     -25.942   3.532  27.415  1.00 80.28           O  
ATOM   1387  CG  GLU A 176     -29.495   1.513  28.458  1.00 80.28           C  
ATOM   1388  CD  GLU A 176     -30.067   1.829  29.831  1.00 80.28           C  
ATOM   1389  OE1 GLU A 176     -31.207   1.403  30.126  1.00 80.28           O  
ATOM   1390  OE2 GLU A 176     -29.371   2.509  30.617  1.00 80.28           O  
ATOM   1391  N   LEU A 177     -25.333   2.173  25.711  1.00 77.12           N  
ATOM   1392  CA  LEU A 177     -24.113   2.844  25.277  1.00 77.12           C  
ATOM   1393  C   LEU A 177     -23.033   2.756  26.350  1.00 77.12           C  
ATOM   1394  CB  LEU A 177     -24.398   4.310  24.942  1.00 77.12           C  
ATOM   1395  O   LEU A 177     -22.124   3.588  26.392  1.00 77.12           O  
ATOM   1396  CG  LEU A 177     -25.324   4.566  23.752  1.00 77.12           C  
ATOM   1397  CD1 LEU A 177     -25.559   6.063  23.576  1.00 77.12           C  
ATOM   1398  CD2 LEU A 177     -24.743   3.957  22.481  1.00 77.12           C  
ATOM   1399  N   LYS A 178     -23.262   1.864  27.294  1.00 87.48           N  
ATOM   1400  CA  LYS A 178     -22.251   1.563  28.304  1.00 87.48           C  
ATOM   1401  C   LYS A 178     -21.774   0.118  28.191  1.00 87.48           C  
ATOM   1402  CB  LYS A 178     -22.799   1.825  29.707  1.00 87.48           C  
ATOM   1403  O   LYS A 178     -22.501  -0.744  27.693  1.00 87.48           O  
ATOM   1404  CG  LYS A 178     -23.114   3.288  29.985  1.00 87.48           C  
ATOM   1405  CD  LYS A 178     -23.392   3.529  31.463  1.00 87.48           C  
ATOM   1406  CE  LYS A 178     -23.570   5.011  31.766  1.00 87.48           C  
ATOM   1407  NZ  LYS A 178     -23.757   5.259  33.226  1.00 87.48           N  
ATOM   1408  N   TYR A 179     -20.493  -0.116  28.736  1.00 91.49           N  
ATOM   1409  CA  TYR A 179     -19.869  -1.422  28.556  1.00 91.49           C  
ATOM   1410  C   TYR A 179     -19.615  -2.095  29.900  1.00 91.49           C  
ATOM   1411  CB  TYR A 179     -18.554  -1.287  27.783  1.00 91.49           C  
ATOM   1412  O   TYR A 179     -19.178  -1.446  30.853  1.00 91.49           O  
ATOM   1413  CG  TYR A 179     -18.702  -0.597  26.449  1.00 91.49           C  
ATOM   1414  CD1 TYR A 179     -18.943  -1.328  25.288  1.00 91.49           C  
ATOM   1415  CD2 TYR A 179     -18.600   0.786  26.346  1.00 91.49           C  
ATOM   1416  CE1 TYR A 179     -19.079  -0.697  24.055  1.00 91.49           C  
ATOM   1417  CE2 TYR A 179     -18.734   1.428  25.119  1.00 91.49           C  
ATOM   1418  OH  TYR A 179     -19.106   1.310  22.764  1.00 91.49           O  
ATOM   1419  CZ  TYR A 179     -18.973   0.679  23.981  1.00 91.49           C  
ATOM   1420  N   ASP A 180     -19.840  -3.438  29.915  1.00 93.03           N  
ATOM   1421  CA  ASP A 180     -19.538  -4.194  31.127  1.00 93.03           C  
ATOM   1422  C   ASP A 180     -19.244  -5.657  30.802  1.00 93.03           C  
ATOM   1423  CB  ASP A 180     -20.697  -4.099  32.122  1.00 93.03           C  
ATOM   1424  O   ASP A 180     -19.553  -6.129  29.706  1.00 93.03           O  
ATOM   1425  CG  ASP A 180     -21.908  -4.913  31.701  1.00 93.03           C  
ATOM   1426  OD1 ASP A 180     -22.021  -6.091  32.104  1.00 93.03           O  
ATOM   1427  OD2 ASP A 180     -22.755  -4.373  30.958  1.00 93.03           O  
ATOM   1428  N   VAL A 181     -18.610  -6.435  31.652  1.00 89.47           N  
ATOM   1429  CA  VAL A 181     -18.211  -7.822  31.437  1.00 89.47           C  
ATOM   1430  C   VAL A 181     -19.030  -8.742  32.340  1.00 89.47           C  
ATOM   1431  CB  VAL A 181     -16.702  -8.026  31.696  1.00 89.47           C  
ATOM   1432  O   VAL A 181     -18.654  -9.893  32.569  1.00 89.47           O  
ATOM   1433  CG1 VAL A 181     -15.870  -7.316  30.630  1.00 89.47           C  
ATOM   1434  CG2 VAL A 181     -16.329  -7.527  33.091  1.00 89.47           C  
ATOM   1435  N   GLY A 182     -20.387  -8.259  32.806  1.00 82.91           N  
ATOM   1436  CA  GLY A 182     -21.326  -9.043  33.593  1.00 82.91           C  
ATOM   1437  C   GLY A 182     -21.147  -8.865  35.089  1.00 82.91           C  
ATOM   1438  O   GLY A 182     -20.047  -9.051  35.614  1.00 82.91           O  
ATOM   1439  N   GLY A 183     -22.331  -8.287  35.842  1.00 70.55           N  
ATOM   1440  CA  GLY A 183     -22.503  -8.297  37.286  1.00 70.55           C  
ATOM   1441  C   GLY A 183     -21.481  -7.445  38.015  1.00 70.55           C  
ATOM   1442  O   GLY A 183     -21.320  -7.564  39.231  1.00 70.55           O  
ATOM   1443  N   GLY A 184     -20.814  -6.325  37.209  1.00 79.45           N  
ATOM   1444  CA  GLY A 184     -19.855  -5.384  37.765  1.00 79.45           C  
ATOM   1445  C   GLY A 184     -20.056  -3.964  37.269  1.00 79.45           C  
ATOM   1446  O   GLY A 184     -21.172  -3.576  36.917  1.00 79.45           O  
ATOM   1447  N   GLU A 185     -18.928  -3.142  37.377  1.00 87.03           N  
ATOM   1448  CA  GLU A 185     -18.829  -1.731  37.015  1.00 87.03           C  
ATOM   1449  C   GLU A 185     -19.114  -1.521  35.531  1.00 87.03           C  
ATOM   1450  CB  GLU A 185     -17.444  -1.182  37.367  1.00 87.03           C  
ATOM   1451  O   GLU A 185     -18.786  -2.374  34.703  1.00 87.03           O  
ATOM   1452  CG  GLU A 185     -17.159  -1.143  38.861  1.00 87.03           C  
ATOM   1453  CD  GLU A 185     -15.839  -0.472  39.203  1.00 87.03           C  
ATOM   1454  OE1 GLU A 185     -15.671  -0.015  40.357  1.00 87.03           O  
ATOM   1455  OE2 GLU A 185     -14.965  -0.401  38.310  1.00 87.03           O  
ATOM   1456  N   ARG A 186     -19.837  -0.478  35.199  1.00 92.56           N  
ATOM   1457  CA  ARG A 186     -20.148  -0.079  33.830  1.00 92.56           C  
ATOM   1458  C   ARG A 186     -19.242   1.058  33.372  1.00 92.56           C  
ATOM   1459  CB  ARG A 186     -21.615   0.340  33.712  1.00 92.56           C  
ATOM   1460  O   ARG A 186     -18.922   1.957  34.152  1.00 92.56           O  
ATOM   1461  CG  ARG A 186     -22.601  -0.769  34.045  1.00 92.56           C  
ATOM   1462  CD  ARG A 186     -24.040  -0.339  33.791  1.00 92.56           C  
ATOM   1463  NE  ARG A 186     -24.982  -1.417  34.075  1.00 92.56           N  
ATOM   1464  NH1 ARG A 186     -26.847  -0.254  33.362  1.00 92.56           N  
ATOM   1465  NH2 ARG A 186     -27.060  -2.393  34.159  1.00 92.56           N  
ATOM   1466  CZ  ARG A 186     -26.294  -1.352  33.865  1.00 92.56           C  
ATOM   1467  N   PHE A 187     -18.839   1.022  32.080  1.00 92.64           N  
ATOM   1468  CA  PHE A 187     -17.867   1.981  31.570  1.00 92.64           C  
ATOM   1469  C   PHE A 187     -18.418   2.715  30.353  1.00 92.64           C  
ATOM   1470  CB  PHE A 187     -16.554   1.278  31.209  1.00 92.64           C  
ATOM   1471  O   PHE A 187     -19.211   2.157  29.592  1.00 92.64           O  
ATOM   1472  CG  PHE A 187     -15.930   0.531  32.356  1.00 92.64           C  
ATOM   1473  CD1 PHE A 187     -15.028   1.161  33.205  1.00 92.64           C  
ATOM   1474  CD2 PHE A 187     -16.246  -0.801  32.587  1.00 92.64           C  
ATOM   1475  CE1 PHE A 187     -14.448   0.472  34.268  1.00 92.64           C  
ATOM   1476  CE2 PHE A 187     -15.671  -1.496  33.647  1.00 92.64           C  
ATOM   1477  CZ  PHE A 187     -14.772  -0.858  34.486  1.00 92.64           C  
ATOM   1478  N   ASP A 188     -17.939   3.961  30.197  1.00 89.32           N  
ATOM   1479  CA  ASP A 188     -18.414   4.840  29.133  1.00 89.32           C  
ATOM   1480  C   ASP A 188     -17.782   4.472  27.793  1.00 89.32           C  
ATOM   1481  CB  ASP A 188     -18.116   6.302  29.471  1.00 89.32           C  
ATOM   1482  O   ASP A 188     -18.329   4.788  26.734  1.00 89.32           O  
ATOM   1483  CG  ASP A 188     -18.934   6.819  30.641  1.00 89.32           C  
ATOM   1484  OD1 ASP A 188     -20.097   6.391  30.809  1.00 89.32           O  
ATOM   1485  OD2 ASP A 188     -18.413   7.664  31.401  1.00 89.32           O  
ATOM   1486  N   SER A 189     -16.626   3.751  27.858  1.00 89.27           N  
ATOM   1487  CA  SER A 189     -15.942   3.358  26.631  1.00 89.27           C  
ATOM   1488  C   SER A 189     -15.197   2.040  26.812  1.00 89.27           C  
ATOM   1489  CB  SER A 189     -14.966   4.448  26.187  1.00 89.27           C  
ATOM   1490  O   SER A 189     -14.881   1.648  27.937  1.00 89.27           O  
ATOM   1491  OG  SER A 189     -13.839   4.493  27.045  1.00 89.27           O  
ATOM   1492  N   LEU A 190     -14.958   1.344  25.704  1.00 89.96           N  
ATOM   1493  CA  LEU A 190     -14.164   0.121  25.725  1.00 89.96           C  
ATOM   1494  C   LEU A 190     -12.772   0.386  26.288  1.00 89.96           C  
ATOM   1495  CB  LEU A 190     -14.055  -0.471  24.318  1.00 89.96           C  
ATOM   1496  O   LEU A 190     -12.212  -0.457  26.993  1.00 89.96           O  
ATOM   1497  CG  LEU A 190     -15.305  -1.163  23.774  1.00 89.96           C  
ATOM   1498  CD1 LEU A 190     -15.086  -1.595  22.328  1.00 89.96           C  
ATOM   1499  CD2 LEU A 190     -15.676  -2.360  24.644  1.00 89.96           C  
ATOM   1500  N   THR A 191     -12.259   1.543  26.005  1.00 90.16           N  
ATOM   1501  CA  THR A 191     -10.936   1.936  26.478  1.00 90.16           C  
ATOM   1502  C   THR A 191     -10.902   1.996  28.002  1.00 90.16           C  
ATOM   1503  CB  THR A 191     -10.518   3.300  25.898  1.00 90.16           C  
ATOM   1504  O   THR A 191      -9.978   1.473  28.629  1.00 90.16           O  
ATOM   1505  CG2 THR A 191      -9.123   3.694  26.371  1.00 90.16           C  
ATOM   1506  OG1 THR A 191     -10.522   3.226  24.467  1.00 90.16           O  
ATOM   1507  N   ASP A 192     -11.897   2.627  28.581  1.00 91.37           N  
ATOM   1508  CA  ASP A 192     -11.988   2.730  30.034  1.00 91.37           C  
ATOM   1509  C   ASP A 192     -12.100   1.349  30.677  1.00 91.37           C  
ATOM   1510  CB  ASP A 192     -13.183   3.596  30.437  1.00 91.37           C  
ATOM   1511  O   ASP A 192     -11.491   1.092  31.718  1.00 91.37           O  
ATOM   1512  CG  ASP A 192     -12.997   5.062  30.088  1.00 91.37           C  
ATOM   1513  OD1 ASP A 192     -11.844   5.498  29.879  1.00 91.37           O  
ATOM   1514  OD2 ASP A 192     -14.012   5.789  30.024  1.00 91.37           O  
ATOM   1515  N   LEU A 193     -12.908   0.530  30.021  1.00 93.55           N  
ATOM   1516  CA  LEU A 193     -13.093  -0.834  30.502  1.00 93.55           C  
ATOM   1517  C   LEU A 193     -11.770  -1.593  30.509  1.00 93.55           C  
ATOM   1518  CB  LEU A 193     -14.115  -1.574  29.634  1.00 93.55           C  
ATOM   1519  O   LEU A 193     -11.405  -2.204  31.516  1.00 93.55           O  
ATOM   1520  CG  LEU A 193     -14.466  -2.999  30.066  1.00 93.55           C  
ATOM   1521  CD1 LEU A 193     -15.921  -3.311  29.731  1.00 93.55           C  
ATOM   1522  CD2 LEU A 193     -13.531  -4.005  29.403  1.00 93.55           C  
ATOM   1523  N   VAL A 194     -11.041  -1.594  29.475  1.00 92.58           N  
ATOM   1524  CA  VAL A 194      -9.787  -2.324  29.319  1.00 92.58           C  
ATOM   1525  C   VAL A 194      -8.746  -1.777  30.292  1.00 92.58           C  
ATOM   1526  CB  VAL A 194      -9.259  -2.239  27.869  1.00 92.58           C  
ATOM   1527  O   VAL A 194      -8.028  -2.543  30.939  1.00 92.58           O  
ATOM   1528  CG1 VAL A 194      -7.835  -2.785  27.781  1.00 92.58           C  
ATOM   1529  CG2 VAL A 194     -10.184  -2.997  26.919  1.00 92.58           C  
ATOM   1530  N   GLU A 195      -8.637  -0.444  30.426  1.00 91.39           N  
ATOM   1531  CA  GLU A 195      -7.695   0.179  31.351  1.00 91.39           C  
ATOM   1532  C   GLU A 195      -7.970  -0.249  32.790  1.00 91.39           C  
ATOM   1533  CB  GLU A 195      -7.755   1.704  31.234  1.00 91.39           C  
ATOM   1534  O   GLU A 195      -7.038  -0.482  33.562  1.00 91.39           O  
ATOM   1535  CG  GLU A 195      -7.101   2.251  29.974  1.00 91.39           C  
ATOM   1536  CD  GLU A 195      -5.641   1.852  29.834  1.00 91.39           C  
ATOM   1537  OE1 GLU A 195      -5.212   1.503  28.711  1.00 91.39           O  
ATOM   1538  OE2 GLU A 195      -4.920   1.888  30.856  1.00 91.39           O  
ATOM   1539  N   HIS A 196      -9.203  -0.294  33.113  1.00 92.20           N  
ATOM   1540  CA  HIS A 196      -9.604  -0.731  34.446  1.00 92.20           C  
ATOM   1541  C   HIS A 196      -9.126  -2.152  34.727  1.00 92.20           C  
ATOM   1542  CB  HIS A 196     -11.124  -0.649  34.601  1.00 92.20           C  
ATOM   1543  O   HIS A 196      -8.554  -2.420  35.786  1.00 92.20           O  
ATOM   1544  CG  HIS A 196     -11.618  -1.131  35.928  1.00 92.20           C  
ATOM   1545  CD2 HIS A 196     -11.914  -0.457  37.064  1.00 92.20           C  
ATOM   1546  ND1 HIS A 196     -11.858  -2.462  36.194  1.00 92.20           N  
ATOM   1547  CE1 HIS A 196     -12.282  -2.586  37.441  1.00 92.20           C  
ATOM   1548  NE2 HIS A 196     -12.326  -1.384  37.991  1.00 92.20           N  
ATOM   1549  N   TYR A 197      -9.295  -3.099  33.764  1.00 91.85           N  
ATOM   1550  CA  TYR A 197      -9.014  -4.510  34.005  1.00 91.85           C  
ATOM   1551  C   TYR A 197      -7.544  -4.824  33.750  1.00 91.85           C  
ATOM   1552  CB  TYR A 197      -9.897  -5.394  33.120  1.00 91.85           C  
ATOM   1553  O   TYR A 197      -7.058  -5.895  34.121  1.00 91.85           O  
ATOM   1554  CG  TYR A 197     -11.312  -5.538  33.626  1.00 91.85           C  
ATOM   1555  CD1 TYR A 197     -11.582  -6.219  34.811  1.00 91.85           C  
ATOM   1556  CD2 TYR A 197     -12.381  -4.995  32.921  1.00 91.85           C  
ATOM   1557  CE1 TYR A 197     -12.885  -6.356  35.281  1.00 91.85           C  
ATOM   1558  CE2 TYR A 197     -13.687  -5.126  33.381  1.00 91.85           C  
ATOM   1559  OH  TYR A 197     -15.219  -5.939  35.020  1.00 91.85           O  
ATOM   1560  CZ  TYR A 197     -13.928  -5.807  34.560  1.00 91.85           C  
ATOM   1561  N   LYS A 198      -6.840  -3.898  33.177  1.00 90.96           N  
ATOM   1562  CA  LYS A 198      -5.382  -3.979  33.175  1.00 90.96           C  
ATOM   1563  C   LYS A 198      -4.823  -3.856  34.589  1.00 90.96           C  
ATOM   1564  CB  LYS A 198      -4.785  -2.892  32.279  1.00 90.96           C  
ATOM   1565  O   LYS A 198      -3.819  -4.489  34.923  1.00 90.96           O  
ATOM   1566  CG  LYS A 198      -4.824  -3.223  30.795  1.00 90.96           C  
ATOM   1567  CD  LYS A 198      -4.114  -2.160  29.966  1.00 90.96           C  
ATOM   1568  CE  LYS A 198      -4.035  -2.554  28.498  1.00 90.96           C  
ATOM   1569  NZ  LYS A 198      -3.312  -1.530  27.687  1.00 90.96           N  
ATOM   1570  N   LYS A 199      -5.485  -3.048  35.433  1.00 89.98           N  
ATOM   1571  CA  LYS A 199      -5.040  -2.759  36.794  1.00 89.98           C  
ATOM   1572  C   LYS A 199      -5.716  -3.685  37.801  1.00 89.98           C  
ATOM   1573  CB  LYS A 199      -5.323  -1.300  37.152  1.00 89.98           C  
ATOM   1574  O   LYS A 199      -5.182  -3.927  38.885  1.00 89.98           O  
ATOM   1575  CG  LYS A 199      -4.526  -0.295  36.333  1.00 89.98           C  
ATOM   1576  CD  LYS A 199      -4.868   1.138  36.718  1.00 89.98           C  
ATOM   1577  CE  LYS A 199      -4.136   2.144  35.840  1.00 89.98           C  
ATOM   1578  NZ  LYS A 199      -4.536   3.548  36.155  1.00 89.98           N  
ATOM   1579  N   ASN A 200      -6.849  -4.208  37.343  1.00 89.59           N  
ATOM   1580  CA  ASN A 200      -7.631  -5.069  38.223  1.00 89.59           C  
ATOM   1581  C   ASN A 200      -7.939  -6.411  37.566  1.00 89.59           C  
ATOM   1582  CB  ASN A 200      -8.928  -4.372  38.642  1.00 89.59           C  
ATOM   1583  O   ASN A 200      -8.861  -6.513  36.755  1.00 89.59           O  
ATOM   1584  CG  ASN A 200      -8.682  -3.039  39.320  1.00 89.59           C  
ATOM   1585  ND2 ASN A 200      -9.045  -1.954  38.645  1.00 89.59           N  
ATOM   1586  OD1 ASN A 200      -8.169  -2.983  40.441  1.00 89.59           O  
ATOM   1587  N   PRO A 201      -7.133  -7.542  37.919  1.00 85.69           N  
ATOM   1588  CA  PRO A 201      -7.289  -8.840  37.260  1.00 85.69           C  
ATOM   1589  C   PRO A 201      -8.668  -9.455  37.487  1.00 85.69           C  
ATOM   1590  CB  PRO A 201      -6.196  -9.697  37.906  1.00 85.69           C  
ATOM   1591  O   PRO A 201      -9.284  -9.230  38.532  1.00 85.69           O  
ATOM   1592  CG  PRO A 201      -5.199  -8.714  38.428  1.00 85.69           C  
ATOM   1593  CD  PRO A 201      -5.922  -7.450  38.796  1.00 85.69           C  
ATOM   1594  N   MET A 202      -9.190 -10.175  36.396  1.00 86.69           N  
ATOM   1595  CA  MET A 202     -10.461 -10.893  36.432  1.00 86.69           C  
ATOM   1596  C   MET A 202     -10.251 -12.351  36.826  1.00 86.69           C  
ATOM   1597  CB  MET A 202     -11.163 -10.813  35.076  1.00 86.69           C  
ATOM   1598  O   MET A 202      -9.174 -12.909  36.606  1.00 86.69           O  
ATOM   1599  CG  MET A 202     -11.377  -9.392  34.579  1.00 86.69           C  
ATOM   1600  SD  MET A 202     -11.945  -9.336  32.835  1.00 86.69           S  
ATOM   1601  CE  MET A 202     -13.648  -9.928  33.033  1.00 86.69           C  
ATOM   1602  N   VAL A 203     -11.301 -12.901  37.496  1.00 83.28           N  
ATOM   1603  CA  VAL A 203     -11.229 -14.316  37.844  1.00 83.28           C  
ATOM   1604  C   VAL A 203     -12.364 -15.075  37.161  1.00 83.28           C  
ATOM   1605  CB  VAL A 203     -11.290 -14.528  39.374  1.00 83.28           C  
ATOM   1606  O   VAL A 203     -13.531 -14.692  37.275  1.00 83.28           O  
ATOM   1607  CG1 VAL A 203     -11.162 -16.011  39.719  1.00 83.28           C  
ATOM   1608  CG2 VAL A 203     -10.197 -13.718  40.068  1.00 83.28           C  
ATOM   1609  N   GLU A 204     -11.941 -16.085  36.327  1.00 76.72           N  
ATOM   1610  CA  GLU A 204     -12.908 -16.950  35.657  1.00 76.72           C  
ATOM   1611  C   GLU A 204     -13.601 -17.877  36.651  1.00 76.72           C  
ATOM   1612  CB  GLU A 204     -12.226 -17.771  34.560  1.00 76.72           C  
ATOM   1613  O   GLU A 204     -13.076 -18.137  37.736  1.00 76.72           O  
ATOM   1614  CG  GLU A 204     -13.196 -18.535  33.670  1.00 76.72           C  
ATOM   1615  CD  GLU A 204     -12.503 -19.376  32.610  1.00 76.72           C  
ATOM   1616  OE1 GLU A 204     -13.097 -19.603  31.531  1.00 76.72           O  
ATOM   1617  OE2 GLU A 204     -11.357 -19.812  32.860  1.00 76.72           O  
ATOM   1618  N   THR A 205     -14.852 -18.432  36.395  1.00 73.89           N  
ATOM   1619  CA  THR A 205     -15.700 -19.279  37.226  1.00 73.89           C  
ATOM   1620  C   THR A 205     -14.937 -20.514  37.696  1.00 73.89           C  
ATOM   1621  CB  THR A 205     -16.969 -19.713  36.469  1.00 73.89           C  
ATOM   1622  O   THR A 205     -15.121 -20.971  38.826  1.00 73.89           O  
ATOM   1623  CG2 THR A 205     -17.952 -20.416  37.400  1.00 73.89           C  
ATOM   1624  OG1 THR A 205     -17.603 -18.556  35.909  1.00 73.89           O  
ATOM   1625  N   LEU A 206     -13.912 -20.928  36.921  1.00 71.20           N  
ATOM   1626  CA  LEU A 206     -13.111 -22.115  37.203  1.00 71.20           C  
ATOM   1627  C   LEU A 206     -11.836 -21.744  37.952  1.00 71.20           C  
ATOM   1628  CB  LEU A 206     -12.760 -22.846  35.904  1.00 71.20           C  
ATOM   1629  O   LEU A 206     -11.004 -22.609  38.236  1.00 71.20           O  
ATOM   1630  CG  LEU A 206     -13.927 -23.484  35.149  1.00 71.20           C  
ATOM   1631  CD1 LEU A 206     -13.474 -23.946  33.767  1.00 71.20           C  
ATOM   1632  CD2 LEU A 206     -14.507 -24.648  35.944  1.00 71.20           C  
ATOM   1633  N   GLY A 207     -11.750 -20.347  38.367  1.00 73.21           N  
ATOM   1634  CA  GLY A 207     -10.709 -19.917  39.287  1.00 73.21           C  
ATOM   1635  C   GLY A 207      -9.446 -19.456  38.585  1.00 73.21           C  
ATOM   1636  O   GLY A 207      -8.434 -19.182  39.233  1.00 73.21           O  
ATOM   1637  N   THR A 208      -9.368 -19.418  37.190  1.00 80.31           N  
ATOM   1638  CA  THR A 208      -8.252 -18.904  36.403  1.00 80.31           C  
ATOM   1639  C   THR A 208      -8.222 -17.379  36.441  1.00 80.31           C  
ATOM   1640  CB  THR A 208      -8.332 -19.383  34.942  1.00 80.31           C  
ATOM   1641  O   THR A 208      -9.234 -16.726  36.180  1.00 80.31           O  
ATOM   1642  CG2 THR A 208      -7.095 -18.960  34.157  1.00 80.31           C  
ATOM   1643  OG1 THR A 208      -8.433 -20.812  34.918  1.00 80.31           O  
ATOM   1644  N   VAL A 209      -7.061 -16.825  36.917  1.00 83.45           N  
ATOM   1645  CA  VAL A 209      -6.885 -15.378  36.977  1.00 83.45           C  
ATOM   1646  C   VAL A 209      -6.549 -14.840  35.588  1.00 83.45           C  
ATOM   1647  CB  VAL A 209      -5.781 -14.982  37.983  1.00 83.45           C  
ATOM   1648  O   VAL A 209      -5.622 -15.324  34.935  1.00 83.45           O  
ATOM   1649  CG1 VAL A 209      -5.590 -13.466  38.007  1.00 83.45           C  
ATOM   1650  CG2 VAL A 209      -6.120 -15.502  39.379  1.00 83.45           C  
ATOM   1651  N   LEU A 210      -7.334 -13.912  35.125  1.00 86.59           N  
ATOM   1652  CA  LEU A 210      -7.103 -13.272  33.834  1.00 86.59           C  
ATOM   1653  C   LEU A 210      -6.359 -11.953  34.008  1.00 86.59           C  
ATOM   1654  CB  LEU A 210      -8.430 -13.032  33.110  1.00 86.59           C  
ATOM   1655  O   LEU A 210      -6.922 -10.980  34.515  1.00 86.59           O  
ATOM   1656  CG  LEU A 210      -9.248 -14.277  32.763  1.00 86.59           C  
ATOM   1657  CD1 LEU A 210     -10.637 -13.879  32.275  1.00 86.59           C  
ATOM   1658  CD2 LEU A 210      -8.527 -15.116  31.714  1.00 86.59           C  
ATOM   1659  N   GLN A 211      -5.135 -11.990  33.592  1.00 87.65           N  
ATOM   1660  CA  GLN A 211      -4.333 -10.776  33.693  1.00 87.65           C  
ATOM   1661  C   GLN A 211      -4.090 -10.162  32.317  1.00 87.65           C  
ATOM   1662  CB  GLN A 211      -2.998 -11.069  34.379  1.00 87.65           C  
ATOM   1663  O   GLN A 211      -3.544 -10.816  31.427  1.00 87.65           O  
ATOM   1664  CG  GLN A 211      -3.131 -11.445  35.848  1.00 87.65           C  
ATOM   1665  CD  GLN A 211      -1.790 -11.662  36.523  1.00 87.65           C  
ATOM   1666  NE2 GLN A 211      -1.803 -11.781  37.846  1.00 87.65           N  
ATOM   1667  OE1 GLN A 211      -0.749 -11.724  35.860  1.00 87.65           O  
ATOM   1668  N   LEU A 212      -4.553  -8.859  32.210  1.00 92.04           N  
ATOM   1669  CA  LEU A 212      -4.264  -8.133  30.978  1.00 92.04           C  
ATOM   1670  C   LEU A 212      -2.897  -7.462  31.051  1.00 92.04           C  
ATOM   1671  CB  LEU A 212      -5.346  -7.085  30.707  1.00 92.04           C  
ATOM   1672  O   LEU A 212      -2.765  -6.371  31.611  1.00 92.04           O  
ATOM   1673  CG  LEU A 212      -6.792  -7.586  30.714  1.00 92.04           C  
ATOM   1674  CD1 LEU A 212      -7.746  -6.455  30.344  1.00 92.04           C  
ATOM   1675  CD2 LEU A 212      -6.954  -8.763  29.758  1.00 92.04           C  
ATOM   1676  N   LYS A 213      -1.913  -8.122  30.500  1.00 89.14           N  
ATOM   1677  CA  LYS A 213      -0.536  -7.663  30.652  1.00 89.14           C  
ATOM   1678  C   LYS A 213      -0.088  -6.858  29.435  1.00 89.14           C  
ATOM   1679  CB  LYS A 213       0.405  -8.848  30.872  1.00 89.14           C  
ATOM   1680  O   LYS A 213       0.304  -5.696  29.562  1.00 89.14           O  
ATOM   1681  CG  LYS A 213       0.204  -9.559  32.203  1.00 89.14           C  
ATOM   1682  CD  LYS A 213       1.257 -10.637  32.425  1.00 89.14           C  
ATOM   1683  CE  LYS A 213       1.092 -11.309  33.781  1.00 89.14           C  
ATOM   1684  NZ  LYS A 213       2.120 -12.370  34.002  1.00 89.14           N  
ATOM   1685  N   GLN A 214      -0.388  -7.463  28.251  1.00 89.12           N  
ATOM   1686  CA  GLN A 214       0.043  -6.783  27.034  1.00 89.12           C  
ATOM   1687  C   GLN A 214      -0.981  -6.954  25.916  1.00 89.12           C  
ATOM   1688  CB  GLN A 214       1.407  -7.306  26.581  1.00 89.12           C  
ATOM   1689  O   GLN A 214      -1.450  -8.065  25.662  1.00 89.12           O  
ATOM   1690  CG  GLN A 214       1.402  -8.775  26.183  1.00 89.12           C  
ATOM   1691  CD  GLN A 214       2.724  -9.464  26.462  1.00 89.12           C  
ATOM   1692  NE2 GLN A 214       2.805 -10.749  26.132  1.00 89.12           N  
ATOM   1693  OE1 GLN A 214       3.666  -8.847  26.970  1.00 89.12           O  
ATOM   1694  N   PRO A 215      -1.309  -5.815  25.291  1.00 91.35           N  
ATOM   1695  CA  PRO A 215      -2.247  -5.924  24.171  1.00 91.35           C  
ATOM   1696  C   PRO A 215      -1.602  -6.510  22.917  1.00 91.35           C  
ATOM   1697  CB  PRO A 215      -2.684  -4.476  23.935  1.00 91.35           C  
ATOM   1698  O   PRO A 215      -0.428  -6.248  22.642  1.00 91.35           O  
ATOM   1699  CG  PRO A 215      -1.525  -3.648  24.390  1.00 91.35           C  
ATOM   1700  CD  PRO A 215      -0.861  -4.349  25.541  1.00 91.35           C  
ATOM   1701  N   LEU A 216      -2.380  -7.430  22.268  1.00 90.46           N  
ATOM   1702  CA  LEU A 216      -2.015  -7.798  20.905  1.00 90.46           C  
ATOM   1703  C   LEU A 216      -2.605  -6.814  19.900  1.00 90.46           C  
ATOM   1704  CB  LEU A 216      -2.491  -9.218  20.586  1.00 90.46           C  
ATOM   1705  O   LEU A 216      -3.813  -6.824  19.651  1.00 90.46           O  
ATOM   1706  CG  LEU A 216      -1.952  -9.840  19.297  1.00 90.46           C  
ATOM   1707  CD1 LEU A 216      -0.437  -9.996  19.377  1.00 90.46           C  
ATOM   1708  CD2 LEU A 216      -2.620 -11.185  19.033  1.00 90.46           C  
ATOM   1709  N   ASN A 217      -1.764  -5.955  19.320  1.00 87.63           N  
ATOM   1710  CA  ASN A 217      -2.207  -4.824  18.511  1.00 87.63           C  
ATOM   1711  C   ASN A 217      -2.434  -5.229  17.058  1.00 87.63           C  
ATOM   1712  CB  ASN A 217      -1.196  -3.678  18.592  1.00 87.63           C  
ATOM   1713  O   ASN A 217      -1.693  -6.050  16.514  1.00 87.63           O  
ATOM   1714  CG  ASN A 217      -1.170  -3.017  19.956  1.00 87.63           C  
ATOM   1715  ND2 ASN A 217      -0.033  -2.429  20.309  1.00 87.63           N  
ATOM   1716  OD1 ASN A 217      -2.164  -3.035  20.687  1.00 87.63           O  
ATOM   1717  N   THR A 218      -3.537  -4.719  16.483  1.00 86.46           N  
ATOM   1718  CA  THR A 218      -3.845  -4.893  15.067  1.00 86.46           C  
ATOM   1719  C   THR A 218      -3.228  -3.771  14.238  1.00 86.46           C  
ATOM   1720  CB  THR A 218      -5.366  -4.935  14.828  1.00 86.46           C  
ATOM   1721  O   THR A 218      -3.121  -2.634  14.703  1.00 86.46           O  
ATOM   1722  CG2 THR A 218      -6.015  -3.601  15.181  1.00 86.46           C  
ATOM   1723  OG1 THR A 218      -5.618  -5.226  13.448  1.00 86.46           O  
ATOM   1724  N   THR A 219      -2.829  -4.122  13.067  1.00 86.16           N  
ATOM   1725  CA  THR A 219      -2.275  -3.131  12.152  1.00 86.16           C  
ATOM   1726  C   THR A 219      -3.313  -2.712  11.115  1.00 86.16           C  
ATOM   1727  CB  THR A 219      -1.021  -3.668  11.439  1.00 86.16           C  
ATOM   1728  O   THR A 219      -3.095  -1.764  10.358  1.00 86.16           O  
ATOM   1729  CG2 THR A 219       0.108  -3.926  12.431  1.00 86.16           C  
ATOM   1730  OG1 THR A 219      -1.346  -4.894  10.772  1.00 86.16           O  
ATOM   1731  N   ARG A 220      -4.453  -3.423  11.143  1.00 87.02           N  
ATOM   1732  CA  ARG A 220      -5.565  -3.130  10.245  1.00 87.02           C  
ATOM   1733  C   ARG A 220      -6.320  -1.884  10.697  1.00 87.02           C  
ATOM   1734  CB  ARG A 220      -6.521  -4.322  10.166  1.00 87.02           C  
ATOM   1735  O   ARG A 220      -6.610  -1.724  11.885  1.00 87.02           O  
ATOM   1736  CG  ARG A 220      -7.600  -4.176   9.105  1.00 87.02           C  
ATOM   1737  CD  ARG A 220      -8.434  -5.443   8.972  1.00 87.02           C  
ATOM   1738  NE  ARG A 220      -9.369  -5.593  10.084  1.00 87.02           N  
ATOM   1739  NH1 ARG A 220     -10.400  -7.477   9.233  1.00 87.02           N  
ATOM   1740  NH2 ARG A 220     -11.081  -6.598  11.238  1.00 87.02           N  
ATOM   1741  CZ  ARG A 220     -10.281  -6.556  10.182  1.00 87.02           C  
ATOM   1742  N   ILE A 221      -6.583  -1.010   9.677  1.00 87.82           N  
ATOM   1743  CA  ILE A 221      -7.284   0.217  10.039  1.00 87.82           C  
ATOM   1744  C   ILE A 221      -8.345   0.534   8.988  1.00 87.82           C  
ATOM   1745  CB  ILE A 221      -6.306   1.403  10.188  1.00 87.82           C  
ATOM   1746  O   ILE A 221      -8.204   0.159   7.822  1.00 87.82           O  
ATOM   1747  CG1 ILE A 221      -5.580   1.667   8.864  1.00 87.82           C  
ATOM   1748  CG2 ILE A 221      -5.306   1.141  11.319  1.00 87.82           C  
ATOM   1749  CD1 ILE A 221      -4.769   2.955   8.848  1.00 87.82           C  
ATOM   1750  N   ASN A 222      -9.417   1.152   9.450  1.00 84.78           N  
ATOM   1751  CA  ASN A 222     -10.326   1.796   8.508  1.00 84.78           C  
ATOM   1752  C   ASN A 222      -9.680   3.009   7.845  1.00 84.78           C  
ATOM   1753  CB  ASN A 222     -11.625   2.201   9.207  1.00 84.78           C  
ATOM   1754  O   ASN A 222      -9.228   3.929   8.530  1.00 84.78           O  
ATOM   1755  CG  ASN A 222     -12.685   2.683   8.236  1.00 84.78           C  
ATOM   1756  ND2 ASN A 222     -13.867   2.082   8.303  1.00 84.78           N  
ATOM   1757  OD1 ASN A 222     -12.443   3.586   7.431  1.00 84.78           O  
ATOM   1758  N   ALA A 223      -9.670   2.941   6.496  1.00 88.55           N  
ATOM   1759  CA  ALA A 223      -8.962   3.973   5.743  1.00 88.55           C  
ATOM   1760  C   ALA A 223      -9.441   5.366   6.138  1.00 88.55           C  
ATOM   1761  CB  ALA A 223      -9.146   3.756   4.242  1.00 88.55           C  
ATOM   1762  O   ALA A 223      -8.649   6.310   6.192  1.00 88.55           O  
ATOM   1763  N   ALA A 224     -10.747   5.499   6.414  1.00 85.92           N  
ATOM   1764  CA  ALA A 224     -11.358   6.777   6.772  1.00 85.92           C  
ATOM   1765  C   ALA A 224     -10.796   7.304   8.089  1.00 85.92           C  
ATOM   1766  CB  ALA A 224     -12.875   6.633   6.865  1.00 85.92           C  
ATOM   1767  O   ALA A 224     -10.895   8.498   8.380  1.00 85.92           O  
ATOM   1768  N   GLU A 225     -10.205   6.422   8.901  1.00 85.99           N  
ATOM   1769  CA  GLU A 225      -9.707   6.805  10.219  1.00 85.99           C  
ATOM   1770  C   GLU A 225      -8.183   6.866  10.236  1.00 85.99           C  
ATOM   1771  CB  GLU A 225     -10.207   5.829  11.287  1.00 85.99           C  
ATOM   1772  O   GLU A 225      -7.566   6.809  11.302  1.00 85.99           O  
ATOM   1773  CG  GLU A 225     -11.723   5.779  11.414  1.00 85.99           C  
ATOM   1774  CD  GLU A 225     -12.316   7.042  12.020  1.00 85.99           C  
ATOM   1775  OE1 GLU A 225     -13.513   7.323  11.784  1.00 85.99           O  
ATOM   1776  OE2 GLU A 225     -11.577   7.755  12.735  1.00 85.99           O  
ATOM   1777  N   ILE A 226      -7.570   6.928   9.125  1.00 90.55           N  
ATOM   1778  CA  ILE A 226      -6.120   6.843   8.996  1.00 90.55           C  
ATOM   1779  C   ILE A 226      -5.467   8.011   9.730  1.00 90.55           C  
ATOM   1780  CB  ILE A 226      -5.684   6.830   7.513  1.00 90.55           C  
ATOM   1781  O   ILE A 226      -4.356   7.883  10.251  1.00 90.55           O  
ATOM   1782  CG1 ILE A 226      -4.202   6.459   7.395  1.00 90.55           C  
ATOM   1783  CG2 ILE A 226      -5.963   8.186   6.857  1.00 90.55           C  
ATOM   1784  CD1 ILE A 226      -3.764   6.098   5.982  1.00 90.55           C  
ATOM   1785  N   GLU A 227      -6.136   9.175   9.801  1.00 90.92           N  
ATOM   1786  CA  GLU A 227      -5.611  10.333  10.518  1.00 90.92           C  
ATOM   1787  C   GLU A 227      -5.388  10.014  11.994  1.00 90.92           C  
ATOM   1788  CB  GLU A 227      -6.557  11.529  10.376  1.00 90.92           C  
ATOM   1789  O   GLU A 227      -4.349  10.362  12.559  1.00 90.92           O  
ATOM   1790  CG  GLU A 227      -6.035  12.806  11.017  1.00 90.92           C  
ATOM   1791  CD  GLU A 227      -6.987  13.982  10.875  1.00 90.92           C  
ATOM   1792  OE1 GLU A 227      -6.607  15.119  11.236  1.00 90.92           O  
ATOM   1793  OE2 GLU A 227      -8.124  13.765  10.398  1.00 90.92           O  
ATOM   1794  N   SER A 228      -6.365   9.422  12.587  1.00 87.30           N  
ATOM   1795  CA  SER A 228      -6.264   9.024  13.988  1.00 87.30           C  
ATOM   1796  C   SER A 228      -5.109   8.052  14.205  1.00 87.30           C  
ATOM   1797  CB  SER A 228      -7.572   8.388  14.460  1.00 87.30           C  
ATOM   1798  O   SER A 228      -4.392   8.146  15.203  1.00 87.30           O  
ATOM   1799  OG  SER A 228      -7.469   7.968  15.809  1.00 87.30           O  
ATOM   1800  N   ARG A 229      -4.898   7.129  13.271  1.00 88.20           N  
ATOM   1801  CA  ARG A 229      -3.806   6.163  13.339  1.00 88.20           C  
ATOM   1802  C   ARG A 229      -2.452   6.861  13.263  1.00 88.20           C  
ATOM   1803  CB  ARG A 229      -3.929   5.133  12.214  1.00 88.20           C  
ATOM   1804  O   ARG A 229      -1.535   6.530  14.016  1.00 88.20           O  
ATOM   1805  CG  ARG A 229      -2.826   4.087  12.213  1.00 88.20           C  
ATOM   1806  CD  ARG A 229      -2.867   3.223  13.466  1.00 88.20           C  
ATOM   1807  NE  ARG A 229      -1.905   2.127  13.397  1.00 88.20           N  
ATOM   1808  NH1 ARG A 229      -1.767   1.830  15.683  1.00 88.20           N  
ATOM   1809  NH2 ARG A 229      -0.535   0.506  14.274  1.00 88.20           N  
ATOM   1810  CZ  ARG A 229      -1.404   1.490  14.451  1.00 88.20           C  
ATOM   1811  N   VAL A 230      -2.308   7.758  12.327  1.00 90.78           N  
ATOM   1812  CA  VAL A 230      -1.069   8.514  12.172  1.00 90.78           C  
ATOM   1813  C   VAL A 230      -0.778   9.298  13.449  1.00 90.78           C  
ATOM   1814  CB  VAL A 230      -1.138   9.472  10.962  1.00 90.78           C  
ATOM   1815  O   VAL A 230       0.357   9.313  13.931  1.00 90.78           O  
ATOM   1816  CG1 VAL A 230       0.071  10.406  10.943  1.00 90.78           C  
ATOM   1817  CG2 VAL A 230      -1.224   8.680   9.658  1.00 90.78           C  
ATOM   1818  N   ARG A 231      -1.773   9.945  14.026  1.00 88.95           N  
ATOM   1819  CA  ARG A 231      -1.624  10.703  15.263  1.00 88.95           C  
ATOM   1820  C   ARG A 231      -1.191   9.797  16.412  1.00 88.95           C  
ATOM   1821  CB  ARG A 231      -2.932  11.413  15.620  1.00 88.95           C  
ATOM   1822  O   ARG A 231      -0.312  10.159  17.197  1.00 88.95           O  
ATOM   1823  CG  ARG A 231      -2.805  12.393  16.775  1.00 88.95           C  
ATOM   1824  CD  ARG A 231      -4.142  13.037  17.117  1.00 88.95           C  
ATOM   1825  NE  ARG A 231      -4.653  13.839  16.010  1.00 88.95           N  
ATOM   1826  NH1 ARG A 231      -6.706  14.253  16.985  1.00 88.95           N  
ATOM   1827  NH2 ARG A 231      -6.222  15.109  14.914  1.00 88.95           N  
ATOM   1828  CZ  ARG A 231      -5.859  14.398  15.972  1.00 88.95           C  
ATOM   1829  N   GLU A 232      -1.862   8.653  16.471  1.00 84.26           N  
ATOM   1830  CA  GLU A 232      -1.547   7.677  17.510  1.00 84.26           C  
ATOM   1831  C   GLU A 232      -0.096   7.214  17.411  1.00 84.26           C  
ATOM   1832  CB  GLU A 232      -2.490   6.474  17.422  1.00 84.26           C  
ATOM   1833  O   GLU A 232       0.620   7.180  18.413  1.00 84.26           O  
ATOM   1834  CG  GLU A 232      -2.217   5.401  18.466  1.00 84.26           C  
ATOM   1835  CD  GLU A 232      -2.996   4.117  18.225  1.00 84.26           C  
ATOM   1836  OE1 GLU A 232      -2.802   3.139  18.981  1.00 84.26           O  
ATOM   1837  OE2 GLU A 232      -3.806   4.090  17.272  1.00 84.26           O  
ATOM   1838  N   LEU A 233       0.366   6.796  16.246  1.00 86.53           N  
ATOM   1839  CA  LEU A 233       1.707   6.263  16.033  1.00 86.53           C  
ATOM   1840  C   LEU A 233       2.762   7.345  16.240  1.00 86.53           C  
ATOM   1841  CB  LEU A 233       1.833   5.675  14.625  1.00 86.53           C  
ATOM   1842  O   LEU A 233       3.871   7.058  16.697  1.00 86.53           O  
ATOM   1843  CG  LEU A 233       1.053   4.387  14.356  1.00 86.53           C  
ATOM   1844  CD1 LEU A 233       1.163   3.998  12.886  1.00 86.53           C  
ATOM   1845  CD2 LEU A 233       1.554   3.260  15.252  1.00 86.53           C  
ATOM   1846  N   SER A 234       2.369   8.572  15.932  1.00 85.52           N  
ATOM   1847  CA  SER A 234       3.279   9.699  16.110  1.00 85.52           C  
ATOM   1848  C   SER A 234       3.433  10.058  17.585  1.00 85.52           C  
ATOM   1849  CB  SER A 234       2.783  10.917  15.330  1.00 85.52           C  
ATOM   1850  O   SER A 234       4.531  10.385  18.038  1.00 85.52           O  
ATOM   1851  OG  SER A 234       2.800  10.663  13.936  1.00 85.52           O  
ATOM   1852  N   LYS A 235       2.323  10.090  18.348  1.00 77.01           N  
ATOM   1853  CA  LYS A 235       2.288  10.410  19.773  1.00 77.01           C  
ATOM   1854  C   LYS A 235       3.081   9.390  20.585  1.00 77.01           C  
ATOM   1855  CB  LYS A 235       0.844  10.471  20.274  1.00 77.01           C  
ATOM   1856  O   LYS A 235       3.769   9.750  21.542  1.00 77.01           O  
ATOM   1857  CG  LYS A 235       0.648  11.370  21.486  1.00 77.01           C  
ATOM   1858  CD  LYS A 235      -0.808  11.395  21.933  1.00 77.01           C  
ATOM   1859  CE  LYS A 235      -1.003  12.278  23.158  1.00 77.01           C  
ATOM   1860  NZ  LYS A 235      -2.439  12.361  23.559  1.00 77.01           N  
ATOM   1861  N   LEU A 236       3.013   8.152  20.238  1.00 68.70           N  
ATOM   1862  CA  LEU A 236       3.709   7.066  20.920  1.00 68.70           C  
ATOM   1863  C   LEU A 236       5.219   7.212  20.774  1.00 68.70           C  
ATOM   1864  CB  LEU A 236       3.259   5.711  20.369  1.00 68.70           C  
ATOM   1865  O   LEU A 236       5.977   6.784  21.647  1.00 68.70           O  
ATOM   1866  CG  LEU A 236       1.859   5.246  20.771  1.00 68.70           C  
ATOM   1867  CD1 LEU A 236       1.455   4.019  19.961  1.00 68.70           C  
ATOM   1868  CD2 LEU A 236       1.803   4.947  22.266  1.00 68.70           C  
ATOM   1869  N   ALA A 237       5.610   7.939  19.794  1.00 63.78           N  
ATOM   1870  CA  ALA A 237       7.016   8.213  19.508  1.00 63.78           C  
ATOM   1871  C   ALA A 237       7.545   9.341  20.389  1.00 63.78           C  
ATOM   1872  CB  ALA A 237       7.200   8.564  18.033  1.00 63.78           C  
ATOM   1873  O   ALA A 237       8.707   9.320  20.803  1.00 63.78           O  
ATOM   1874  N   GLU A 238       6.648  10.237  20.924  1.00 64.33           N  
ATOM   1875  CA  GLU A 238       6.991  11.458  21.647  1.00 64.33           C  
ATOM   1876  C   GLU A 238       6.863  11.262  23.155  1.00 64.33           C  
ATOM   1877  CB  GLU A 238       6.103  12.620  21.190  1.00 64.33           C  
ATOM   1878  O   GLU A 238       7.599  11.875  23.930  1.00 64.33           O  
ATOM   1879  CG  GLU A 238       6.399  13.101  19.777  1.00 64.33           C  
ATOM   1880  CD  GLU A 238       5.438  14.177  19.297  1.00 64.33           C  
ATOM   1881  OE1 GLU A 238       5.539  14.600  18.123  1.00 64.33           O  
ATOM   1882  OE2 GLU A 238       4.578  14.601  20.101  1.00 64.33           O  
ATOM   1883  N   THR A 239       5.981  10.350  23.760  1.00 59.27           N  
ATOM   1884  CA  THR A 239       5.532  10.209  25.141  1.00 59.27           C  
ATOM   1885  C   THR A 239       6.351   9.148  25.870  1.00 59.27           C  
ATOM   1886  CB  THR A 239       4.038   9.843  25.208  1.00 59.27           C  
ATOM   1887  O   THR A 239       6.553   9.237  27.083  1.00 59.27           O  
ATOM   1888  CG2 THR A 239       3.161  11.070  24.980  1.00 59.27           C  
ATOM   1889  OG1 THR A 239       3.745   8.867  24.201  1.00 59.27           O  
ATOM   1890  N   THR A 240       7.163   8.284  25.261  1.00 53.38           N  
ATOM   1891  CA  THR A 240       7.879   7.264  26.019  1.00 53.38           C  
ATOM   1892  C   THR A 240       9.388   7.440  25.873  1.00 53.38           C  
ATOM   1893  CB  THR A 240       7.479   5.848  25.565  1.00 53.38           C  
ATOM   1894  O   THR A 240       9.883   7.713  24.777  1.00 53.38           O  
ATOM   1895  CG2 THR A 240       6.246   5.357  26.317  1.00 53.38           C  
ATOM   1896  OG1 THR A 240       7.193   5.865  24.161  1.00 53.38           O  
ATOM   1897  N   ASP A 241      10.080   8.622  26.344  1.00 54.05           N  
ATOM   1898  CA  ASP A 241      11.538   8.676  26.381  1.00 54.05           C  
ATOM   1899  C   ASP A 241      12.149   7.381  25.851  1.00 54.05           C  
ATOM   1900  CB  ASP A 241      12.029   8.946  27.805  1.00 54.05           C  
ATOM   1901  O   ASP A 241      13.371   7.219  25.853  1.00 54.05           O  
ATOM   1902  CG  ASP A 241      12.392  10.401  28.041  1.00 54.05           C  
ATOM   1903  OD1 ASP A 241      12.538  11.161  27.059  1.00 54.05           O  
ATOM   1904  OD2 ASP A 241      12.536  10.792  29.219  1.00 54.05           O  
ATOM   1905  N   LYS A 242      11.262   6.367  25.293  1.00 52.49           N  
ATOM   1906  CA  LYS A 242      11.733   5.133  24.670  1.00 52.49           C  
ATOM   1907  C   LYS A 242      11.561   5.181  23.155  1.00 52.49           C  
ATOM   1908  CB  LYS A 242      10.990   3.925  25.244  1.00 52.49           C  
ATOM   1909  O   LYS A 242      10.452   5.388  22.657  1.00 52.49           O  
ATOM   1910  CG  LYS A 242      11.353   3.602  26.685  1.00 52.49           C  
ATOM   1911  CD  LYS A 242      10.730   2.288  27.138  1.00 52.49           C  
ATOM   1912  CE  LYS A 242      11.054   1.987  28.595  1.00 52.49           C  
ATOM   1913  NZ  LYS A 242      10.456   0.692  29.040  1.00 52.49           N  
ATOM   1914  N   VAL A 243      12.408   5.810  22.358  1.00 56.01           N  
ATOM   1915  CA  VAL A 243      12.703   5.941  20.935  1.00 56.01           C  
ATOM   1916  C   VAL A 243      12.239   4.690  20.193  1.00 56.01           C  
ATOM   1917  CB  VAL A 243      14.209   6.180  20.687  1.00 56.01           C  
ATOM   1918  O   VAL A 243      11.972   4.737  18.990  1.00 56.01           O  
ATOM   1919  CG1 VAL A 243      14.491   6.344  19.194  1.00 56.01           C  
ATOM   1920  CG2 VAL A 243      14.689   7.406  21.462  1.00 56.01           C  
ATOM   1921  N   LYS A 244      11.404   3.715  20.858  1.00 63.81           N  
ATOM   1922  CA  LYS A 244      11.169   2.440  20.187  1.00 63.81           C  
ATOM   1923  C   LYS A 244       9.678   2.122  20.117  1.00 63.81           C  
ATOM   1924  CB  LYS A 244      11.912   1.311  20.904  1.00 63.81           C  
ATOM   1925  O   LYS A 244       9.288   0.953  20.075  1.00 63.81           O  
ATOM   1926  CG  LYS A 244      13.428   1.415  20.818  1.00 63.81           C  
ATOM   1927  CD  LYS A 244      14.107   0.195  21.426  1.00 63.81           C  
ATOM   1928  CE  LYS A 244      15.623   0.281  21.308  1.00 63.81           C  
ATOM   1929  NZ  LYS A 244      16.293  -0.918  21.894  1.00 63.81           N  
ATOM   1930  N   GLN A 245       8.701   3.214  20.165  1.00 72.92           N  
ATOM   1931  CA  GLN A 245       7.268   2.973  20.034  1.00 72.92           C  
ATOM   1932  C   GLN A 245       6.694   3.709  18.827  1.00 72.92           C  
ATOM   1933  CB  GLN A 245       6.534   3.398  21.307  1.00 72.92           C  
ATOM   1934  O   GLN A 245       7.382   4.520  18.203  1.00 72.92           O  
ATOM   1935  CG  GLN A 245       6.867   2.545  22.523  1.00 72.92           C  
ATOM   1936  CD  GLN A 245       5.925   2.790  23.688  1.00 72.92           C  
ATOM   1937  NE2 GLN A 245       6.134   2.065  24.781  1.00 72.92           N  
ATOM   1938  OE1 GLN A 245       5.018   3.624  23.605  1.00 72.92           O  
ATOM   1939  N   GLY A 246       5.445   3.338  18.359  1.00 83.70           N  
ATOM   1940  CA  GLY A 246       4.786   3.934  17.208  1.00 83.70           C  
ATOM   1941  C   GLY A 246       5.239   3.340  15.888  1.00 83.70           C  
ATOM   1942  O   GLY A 246       5.261   2.118  15.725  1.00 83.70           O  
ATOM   1943  N   PHE A 247       5.672   4.229  14.976  1.00 89.08           N  
ATOM   1944  CA  PHE A 247       6.100   3.829  13.641  1.00 89.08           C  
ATOM   1945  C   PHE A 247       7.337   2.942  13.713  1.00 89.08           C  
ATOM   1946  CB  PHE A 247       6.387   5.060  12.776  1.00 89.08           C  
ATOM   1947  O   PHE A 247       7.464   1.981  12.951  1.00 89.08           O  
ATOM   1948  CG  PHE A 247       5.149   5.715  12.224  1.00 89.08           C  
ATOM   1949  CD1 PHE A 247       4.434   5.122  11.190  1.00 89.08           C  
ATOM   1950  CD2 PHE A 247       4.701   6.925  12.738  1.00 89.08           C  
ATOM   1951  CE1 PHE A 247       3.289   5.726  10.677  1.00 89.08           C  
ATOM   1952  CE2 PHE A 247       3.558   7.535  12.231  1.00 89.08           C  
ATOM   1953  CZ  PHE A 247       2.853   6.934  11.200  1.00 89.08           C  
ATOM   1954  N   TRP A 248       8.213   3.282  14.687  1.00 87.89           N  
ATOM   1955  CA  TRP A 248       9.441   2.506  14.834  1.00 87.89           C  
ATOM   1956  C   TRP A 248       9.129   1.056  15.191  1.00 87.89           C  
ATOM   1957  CB  TRP A 248      10.344   3.125  15.904  1.00 87.89           C  
ATOM   1958  O   TRP A 248       9.688   0.131  14.598  1.00 87.89           O  
ATOM   1959  CG  TRP A 248      11.703   2.498  15.991  1.00 87.89           C  
ATOM   1960  CD1 TRP A 248      12.846   2.918  15.370  1.00 87.89           C  
ATOM   1961  CD2 TRP A 248      12.059   1.332  16.741  1.00 87.89           C  
ATOM   1962  CE2 TRP A 248      13.437   1.104  16.528  1.00 87.89           C  
ATOM   1963  CE3 TRP A 248      11.346   0.459  17.573  1.00 87.89           C  
ATOM   1964  NE1 TRP A 248      13.892   2.084  15.689  1.00 87.89           N  
ATOM   1965  CH2 TRP A 248      13.395  -0.804  17.929  1.00 87.89           C  
ATOM   1966  CZ2 TRP A 248      14.116   0.035  17.120  1.00 87.89           C  
ATOM   1967  CZ3 TRP A 248      12.024  -0.603  18.160  1.00 87.89           C  
ATOM   1968  N   GLU A 249       8.338   0.871  16.216  1.00 85.94           N  
ATOM   1969  CA  GLU A 249       7.961  -0.461  16.681  1.00 85.94           C  
ATOM   1970  C   GLU A 249       7.364  -1.292  15.549  1.00 85.94           C  
ATOM   1971  CB  GLU A 249       6.968  -0.364  17.843  1.00 85.94           C  
ATOM   1972  O   GLU A 249       7.739  -2.451  15.360  1.00 85.94           O  
ATOM   1973  CG  GLU A 249       6.519  -1.714  18.382  1.00 85.94           C  
ATOM   1974  CD  GLU A 249       5.284  -1.627  19.264  1.00 85.94           C  
ATOM   1975  OE1 GLU A 249       4.706  -2.684  19.605  1.00 85.94           O  
ATOM   1976  OE2 GLU A 249       4.890  -0.493  19.616  1.00 85.94           O  
ATOM   1977  N   GLU A 250       6.410  -0.728  14.834  1.00 88.46           N  
ATOM   1978  CA  GLU A 250       5.760  -1.440  13.738  1.00 88.46           C  
ATOM   1979  C   GLU A 250       6.760  -1.795  12.641  1.00 88.46           C  
ATOM   1980  CB  GLU A 250       4.617  -0.603  13.157  1.00 88.46           C  
ATOM   1981  O   GLU A 250       6.745  -2.912  12.119  1.00 88.46           O  
ATOM   1982  CG  GLU A 250       3.349  -0.625  13.998  1.00 88.46           C  
ATOM   1983  CD  GLU A 250       2.137  -0.063  13.273  1.00 88.46           C  
ATOM   1984  OE1 GLU A 250       1.037  -0.023  13.869  1.00 88.46           O  
ATOM   1985  OE2 GLU A 250       2.289   0.340  12.098  1.00 88.46           O  
ATOM   1986  N   PHE A 251       7.586  -0.792  12.294  1.00 91.35           N  
ATOM   1987  CA  PHE A 251       8.582  -1.014  11.252  1.00 91.35           C  
ATOM   1988  C   PHE A 251       9.610  -2.048  11.696  1.00 91.35           C  
ATOM   1989  CB  PHE A 251       9.282   0.299  10.887  1.00 91.35           C  
ATOM   1990  O   PHE A 251      10.028  -2.896  10.905  1.00 91.35           O  
ATOM   1991  CG  PHE A 251      10.239   0.176   9.732  1.00 91.35           C  
ATOM   1992  CD1 PHE A 251      11.602   0.376   9.917  1.00 91.35           C  
ATOM   1993  CD2 PHE A 251       9.776  -0.140   8.462  1.00 91.35           C  
ATOM   1994  CE1 PHE A 251      12.490   0.263   8.850  1.00 91.35           C  
ATOM   1995  CE2 PHE A 251      10.658  -0.255   7.391  1.00 91.35           C  
ATOM   1996  CZ  PHE A 251      12.015  -0.052   7.587  1.00 91.35           C  
ATOM   1997  N   GLU A 252      10.130  -1.999  12.944  1.00 88.73           N  
ATOM   1998  CA  GLU A 252      11.087  -2.964  13.478  1.00 88.73           C  
ATOM   1999  C   GLU A 252      10.523  -4.382  13.434  1.00 88.73           C  
ATOM   2000  CB  GLU A 252      11.477  -2.598  14.912  1.00 88.73           C  
ATOM   2001  O   GLU A 252      11.243  -5.332  13.123  1.00 88.73           O  
ATOM   2002  CG  GLU A 252      12.559  -3.490  15.502  1.00 88.73           C  
ATOM   2003  CD  GLU A 252      13.853  -3.474  14.703  1.00 88.73           C  
ATOM   2004  OE1 GLU A 252      14.686  -4.392  14.877  1.00 88.73           O  
ATOM   2005  OE2 GLU A 252      14.035  -2.534  13.897  1.00 88.73           O  
ATOM   2006  N   THR A 253       9.242  -4.539  13.810  1.00 86.85           N  
ATOM   2007  CA  THR A 253       8.573  -5.832  13.717  1.00 86.85           C  
ATOM   2008  C   THR A 253       8.622  -6.365  12.288  1.00 86.85           C  
ATOM   2009  CB  THR A 253       7.108  -5.738  14.183  1.00 86.85           C  
ATOM   2010  O   THR A 253       8.859  -7.555  12.072  1.00 86.85           O  
ATOM   2011  CG2 THR A 253       6.409  -7.089  14.075  1.00 86.85           C  
ATOM   2012  OG1 THR A 253       7.074  -5.303  15.548  1.00 86.85           O  
ATOM   2013  N   LEU A 254       8.367  -5.508  11.352  1.00 87.44           N  
ATOM   2014  CA  LEU A 254       8.435  -5.868   9.939  1.00 87.44           C  
ATOM   2015  C   LEU A 254       9.836  -6.338   9.565  1.00 87.44           C  
ATOM   2016  CB  LEU A 254       8.032  -4.678   9.063  1.00 87.44           C  
ATOM   2017  O   LEU A 254       9.992  -7.321   8.838  1.00 87.44           O  
ATOM   2018  CG  LEU A 254       6.531  -4.415   8.926  1.00 87.44           C  
ATOM   2019  CD1 LEU A 254       6.289  -3.090   8.212  1.00 87.44           C  
ATOM   2020  CD2 LEU A 254       5.853  -5.561   8.183  1.00 87.44           C  
ATOM   2021  N   GLN A 255      10.850  -5.639  10.107  1.00 86.84           N  
ATOM   2022  CA  GLN A 255      12.237  -5.990   9.817  1.00 86.84           C  
ATOM   2023  C   GLN A 255      12.579  -7.374  10.361  1.00 86.84           C  
ATOM   2024  CB  GLN A 255      13.189  -4.946  10.402  1.00 86.84           C  
ATOM   2025  O   GLN A 255      13.275  -8.151   9.704  1.00 86.84           O  
ATOM   2026  CG  GLN A 255      13.111  -3.589   9.714  1.00 86.84           C  
ATOM   2027  CD  GLN A 255      13.482  -3.654   8.245  1.00 86.84           C  
ATOM   2028  NE2 GLN A 255      14.695  -3.219   7.920  1.00 86.84           N  
ATOM   2029  OE1 GLN A 255      12.686  -4.091   7.408  1.00 86.84           O  
ATOM   2030  N   GLN A 256      12.071  -7.706  11.462  1.00 84.89           N  
ATOM   2031  CA  GLN A 256      12.342  -8.983  12.114  1.00 84.89           C  
ATOM   2032  C   GLN A 256      11.697 -10.137  11.352  1.00 84.89           C  
ATOM   2033  CB  GLN A 256      11.842  -8.964  13.560  1.00 84.89           C  
ATOM   2034  O   GLN A 256      12.206 -11.260  11.370  1.00 84.89           O  
ATOM   2035  CG  GLN A 256      12.675  -8.088  14.487  1.00 84.89           C  
ATOM   2036  CD  GLN A 256      12.051  -7.929  15.860  1.00 84.89           C  
ATOM   2037  NE2 GLN A 256      12.617  -7.039  16.669  1.00 84.89           N  
ATOM   2038  OE1 GLN A 256      11.068  -8.599  16.192  1.00 84.89           O  
ATOM   2039  N   GLN A 257      10.592  -9.867  10.719  1.00 79.12           N  
ATOM   2040  CA  GLN A 257       9.856 -10.873   9.961  1.00 79.12           C  
ATOM   2041  C   GLN A 257      10.566 -11.203   8.651  1.00 79.12           C  
ATOM   2042  CB  GLN A 257       8.430 -10.396   9.679  1.00 79.12           C  
ATOM   2043  O   GLN A 257      10.396 -12.296   8.105  1.00 79.12           O  
ATOM   2044  CG  GLN A 257       7.545 -10.337  10.917  1.00 79.12           C  
ATOM   2045  CD  GLN A 257       6.177  -9.747  10.633  1.00 79.12           C  
ATOM   2046  NE2 GLN A 257       5.306  -9.759  11.636  1.00 79.12           N  
ATOM   2047  OE1 GLN A 257       5.904  -9.284   9.521  1.00 79.12           O  
ATOM   2048  N   GLU A 258      11.288 -10.242   8.150  1.00 72.77           N  
ATOM   2049  CA  GLU A 258      12.046 -10.414   6.914  1.00 72.77           C  
ATOM   2050  C   GLU A 258      13.054 -11.553   7.038  1.00 72.77           C  
ATOM   2051  CB  GLU A 258      12.763  -9.115   6.537  1.00 72.77           C  
ATOM   2052  O   GLU A 258      13.324 -12.259   6.065  1.00 72.77           O  
ATOM   2053  CG  GLU A 258      13.237  -9.072   5.092  1.00 72.77           C  
ATOM   2054  CD  GLU A 258      13.705  -7.692   4.655  1.00 72.77           C  
ATOM   2055  OE1 GLU A 258      14.036  -7.514   3.461  1.00 72.77           O  
ATOM   2056  OE2 GLU A 258      13.741  -6.783   5.514  1.00 72.77           O  
ATOM   2057  N   CYS A 259      13.578 -11.802   8.200  1.00 61.12           N  
ATOM   2058  CA  CYS A 259      14.560 -12.843   8.482  1.00 61.12           C  
ATOM   2059  C   CYS A 259      13.936 -14.228   8.367  1.00 61.12           C  
ATOM   2060  CB  CYS A 259      15.155 -12.656   9.877  1.00 61.12           C  
ATOM   2061  O   CYS A 259      14.641 -15.216   8.156  1.00 61.12           O  
ATOM   2062  SG  CYS A 259      16.127 -11.144  10.058  1.00 61.12           S  
ATOM   2063  N   LYS A 260      12.588 -14.234   8.208  1.00 66.49           N  
ATOM   2064  CA  LYS A 260      11.840 -15.485   8.119  1.00 66.49           C  
ATOM   2065  C   LYS A 260      11.564 -15.857   6.665  1.00 66.49           C  
ATOM   2066  CB  LYS A 260      10.524 -15.380   8.891  1.00 66.49           C  
ATOM   2067  O   LYS A 260      11.154 -16.983   6.374  1.00 66.49           O  
ATOM   2068  CG  LYS A 260      10.699 -15.253  10.397  1.00 66.49           C  
ATOM   2069  CD  LYS A 260       9.356 -15.227  11.116  1.00 66.49           C  
ATOM   2070  CE  LYS A 260       9.528 -15.061  12.619  1.00 66.49           C  
ATOM   2071  NZ  LYS A 260       8.213 -15.001  13.325  1.00 66.49           N  
ATOM   2072  N   LEU A 261      11.867 -14.936   5.760  1.00 67.71           N  
ATOM   2073  CA  LEU A 261      11.654 -15.159   4.334  1.00 67.71           C  
ATOM   2074  C   LEU A 261      12.922 -15.685   3.671  1.00 67.71           C  
ATOM   2075  CB  LEU A 261      11.205 -13.865   3.650  1.00 67.71           C  
ATOM   2076  O   LEU A 261      13.830 -14.911   3.358  1.00 67.71           O  
ATOM   2077  CG  LEU A 261       9.866 -13.285   4.109  1.00 67.71           C  
ATOM   2078  CD1 LEU A 261       9.652 -11.902   3.503  1.00 67.71           C  
ATOM   2079  CD2 LEU A 261       8.721 -14.221   3.736  1.00 67.71           C  
ATOM   2080  N   LEU A 262      13.211 -17.006   3.801  1.00 76.87           N  
ATOM   2081  CA  LEU A 262      14.394 -17.645   3.236  1.00 76.87           C  
ATOM   2082  C   LEU A 262      14.121 -18.141   1.820  1.00 76.87           C  
ATOM   2083  CB  LEU A 262      14.847 -18.810   4.119  1.00 76.87           C  
ATOM   2084  O   LEU A 262      14.152 -19.346   1.564  1.00 76.87           O  
ATOM   2085  CG  LEU A 262      15.247 -18.459   5.553  1.00 76.87           C  
ATOM   2086  CD1 LEU A 262      15.466 -19.729   6.369  1.00 76.87           C  
ATOM   2087  CD2 LEU A 262      16.499 -17.589   5.562  1.00 76.87           C  
ATOM   2088  N   TYR A 263      13.676 -17.198   0.984  1.00 87.97           N  
ATOM   2089  CA  TYR A 263      13.406 -17.595  -0.393  1.00 87.97           C  
ATOM   2090  C   TYR A 263      14.699 -17.699  -1.193  1.00 87.97           C  
ATOM   2091  CB  TYR A 263      12.455 -16.599  -1.064  1.00 87.97           C  
ATOM   2092  O   TYR A 263      15.682 -17.020  -0.887  1.00 87.97           O  
ATOM   2093  CG  TYR A 263      11.100 -16.515  -0.404  1.00 87.97           C  
ATOM   2094  CD1 TYR A 263      10.320 -17.655  -0.224  1.00 87.97           C  
ATOM   2095  CD2 TYR A 263      10.597 -15.297   0.039  1.00 87.97           C  
ATOM   2096  CE1 TYR A 263       9.069 -17.583   0.381  1.00 87.97           C  
ATOM   2097  CE2 TYR A 263       9.348 -15.213   0.646  1.00 87.97           C  
ATOM   2098  OH  TYR A 263       7.356 -16.281   1.412  1.00 87.97           O  
ATOM   2099  CZ  TYR A 263       8.593 -16.359   0.812  1.00 87.97           C  
ATOM   2100  N   SER A 264      14.724 -18.608  -2.156  1.00 92.64           N  
ATOM   2101  CA  SER A 264      15.900 -18.894  -2.972  1.00 92.64           C  
ATOM   2102  C   SER A 264      16.332 -17.668  -3.768  1.00 92.64           C  
ATOM   2103  CB  SER A 264      15.621 -20.058  -3.924  1.00 92.64           C  
ATOM   2104  O   SER A 264      15.494 -16.951  -4.319  1.00 92.64           O  
ATOM   2105  OG  SER A 264      16.722 -20.274  -4.790  1.00 92.64           O  
ATOM   2106  N   ARG A 265      17.667 -17.433  -3.902  1.00 94.16           N  
ATOM   2107  CA  ARG A 265      18.328 -16.409  -4.704  1.00 94.16           C  
ATOM   2108  C   ARG A 265      19.455 -17.008  -5.539  1.00 94.16           C  
ATOM   2109  CB  ARG A 265      18.875 -15.295  -3.808  1.00 94.16           C  
ATOM   2110  O   ARG A 265      20.446 -16.334  -5.829  1.00 94.16           O  
ATOM   2111  CG  ARG A 265      17.801 -14.530  -3.051  1.00 94.16           C  
ATOM   2112  CD  ARG A 265      18.397 -13.658  -1.954  1.00 94.16           C  
ATOM   2113  NE  ARG A 265      17.366 -12.905  -1.245  1.00 94.16           N  
ATOM   2114  NH1 ARG A 265      18.751 -12.233   0.477  1.00 94.16           N  
ATOM   2115  NH2 ARG A 265      16.550 -11.593   0.454  1.00 94.16           N  
ATOM   2116  CZ  ARG A 265      17.558 -12.245  -0.106  1.00 94.16           C  
ATOM   2117  N   LYS A 266      19.365 -18.225  -5.802  1.00 94.63           N  
ATOM   2118  CA  LYS A 266      20.421 -19.024  -6.416  1.00 94.63           C  
ATOM   2119  C   LYS A 266      20.813 -18.463  -7.780  1.00 94.63           C  
ATOM   2120  CB  LYS A 266      19.979 -20.482  -6.556  1.00 94.63           C  
ATOM   2121  O   LYS A 266      21.998 -18.397  -8.113  1.00 94.63           O  
ATOM   2122  CG  LYS A 266      19.902 -21.235  -5.236  1.00 94.63           C  
ATOM   2123  CD  LYS A 266      19.540 -22.699  -5.448  1.00 94.63           C  
ATOM   2124  CE  LYS A 266      19.442 -23.449  -4.127  1.00 94.63           C  
ATOM   2125  NZ  LYS A 266      18.998 -24.861  -4.323  1.00 94.63           N  
ATOM   2126  N   GLU A 267      19.773 -18.017  -8.586  1.00 94.89           N  
ATOM   2127  CA  GLU A 267      20.049 -17.497  -9.922  1.00 94.89           C  
ATOM   2128  C   GLU A 267      20.885 -16.222  -9.856  1.00 94.89           C  
ATOM   2129  CB  GLU A 267      18.744 -17.232 -10.676  1.00 94.89           C  
ATOM   2130  O   GLU A 267      21.821 -16.046 -10.639  1.00 94.89           O  
ATOM   2131  CG  GLU A 267      17.985 -18.495 -11.056  1.00 94.89           C  
ATOM   2132  CD  GLU A 267      18.803 -19.454 -11.906  1.00 94.89           C  
ATOM   2133  OE1 GLU A 267      18.814 -20.670 -11.609  1.00 94.89           O  
ATOM   2134  OE2 GLU A 267      19.439 -18.985 -12.876  1.00 94.89           O  
ATOM   2135  N   GLY A 268      20.484 -15.261  -8.943  1.00 94.40           N  
ATOM   2136  CA  GLY A 268      21.207 -14.014  -8.752  1.00 94.40           C  
ATOM   2137  C   GLY A 268      22.608 -14.214  -8.206  1.00 94.40           C  
ATOM   2138  O   GLY A 268      23.500 -13.402  -8.459  1.00 94.40           O  
ATOM   2139  N   GLN A 269      22.942 -15.406  -7.483  1.00 95.00           N  
ATOM   2140  CA  GLN A 269      24.218 -15.693  -6.837  1.00 95.00           C  
ATOM   2141  C   GLN A 269      25.180 -16.382  -7.801  1.00 95.00           C  
ATOM   2142  CB  GLN A 269      24.009 -16.560  -5.595  1.00 95.00           C  
ATOM   2143  O   GLN A 269      26.362 -16.549  -7.494  1.00 95.00           O  
ATOM   2144  CG  GLN A 269      23.381 -15.816  -4.424  1.00 95.00           C  
ATOM   2145  CD  GLN A 269      23.024 -16.733  -3.269  1.00 95.00           C  
ATOM   2146  NE2 GLN A 269      22.955 -16.173  -2.067  1.00 95.00           N  
ATOM   2147  OE1 GLN A 269      22.810 -17.935  -3.457  1.00 95.00           O  
ATOM   2148  N   ARG A 270      24.717 -16.762  -8.952  1.00 94.78           N  
ATOM   2149  CA  ARG A 270      25.584 -17.402  -9.936  1.00 94.78           C  
ATOM   2150  C   ARG A 270      26.744 -16.489 -10.320  1.00 94.78           C  
ATOM   2151  CB  ARG A 270      24.788 -17.791 -11.184  1.00 94.78           C  
ATOM   2152  O   ARG A 270      26.571 -15.274 -10.438  1.00 94.78           O  
ATOM   2153  CG  ARG A 270      23.846 -18.965 -10.972  1.00 94.78           C  
ATOM   2154  CD  ARG A 270      23.160 -19.378 -12.267  1.00 94.78           C  
ATOM   2155  NE  ARG A 270      22.587 -20.718 -12.170  1.00 94.78           N  
ATOM   2156  NH1 ARG A 270      21.910 -20.813 -14.376  1.00 94.78           N  
ATOM   2157  NH2 ARG A 270      21.519 -22.584 -12.976  1.00 94.78           N  
ATOM   2158  CZ  ARG A 270      22.006 -21.369 -13.174  1.00 94.78           C  
ATOM   2159  N   GLN A 271      27.908 -17.066 -10.448  1.00 94.04           N  
ATOM   2160  CA  GLN A 271      29.125 -16.326 -10.767  1.00 94.04           C  
ATOM   2161  C   GLN A 271      28.952 -15.507 -12.042  1.00 94.04           C  
ATOM   2162  CB  GLN A 271      30.311 -17.281 -10.912  1.00 94.04           C  
ATOM   2163  O   GLN A 271      29.409 -14.364 -12.119  1.00 94.04           O  
ATOM   2164  CG  GLN A 271      31.650 -16.576 -11.081  1.00 94.04           C  
ATOM   2165  CD  GLN A 271      32.041 -15.758  -9.865  1.00 94.04           C  
ATOM   2166  NE2 GLN A 271      33.084 -14.946 -10.006  1.00 94.04           N  
ATOM   2167  OE1 GLN A 271      31.410 -15.853  -8.808  1.00 94.04           O  
ATOM   2168  N   GLU A 272      28.160 -16.013 -12.991  1.00 92.27           N  
ATOM   2169  CA  GLU A 272      27.967 -15.422 -14.312  1.00 92.27           C  
ATOM   2170  C   GLU A 272      27.046 -14.207 -14.244  1.00 92.27           C  
ATOM   2171  CB  GLU A 272      27.401 -16.458 -15.287  1.00 92.27           C  
ATOM   2172  O   GLU A 272      27.056 -13.363 -15.142  1.00 92.27           O  
ATOM   2173  CG  GLU A 272      28.336 -17.629 -15.550  1.00 92.27           C  
ATOM   2174  CD  GLU A 272      28.192 -18.751 -14.534  1.00 92.27           C  
ATOM   2175  OE1 GLU A 272      28.846 -19.806 -14.698  1.00 92.27           O  
ATOM   2176  OE2 GLU A 272      27.420 -18.574 -13.565  1.00 92.27           O  
ATOM   2177  N   ASN A 273      26.201 -14.052 -13.124  1.00 94.37           N  
ATOM   2178  CA  ASN A 273      25.189 -13.006 -13.020  1.00 94.37           C  
ATOM   2179  C   ASN A 273      25.616 -11.907 -12.051  1.00 94.37           C  
ATOM   2180  CB  ASN A 273      23.845 -13.599 -12.591  1.00 94.37           C  
ATOM   2181  O   ASN A 273      24.963 -10.866 -11.959  1.00 94.37           O  
ATOM   2182  CG  ASN A 273      23.204 -14.439 -13.679  1.00 94.37           C  
ATOM   2183  ND2 ASN A 273      22.464 -15.465 -13.276  1.00 94.37           N  
ATOM   2184  OD1 ASN A 273      23.373 -14.167 -14.870  1.00 94.37           O  
ATOM   2185  N   LYS A 274      26.854 -12.075 -11.396  1.00 94.47           N  
ATOM   2186  CA  LYS A 274      27.327 -11.129 -10.390  1.00 94.47           C  
ATOM   2187  C   LYS A 274      27.477  -9.729 -10.978  1.00 94.47           C  
ATOM   2188  CB  LYS A 274      28.659 -11.594  -9.798  1.00 94.47           C  
ATOM   2189  O   LYS A 274      27.111  -8.740 -10.341  1.00 94.47           O  
ATOM   2190  CG  LYS A 274      28.523 -12.697  -8.758  1.00 94.47           C  
ATOM   2191  CD  LYS A 274      29.854 -12.991  -8.079  1.00 94.47           C  
ATOM   2192  CE  LYS A 274      29.710 -14.061  -7.005  1.00 94.47           C  
ATOM   2193  NZ  LYS A 274      31.020 -14.386  -6.367  1.00 94.47           N  
ATOM   2194  N   ASN A 275      27.987  -9.687 -12.239  1.00 94.60           N  
ATOM   2195  CA  ASN A 275      28.249  -8.403 -12.880  1.00 94.60           C  
ATOM   2196  C   ASN A 275      26.962  -7.753 -13.380  1.00 94.60           C  
ATOM   2197  CB  ASN A 275      29.242  -8.570 -14.031  1.00 94.60           C  
ATOM   2198  O   ASN A 275      26.979  -6.614 -13.850  1.00 94.60           O  
ATOM   2199  CG  ASN A 275      28.726  -9.492 -15.118  1.00 94.60           C  
ATOM   2200  ND2 ASN A 275      29.264  -9.347 -16.324  1.00 94.60           N  
ATOM   2201  OD1 ASN A 275      27.850 -10.327 -14.877  1.00 94.60           O  
ATOM   2202  N   LYS A 276      25.798  -8.443 -13.269  1.00 95.70           N  
ATOM   2203  CA  LYS A 276      24.493  -7.921 -13.666  1.00 95.70           C  
ATOM   2204  C   LYS A 276      23.715  -7.409 -12.457  1.00 95.70           C  
ATOM   2205  CB  LYS A 276      23.683  -8.995 -14.394  1.00 95.70           C  
ATOM   2206  O   LYS A 276      22.584  -6.938 -12.594  1.00 95.70           O  
ATOM   2207  CG  LYS A 276      24.263  -9.399 -15.741  1.00 95.70           C  
ATOM   2208  CD  LYS A 276      23.354 -10.382 -16.468  1.00 95.70           C  
ATOM   2209  CE  LYS A 276      23.899 -10.736 -17.845  1.00 95.70           C  
ATOM   2210  NZ  LYS A 276      22.998 -11.680 -18.572  1.00 95.70           N  
ATOM   2211  N   ASN A 277      24.343  -7.534 -11.269  1.00 96.81           N  
ATOM   2212  CA  ASN A 277      23.764  -7.034 -10.027  1.00 96.81           C  
ATOM   2213  C   ASN A 277      24.494  -5.789  -9.530  1.00 96.81           C  
ATOM   2214  CB  ASN A 277      23.779  -8.122  -8.951  1.00 96.81           C  
ATOM   2215  O   ASN A 277      25.717  -5.799  -9.380  1.00 96.81           O  
ATOM   2216  CG  ASN A 277      23.029  -9.370  -9.373  1.00 96.81           C  
ATOM   2217  ND2 ASN A 277      23.651 -10.528  -9.186  1.00 96.81           N  
ATOM   2218  OD1 ASN A 277      21.900  -9.294  -9.865  1.00 96.81           O  
ATOM   2219  N   ARG A 278      23.735  -4.733  -9.399  1.00 95.74           N  
ATOM   2220  CA  ARG A 278      24.317  -3.500  -8.878  1.00 95.74           C  
ATOM   2221  C   ARG A 278      24.849  -3.701  -7.463  1.00 95.74           C  
ATOM   2222  CB  ARG A 278      23.286  -2.369  -8.895  1.00 95.74           C  
ATOM   2223  O   ARG A 278      25.900  -3.163  -7.107  1.00 95.74           O  
ATOM   2224  CG  ARG A 278      23.795  -1.063  -8.305  1.00 95.74           C  
ATOM   2225  CD  ARG A 278      22.787   0.064  -8.477  1.00 95.74           C  
ATOM   2226  NE  ARG A 278      22.836   0.632  -9.821  1.00 95.74           N  
ATOM   2227  NH1 ARG A 278      24.895   1.642  -9.542  1.00 95.74           N  
ATOM   2228  NH2 ARG A 278      23.779   1.835 -11.535  1.00 95.74           N  
ATOM   2229  CZ  ARG A 278      23.837   1.368 -10.296  1.00 95.74           C  
ATOM   2230  N   TYR A 279      24.070  -4.433  -6.565  1.00 94.36           N  
ATOM   2231  CA  TYR A 279      24.444  -4.742  -5.190  1.00 94.36           C  
ATOM   2232  C   TYR A 279      24.506  -6.248  -4.967  1.00 94.36           C  
ATOM   2233  CB  TYR A 279      23.453  -4.109  -4.208  1.00 94.36           C  
ATOM   2234  O   TYR A 279      23.600  -6.980  -5.373  1.00 94.36           O  
ATOM   2235  CG  TYR A 279      23.300  -2.617  -4.377  1.00 94.36           C  
ATOM   2236  CD1 TYR A 279      24.244  -1.737  -3.852  1.00 94.36           C  
ATOM   2237  CD2 TYR A 279      22.213  -2.084  -5.061  1.00 94.36           C  
ATOM   2238  CE1 TYR A 279      24.106  -0.361  -4.004  1.00 94.36           C  
ATOM   2239  CE2 TYR A 279      22.065  -0.710  -5.218  1.00 94.36           C  
ATOM   2240  OH  TYR A 279      22.874   1.503  -4.841  1.00 94.36           O  
ATOM   2241  CZ  TYR A 279      23.016   0.142  -4.688  1.00 94.36           C  
ATOM   2242  N   LYS A 280      25.621  -6.665  -4.250  1.00 92.81           N  
ATOM   2243  CA  LYS A 280      25.889  -8.083  -4.030  1.00 92.81           C  
ATOM   2244  C   LYS A 280      24.806  -8.719  -3.163  1.00 92.81           C  
ATOM   2245  CB  LYS A 280      27.260  -8.277  -3.381  1.00 92.81           C  
ATOM   2246  O   LYS A 280      24.519  -9.911  -3.292  1.00 92.81           O  
ATOM   2247  CG  LYS A 280      27.382  -7.659  -1.996  1.00 92.81           C  
ATOM   2248  CD  LYS A 280      28.769  -7.879  -1.406  1.00 92.81           C  
ATOM   2249  CE  LYS A 280      28.882  -7.289  -0.006  1.00 92.81           C  
ATOM   2250  NZ  LYS A 280      30.248  -7.480   0.567  1.00 92.81           N  
ATOM   2251  N   ASN A 281      24.170  -7.863  -2.321  1.00 88.99           N  
ATOM   2252  CA  ASN A 281      23.251  -8.414  -1.330  1.00 88.99           C  
ATOM   2253  C   ASN A 281      21.802  -8.067  -1.656  1.00 88.99           C  
ATOM   2254  CB  ASN A 281      23.614  -7.921   0.072  1.00 88.99           C  
ATOM   2255  O   ASN A 281      20.899  -8.351  -0.867  1.00 88.99           O  
ATOM   2256  CG  ASN A 281      23.618  -6.408   0.175  1.00 88.99           C  
ATOM   2257  ND2 ASN A 281      23.345  -5.895   1.369  1.00 88.99           N  
ATOM   2258  OD1 ASN A 281      23.864  -5.707  -0.810  1.00 88.99           O  
ATOM   2259  N   ILE A 282      21.565  -7.488  -2.753  1.00 93.56           N  
ATOM   2260  CA  ILE A 282      20.208  -7.197  -3.204  1.00 93.56           C  
ATOM   2261  C   ILE A 282      19.911  -7.979  -4.482  1.00 93.56           C  
ATOM   2262  CB  ILE A 282      20.004  -5.684  -3.442  1.00 93.56           C  
ATOM   2263  O   ILE A 282      20.154  -7.490  -5.588  1.00 93.56           O  
ATOM   2264  CG1 ILE A 282      20.320  -4.896  -2.166  1.00 93.56           C  
ATOM   2265  CG2 ILE A 282      18.577  -5.401  -3.922  1.00 93.56           C  
ATOM   2266  CD1 ILE A 282      20.203  -3.386  -2.326  1.00 93.56           C  
ATOM   2267  N   LEU A 283      19.456  -9.213  -4.279  1.00 95.69           N  
ATOM   2268  CA  LEU A 283      19.210 -10.156  -5.365  1.00 95.69           C  
ATOM   2269  C   LEU A 283      17.722 -10.471  -5.484  1.00 95.69           C  
ATOM   2270  CB  LEU A 283      20.001 -11.448  -5.144  1.00 95.69           C  
ATOM   2271  O   LEU A 283      16.999 -10.460  -4.485  1.00 95.69           O  
ATOM   2272  CG  LEU A 283      21.510 -11.294  -4.951  1.00 95.69           C  
ATOM   2273  CD1 LEU A 283      22.149 -12.649  -4.670  1.00 95.69           C  
ATOM   2274  CD2 LEU A 283      22.142 -10.643  -6.177  1.00 95.69           C  
ATOM   2275  N   PRO A 284      17.298 -10.741  -6.714  1.00 96.36           N  
ATOM   2276  CA  PRO A 284      15.885 -11.089  -6.882  1.00 96.36           C  
ATOM   2277  C   PRO A 284      15.550 -12.475  -6.336  1.00 96.36           C  
ATOM   2278  CB  PRO A 284      15.686 -11.036  -8.399  1.00 96.36           C  
ATOM   2279  O   PRO A 284      16.386 -13.381  -6.387  1.00 96.36           O  
ATOM   2280  CG  PRO A 284      17.020 -11.393  -8.971  1.00 96.36           C  
ATOM   2281  CD  PRO A 284      18.089 -10.826  -8.082  1.00 96.36           C  
ATOM   2282  N   PHE A 285      14.336 -12.588  -5.752  1.00 95.90           N  
ATOM   2283  CA  PHE A 285      13.853 -13.925  -5.427  1.00 95.90           C  
ATOM   2284  C   PHE A 285      13.628 -14.742  -6.695  1.00 95.90           C  
ATOM   2285  CB  PHE A 285      12.557 -13.848  -4.615  1.00 95.90           C  
ATOM   2286  O   PHE A 285      13.063 -14.241  -7.669  1.00 95.90           O  
ATOM   2287  CG  PHE A 285      12.739 -13.278  -3.234  1.00 95.90           C  
ATOM   2288  CD1 PHE A 285      13.943 -13.430  -2.558  1.00 95.90           C  
ATOM   2289  CD2 PHE A 285      11.705 -12.591  -2.612  1.00 95.90           C  
ATOM   2290  CE1 PHE A 285      14.114 -12.903  -1.279  1.00 95.90           C  
ATOM   2291  CE2 PHE A 285      11.869 -12.062  -1.335  1.00 95.90           C  
ATOM   2292  CZ  PHE A 285      13.074 -12.220  -0.670  1.00 95.90           C  
ATOM   2293  N   ASP A 286      13.992 -16.071  -6.659  1.00 95.86           N  
ATOM   2294  CA  ASP A 286      13.923 -16.921  -7.844  1.00 95.86           C  
ATOM   2295  C   ASP A 286      12.477 -17.122  -8.291  1.00 95.86           C  
ATOM   2296  CB  ASP A 286      14.583 -18.275  -7.573  1.00 95.86           C  
ATOM   2297  O   ASP A 286      12.186 -17.120  -9.489  1.00 95.86           O  
ATOM   2298  CG  ASP A 286      16.097 -18.192  -7.497  1.00 95.86           C  
ATOM   2299  OD1 ASP A 286      16.669 -17.139  -7.855  1.00 95.86           O  
ATOM   2300  OD2 ASP A 286      16.724 -19.189  -7.079  1.00 95.86           O  
ATOM   2301  N   HIS A 287      11.517 -17.279  -7.375  1.00 95.20           N  
ATOM   2302  CA  HIS A 287      10.145 -17.663  -7.685  1.00 95.20           C  
ATOM   2303  C   HIS A 287       9.367 -16.494  -8.279  1.00 95.20           C  
ATOM   2304  CB  HIS A 287       9.437 -18.182  -6.432  1.00 95.20           C  
ATOM   2305  O   HIS A 287       8.349 -16.695  -8.946  1.00 95.20           O  
ATOM   2306  CG  HIS A 287       9.293 -17.155  -5.355  1.00 95.20           C  
ATOM   2307  CD2 HIS A 287       8.233 -16.397  -4.985  1.00 95.20           C  
ATOM   2308  ND1 HIS A 287      10.328 -16.807  -4.515  1.00 95.20           N  
ATOM   2309  CE1 HIS A 287       9.910 -15.879  -3.671  1.00 95.20           C  
ATOM   2310  NE2 HIS A 287       8.642 -15.612  -3.936  1.00 95.20           N  
ATOM   2311  N   THR A 288       9.889 -15.252  -8.116  1.00 95.97           N  
ATOM   2312  CA  THR A 288       9.154 -14.124  -8.678  1.00 95.97           C  
ATOM   2313  C   THR A 288      10.027 -13.344  -9.658  1.00 95.97           C  
ATOM   2314  CB  THR A 288       8.650 -13.179  -7.572  1.00 95.97           C  
ATOM   2315  O   THR A 288       9.649 -12.260 -10.106  1.00 95.97           O  
ATOM   2316  CG2 THR A 288       7.646 -13.882  -6.663  1.00 95.97           C  
ATOM   2317  OG1 THR A 288       9.763 -12.737  -6.785  1.00 95.97           O  
ATOM   2318  N   ARG A 289      11.223 -13.833 -10.000  1.00 97.04           N  
ATOM   2319  CA  ARG A 289      12.111 -13.103 -10.898  1.00 97.04           C  
ATOM   2320  C   ARG A 289      11.555 -13.078 -12.318  1.00 97.04           C  
ATOM   2321  CB  ARG A 289      13.510 -13.724 -10.894  1.00 97.04           C  
ATOM   2322  O   ARG A 289      10.836 -13.993 -12.724  1.00 97.04           O  
ATOM   2323  CG  ARG A 289      13.575 -15.098 -11.542  1.00 97.04           C  
ATOM   2324  CD  ARG A 289      14.992 -15.655 -11.541  1.00 97.04           C  
ATOM   2325  NE  ARG A 289      15.048 -16.987 -12.136  1.00 97.04           N  
ATOM   2326  NH1 ARG A 289      15.055 -16.237 -14.321  1.00 97.04           N  
ATOM   2327  NH2 ARG A 289      15.127 -18.485 -13.875  1.00 97.04           N  
ATOM   2328  CZ  ARG A 289      15.077 -17.233 -13.442  1.00 97.04           C  
ATOM   2329  N   VAL A 290      11.893 -12.024 -12.995  1.00 97.53           N  
ATOM   2330  CA  VAL A 290      11.611 -11.952 -14.425  1.00 97.53           C  
ATOM   2331  C   VAL A 290      12.629 -12.789 -15.196  1.00 97.53           C  
ATOM   2332  CB  VAL A 290      11.626 -10.493 -14.934  1.00 97.53           C  
ATOM   2333  O   VAL A 290      13.838 -12.601 -15.045  1.00 97.53           O  
ATOM   2334  CG1 VAL A 290      11.395 -10.445 -16.443  1.00 97.53           C  
ATOM   2335  CG2 VAL A 290      10.572  -9.663 -14.203  1.00 97.53           C  
ATOM   2336  N   VAL A 291      12.129 -13.778 -16.033  1.00 96.56           N  
ATOM   2337  CA  VAL A 291      12.980 -14.638 -16.849  1.00 96.56           C  
ATOM   2338  C   VAL A 291      12.905 -14.204 -18.311  1.00 96.56           C  
ATOM   2339  CB  VAL A 291      12.580 -16.124 -16.713  1.00 96.56           C  
ATOM   2340  O   VAL A 291      11.829 -14.217 -18.914  1.00 96.56           O  
ATOM   2341  CG1 VAL A 291      13.508 -17.011 -17.542  1.00 96.56           C  
ATOM   2342  CG2 VAL A 291      12.600 -16.550 -15.246  1.00 96.56           C  
ATOM   2343  N   LEU A 292      14.021 -13.765 -18.865  1.00 95.38           N  
ATOM   2344  CA  LEU A 292      14.071 -13.359 -20.265  1.00 95.38           C  
ATOM   2345  C   LEU A 292      14.110 -14.577 -21.182  1.00 95.38           C  
ATOM   2346  CB  LEU A 292      15.291 -12.472 -20.524  1.00 95.38           C  
ATOM   2347  O   LEU A 292      14.960 -15.455 -21.019  1.00 95.38           O  
ATOM   2348  CG  LEU A 292      15.353 -11.159 -19.742  1.00 95.38           C  
ATOM   2349  CD1 LEU A 292      16.674 -10.445 -20.007  1.00 95.38           C  
ATOM   2350  CD2 LEU A 292      14.173 -10.264 -20.106  1.00 95.38           C  
ATOM   2351  N   HIS A 293      13.219 -14.601 -22.252  1.00 91.39           N  
ATOM   2352  CA  HIS A 293      13.031 -15.824 -23.025  1.00 91.39           C  
ATOM   2353  C   HIS A 293      13.717 -15.728 -24.383  1.00 91.39           C  
ATOM   2354  CB  HIS A 293      11.541 -16.117 -23.209  1.00 91.39           C  
ATOM   2355  O   HIS A 293      13.960 -16.747 -25.034  1.00 91.39           O  
ATOM   2356  CG  HIS A 293      10.794 -16.257 -21.921  1.00 91.39           C  
ATOM   2357  CD2 HIS A 293       9.673 -15.645 -21.472  1.00 91.39           C  
ATOM   2358  ND1 HIS A 293      11.192 -17.115 -20.919  1.00 91.39           N  
ATOM   2359  CE1 HIS A 293      10.346 -17.024 -19.907  1.00 91.39           C  
ATOM   2360  NE2 HIS A 293       9.415 -16.139 -20.217  1.00 91.39           N  
ATOM   2361  N   ASP A 294      14.122 -14.527 -24.701  1.00 84.74           N  
ATOM   2362  CA  ASP A 294      14.604 -14.309 -26.062  1.00 84.74           C  
ATOM   2363  C   ASP A 294      16.130 -14.260 -26.103  1.00 84.74           C  
ATOM   2364  CB  ASP A 294      14.021 -13.017 -26.637  1.00 84.74           C  
ATOM   2365  O   ASP A 294      16.714 -13.723 -27.045  1.00 84.74           O  
ATOM   2366  CG  ASP A 294      14.401 -11.786 -25.834  1.00 84.74           C  
ATOM   2367  OD1 ASP A 294      14.920 -11.930 -24.706  1.00 84.74           O  
ATOM   2368  OD2 ASP A 294      14.176 -10.661 -26.331  1.00 84.74           O  
ATOM   2369  N   GLY A 295      16.785 -14.788 -24.963  1.00 79.71           N  
ATOM   2370  CA  GLY A 295      18.237 -14.794 -24.893  1.00 79.71           C  
ATOM   2371  C   GLY A 295      18.874 -15.835 -25.793  1.00 79.71           C  
ATOM   2372  O   GLY A 295      18.209 -16.777 -26.229  1.00 79.71           O  
ATOM   2373  N   ASP A 296      20.133 -15.646 -26.264  1.00 76.64           N  
ATOM   2374  CA  ASP A 296      20.942 -16.598 -27.019  1.00 76.64           C  
ATOM   2375  C   ASP A 296      21.181 -17.874 -26.216  1.00 76.64           C  
ATOM   2376  CB  ASP A 296      22.278 -15.969 -27.418  1.00 76.64           C  
ATOM   2377  O   ASP A 296      21.783 -17.834 -25.141  1.00 76.64           O  
ATOM   2378  CG  ASP A 296      23.092 -16.847 -28.353  1.00 76.64           C  
ATOM   2379  OD1 ASP A 296      22.718 -18.020 -28.567  1.00 76.64           O  
ATOM   2380  OD2 ASP A 296      24.118 -16.362 -28.877  1.00 76.64           O  
ATOM   2381  N   PRO A 297      20.563 -18.974 -26.683  1.00 74.03           N  
ATOM   2382  CA  PRO A 297      20.712 -20.252 -25.982  1.00 74.03           C  
ATOM   2383  C   PRO A 297      22.172 -20.653 -25.791  1.00 74.03           C  
ATOM   2384  CB  PRO A 297      19.988 -21.243 -26.897  1.00 74.03           C  
ATOM   2385  O   PRO A 297      22.487 -21.446 -24.899  1.00 74.03           O  
ATOM   2386  CG  PRO A 297      19.148 -20.392 -27.793  1.00 74.03           C  
ATOM   2387  CD  PRO A 297      19.764 -19.024 -27.867  1.00 74.03           C  
ATOM   2388  N   ASN A 298      23.112 -19.990 -26.507  1.00 74.13           N  
ATOM   2389  CA  ASN A 298      24.543 -20.273 -26.483  1.00 74.13           C  
ATOM   2390  C   ASN A 298      25.283 -19.340 -25.529  1.00 74.13           C  
ATOM   2391  CB  ASN A 298      25.134 -20.170 -27.891  1.00 74.13           C  
ATOM   2392  O   ASN A 298      26.464 -19.547 -25.243  1.00 74.13           O  
ATOM   2393  CG  ASN A 298      24.613 -21.246 -28.823  1.00 74.13           C  
ATOM   2394  ND2 ASN A 298      24.476 -20.909 -30.100  1.00 74.13           N  
ATOM   2395  OD1 ASN A 298      24.335 -22.371 -28.398  1.00 74.13           O  
ATOM   2396  N   GLU A 299      24.585 -18.269 -24.968  1.00 74.49           N  
ATOM   2397  CA  GLU A 299      25.095 -17.381 -23.928  1.00 74.49           C  
ATOM   2398  C   GLU A 299      24.547 -17.765 -22.556  1.00 74.49           C  
ATOM   2399  CB  GLU A 299      24.745 -15.924 -24.245  1.00 74.49           C  
ATOM   2400  O   GLU A 299      23.337 -17.714 -22.329  1.00 74.49           O  
ATOM   2401  CG  GLU A 299      25.508 -15.353 -25.431  1.00 74.49           C  
ATOM   2402  CD  GLU A 299      25.400 -13.840 -25.541  1.00 74.49           C  
ATOM   2403  OE1 GLU A 299      26.062 -13.247 -26.423  1.00 74.49           O  
ATOM   2404  OE2 GLU A 299      24.649 -13.243 -24.739  1.00 74.49           O  
ATOM   2405  N   PRO A 300      25.439 -18.409 -21.830  1.00 69.65           N  
ATOM   2406  CA  PRO A 300      25.044 -18.774 -20.467  1.00 69.65           C  
ATOM   2407  C   PRO A 300      24.560 -17.577 -19.653  1.00 69.65           C  
ATOM   2408  CB  PRO A 300      26.329 -19.356 -19.872  1.00 69.65           C  
ATOM   2409  O   PRO A 300      25.054 -16.461 -19.835  1.00 69.65           O  
ATOM   2410  CG  PRO A 300      27.273 -19.459 -21.026  1.00 69.65           C  
ATOM   2411  CD  PRO A 300      26.724 -18.647 -22.164  1.00 69.65           C  
ATOM   2412  N   VAL A 301      23.041 -17.471 -19.287  1.00 75.23           N  
ATOM   2413  CA  VAL A 301      22.532 -16.533 -18.293  1.00 75.23           C  
ATOM   2414  C   VAL A 301      21.825 -15.373 -18.991  1.00 75.23           C  
ATOM   2415  CB  VAL A 301      23.662 -15.999 -17.385  1.00 75.23           C  
ATOM   2416  O   VAL A 301      21.680 -14.291 -18.417  1.00 75.23           O  
ATOM   2417  CG1 VAL A 301      23.083 -15.289 -16.162  1.00 75.23           C  
ATOM   2418  CG2 VAL A 301      24.586 -17.138 -16.957  1.00 75.23           C  
ATOM   2419  N   SER A 302      21.559 -15.648 -20.347  1.00 85.30           N  
ATOM   2420  CA  SER A 302      20.872 -14.638 -21.145  1.00 85.30           C  
ATOM   2421  C   SER A 302      19.444 -14.424 -20.656  1.00 85.30           C  
ATOM   2422  CB  SER A 302      20.860 -15.038 -22.621  1.00 85.30           C  
ATOM   2423  O   SER A 302      18.802 -13.433 -21.011  1.00 85.30           O  
ATOM   2424  OG  SER A 302      20.137 -16.242 -22.810  1.00 85.30           O  
ATOM   2425  N   ASP A 303      19.076 -15.268 -19.677  1.00 93.46           N  
ATOM   2426  CA  ASP A 303      17.698 -15.228 -19.195  1.00 93.46           C  
ATOM   2427  C   ASP A 303      17.576 -14.345 -17.955  1.00 93.46           C  
ATOM   2428  CB  ASP A 303      17.196 -16.640 -18.888  1.00 93.46           C  
ATOM   2429  O   ASP A 303      16.470 -14.098 -17.469  1.00 93.46           O  
ATOM   2430  CG  ASP A 303      17.946 -17.301 -17.745  1.00 93.46           C  
ATOM   2431  OD1 ASP A 303      19.170 -17.086 -17.614  1.00 93.46           O  
ATOM   2432  OD2 ASP A 303      17.308 -18.046 -16.970  1.00 93.46           O  
ATOM   2433  N   TYR A 304      18.764 -13.810 -17.438  1.00 95.77           N  
ATOM   2434  CA  TYR A 304      18.781 -13.191 -16.117  1.00 95.77           C  
ATOM   2435  C   TYR A 304      18.755 -11.671 -16.227  1.00 95.77           C  
ATOM   2436  CB  TYR A 304      20.017 -13.637 -15.330  1.00 95.77           C  
ATOM   2437  O   TYR A 304      19.487 -11.088 -17.031  1.00 95.77           O  
ATOM   2438  CG  TYR A 304      20.149 -12.974 -13.980  1.00 95.77           C  
ATOM   2439  CD1 TYR A 304      20.983 -11.873 -13.802  1.00 95.77           C  
ATOM   2440  CD2 TYR A 304      19.441 -13.448 -12.881  1.00 95.77           C  
ATOM   2441  CE1 TYR A 304      21.109 -11.260 -12.560  1.00 95.77           C  
ATOM   2442  CE2 TYR A 304      19.559 -12.843 -11.634  1.00 95.77           C  
ATOM   2443  OH  TYR A 304      20.515 -11.149 -10.251  1.00 95.77           O  
ATOM   2444  CZ  TYR A 304      20.394 -11.751 -11.484  1.00 95.77           C  
ATOM   2445  N   ILE A 305      17.949 -10.980 -15.496  1.00 97.12           N  
ATOM   2446  CA  ILE A 305      17.888  -9.563 -15.153  1.00 97.12           C  
ATOM   2447  C   ILE A 305      17.428  -9.402 -13.706  1.00 97.12           C  
ATOM   2448  CB  ILE A 305      16.945  -8.792 -16.104  1.00 97.12           C  
ATOM   2449  O   ILE A 305      16.554 -10.137 -13.240  1.00 97.12           O  
ATOM   2450  CG1 ILE A 305      16.999  -7.289 -15.805  1.00 97.12           C  
ATOM   2451  CG2 ILE A 305      15.513  -9.322 -15.992  1.00 97.12           C  
ATOM   2452  CD1 ILE A 305      16.325  -6.424 -16.861  1.00 97.12           C  
ATOM   2453  N   ASN A 306      18.086  -8.611 -12.915  1.00 97.67           N  
ATOM   2454  CA  ASN A 306      17.754  -8.382 -11.513  1.00 97.67           C  
ATOM   2455  C   ASN A 306      16.441  -7.619 -11.365  1.00 97.67           C  
ATOM   2456  CB  ASN A 306      18.886  -7.631 -10.809  1.00 97.67           C  
ATOM   2457  O   ASN A 306      16.437  -6.388 -11.301  1.00 97.67           O  
ATOM   2458  CG  ASN A 306      18.721  -7.604  -9.302  1.00 97.67           C  
ATOM   2459  ND2 ASN A 306      19.826  -7.754  -8.582  1.00 97.67           N  
ATOM   2460  OD1 ASN A 306      17.609  -7.449  -8.790  1.00 97.67           O  
ATOM   2461  N   ALA A 307      15.300  -8.356 -11.427  1.00 98.32           N  
ATOM   2462  CA  ALA A 307      13.942  -7.818 -11.408  1.00 98.32           C  
ATOM   2463  C   ALA A 307      12.948  -8.857 -10.896  1.00 98.32           C  
ATOM   2464  CB  ALA A 307      13.538  -7.341 -12.801  1.00 98.32           C  
ATOM   2465  O   ALA A 307      13.121 -10.056 -11.126  1.00 98.32           O  
ATOM   2466  N   ASN A 308      11.961  -8.470 -10.117  1.00 98.34           N  
ATOM   2467  CA  ASN A 308      10.883  -9.324  -9.629  1.00 98.34           C  
ATOM   2468  C   ASN A 308       9.516  -8.809 -10.072  1.00 98.34           C  
ATOM   2469  CB  ASN A 308      10.938  -9.440  -8.104  1.00 98.34           C  
ATOM   2470  O   ASN A 308       9.295  -7.599 -10.136  1.00 98.34           O  
ATOM   2471  CG  ASN A 308      12.156 -10.203  -7.621  1.00 98.34           C  
ATOM   2472  ND2 ASN A 308      12.156 -11.514  -7.830  1.00 98.34           N  
ATOM   2473  OD1 ASN A 308      13.088  -9.619  -7.062  1.00 98.34           O  
ATOM   2474  N   ILE A 309       8.623  -9.642 -10.485  1.00 97.71           N  
ATOM   2475  CA  ILE A 309       7.223  -9.308 -10.718  1.00 97.71           C  
ATOM   2476  C   ILE A 309       6.491  -9.195  -9.382  1.00 97.71           C  
ATOM   2477  CB  ILE A 309       6.534 -10.356 -11.620  1.00 97.71           C  
ATOM   2478  O   ILE A 309       6.614 -10.072  -8.524  1.00 97.71           O  
ATOM   2479  CG1 ILE A 309       7.203 -10.396 -12.999  1.00 97.71           C  
ATOM   2480  CG2 ILE A 309       5.036 -10.060 -11.746  1.00 97.71           C  
ATOM   2481  CD1 ILE A 309       6.733 -11.544 -13.882  1.00 97.71           C  
ATOM   2482  N   ILE A 310       5.860  -8.093  -9.140  1.00 96.54           N  
ATOM   2483  CA  ILE A 310       5.081  -7.865  -7.928  1.00 96.54           C  
ATOM   2484  C   ILE A 310       3.590  -7.927  -8.253  1.00 96.54           C  
ATOM   2485  CB  ILE A 310       5.432  -6.508  -7.278  1.00 96.54           C  
ATOM   2486  O   ILE A 310       3.086  -7.121  -9.038  1.00 96.54           O  
ATOM   2487  CG1 ILE A 310       6.950  -6.374  -7.107  1.00 96.54           C  
ATOM   2488  CG2 ILE A 310       4.713  -6.350  -5.935  1.00 96.54           C  
ATOM   2489  CD1 ILE A 310       7.562  -7.413  -6.178  1.00 96.54           C  
ATOM   2490  N   MET A 311       2.947  -8.887  -7.619  1.00 93.29           N  
ATOM   2491  CA  MET A 311       1.518  -9.074  -7.853  1.00 93.29           C  
ATOM   2492  C   MET A 311       0.714  -8.757  -6.597  1.00 93.29           C  
ATOM   2493  CB  MET A 311       1.231 -10.505  -8.311  1.00 93.29           C  
ATOM   2494  O   MET A 311       0.919  -9.376  -5.551  1.00 93.29           O  
ATOM   2495  CG  MET A 311       1.921 -10.883  -9.611  1.00 93.29           C  
ATOM   2496  SD  MET A 311       1.189 -10.040 -11.067  1.00 93.29           S  
ATOM   2497  CE  MET A 311      -0.368 -10.959 -11.220  1.00 93.29           C  
ATOM   2498  N   PRO A 312      -0.129  -7.738  -6.746  1.00 88.40           N  
ATOM   2499  CA  PRO A 312      -0.979  -7.475  -5.583  1.00 88.40           C  
ATOM   2500  C   PRO A 312      -1.933  -8.627  -5.277  1.00 88.40           C  
ATOM   2501  CB  PRO A 312      -1.752  -6.218  -5.988  1.00 88.40           C  
ATOM   2502  O   PRO A 312      -2.499  -9.225  -6.195  1.00 88.40           O  
ATOM   2503  CG  PRO A 312      -0.943  -5.609  -7.087  1.00 88.40           C  
ATOM   2504  CD  PRO A 312      -0.235  -6.710  -7.824  1.00 88.40           C  
ATOM   2505  N   GLU A 313      -1.882  -9.322  -4.161  1.00 73.62           N  
ATOM   2506  CA  GLU A 313      -2.735 -10.451  -3.800  1.00 73.62           C  
ATOM   2507  C   GLU A 313      -3.840 -10.022  -2.839  1.00 73.62           C  
ATOM   2508  CB  GLU A 313      -1.904 -11.576  -3.178  1.00 73.62           C  
ATOM   2509  O   GLU A 313      -3.566  -9.644  -1.698  1.00 73.62           O  
ATOM   2510  CG  GLU A 313      -0.983 -12.279  -4.166  1.00 73.62           C  
ATOM   2511  CD  GLU A 313      -0.132 -13.363  -3.525  1.00 73.62           C  
ATOM   2512  OE1 GLU A 313       0.756 -13.921  -4.209  1.00 73.62           O  
ATOM   2513  OE2 GLU A 313      -0.355 -13.658  -2.330  1.00 73.62           O  
ATOM   2514  N   PHE A 314      -4.928  -9.255  -3.278  1.00 62.92           N  
ATOM   2515  CA  PHE A 314      -6.023  -8.973  -2.357  1.00 62.92           C  
ATOM   2516  C   PHE A 314      -7.117 -10.027  -2.477  1.00 62.92           C  
ATOM   2517  CB  PHE A 314      -6.603  -7.580  -2.620  1.00 62.92           C  
ATOM   2518  O   PHE A 314      -7.245 -10.681  -3.514  1.00 62.92           O  
ATOM   2519  CG  PHE A 314      -5.634  -6.459  -2.359  1.00 62.92           C  
ATOM   2520  CD1 PHE A 314      -5.404  -6.008  -1.065  1.00 62.92           C  
ATOM   2521  CD2 PHE A 314      -4.953  -5.855  -3.408  1.00 62.92           C  
ATOM   2522  CE1 PHE A 314      -4.507  -4.971  -0.820  1.00 62.92           C  
ATOM   2523  CE2 PHE A 314      -4.056  -4.818  -3.171  1.00 62.92           C  
ATOM   2524  CZ  PHE A 314      -3.835  -4.377  -1.877  1.00 62.92           C  
ATOM   2525  N   GLU A 315      -7.574 -10.656  -1.319  1.00 49.91           N  
ATOM   2526  CA  GLU A 315      -8.687 -11.521  -0.939  1.00 49.91           C  
ATOM   2527  C   GLU A 315      -9.850 -11.386  -1.919  1.00 49.91           C  
ATOM   2528  CB  GLU A 315      -9.157 -11.200   0.482  1.00 49.91           C  
ATOM   2529  O   GLU A 315     -10.981 -11.111  -1.514  1.00 49.91           O  
ATOM   2530  CG  GLU A 315      -8.265 -11.781   1.570  1.00 49.91           C  
ATOM   2531  CD  GLU A 315      -8.849 -11.634   2.966  1.00 49.91           C  
ATOM   2532  OE1 GLU A 315      -8.224 -12.113   3.939  1.00 49.91           O  
ATOM   2533  OE2 GLU A 315      -9.941 -11.035   3.088  1.00 49.91           O  
ATOM   2534  N   THR A 316      -9.650 -11.257  -3.278  1.00 44.46           N  
ATOM   2535  CA  THR A 316     -10.852 -11.631  -4.015  1.00 44.46           C  
ATOM   2536  C   THR A 316     -10.644 -12.949  -4.755  1.00 44.46           C  
ATOM   2537  CB  THR A 316     -11.257 -10.534  -5.017  1.00 44.46           C  
ATOM   2538  O   THR A 316      -9.761 -13.054  -5.610  1.00 44.46           O  
ATOM   2539  CG2 THR A 316     -12.260  -9.566  -4.397  1.00 44.46           C  
ATOM   2540  OG1 THR A 316     -10.090  -9.805  -5.416  1.00 44.46           O  
ATOM   2541  N   LYS A 317     -10.437 -14.033  -4.015  1.00 40.16           N  
ATOM   2542  CA  LYS A 317     -10.807 -15.373  -4.460  1.00 40.16           C  
ATOM   2543  C   LYS A 317     -12.113 -15.350  -5.249  1.00 40.16           C  
ATOM   2544  CB  LYS A 317     -10.934 -16.320  -3.265  1.00 40.16           C  
ATOM   2545  O   LYS A 317     -12.986 -16.194  -5.040  1.00 40.16           O  
ATOM   2546  CG  LYS A 317      -9.601 -16.820  -2.727  1.00 40.16           C  
ATOM   2547  CD  LYS A 317      -9.795 -17.892  -1.663  1.00 40.16           C  
ATOM   2548  CE  LYS A 317      -8.466 -18.334  -1.065  1.00 40.16           C  
ATOM   2549  NZ  LYS A 317      -8.649 -19.406  -0.041  1.00 40.16           N  
ATOM   2550  N   CYS A 318     -12.506 -14.183  -5.957  1.00 34.78           N  
ATOM   2551  CA  CYS A 318     -13.666 -14.334  -6.828  1.00 34.78           C  
ATOM   2552  C   CYS A 318     -13.271 -14.189  -8.293  1.00 34.78           C  
ATOM   2553  CB  CYS A 318     -14.739 -13.304  -6.475  1.00 34.78           C  
ATOM   2554  O   CYS A 318     -12.484 -13.308  -8.644  1.00 34.78           O  
ATOM   2555  SG  CYS A 318     -15.654 -13.694  -4.968  1.00 34.78           S  
ATOM   2556  N   ASN A 319     -12.774 -15.293  -9.016  1.00 33.35           N  
ATOM   2557  CA  ASN A 319     -13.056 -15.838 -10.340  1.00 33.35           C  
ATOM   2558  C   ASN A 319     -12.015 -15.393 -11.363  1.00 33.35           C  
ATOM   2559  CB  ASN A 319     -14.459 -15.433 -10.799  1.00 33.35           C  
ATOM   2560  O   ASN A 319     -11.747 -14.199 -11.504  1.00 33.35           O  
ATOM   2561  CG  ASN A 319     -15.521 -16.430 -10.380  1.00 33.35           C  
ATOM   2562  ND2 ASN A 319     -16.781 -16.098 -10.638  1.00 33.35           N  
ATOM   2563  OD1 ASN A 319     -15.213 -17.489  -9.829  1.00 33.35           O  
ATOM   2564  N   ASN A 320     -10.843 -16.045 -11.419  1.00 39.32           N  
ATOM   2565  CA  ASN A 320     -10.076 -16.220 -12.648  1.00 39.32           C  
ATOM   2566  C   ASN A 320      -9.950 -14.910 -13.421  1.00 39.32           C  
ATOM   2567  CB  ASN A 320     -10.712 -17.297 -13.529  1.00 39.32           C  
ATOM   2568  O   ASN A 320      -9.682 -14.918 -14.624  1.00 39.32           O  
ATOM   2569  CG  ASN A 320     -10.280 -18.698 -13.143  1.00 39.32           C  
ATOM   2570  ND2 ASN A 320     -10.896 -19.700 -13.759  1.00 39.32           N  
ATOM   2571  OD1 ASN A 320      -9.401 -18.878 -12.296  1.00 39.32           O  
ATOM   2572  N   SER A 321      -9.999 -13.608 -12.770  1.00 47.57           N  
ATOM   2573  CA  SER A 321      -9.752 -12.396 -13.545  1.00 47.57           C  
ATOM   2574  C   SER A 321      -8.356 -11.844 -13.279  1.00 47.57           C  
ATOM   2575  CB  SER A 321     -10.801 -11.331 -13.223  1.00 47.57           C  
ATOM   2576  O   SER A 321      -7.849 -11.937 -12.159  1.00 47.57           O  
ATOM   2577  OG  SER A 321     -11.460 -11.626 -12.003  1.00 47.57           O  
ATOM   2578  N   LYS A 322      -7.378 -11.948 -14.218  1.00 52.45           N  
ATOM   2579  CA  LYS A 322      -6.060 -11.322 -14.261  1.00 52.45           C  
ATOM   2580  C   LYS A 322      -6.012 -10.080 -13.377  1.00 52.45           C  
ATOM   2581  CB  LYS A 322      -5.686 -10.957 -15.699  1.00 52.45           C  
ATOM   2582  O   LYS A 322      -6.999  -9.347 -13.272  1.00 52.45           O  
ATOM   2583  CG  LYS A 322      -5.253 -12.144 -16.546  1.00 52.45           C  
ATOM   2584  CD  LYS A 322      -4.738 -11.699 -17.909  1.00 52.45           C  
ATOM   2585  CE  LYS A 322      -4.390 -12.890 -18.792  1.00 52.45           C  
ATOM   2586  NZ  LYS A 322      -3.820 -12.459 -20.104  1.00 52.45           N  
ATOM   2587  N   PRO A 323      -5.086 -10.058 -12.337  1.00 58.21           N  
ATOM   2588  CA  PRO A 323      -4.926  -8.812 -11.583  1.00 58.21           C  
ATOM   2589  C   PRO A 323      -5.012  -7.571 -12.468  1.00 58.21           C  
ATOM   2590  CB  PRO A 323      -3.530  -8.949 -10.969  1.00 58.21           C  
ATOM   2591  O   PRO A 323      -4.553  -7.591 -13.613  1.00 58.21           O  
ATOM   2592  CG  PRO A 323      -2.856 -10.006 -11.784  1.00 58.21           C  
ATOM   2593  CD  PRO A 323      -3.911 -10.816 -12.480  1.00 58.21           C  
ATOM   2594  N   LYS A 324      -5.927  -6.622 -12.097  1.00 69.87           N  
ATOM   2595  CA  LYS A 324      -6.227  -5.376 -12.795  1.00 69.87           C  
ATOM   2596  C   LYS A 324      -4.960  -4.559 -13.032  1.00 69.87           C  
ATOM   2597  CB  LYS A 324      -7.244  -4.549 -12.006  1.00 69.87           C  
ATOM   2598  O   LYS A 324      -4.775  -3.988 -14.108  1.00 69.87           O  
ATOM   2599  CG  LYS A 324      -7.983  -3.515 -12.842  1.00 69.87           C  
ATOM   2600  CD  LYS A 324      -9.062  -2.808 -12.032  1.00 69.87           C  
ATOM   2601  CE  LYS A 324      -9.723  -1.694 -12.831  1.00 69.87           C  
ATOM   2602  NZ  LYS A 324     -10.782  -0.997 -12.040  1.00 69.87           N  
ATOM   2603  N   LYS A 325      -3.838  -4.877 -12.231  1.00 86.47           N  
ATOM   2604  CA  LYS A 325      -2.596  -4.120 -12.345  1.00 86.47           C  
ATOM   2605  C   LYS A 325      -1.458  -4.815 -11.604  1.00 86.47           C  
ATOM   2606  CB  LYS A 325      -2.781  -2.700 -11.808  1.00 86.47           C  
ATOM   2607  O   LYS A 325      -1.623  -5.236 -10.457  1.00 86.47           O  
ATOM   2608  CG  LYS A 325      -1.607  -1.773 -12.089  1.00 86.47           C  
ATOM   2609  CD  LYS A 325      -1.866  -0.367 -11.563  1.00 86.47           C  
ATOM   2610  CE  LYS A 325      -0.707   0.570 -11.875  1.00 86.47           C  
ATOM   2611  NZ  LYS A 325      -0.980   1.962 -11.410  1.00 86.47           N  
ATOM   2612  N   SER A 326      -0.297  -5.056 -12.237  1.00 94.53           N  
ATOM   2613  CA  SER A 326       0.903  -5.639 -11.647  1.00 94.53           C  
ATOM   2614  C   SER A 326       2.127  -4.767 -11.908  1.00 94.53           C  
ATOM   2615  CB  SER A 326       1.143  -7.046 -12.196  1.00 94.53           C  
ATOM   2616  O   SER A 326       2.048  -3.781 -12.643  1.00 94.53           O  
ATOM   2617  OG  SER A 326       1.369  -7.008 -13.595  1.00 94.53           O  
ATOM   2618  N   TYR A 327       3.279  -5.148 -11.224  1.00 98.02           N  
ATOM   2619  CA  TYR A 327       4.475  -4.316 -11.285  1.00 98.02           C  
ATOM   2620  C   TYR A 327       5.713  -5.160 -11.563  1.00 98.02           C  
ATOM   2621  CB  TYR A 327       4.657  -3.538  -9.978  1.00 98.02           C  
ATOM   2622  O   TYR A 327       5.756  -6.343 -11.215  1.00 98.02           O  
ATOM   2623  CG  TYR A 327       3.421  -2.789  -9.541  1.00 98.02           C  
ATOM   2624  CD1 TYR A 327       3.225  -1.458  -9.902  1.00 98.02           C  
ATOM   2625  CD2 TYR A 327       2.448  -3.411  -8.766  1.00 98.02           C  
ATOM   2626  CE1 TYR A 327       2.089  -0.763  -9.500  1.00 98.02           C  
ATOM   2627  CE2 TYR A 327       1.308  -2.726  -8.358  1.00 98.02           C  
ATOM   2628  OH  TYR A 327       0.011  -0.722  -8.329  1.00 98.02           O  
ATOM   2629  CZ  TYR A 327       1.137  -1.405  -8.730  1.00 98.02           C  
ATOM   2630  N   ILE A 328       6.652  -4.592 -12.206  1.00 98.60           N  
ATOM   2631  CA  ILE A 328       8.023  -5.089 -12.206  1.00 98.60           C  
ATOM   2632  C   ILE A 328       8.913  -4.148 -11.398  1.00 98.60           C  
ATOM   2633  CB  ILE A 328       8.570  -5.240 -13.644  1.00 98.60           C  
ATOM   2634  O   ILE A 328       9.035  -2.965 -11.724  1.00 98.60           O  
ATOM   2635  CG1 ILE A 328       7.800  -6.333 -14.395  1.00 98.60           C  
ATOM   2636  CG2 ILE A 328      10.071  -5.544 -13.622  1.00 98.60           C  
ATOM   2637  CD1 ILE A 328       8.125  -6.408 -15.881  1.00 98.60           C  
ATOM   2638  N   ALA A 329       9.399  -4.637 -10.267  1.00 98.57           N  
ATOM   2639  CA  ALA A 329      10.391  -3.902  -9.487  1.00 98.57           C  
ATOM   2640  C   ALA A 329      11.809  -4.299  -9.888  1.00 98.57           C  
ATOM   2641  CB  ALA A 329      10.178  -4.141  -7.994  1.00 98.57           C  
ATOM   2642  O   ALA A 329      12.186  -5.469  -9.782  1.00 98.57           O  
ATOM   2643  N   THR A 330      12.611  -3.319 -10.358  1.00 98.49           N  
ATOM   2644  CA  THR A 330      13.939  -3.652 -10.860  1.00 98.49           C  
ATOM   2645  C   THR A 330      14.965  -2.617 -10.405  1.00 98.49           C  
ATOM   2646  CB  THR A 330      13.949  -3.746 -12.397  1.00 98.49           C  
ATOM   2647  O   THR A 330      14.607  -1.484 -10.075  1.00 98.49           O  
ATOM   2648  CG2 THR A 330      13.645  -2.394 -13.033  1.00 98.49           C  
ATOM   2649  OG1 THR A 330      15.239  -4.189 -12.835  1.00 98.49           O  
ATOM   2650  N   GLN A 331      16.258  -3.006 -10.388  1.00 97.84           N  
ATOM   2651  CA  GLN A 331      17.339  -2.076 -10.080  1.00 97.84           C  
ATOM   2652  C   GLN A 331      17.541  -1.072 -11.211  1.00 97.84           C  
ATOM   2653  CB  GLN A 331      18.640  -2.834  -9.811  1.00 97.84           C  
ATOM   2654  O   GLN A 331      17.075  -1.290 -12.332  1.00 97.84           O  
ATOM   2655  CG  GLN A 331      19.227  -3.503 -11.047  1.00 97.84           C  
ATOM   2656  CD  GLN A 331      20.541  -4.207 -10.764  1.00 97.84           C  
ATOM   2657  NE2 GLN A 331      21.337  -4.419 -11.807  1.00 97.84           N  
ATOM   2658  OE1 GLN A 331      20.840  -4.555  -9.617  1.00 97.84           O  
ATOM   2659  N   GLY A 332      18.207   0.069 -10.880  1.00 97.60           N  
ATOM   2660  CA  GLY A 332      18.633   0.936 -11.967  1.00 97.60           C  
ATOM   2661  C   GLY A 332      19.563   0.249 -12.949  1.00 97.60           C  
ATOM   2662  O   GLY A 332      20.346  -0.623 -12.566  1.00 97.60           O  
ATOM   2663  N   CYS A 333      19.523   0.620 -14.227  1.00 97.67           N  
ATOM   2664  CA  CYS A 333      20.303  -0.042 -15.266  1.00 97.67           C  
ATOM   2665  C   CYS A 333      21.796   0.163 -15.042  1.00 97.67           C  
ATOM   2666  CB  CYS A 333      19.909   0.480 -16.647  1.00 97.67           C  
ATOM   2667  O   CYS A 333      22.224   1.243 -14.629  1.00 97.67           O  
ATOM   2668  SG  CYS A 333      18.283  -0.080 -17.201  1.00 97.67           S  
ATOM   2669  N   LEU A 334      22.557  -0.902 -15.263  1.00 97.35           N  
ATOM   2670  CA  LEU A 334      24.005  -0.860 -15.433  1.00 97.35           C  
ATOM   2671  C   LEU A 334      24.378  -0.808 -16.910  1.00 97.35           C  
ATOM   2672  CB  LEU A 334      24.657  -2.077 -14.772  1.00 97.35           C  
ATOM   2673  O   LEU A 334      23.553  -1.113 -17.774  1.00 97.35           O  
ATOM   2674  CG  LEU A 334      24.307  -2.321 -13.303  1.00 97.35           C  
ATOM   2675  CD1 LEU A 334      24.839  -3.676 -12.849  1.00 97.35           C  
ATOM   2676  CD2 LEU A 334      24.861  -1.202 -12.428  1.00 97.35           C  
ATOM   2677  N   GLN A 335      25.633  -0.467 -17.124  1.00 96.44           N  
ATOM   2678  CA  GLN A 335      26.058  -0.403 -18.518  1.00 96.44           C  
ATOM   2679  C   GLN A 335      25.784  -1.721 -19.238  1.00 96.44           C  
ATOM   2680  CB  GLN A 335      27.544  -0.053 -18.612  1.00 96.44           C  
ATOM   2681  O   GLN A 335      25.279  -1.727 -20.363  1.00 96.44           O  
ATOM   2682  CG  GLN A 335      28.014   0.258 -20.027  1.00 96.44           C  
ATOM   2683  CD  GLN A 335      27.312   1.462 -20.627  1.00 96.44           C  
ATOM   2684  NE2 GLN A 335      26.830   1.316 -21.856  1.00 96.44           N  
ATOM   2685  OE1 GLN A 335      27.204   2.515 -19.991  1.00 96.44           O  
ATOM   2686  N   ASN A 336      26.000  -2.831 -18.645  1.00 94.34           N  
ATOM   2687  CA  ASN A 336      25.924  -4.154 -19.257  1.00 94.34           C  
ATOM   2688  C   ASN A 336      24.530  -4.759 -19.112  1.00 94.34           C  
ATOM   2689  CB  ASN A 336      26.973  -5.088 -18.649  1.00 94.34           C  
ATOM   2690  O   ASN A 336      24.287  -5.881 -19.559  1.00 94.34           O  
ATOM   2691  CG  ASN A 336      26.819  -5.243 -17.149  1.00 94.34           C  
ATOM   2692  ND2 ASN A 336      27.123  -6.432 -16.642  1.00 94.34           N  
ATOM   2693  OD1 ASN A 336      26.428  -4.303 -16.452  1.00 94.34           O  
ATOM   2694  N   THR A 337      23.510  -4.041 -18.570  1.00 96.05           N  
ATOM   2695  CA  THR A 337      22.174  -4.600 -18.399  1.00 96.05           C  
ATOM   2696  C   THR A 337      21.144  -3.791 -19.181  1.00 96.05           C  
ATOM   2697  CB  THR A 337      21.773  -4.646 -16.913  1.00 96.05           C  
ATOM   2698  O   THR A 337      19.949  -4.093 -19.143  1.00 96.05           O  
ATOM   2699  CG2 THR A 337      22.729  -5.525 -16.112  1.00 96.05           C  
ATOM   2700  OG1 THR A 337      21.800  -3.318 -16.376  1.00 96.05           O  
ATOM   2701  N   VAL A 338      21.565  -2.756 -19.923  1.00 97.43           N  
ATOM   2702  CA  VAL A 338      20.660  -1.877 -20.656  1.00 97.43           C  
ATOM   2703  C   VAL A 338      19.879  -2.685 -21.690  1.00 97.43           C  
ATOM   2704  CB  VAL A 338      21.423  -0.724 -21.346  1.00 97.43           C  
ATOM   2705  O   VAL A 338      18.661  -2.534 -21.814  1.00 97.43           O  
ATOM   2706  CG1 VAL A 338      20.500   0.048 -22.287  1.00 97.43           C  
ATOM   2707  CG2 VAL A 338      22.033   0.211 -20.304  1.00 97.43           C  
ATOM   2708  N   ASN A 339      20.597  -3.608 -22.387  1.00 95.18           N  
ATOM   2709  CA  ASN A 339      19.947  -4.457 -23.380  1.00 95.18           C  
ATOM   2710  C   ASN A 339      18.895  -5.360 -22.743  1.00 95.18           C  
ATOM   2711  CB  ASN A 339      20.984  -5.296 -24.130  1.00 95.18           C  
ATOM   2712  O   ASN A 339      17.783  -5.485 -23.259  1.00 95.18           O  
ATOM   2713  CG  ASN A 339      21.923  -4.451 -24.969  1.00 95.18           C  
ATOM   2714  ND2 ASN A 339      23.081  -5.007 -25.303  1.00 95.18           N  
ATOM   2715  OD1 ASN A 339      21.610  -3.308 -25.312  1.00 95.18           O  
ATOM   2716  N   ASP A 340      19.203  -5.983 -21.611  1.00 96.04           N  
ATOM   2717  CA  ASP A 340      18.291  -6.858 -20.881  1.00 96.04           C  
ATOM   2718  C   ASP A 340      17.052  -6.095 -20.416  1.00 96.04           C  
ATOM   2719  CB  ASP A 340      19.000  -7.490 -19.681  1.00 96.04           C  
ATOM   2720  O   ASP A 340      15.941  -6.630 -20.443  1.00 96.04           O  
ATOM   2721  CG  ASP A 340      20.194  -8.339 -20.078  1.00 96.04           C  
ATOM   2722  OD1 ASP A 340      20.128  -9.039 -21.112  1.00 96.04           O  
ATOM   2723  OD2 ASP A 340      21.210  -8.310 -19.350  1.00 96.04           O  
ATOM   2724  N   PHE A 341      17.276  -4.843 -20.001  1.00 98.04           N  
ATOM   2725  CA  PHE A 341      16.188  -3.991 -19.536  1.00 98.04           C  
ATOM   2726  C   PHE A 341      15.138  -3.809 -20.625  1.00 98.04           C  
ATOM   2727  CB  PHE A 341      16.725  -2.627 -19.091  1.00 98.04           C  
ATOM   2728  O   PHE A 341      13.946  -4.013 -20.386  1.00 98.04           O  
ATOM   2729  CG  PHE A 341      15.665  -1.705 -18.550  1.00 98.04           C  
ATOM   2730  CD1 PHE A 341      15.076  -0.746 -19.365  1.00 98.04           C  
ATOM   2731  CD2 PHE A 341      15.259  -1.797 -17.225  1.00 98.04           C  
ATOM   2732  CE1 PHE A 341      14.095   0.108 -18.867  1.00 98.04           C  
ATOM   2733  CE2 PHE A 341      14.279  -0.946 -16.720  1.00 98.04           C  
ATOM   2734  CZ  PHE A 341      13.699   0.006 -17.543  1.00 98.04           C  
ATOM   2735  N   TRP A 342      15.520  -3.444 -21.842  1.00 97.59           N  
ATOM   2736  CA  TRP A 342      14.576  -3.209 -22.929  1.00 97.59           C  
ATOM   2737  C   TRP A 342      13.961  -4.519 -23.410  1.00 97.59           C  
ATOM   2738  CB  TRP A 342      15.264  -2.495 -24.096  1.00 97.59           C  
ATOM   2739  O   TRP A 342      12.800  -4.552 -23.824  1.00 97.59           O  
ATOM   2740  CG  TRP A 342      15.512  -1.036 -23.856  1.00 97.59           C  
ATOM   2741  CD1 TRP A 342      16.723  -0.404 -23.799  1.00 97.59           C  
ATOM   2742  CD2 TRP A 342      14.522  -0.026 -23.635  1.00 97.59           C  
ATOM   2743  CE2 TRP A 342      15.206   1.196 -23.452  1.00 97.59           C  
ATOM   2744  CE3 TRP A 342      13.122  -0.037 -23.575  1.00 97.59           C  
ATOM   2745  NE1 TRP A 342      16.546   0.939 -23.557  1.00 97.59           N  
ATOM   2746  CH2 TRP A 342      13.166   2.360 -23.160  1.00 97.59           C  
ATOM   2747  CZ2 TRP A 342      14.535   2.398 -23.213  1.00 97.59           C  
ATOM   2748  CZ3 TRP A 342      12.457   1.161 -23.338  1.00 97.59           C  
ATOM   2749  N   ARG A 343      14.757  -5.660 -23.357  1.00 95.99           N  
ATOM   2750  CA  ARG A 343      14.168  -6.964 -23.643  1.00 95.99           C  
ATOM   2751  C   ARG A 343      13.024  -7.271 -22.682  1.00 95.99           C  
ATOM   2752  CB  ARG A 343      15.229  -8.064 -23.564  1.00 95.99           C  
ATOM   2753  O   ARG A 343      11.984  -7.789 -23.093  1.00 95.99           O  
ATOM   2754  CG  ARG A 343      16.211  -8.057 -24.724  1.00 95.99           C  
ATOM   2755  CD  ARG A 343      17.287  -9.121 -24.559  1.00 95.99           C  
ATOM   2756  NE  ARG A 343      16.710 -10.457 -24.441  1.00 95.99           N  
ATOM   2757  NH1 ARG A 343      18.702 -11.494 -23.898  1.00 95.99           N  
ATOM   2758  NH2 ARG A 343      16.770 -12.719 -24.049  1.00 95.99           N  
ATOM   2759  CZ  ARG A 343      17.395 -11.554 -24.129  1.00 95.99           C  
ATOM   2760  N   MET A 344      13.302  -6.965 -21.413  1.00 97.57           N  
ATOM   2761  CA  MET A 344      12.294  -7.172 -20.376  1.00 97.57           C  
ATOM   2762  C   MET A 344      11.054  -6.326 -20.646  1.00 97.57           C  
ATOM   2763  CB  MET A 344      12.865  -6.839 -18.997  1.00 97.57           C  
ATOM   2764  O   MET A 344       9.931  -6.829 -20.593  1.00 97.57           O  
ATOM   2765  CG  MET A 344      11.867  -7.012 -17.863  1.00 97.57           C  
ATOM   2766  SD  MET A 344      12.534  -6.450 -16.248  1.00 97.57           S  
ATOM   2767  CE  MET A 344      12.540  -4.655 -16.512  1.00 97.57           C  
ATOM   2768  N   VAL A 345      11.220  -5.000 -20.969  1.00 97.90           N  
ATOM   2769  CA  VAL A 345      10.120  -4.075 -21.223  1.00 97.90           C  
ATOM   2770  C   VAL A 345       9.305  -4.557 -22.421  1.00 97.90           C  
ATOM   2771  CB  VAL A 345      10.633  -2.638 -21.470  1.00 97.90           C  
ATOM   2772  O   VAL A 345       8.073  -4.564 -22.378  1.00 97.90           O  
ATOM   2773  CG1 VAL A 345       9.497  -1.733 -21.944  1.00 97.90           C  
ATOM   2774  CG2 VAL A 345      11.275  -2.076 -20.203  1.00 97.90           C  
ATOM   2775  N   PHE A 346       9.963  -4.977 -23.474  1.00 95.98           N  
ATOM   2776  CA  PHE A 346       9.310  -5.467 -24.682  1.00 95.98           C  
ATOM   2777  C   PHE A 346       8.574  -6.773 -24.408  1.00 95.98           C  
ATOM   2778  CB  PHE A 346      10.333  -5.666 -25.805  1.00 95.98           C  
ATOM   2779  O   PHE A 346       7.397  -6.912 -24.748  1.00 95.98           O  
ATOM   2780  CG  PHE A 346       9.715  -5.980 -27.141  1.00 95.98           C  
ATOM   2781  CD1 PHE A 346       9.550  -7.296 -27.554  1.00 95.98           C  
ATOM   2782  CD2 PHE A 346       9.299  -4.958 -27.984  1.00 95.98           C  
ATOM   2783  CE1 PHE A 346       8.978  -7.590 -28.790  1.00 95.98           C  
ATOM   2784  CE2 PHE A 346       8.726  -5.243 -29.220  1.00 95.98           C  
ATOM   2785  CZ  PHE A 346       8.568  -6.560 -29.622  1.00 95.98           C  
ATOM   2786  N   GLN A 347       9.263  -7.809 -23.819  1.00 95.38           N  
ATOM   2787  CA  GLN A 347       8.746  -9.138 -23.511  1.00 95.38           C  
ATOM   2788  C   GLN A 347       7.483  -9.054 -22.659  1.00 95.38           C  
ATOM   2789  CB  GLN A 347       9.808  -9.974 -22.794  1.00 95.38           C  
ATOM   2790  O   GLN A 347       6.521  -9.790 -22.891  1.00 95.38           O  
ATOM   2791  CG  GLN A 347       9.297 -11.317 -22.291  1.00 95.38           C  
ATOM   2792  CD  GLN A 347      10.390 -12.166 -21.670  1.00 95.38           C  
ATOM   2793  NE2 GLN A 347      10.197 -12.556 -20.414  1.00 95.38           N  
ATOM   2794  OE1 GLN A 347      11.399 -12.470 -22.313  1.00 95.38           O  
ATOM   2795  N   GLU A 348       7.487  -8.160 -21.664  1.00 96.02           N  
ATOM   2796  CA  GLU A 348       6.389  -8.101 -20.704  1.00 96.02           C  
ATOM   2797  C   GLU A 348       5.323  -7.102 -21.146  1.00 96.02           C  
ATOM   2798  CB  GLU A 348       6.910  -7.734 -19.312  1.00 96.02           C  
ATOM   2799  O   GLU A 348       4.322  -6.908 -20.452  1.00 96.02           O  
ATOM   2800  CG  GLU A 348       7.848  -8.771 -18.713  1.00 96.02           C  
ATOM   2801  CD  GLU A 348       7.191 -10.127 -18.510  1.00 96.02           C  
ATOM   2802  OE1 GLU A 348       7.899 -11.159 -18.563  1.00 96.02           O  
ATOM   2803  OE2 GLU A 348       5.959 -10.159 -18.297  1.00 96.02           O  
ATOM   2804  N   ASN A 349       5.506  -6.625 -22.295  1.00 95.82           N  
ATOM   2805  CA  ASN A 349       4.587  -5.646 -22.863  1.00 95.82           C  
ATOM   2806  C   ASN A 349       4.335  -4.488 -21.901  1.00 95.82           C  
ATOM   2807  CB  ASN A 349       3.264  -6.312 -23.249  1.00 95.82           C  
ATOM   2808  O   ASN A 349       3.190  -4.080 -21.699  1.00 95.82           O  
ATOM   2809  CG  ASN A 349       2.398  -5.426 -24.123  1.00 95.82           C  
ATOM   2810  ND2 ASN A 349       1.084  -5.578 -24.003  1.00 95.82           N  
ATOM   2811  OD1 ASN A 349       2.904  -4.612 -24.899  1.00 95.82           O  
ATOM   2812  N   SER A 350       5.432  -4.087 -21.176  1.00 97.58           N  
ATOM   2813  CA  SER A 350       5.339  -2.937 -20.283  1.00 97.58           C  
ATOM   2814  C   SER A 350       5.253  -1.633 -21.068  1.00 97.58           C  
ATOM   2815  CB  SER A 350       6.541  -2.894 -19.338  1.00 97.58           C  
ATOM   2816  O   SER A 350       6.074  -1.378 -21.951  1.00 97.58           O  
ATOM   2817  OG  SER A 350       6.567  -4.040 -18.505  1.00 97.58           O  
ATOM   2818  N   ARG A 351       4.256  -0.780 -20.672  1.00 97.59           N  
ATOM   2819  CA  ARG A 351       4.000   0.432 -21.443  1.00 97.59           C  
ATOM   2820  C   ARG A 351       4.361   1.677 -20.640  1.00 97.59           C  
ATOM   2821  CB  ARG A 351       2.534   0.495 -21.876  1.00 97.59           C  
ATOM   2822  O   ARG A 351       4.584   2.747 -21.211  1.00 97.59           O  
ATOM   2823  CG  ARG A 351       2.090  -0.688 -22.721  1.00 97.59           C  
ATOM   2824  CD  ARG A 351       2.783  -0.705 -24.076  1.00 97.59           C  
ATOM   2825  NE  ARG A 351       1.831  -0.893 -25.167  1.00 97.59           N  
ATOM   2826  NH1 ARG A 351       3.440  -1.148 -26.804  1.00 97.59           N  
ATOM   2827  NH2 ARG A 351       1.216  -1.257 -27.350  1.00 97.59           N  
ATOM   2828  CZ  ARG A 351       2.165  -1.099 -26.438  1.00 97.59           C  
ATOM   2829  N   VAL A 352       4.495   1.462 -19.394  1.00 98.31           N  
ATOM   2830  CA  VAL A 352       4.794   2.568 -18.491  1.00 98.31           C  
ATOM   2831  C   VAL A 352       6.021   2.231 -17.648  1.00 98.31           C  
ATOM   2832  CB  VAL A 352       3.592   2.894 -17.576  1.00 98.31           C  
ATOM   2833  O   VAL A 352       6.102   1.148 -17.063  1.00 98.31           O  
ATOM   2834  CG1 VAL A 352       3.962   3.977 -16.564  1.00 98.31           C  
ATOM   2835  CG2 VAL A 352       2.388   3.328 -18.411  1.00 98.31           C  
ATOM   2836  N   ILE A 353       7.036   3.143 -17.621  1.00 98.71           N  
ATOM   2837  CA  ILE A 353       8.229   3.034 -16.789  1.00 98.71           C  
ATOM   2838  C   ILE A 353       8.260   4.177 -15.778  1.00 98.71           C  
ATOM   2839  CB  ILE A 353       9.517   3.040 -17.644  1.00 98.71           C  
ATOM   2840  O   ILE A 353       8.126   5.346 -16.149  1.00 98.71           O  
ATOM   2841  CG1 ILE A 353       9.511   1.863 -18.627  1.00 98.71           C  
ATOM   2842  CG2 ILE A 353      10.759   3.000 -16.750  1.00 98.71           C  
ATOM   2843  CD1 ILE A 353      10.590   1.945 -19.697  1.00 98.71           C  
ATOM   2844  N   VAL A 354       8.387   3.783 -14.505  1.00 98.46           N  
ATOM   2845  CA  VAL A 354       8.538   4.773 -13.443  1.00 98.46           C  
ATOM   2846  C   VAL A 354       9.960   4.726 -12.889  1.00 98.46           C  
ATOM   2847  CB  VAL A 354       7.515   4.547 -12.307  1.00 98.46           C  
ATOM   2848  O   VAL A 354      10.403   3.690 -12.387  1.00 98.46           O  
ATOM   2849  CG1 VAL A 354       7.752   5.532 -11.163  1.00 98.46           C  
ATOM   2850  CG2 VAL A 354       6.089   4.674 -12.840  1.00 98.46           C  
ATOM   2851  N   MET A 355      10.686   5.844 -13.072  1.00 97.74           N  
ATOM   2852  CA  MET A 355      12.039   6.009 -12.547  1.00 97.74           C  
ATOM   2853  C   MET A 355      12.059   7.018 -11.404  1.00 97.74           C  
ATOM   2854  CB  MET A 355      12.995   6.454 -13.655  1.00 97.74           C  
ATOM   2855  O   MET A 355      11.677   8.176 -11.585  1.00 97.74           O  
ATOM   2856  CG  MET A 355      14.436   6.607 -13.196  1.00 97.74           C  
ATOM   2857  SD  MET A 355      15.556   7.123 -14.554  1.00 97.74           S  
ATOM   2858  CE  MET A 355      17.130   7.215 -13.655  1.00 97.74           C  
ATOM   2859  N   THR A 356      12.434   6.535 -10.192  1.00 95.70           N  
ATOM   2860  CA  THR A 356      12.313   7.381  -9.010  1.00 95.70           C  
ATOM   2861  C   THR A 356      13.689   7.819  -8.515  1.00 95.70           C  
ATOM   2862  CB  THR A 356      11.565   6.654  -7.877  1.00 95.70           C  
ATOM   2863  O   THR A 356      13.850   8.169  -7.344  1.00 95.70           O  
ATOM   2864  CG2 THR A 356      10.131   6.329  -8.285  1.00 95.70           C  
ATOM   2865  OG1 THR A 356      12.249   5.435  -7.565  1.00 95.70           O  
ATOM   2866  N   THR A 357      14.731   7.801  -9.359  1.00 94.23           N  
ATOM   2867  CA  THR A 357      16.085   8.215  -9.009  1.00 94.23           C  
ATOM   2868  C   THR A 357      16.696   9.062 -10.121  1.00 94.23           C  
ATOM   2869  CB  THR A 357      16.988   6.998  -8.733  1.00 94.23           C  
ATOM   2870  O   THR A 357      16.345   8.906 -11.293  1.00 94.23           O  
ATOM   2871  CG2 THR A 357      17.156   6.142  -9.984  1.00 94.23           C  
ATOM   2872  OG1 THR A 357      18.276   7.454  -8.303  1.00 94.23           O  
ATOM   2873  N   LYS A 358      17.601   9.934  -9.745  1.00 94.11           N  
ATOM   2874  CA  LYS A 358      18.439  10.585 -10.748  1.00 94.11           C  
ATOM   2875  C   LYS A 358      19.571   9.666 -11.199  1.00 94.11           C  
ATOM   2876  CB  LYS A 358      19.013  11.893 -10.201  1.00 94.11           C  
ATOM   2877  O   LYS A 358      19.897   8.693 -10.516  1.00 94.11           O  
ATOM   2878  CG  LYS A 358      17.959  12.934  -9.852  1.00 94.11           C  
ATOM   2879  CD  LYS A 358      18.588  14.192  -9.267  1.00 94.11           C  
ATOM   2880  CE  LYS A 358      17.530  15.162  -8.759  1.00 94.11           C  
ATOM   2881  NZ  LYS A 358      18.142  16.344  -8.081  1.00 94.11           N  
ATOM   2882  N   GLU A 359      20.156  10.051 -12.364  1.00 94.22           N  
ATOM   2883  CA  GLU A 359      21.270   9.246 -12.857  1.00 94.22           C  
ATOM   2884  C   GLU A 359      22.447   9.280 -11.886  1.00 94.22           C  
ATOM   2885  CB  GLU A 359      21.714   9.732 -14.239  1.00 94.22           C  
ATOM   2886  O   GLU A 359      23.078   8.252 -11.631  1.00 94.22           O  
ATOM   2887  CG  GLU A 359      20.674   9.519 -15.329  1.00 94.22           C  
ATOM   2888  CD  GLU A 359      20.528  10.712 -16.260  1.00 94.22           C  
ATOM   2889  OE1 GLU A 359      20.104  10.525 -17.423  1.00 94.22           O  
ATOM   2890  OE2 GLU A 359      20.841  11.842 -15.823  1.00 94.22           O  
ATOM   2891  N   VAL A 360      22.670  10.460 -11.351  1.00 93.74           N  
ATOM   2892  CA  VAL A 360      23.740  10.671 -10.383  1.00 93.74           C  
ATOM   2893  C   VAL A 360      23.192  11.399  -9.157  1.00 93.74           C  
ATOM   2894  CB  VAL A 360      24.912  11.470 -10.997  1.00 93.74           C  
ATOM   2895  O   VAL A 360      22.531  12.432  -9.285  1.00 93.74           O  
ATOM   2896  CG1 VAL A 360      26.018  11.685  -9.965  1.00 93.74           C  
ATOM   2897  CG2 VAL A 360      25.459  10.751 -12.229  1.00 93.74           C  
ATOM   2898  N   GLU A 361      23.455  10.849  -8.034  1.00 91.47           N  
ATOM   2899  CA  GLU A 361      23.078  11.446  -6.756  1.00 91.47           C  
ATOM   2900  C   GLU A 361      24.258  11.471  -5.789  1.00 91.47           C  
ATOM   2901  CB  GLU A 361      21.904  10.686  -6.133  1.00 91.47           C  
ATOM   2902  O   GLU A 361      24.935  10.458  -5.601  1.00 91.47           O  
ATOM   2903  CG  GLU A 361      20.620  10.763  -6.948  1.00 91.47           C  
ATOM   2904  CD  GLU A 361      19.465  10.000  -6.320  1.00 91.47           C  
ATOM   2905  OE1 GLU A 361      18.326  10.092  -6.833  1.00 91.47           O  
ATOM   2906  OE2 GLU A 361      19.699   9.305  -5.306  1.00 91.47           O  
ATOM   2907  N   ARG A 362      24.541  12.541  -5.231  1.00 89.37           N  
ATOM   2908  CA  ARG A 362      25.653  12.724  -4.304  1.00 89.37           C  
ATOM   2909  C   ARG A 362      26.949  12.172  -4.887  1.00 89.37           C  
ATOM   2910  CB  ARG A 362      25.352  12.050  -2.964  1.00 89.37           C  
ATOM   2911  O   ARG A 362      27.712  11.500  -4.191  1.00 89.37           O  
ATOM   2912  CG  ARG A 362      24.149  12.631  -2.238  1.00 89.37           C  
ATOM   2913  CD  ARG A 362      23.915  11.948  -0.897  1.00 89.37           C  
ATOM   2914  NE  ARG A 362      22.712  12.449  -0.240  1.00 89.37           N  
ATOM   2915  NH1 ARG A 362      23.006  11.220   1.694  1.00 89.37           N  
ATOM   2916  NH2 ARG A 362      21.196  12.610   1.478  1.00 89.37           N  
ATOM   2917  CZ  ARG A 362      22.307  12.092   0.976  1.00 89.37           C  
ATOM   2918  N   GLY A 363      27.122  12.316  -6.191  1.00 90.14           N  
ATOM   2919  CA  GLY A 363      28.378  11.977  -6.841  1.00 90.14           C  
ATOM   2920  C   GLY A 363      28.499  10.502  -7.173  1.00 90.14           C  
ATOM   2921  O   GLY A 363      29.537  10.054  -7.666  1.00 90.14           O  
ATOM   2922  N   LYS A 364      27.489   9.702  -6.904  1.00 92.34           N  
ATOM   2923  CA  LYS A 364      27.483   8.267  -7.174  1.00 92.34           C  
ATOM   2924  C   LYS A 364      26.481   7.918  -8.271  1.00 92.34           C  
ATOM   2925  CB  LYS A 364      27.161   7.482  -5.902  1.00 92.34           C  
ATOM   2926  O   LYS A 364      25.385   8.481  -8.319  1.00 92.34           O  
ATOM   2927  CG  LYS A 364      28.220   7.602  -4.816  1.00 92.34           C  
ATOM   2928  CD  LYS A 364      27.887   6.732  -3.611  1.00 92.34           C  
ATOM   2929  CE  LYS A 364      28.928   6.877  -2.510  1.00 92.34           C  
ATOM   2930  NZ  LYS A 364      28.582   6.060  -1.308  1.00 92.34           N  
ATOM   2931  N   SER A 365      26.942   7.023  -9.156  1.00 94.52           N  
ATOM   2932  CA  SER A 365      26.062   6.553 -10.220  1.00 94.52           C  
ATOM   2933  C   SER A 365      24.923   5.706  -9.663  1.00 94.52           C  
ATOM   2934  CB  SER A 365      26.851   5.745 -11.251  1.00 94.52           C  
ATOM   2935  O   SER A 365      25.161   4.676  -9.029  1.00 94.52           O  
ATOM   2936  OG  SER A 365      25.995   5.257 -12.270  1.00 94.52           O  
ATOM   2937  N   LYS A 366      23.695   6.164  -9.906  1.00 95.12           N  
ATOM   2938  CA  LYS A 366      22.510   5.464  -9.416  1.00 95.12           C  
ATOM   2939  C   LYS A 366      21.829   4.685 -10.537  1.00 95.12           C  
ATOM   2940  CB  LYS A 366      21.524   6.452  -8.790  1.00 95.12           C  
ATOM   2941  O   LYS A 366      21.151   3.687 -10.283  1.00 95.12           O  
ATOM   2942  CG  LYS A 366      22.058   7.160  -7.554  1.00 95.12           C  
ATOM   2943  CD  LYS A 366      22.324   6.179  -6.419  1.00 95.12           C  
ATOM   2944  CE  LYS A 366      22.775   6.896  -5.154  1.00 95.12           C  
ATOM   2945  NZ  LYS A 366      23.027   5.939  -4.035  1.00 95.12           N  
ATOM   2946  N   CYS A 367      21.991   5.118 -11.751  1.00 96.89           N  
ATOM   2947  CA  CYS A 367      21.383   4.507 -12.928  1.00 96.89           C  
ATOM   2948  C   CYS A 367      22.013   5.045 -14.208  1.00 96.89           C  
ATOM   2949  CB  CYS A 367      19.876   4.760 -12.946  1.00 96.89           C  
ATOM   2950  O   CYS A 367      22.186   6.255 -14.358  1.00 96.89           O  
ATOM   2951  SG  CYS A 367      19.030   4.023 -14.361  1.00 96.89           S  
ATOM   2952  N   VAL A 368      22.373   4.147 -15.080  1.00 97.04           N  
ATOM   2953  CA  VAL A 368      22.877   4.583 -16.378  1.00 97.04           C  
ATOM   2954  C   VAL A 368      21.708   4.954 -17.289  1.00 97.04           C  
ATOM   2955  CB  VAL A 368      23.747   3.494 -17.044  1.00 97.04           C  
ATOM   2956  O   VAL A 368      20.635   4.352 -17.207  1.00 97.04           O  
ATOM   2957  CG1 VAL A 368      24.959   3.164 -16.175  1.00 97.04           C  
ATOM   2958  CG2 VAL A 368      22.919   2.238 -17.309  1.00 97.04           C  
ATOM   2959  N   LYS A 369      21.965   6.007 -18.039  1.00 97.28           N  
ATOM   2960  CA  LYS A 369      20.951   6.441 -18.995  1.00 97.28           C  
ATOM   2961  C   LYS A 369      20.690   5.366 -20.046  1.00 97.28           C  
ATOM   2962  CB  LYS A 369      21.375   7.745 -19.673  1.00 97.28           C  
ATOM   2963  O   LYS A 369      21.618   4.906 -20.714  1.00 97.28           O  
ATOM   2964  CG  LYS A 369      20.316   8.340 -20.589  1.00 97.28           C  
ATOM   2965  CD  LYS A 369      20.782   9.653 -21.204  1.00 97.28           C  
ATOM   2966  CE  LYS A 369      19.758  10.206 -22.186  1.00 97.28           C  
ATOM   2967  NZ  LYS A 369      20.239  11.460 -22.840  1.00 97.28           N  
ATOM   2968  N   TYR A 370      19.397   4.867 -20.137  1.00 97.39           N  
ATOM   2969  CA  TYR A 370      19.059   3.771 -21.039  1.00 97.39           C  
ATOM   2970  C   TYR A 370      18.132   4.246 -22.151  1.00 97.39           C  
ATOM   2971  CB  TYR A 370      18.403   2.623 -20.267  1.00 97.39           C  
ATOM   2972  O   TYR A 370      17.491   3.434 -22.823  1.00 97.39           O  
ATOM   2973  CG  TYR A 370      17.192   3.041 -19.469  1.00 97.39           C  
ATOM   2974  CD1 TYR A 370      17.300   3.359 -18.117  1.00 97.39           C  
ATOM   2975  CD2 TYR A 370      15.938   3.119 -20.065  1.00 97.39           C  
ATOM   2976  CE1 TYR A 370      16.186   3.743 -17.377  1.00 97.39           C  
ATOM   2977  CE2 TYR A 370      14.817   3.502 -19.335  1.00 97.39           C  
ATOM   2978  OH  TYR A 370      13.846   4.192 -17.267  1.00 97.39           O  
ATOM   2979  CZ  TYR A 370      14.951   3.812 -17.994  1.00 97.39           C  
ATOM   2980  N   TRP A 371      18.004   5.554 -22.338  1.00 97.84           N  
ATOM   2981  CA  TRP A 371      17.171   6.155 -23.375  1.00 97.84           C  
ATOM   2982  C   TRP A 371      17.970   7.157 -24.202  1.00 97.84           C  
ATOM   2983  CB  TRP A 371      15.952   6.843 -22.754  1.00 97.84           C  
ATOM   2984  O   TRP A 371      18.973   7.699 -23.733  1.00 97.84           O  
ATOM   2985  CG  TRP A 371      16.295   7.983 -21.842  1.00 97.84           C  
ATOM   2986  CD1 TRP A 371      16.400   9.304 -22.178  1.00 97.84           C  
ATOM   2987  CD2 TRP A 371      16.584   7.901 -20.443  1.00 97.84           C  
ATOM   2988  CE2 TRP A 371      16.854   9.212 -19.994  1.00 97.84           C  
ATOM   2989  CE3 TRP A 371      16.638   6.844 -19.524  1.00 97.84           C  
ATOM   2990  NE1 TRP A 371      16.736  10.049 -21.071  1.00 97.84           N  
ATOM   2991  CH2 TRP A 371      17.222   8.443 -17.786  1.00 97.84           C  
ATOM   2992  CZ2 TRP A 371      17.175   9.495 -18.664  1.00 97.84           C  
ATOM   2993  CZ3 TRP A 371      16.958   7.127 -18.201  1.00 97.84           C  
ATOM   2994  N   PRO A 372      17.650   7.344 -25.511  1.00 97.46           N  
ATOM   2995  CA  PRO A 372      18.340   8.308 -26.373  1.00 97.46           C  
ATOM   2996  C   PRO A 372      17.929   9.751 -26.091  1.00 97.46           C  
ATOM   2997  CB  PRO A 372      17.917   7.885 -27.782  1.00 97.46           C  
ATOM   2998  O   PRO A 372      16.926   9.990 -25.412  1.00 97.46           O  
ATOM   2999  CG  PRO A 372      16.578   7.245 -27.603  1.00 97.46           C  
ATOM   3000  CD  PRO A 372      16.537   6.593 -26.251  1.00 97.46           C  
ATOM   3001  N   ASP A 373      18.731  10.674 -26.599  1.00 97.36           N  
ATOM   3002  CA  ASP A 373      18.358  12.083 -26.521  1.00 97.36           C  
ATOM   3003  C   ASP A 373      17.076  12.356 -27.304  1.00 97.36           C  
ATOM   3004  CB  ASP A 373      19.492  12.969 -27.043  1.00 97.36           C  
ATOM   3005  O   ASP A 373      16.709  11.584 -28.193  1.00 97.36           O  
ATOM   3006  CG  ASP A 373      20.729  12.928 -26.164  1.00 97.36           C  
ATOM   3007  OD1 ASP A 373      20.599  12.723 -24.938  1.00 97.36           O  
ATOM   3008  OD2 ASP A 373      21.843  13.106 -26.702  1.00 97.36           O  
ATOM   3009  N   GLU A 374      16.398  13.407 -26.931  1.00 97.26           N  
ATOM   3010  CA  GLU A 374      15.143  13.775 -27.581  1.00 97.26           C  
ATOM   3011  C   GLU A 374      15.302  13.827 -29.097  1.00 97.26           C  
ATOM   3012  CB  GLU A 374      14.642  15.124 -27.058  1.00 97.26           C  
ATOM   3013  O   GLU A 374      16.251  14.425 -29.608  1.00 97.26           O  
ATOM   3014  CG  GLU A 374      13.213  15.450 -27.468  1.00 97.26           C  
ATOM   3015  CD  GLU A 374      12.677  16.716 -26.820  1.00 97.26           C  
ATOM   3016  OE1 GLU A 374      11.439  16.860 -26.702  1.00 97.26           O  
ATOM   3017  OE2 GLU A 374      13.501  17.572 -26.429  1.00 97.26           O  
ATOM   3018  N   TYR A 375      14.507  13.050 -29.870  1.00 96.98           N  
ATOM   3019  CA  TYR A 375      14.404  12.964 -31.322  1.00 96.98           C  
ATOM   3020  C   TYR A 375      15.475  12.041 -31.891  1.00 96.98           C  
ATOM   3021  CB  TYR A 375      14.524  14.354 -31.953  1.00 96.98           C  
ATOM   3022  O   TYR A 375      15.668  11.979 -33.107  1.00 96.98           O  
ATOM   3023  CG  TYR A 375      13.480  15.332 -31.471  1.00 96.98           C  
ATOM   3024  CD1 TYR A 375      12.123  15.076 -31.650  1.00 96.98           C  
ATOM   3025  CD2 TYR A 375      13.849  16.514 -30.838  1.00 96.98           C  
ATOM   3026  CE1 TYR A 375      11.157  15.975 -31.209  1.00 96.98           C  
ATOM   3027  CE2 TYR A 375      12.892  17.421 -30.393  1.00 96.98           C  
ATOM   3028  OH  TYR A 375      10.599  18.036 -30.144  1.00 96.98           O  
ATOM   3029  CZ  TYR A 375      11.551  17.142 -30.582  1.00 96.98           C  
ATOM   3030  N   ALA A 376      16.214  11.432 -31.005  1.00 97.66           N  
ATOM   3031  CA  ALA A 376      17.250  10.491 -31.424  1.00 97.66           C  
ATOM   3032  C   ALA A 376      16.747   9.052 -31.347  1.00 97.66           C  
ATOM   3033  CB  ALA A 376      18.502  10.660 -30.567  1.00 97.66           C  
ATOM   3034  O   ALA A 376      15.800   8.757 -30.614  1.00 97.66           O  
ATOM   3035  N   LEU A 377      17.389   8.196 -32.216  1.00 96.48           N  
ATOM   3036  CA  LEU A 377      17.157   6.756 -32.245  1.00 96.48           C  
ATOM   3037  C   LEU A 377      18.431   5.994 -31.894  1.00 96.48           C  
ATOM   3038  CB  LEU A 377      16.652   6.322 -33.623  1.00 96.48           C  
ATOM   3039  O   LEU A 377      19.513   6.326 -32.385  1.00 96.48           O  
ATOM   3040  CG  LEU A 377      16.343   4.833 -33.793  1.00 96.48           C  
ATOM   3041  CD1 LEU A 377      14.973   4.646 -34.437  1.00 96.48           C  
ATOM   3042  CD2 LEU A 377      17.427   4.154 -34.623  1.00 96.48           C  
ATOM   3043  N   LYS A 378      18.305   5.110 -30.974  1.00 96.57           N  
ATOM   3044  CA  LYS A 378      19.466   4.325 -30.566  1.00 96.57           C  
ATOM   3045  C   LYS A 378      19.123   2.840 -30.482  1.00 96.57           C  
ATOM   3046  CB  LYS A 378      20.002   4.816 -29.220  1.00 96.57           C  
ATOM   3047  O   LYS A 378      18.038   2.473 -30.027  1.00 96.57           O  
ATOM   3048  CG  LYS A 378      21.344   4.214 -28.831  1.00 96.57           C  
ATOM   3049  CD  LYS A 378      21.901   4.859 -27.569  1.00 96.57           C  
ATOM   3050  CE  LYS A 378      23.255   4.274 -27.191  1.00 96.57           C  
ATOM   3051  NZ  LYS A 378      23.812   4.916 -25.963  1.00 96.57           N  
ATOM   3052  N   GLU A 379      20.044   1.966 -30.963  1.00 95.69           N  
ATOM   3053  CA  GLU A 379      19.884   0.518 -30.878  1.00 95.69           C  
ATOM   3054  C   GLU A 379      20.562  -0.040 -29.630  1.00 95.69           C  
ATOM   3055  CB  GLU A 379      20.448  -0.159 -32.131  1.00 95.69           C  
ATOM   3056  O   GLU A 379      21.699   0.322 -29.320  1.00 95.69           O  
ATOM   3057  CG  GLU A 379      19.688   0.177 -33.406  1.00 95.69           C  
ATOM   3058  CD  GLU A 379      20.217  -0.554 -34.629  1.00 95.69           C  
ATOM   3059  OE1 GLU A 379      19.661  -0.369 -35.735  1.00 95.69           O  
ATOM   3060  OE2 GLU A 379      21.196  -1.320 -34.481  1.00 95.69           O  
ATOM   3061  N   TYR A 380      19.790  -0.774 -28.879  1.00 93.54           N  
ATOM   3062  CA  TYR A 380      20.266  -1.521 -27.720  1.00 93.54           C  
ATOM   3063  C   TYR A 380      20.137  -3.022 -27.948  1.00 93.54           C  
ATOM   3064  CB  TYR A 380      19.490  -1.115 -26.463  1.00 93.54           C  
ATOM   3065  O   TYR A 380      19.092  -3.612 -27.662  1.00 93.54           O  
ATOM   3066  CG  TYR A 380      19.548   0.363 -26.164  1.00 93.54           C  
ATOM   3067  CD1 TYR A 380      20.640   0.916 -25.498  1.00 93.54           C  
ATOM   3068  CD2 TYR A 380      18.513   1.209 -26.546  1.00 93.54           C  
ATOM   3069  CE1 TYR A 380      20.698   2.278 -25.219  1.00 93.54           C  
ATOM   3070  CE2 TYR A 380      18.560   2.572 -26.272  1.00 93.54           C  
ATOM   3071  OH  TYR A 380      19.706   4.445 -25.335  1.00 93.54           O  
ATOM   3072  CZ  TYR A 380      19.655   3.096 -25.609  1.00 93.54           C  
ATOM   3073  N   GLY A 381      21.267  -3.687 -28.481  1.00 90.45           N  
ATOM   3074  CA  GLY A 381      21.144  -5.089 -28.847  1.00 90.45           C  
ATOM   3075  C   GLY A 381      20.104  -5.336 -29.924  1.00 90.45           C  
ATOM   3076  O   GLY A 381      20.179  -4.758 -31.010  1.00 90.45           O  
ATOM   3077  N   VAL A 382      19.022  -6.076 -29.611  1.00 90.77           N  
ATOM   3078  CA  VAL A 382      18.002  -6.459 -30.582  1.00 90.77           C  
ATOM   3079  C   VAL A 382      16.825  -5.488 -30.506  1.00 90.77           C  
ATOM   3080  CB  VAL A 382      17.514  -7.907 -30.351  1.00 90.77           C  
ATOM   3081  O   VAL A 382      15.810  -5.679 -31.180  1.00 90.77           O  
ATOM   3082  CG1 VAL A 382      18.644  -8.903 -30.599  1.00 90.77           C  
ATOM   3083  CG2 VAL A 382      16.960  -8.063 -28.936  1.00 90.77           C  
ATOM   3084  N   MET A 383      17.004  -4.519 -29.627  1.00 94.30           N  
ATOM   3085  CA  MET A 383      15.925  -3.552 -29.438  1.00 94.30           C  
ATOM   3086  C   MET A 383      16.308  -2.192 -30.011  1.00 94.30           C  
ATOM   3087  CB  MET A 383      15.578  -3.417 -27.955  1.00 94.30           C  
ATOM   3088  O   MET A 383      17.471  -1.791 -29.947  1.00 94.30           O  
ATOM   3089  CG  MET A 383      15.126  -4.717 -27.310  1.00 94.30           C  
ATOM   3090  SD  MET A 383      13.597  -5.386 -28.073  1.00 94.30           S  
ATOM   3091  CE  MET A 383      13.894  -7.165 -27.878  1.00 94.30           C  
ATOM   3092  N   ARG A 384      15.349  -1.494 -30.591  1.00 95.79           N  
ATOM   3093  CA  ARG A 384      15.496  -0.130 -31.088  1.00 95.79           C  
ATOM   3094  C   ARG A 384      14.568   0.826 -30.346  1.00 95.79           C  
ATOM   3095  CB  ARG A 384      15.215  -0.072 -32.591  1.00 95.79           C  
ATOM   3096  O   ARG A 384      13.362   0.589 -30.262  1.00 95.79           O  
ATOM   3097  CG  ARG A 384      15.418   1.304 -33.204  1.00 95.79           C  
ATOM   3098  CD  ARG A 384      15.041   1.327 -34.678  1.00 95.79           C  
ATOM   3099  NE  ARG A 384      15.858   0.403 -35.459  1.00 95.79           N  
ATOM   3100  NH1 ARG A 384      14.360   0.230 -37.209  1.00 95.79           N  
ATOM   3101  NH2 ARG A 384      16.336  -0.931 -37.266  1.00 95.79           N  
ATOM   3102  CZ  ARG A 384      15.516  -0.097 -36.643  1.00 95.79           C  
ATOM   3103  N   VAL A 385      15.196   1.942 -29.743  1.00 97.53           N  
ATOM   3104  CA  VAL A 385      14.417   2.889 -28.951  1.00 97.53           C  
ATOM   3105  C   VAL A 385      14.524   4.284 -29.563  1.00 97.53           C  
ATOM   3106  CB  VAL A 385      14.882   2.915 -27.478  1.00 97.53           C  
ATOM   3107  O   VAL A 385      15.627   4.789 -29.785  1.00 97.53           O  
ATOM   3108  CG1 VAL A 385      14.009   3.858 -26.653  1.00 97.53           C  
ATOM   3109  CG2 VAL A 385      14.861   1.507 -26.887  1.00 97.53           C  
ATOM   3110  N   ARG A 386      13.421   4.868 -29.848  1.00 97.44           N  
ATOM   3111  CA  ARG A 386      13.345   6.244 -30.328  1.00 97.44           C  
ATOM   3112  C   ARG A 386      12.690   7.150 -29.291  1.00 97.44           C  
ATOM   3113  CB  ARG A 386      12.571   6.311 -31.646  1.00 97.44           C  
ATOM   3114  O   ARG A 386      11.619   6.833 -28.769  1.00 97.44           O  
ATOM   3115  CG  ARG A 386      12.466   7.712 -32.228  1.00 97.44           C  
ATOM   3116  CD  ARG A 386      11.622   7.735 -33.495  1.00 97.44           C  
ATOM   3117  NE  ARG A 386      12.338   7.160 -34.630  1.00 97.44           N  
ATOM   3118  NH1 ARG A 386      10.500   7.109 -36.028  1.00 97.44           N  
ATOM   3119  NH2 ARG A 386      12.533   6.354 -36.771  1.00 97.44           N  
ATOM   3120  CZ  ARG A 386      11.789   6.875 -35.807  1.00 97.44           C  
ATOM   3121  N   ASN A 387      13.415   8.225 -28.988  1.00 98.17           N  
ATOM   3122  CA  ASN A 387      12.842   9.244 -28.116  1.00 98.17           C  
ATOM   3123  C   ASN A 387      12.058  10.285 -28.910  1.00 98.17           C  
ATOM   3124  CB  ASN A 387      13.937   9.921 -27.288  1.00 98.17           C  
ATOM   3125  O   ASN A 387      12.648  11.134 -29.580  1.00 98.17           O  
ATOM   3126  CG  ASN A 387      13.378  10.841 -26.221  1.00 98.17           C  
ATOM   3127  ND2 ASN A 387      14.211  11.200 -25.252  1.00 98.17           N  
ATOM   3128  OD1 ASN A 387      12.206  11.224 -26.266  1.00 98.17           O  
ATOM   3129  N   VAL A 388      10.758  10.269 -28.748  1.00 97.85           N  
ATOM   3130  CA  VAL A 388       9.861  11.079 -29.566  1.00 97.85           C  
ATOM   3131  C   VAL A 388       9.720  12.471 -28.955  1.00 97.85           C  
ATOM   3132  CB  VAL A 388       8.472  10.417 -29.709  1.00 97.85           C  
ATOM   3133  O   VAL A 388       9.811  13.478 -29.662  1.00 97.85           O  
ATOM   3134  CG1 VAL A 388       7.516  11.329 -30.477  1.00 97.85           C  
ATOM   3135  CG2 VAL A 388       8.596   9.062 -30.403  1.00 97.85           C  
ATOM   3136  N   LYS A 389       9.483  12.431 -27.675  1.00 97.20           N  
ATOM   3137  CA  LYS A 389       9.198  13.700 -27.012  1.00 97.20           C  
ATOM   3138  C   LYS A 389       9.571  13.644 -25.534  1.00 97.20           C  
ATOM   3139  CB  LYS A 389       7.721  14.066 -27.166  1.00 97.20           C  
ATOM   3140  O   LYS A 389       9.431  12.601 -24.892  1.00 97.20           O  
ATOM   3141  CG  LYS A 389       7.361  15.436 -26.611  1.00 97.20           C  
ATOM   3142  CD  LYS A 389       5.884  15.750 -26.810  1.00 97.20           C  
ATOM   3143  CE  LYS A 389       5.531  17.135 -26.285  1.00 97.20           C  
ATOM   3144  NZ  LYS A 389       4.089  17.459 -26.503  1.00 97.20           N  
ATOM   3145  N   GLU A 390      10.096  14.856 -25.034  1.00 97.52           N  
ATOM   3146  CA  GLU A 390      10.349  15.037 -23.608  1.00 97.52           C  
ATOM   3147  C   GLU A 390       9.578  16.234 -23.058  1.00 97.52           C  
ATOM   3148  CB  GLU A 390      11.847  15.211 -23.345  1.00 97.52           C  
ATOM   3149  O   GLU A 390       9.638  17.329 -23.620  1.00 97.52           O  
ATOM   3150  CG  GLU A 390      12.675  13.975 -23.667  1.00 97.52           C  
ATOM   3151  CD  GLU A 390      14.141  14.120 -23.289  1.00 97.52           C  
ATOM   3152  OE1 GLU A 390      14.959  13.262 -23.691  1.00 97.52           O  
ATOM   3153  OE2 GLU A 390      14.473  15.100 -22.584  1.00 97.52           O  
ATOM   3154  N   SER A 391       8.795  16.001 -22.023  1.00 95.90           N  
ATOM   3155  CA  SER A 391       8.051  17.072 -21.368  1.00 95.90           C  
ATOM   3156  C   SER A 391       8.477  17.231 -19.912  1.00 95.90           C  
ATOM   3157  CB  SER A 391       6.548  16.803 -21.441  1.00 95.90           C  
ATOM   3158  O   SER A 391       8.483  16.260 -19.153  1.00 95.90           O  
ATOM   3159  OG  SER A 391       6.137  16.603 -22.783  1.00 95.90           O  
ATOM   3160  N   ALA A 392       8.911  18.460 -19.632  1.00 92.55           N  
ATOM   3161  CA  ALA A 392       9.329  18.728 -18.258  1.00 92.55           C  
ATOM   3162  C   ALA A 392       8.158  19.225 -17.415  1.00 92.55           C  
ATOM   3163  CB  ALA A 392      10.466  19.746 -18.237  1.00 92.55           C  
ATOM   3164  O   ALA A 392       7.451  20.155 -17.811  1.00 92.55           O  
ATOM   3165  N   ALA A 393       7.812  18.457 -16.381  1.00 88.16           N  
ATOM   3166  CA  ALA A 393       6.863  18.885 -15.356  1.00 88.16           C  
ATOM   3167  C   ALA A 393       7.587  19.318 -14.085  1.00 88.16           C  
ATOM   3168  CB  ALA A 393       5.873  17.765 -15.046  1.00 88.16           C  
ATOM   3169  O   ALA A 393       8.818  19.281 -14.021  1.00 88.16           O  
ATOM   3170  N   HIS A 394       6.862  19.938 -13.167  1.00 84.65           N  
ATOM   3171  CA  HIS A 394       7.461  20.492 -11.958  1.00 84.65           C  
ATOM   3172  C   HIS A 394       8.274  19.438 -11.213  1.00 84.65           C  
ATOM   3173  CB  HIS A 394       6.381  21.067 -11.040  1.00 84.65           C  
ATOM   3174  O   HIS A 394       9.418  19.689 -10.827  1.00 84.65           O  
ATOM   3175  CG  HIS A 394       6.923  21.682  -9.789  1.00 84.65           C  
ATOM   3176  CD2 HIS A 394       6.824  21.298  -8.494  1.00 84.65           C  
ATOM   3177  ND1 HIS A 394       7.668  22.842  -9.792  1.00 84.65           N  
ATOM   3178  CE1 HIS A 394       8.005  23.145  -8.549  1.00 84.65           C  
ATOM   3179  NE2 HIS A 394       7.505  22.224  -7.743  1.00 84.65           N  
ATOM   3180  N   ASP A 395       7.853  18.139 -11.081  1.00 87.96           N  
ATOM   3181  CA  ASP A 395       8.453  17.139 -10.203  1.00 87.96           C  
ATOM   3182  C   ASP A 395       8.938  15.929 -10.999  1.00 87.96           C  
ATOM   3183  CB  ASP A 395       7.454  16.697  -9.132  1.00 87.96           C  
ATOM   3184  O   ASP A 395       9.666  15.085 -10.474  1.00 87.96           O  
ATOM   3185  CG  ASP A 395       7.095  17.809  -8.162  1.00 87.96           C  
ATOM   3186  OD1 ASP A 395       7.983  18.607  -7.793  1.00 87.96           O  
ATOM   3187  OD2 ASP A 395       5.913  17.886  -7.761  1.00 87.96           O  
ATOM   3188  N   TYR A 396       8.676  15.841 -12.296  1.00 93.31           N  
ATOM   3189  CA  TYR A 396       9.105  14.699 -13.095  1.00 93.31           C  
ATOM   3190  C   TYR A 396       9.315  15.100 -14.550  1.00 93.31           C  
ATOM   3191  CB  TYR A 396       8.078  13.566 -13.009  1.00 93.31           C  
ATOM   3192  O   TYR A 396       8.859  16.162 -14.980  1.00 93.31           O  
ATOM   3193  CG  TYR A 396       6.745  13.907 -13.629  1.00 93.31           C  
ATOM   3194  CD1 TYR A 396       5.762  14.568 -12.895  1.00 93.31           C  
ATOM   3195  CD2 TYR A 396       6.464  13.567 -14.948  1.00 93.31           C  
ATOM   3196  CE1 TYR A 396       4.531  14.883 -13.461  1.00 93.31           C  
ATOM   3197  CE2 TYR A 396       5.237  13.877 -15.524  1.00 93.31           C  
ATOM   3198  OH  TYR A 396       3.061  14.843 -15.340  1.00 93.31           O  
ATOM   3199  CZ  TYR A 396       4.278  14.534 -14.775  1.00 93.31           C  
ATOM   3200  N   THR A 397      10.061  14.347 -15.256  1.00 96.00           N  
ATOM   3201  CA  THR A 397      10.241  14.417 -16.702  1.00 96.00           C  
ATOM   3202  C   THR A 397       9.499  13.278 -17.395  1.00 96.00           C  
ATOM   3203  CB  THR A 397      11.732  14.369 -17.083  1.00 96.00           C  
ATOM   3204  O   THR A 397       9.635  12.115 -17.008  1.00 96.00           O  
ATOM   3205  CG2 THR A 397      11.920  14.500 -18.591  1.00 96.00           C  
ATOM   3206  OG1 THR A 397      12.421  15.444 -16.432  1.00 96.00           O  
ATOM   3207  N   LEU A 398       8.612  13.658 -18.357  1.00 97.48           N  
ATOM   3208  CA  LEU A 398       7.866  12.658 -19.113  1.00 97.48           C  
ATOM   3209  C   LEU A 398       8.477  12.455 -20.496  1.00 97.48           C  
ATOM   3210  CB  LEU A 398       6.398  13.072 -19.247  1.00 97.48           C  
ATOM   3211  O   LEU A 398       8.665  13.417 -21.244  1.00 97.48           O  
ATOM   3212  CG  LEU A 398       5.506  12.148 -20.078  1.00 97.48           C  
ATOM   3213  CD1 LEU A 398       5.399  10.779 -19.415  1.00 97.48           C  
ATOM   3214  CD2 LEU A 398       4.125  12.766 -20.266  1.00 97.48           C  
ATOM   3215  N   ARG A 399       8.744  11.166 -20.840  1.00 98.24           N  
ATOM   3216  CA  ARG A 399       9.286  10.823 -22.151  1.00 98.24           C  
ATOM   3217  C   ARG A 399       8.356   9.872 -22.897  1.00 98.24           C  
ATOM   3218  CB  ARG A 399      10.674  10.195 -22.011  1.00 98.24           C  
ATOM   3219  O   ARG A 399       7.864   8.898 -22.322  1.00 98.24           O  
ATOM   3220  CG  ARG A 399      11.713  11.126 -21.406  1.00 98.24           C  
ATOM   3221  CD  ARG A 399      13.080  10.462 -21.315  1.00 98.24           C  
ATOM   3222  NE  ARG A 399      14.092  11.380 -20.802  1.00 98.24           N  
ATOM   3223  NH1 ARG A 399      13.581  11.028 -18.576  1.00 98.24           N  
ATOM   3224  NH2 ARG A 399      15.255  12.483 -19.156  1.00 98.24           N  
ATOM   3225  CZ  ARG A 399      14.307  11.628 -19.513  1.00 98.24           C  
ATOM   3226  N   GLU A 400       8.114  10.189 -24.125  1.00 98.15           N  
ATOM   3227  CA  GLU A 400       7.427   9.293 -25.051  1.00 98.15           C  
ATOM   3228  C   GLU A 400       8.422   8.531 -25.922  1.00 98.15           C  
ATOM   3229  CB  GLU A 400       6.450  10.076 -25.932  1.00 98.15           C  
ATOM   3230  O   GLU A 400       9.115   9.126 -26.749  1.00 98.15           O  
ATOM   3231  CG  GLU A 400       5.613   9.199 -26.852  1.00 98.15           C  
ATOM   3232  CD  GLU A 400       4.663   9.992 -27.736  1.00 98.15           C  
ATOM   3233  OE1 GLU A 400       4.055   9.401 -28.657  1.00 98.15           O  
ATOM   3234  OE2 GLU A 400       4.527  11.215 -27.507  1.00 98.15           O  
ATOM   3235  N   LEU A 401       8.489   7.179 -25.672  1.00 98.34           N  
ATOM   3236  CA  LEU A 401       9.479   6.348 -26.348  1.00 98.34           C  
ATOM   3237  C   LEU A 401       8.804   5.347 -27.280  1.00 98.34           C  
ATOM   3238  CB  LEU A 401      10.346   5.608 -25.327  1.00 98.34           C  
ATOM   3239  O   LEU A 401       7.766   4.777 -26.938  1.00 98.34           O  
ATOM   3240  CG  LEU A 401      11.047   6.473 -24.278  1.00 98.34           C  
ATOM   3241  CD1 LEU A 401      11.665   5.596 -23.195  1.00 98.34           C  
ATOM   3242  CD2 LEU A 401      12.107   7.353 -24.931  1.00 98.34           C  
ATOM   3243  N   LYS A 402       9.446   5.245 -28.480  1.00 97.51           N  
ATOM   3244  CA  LYS A 402       9.008   4.186 -29.384  1.00 97.51           C  
ATOM   3245  C   LYS A 402       9.967   2.999 -29.346  1.00 97.51           C  
ATOM   3246  CB  LYS A 402       8.887   4.715 -30.814  1.00 97.51           C  
ATOM   3247  O   LYS A 402      11.170   3.160 -29.560  1.00 97.51           O  
ATOM   3248  CG  LYS A 402       7.842   5.809 -30.982  1.00 97.51           C  
ATOM   3249  CD  LYS A 402       6.428   5.248 -30.898  1.00 97.51           C  
ATOM   3250  CE  LYS A 402       5.384   6.315 -31.196  1.00 97.51           C  
ATOM   3251  NZ  LYS A 402       3.994   5.789 -31.046  1.00 97.51           N  
ATOM   3252  N   LEU A 403       9.367   1.831 -28.969  1.00 96.81           N  
ATOM   3253  CA  LEU A 403      10.159   0.618 -28.797  1.00 96.81           C  
ATOM   3254  C   LEU A 403       9.844  -0.396 -29.891  1.00 96.81           C  
ATOM   3255  CB  LEU A 403       9.900  -0.001 -27.421  1.00 96.81           C  
ATOM   3256  O   LEU A 403       8.679  -0.729 -30.118  1.00 96.81           O  
ATOM   3257  CG  LEU A 403      10.622  -1.316 -27.122  1.00 96.81           C  
ATOM   3258  CD1 LEU A 403      12.131  -1.100 -27.108  1.00 96.81           C  
ATOM   3259  CD2 LEU A 403      10.147  -1.897 -25.795  1.00 96.81           C  
ATOM   3260  N   SER A 404      10.898  -0.927 -30.576  1.00 95.06           N  
ATOM   3261  CA  SER A 404      10.724  -1.928 -31.623  1.00 95.06           C  
ATOM   3262  C   SER A 404      11.902  -2.897 -31.663  1.00 95.06           C  
ATOM   3263  CB  SER A 404      10.561  -1.255 -32.987  1.00 95.06           C  
ATOM   3264  O   SER A 404      12.980  -2.593 -31.147  1.00 95.06           O  
ATOM   3265  OG  SER A 404      11.720  -0.512 -33.323  1.00 95.06           O  
ATOM   3266  N   LYS A 405      11.648  -4.065 -32.178  1.00 91.91           N  
ATOM   3267  CA  LYS A 405      12.714  -5.042 -32.384  1.00 91.91           C  
ATOM   3268  C   LYS A 405      13.435  -4.798 -33.706  1.00 91.91           C  
ATOM   3269  CB  LYS A 405      12.153  -6.464 -32.348  1.00 91.91           C  
ATOM   3270  O   LYS A 405      12.798  -4.525 -34.726  1.00 91.91           O  
ATOM   3271  CG  LYS A 405      11.886  -6.989 -30.945  1.00 91.91           C  
ATOM   3272  CD  LYS A 405      11.492  -8.460 -30.964  1.00 91.91           C  
ATOM   3273  CE  LYS A 405      11.162  -8.970 -29.567  1.00 91.91           C  
ATOM   3274  NZ  LYS A 405      10.702 -10.390 -29.590  1.00 91.91           N  
ATOM   3275  N   VAL A 406      14.774  -4.851 -33.713  1.00 88.76           N  
ATOM   3276  CA  VAL A 406      15.577  -4.632 -34.912  1.00 88.76           C  
ATOM   3277  C   VAL A 406      15.293  -5.733 -35.932  1.00 88.76           C  
ATOM   3278  CB  VAL A 406      17.086  -4.586 -34.584  1.00 88.76           C  
ATOM   3279  O   VAL A 406      15.273  -6.917 -35.588  1.00 88.76           O  
ATOM   3280  CG1 VAL A 406      17.910  -4.408 -35.858  1.00 88.76           C  
ATOM   3281  CG2 VAL A 406      17.382  -3.463 -33.592  1.00 88.76           C  
ATOM   3282  N   GLY A 407      14.917  -5.457 -37.100  1.00 82.08           N  
ATOM   3283  CA  GLY A 407      14.805  -6.482 -38.125  1.00 82.08           C  
ATOM   3284  C   GLY A 407      13.421  -7.099 -38.203  1.00 82.08           C  
ATOM   3285  O   GLY A 407      13.148  -7.913 -39.087  1.00 82.08           O  
ATOM   3286  N   GLN A 408      12.527  -6.780 -37.179  1.00 78.60           N  
ATOM   3287  CA  GLN A 408      11.134  -7.211 -37.138  1.00 78.60           C  
ATOM   3288  C   GLN A 408      10.191  -6.058 -37.468  1.00 78.60           C  
ATOM   3289  CB  GLN A 408      10.791  -7.793 -35.766  1.00 78.60           C  
ATOM   3290  O   GLN A 408      10.346  -4.953 -36.944  1.00 78.60           O  
ATOM   3291  CG  GLN A 408      10.550  -9.297 -35.778  1.00 78.60           C  
ATOM   3292  CD  GLN A 408      10.087  -9.828 -34.435  1.00 78.60           C  
ATOM   3293  NE2 GLN A 408       9.842 -11.132 -34.365  1.00 78.60           N  
ATOM   3294  OE1 GLN A 408       9.951  -9.073 -33.467  1.00 78.60           O  
ATOM   3295  N   GLY A 409       9.667  -5.813 -38.926  1.00 64.89           N  
ATOM   3296  CA  GLY A 409       8.635  -4.903 -39.397  1.00 64.89           C  
ATOM   3297  C   GLY A 409       8.091  -4.001 -38.305  1.00 64.89           C  
ATOM   3298  O   GLY A 409       8.709  -3.855 -37.248  1.00 64.89           O  
ATOM   3299  N   ASN A 410       7.078  -3.060 -38.591  1.00 65.73           N  
ATOM   3300  CA  ASN A 410       6.444  -1.876 -38.021  1.00 65.73           C  
ATOM   3301  C   ASN A 410       5.806  -2.178 -36.668  1.00 65.73           C  
ATOM   3302  CB  ASN A 410       5.401  -1.308 -38.985  1.00 65.73           C  
ATOM   3303  O   ASN A 410       4.913  -1.455 -36.223  1.00 65.73           O  
ATOM   3304  CG  ASN A 410       5.992  -0.312 -39.964  1.00 65.73           C  
ATOM   3305  ND2 ASN A 410       5.155   0.220 -40.846  1.00 65.73           N  
ATOM   3306  OD1 ASN A 410       7.191  -0.025 -39.928  1.00 65.73           O  
ATOM   3307  N   THR A 411       6.158  -3.361 -35.878  1.00 80.48           N  
ATOM   3308  CA  THR A 411       5.496  -3.499 -34.586  1.00 80.48           C  
ATOM   3309  C   THR A 411       6.181  -2.632 -33.532  1.00 80.48           C  
ATOM   3310  CB  THR A 411       5.484  -4.966 -34.118  1.00 80.48           C  
ATOM   3311  O   THR A 411       7.311  -2.913 -33.129  1.00 80.48           O  
ATOM   3312  CG2 THR A 411       4.379  -5.756 -34.813  1.00 80.48           C  
ATOM   3313  OG1 THR A 411       6.749  -5.568 -34.419  1.00 80.48           O  
ATOM   3314  N   GLU A 412       5.816  -1.389 -33.562  1.00 89.22           N  
ATOM   3315  CA  GLU A 412       6.298  -0.348 -32.659  1.00 89.22           C  
ATOM   3316  C   GLU A 412       5.330  -0.131 -31.500  1.00 89.22           C  
ATOM   3317  CB  GLU A 412       6.515   0.964 -33.417  1.00 89.22           C  
ATOM   3318  O   GLU A 412       4.114  -0.084 -31.700  1.00 89.22           O  
ATOM   3319  CG  GLU A 412       7.255   2.023 -32.613  1.00 89.22           C  
ATOM   3320  CD  GLU A 412       7.539   3.289 -33.406  1.00 89.22           C  
ATOM   3321  OE1 GLU A 412       7.050   3.409 -34.552  1.00 89.22           O  
ATOM   3322  OE2 GLU A 412       8.257   4.167 -32.878  1.00 89.22           O  
ATOM   3323  N   ARG A 413       5.895  -0.215 -30.307  1.00 94.12           N  
ATOM   3324  CA  ARG A 413       5.098   0.050 -29.114  1.00 94.12           C  
ATOM   3325  C   ARG A 413       5.492   1.377 -28.475  1.00 94.12           C  
ATOM   3326  CB  ARG A 413       5.253  -1.086 -28.100  1.00 94.12           C  
ATOM   3327  O   ARG A 413       6.672   1.732 -28.448  1.00 94.12           O  
ATOM   3328  CG  ARG A 413       4.912  -2.459 -28.656  1.00 94.12           C  
ATOM   3329  CD  ARG A 413       5.246  -3.567 -27.667  1.00 94.12           C  
ATOM   3330  NE  ARG A 413       5.124  -4.889 -28.276  1.00 94.12           N  
ATOM   3331  NH1 ARG A 413       5.629  -6.053 -26.346  1.00 94.12           N  
ATOM   3332  NH2 ARG A 413       5.173  -7.185 -28.286  1.00 94.12           N  
ATOM   3333  CZ  ARG A 413       5.309  -6.039 -27.635  1.00 94.12           C  
ATOM   3334  N   THR A 414       4.488   2.021 -28.084  1.00 96.99           N  
ATOM   3335  CA  THR A 414       4.769   3.259 -27.365  1.00 96.99           C  
ATOM   3336  C   THR A 414       4.955   2.989 -25.875  1.00 96.99           C  
ATOM   3337  CB  THR A 414       3.643   4.290 -27.566  1.00 96.99           C  
ATOM   3338  O   THR A 414       4.108   2.354 -25.243  1.00 96.99           O  
ATOM   3339  CG2 THR A 414       3.965   5.601 -26.858  1.00 96.99           C  
ATOM   3340  OG1 THR A 414       3.480   4.544 -28.967  1.00 96.99           O  
ATOM   3341  N   VAL A 415       6.157   3.453 -25.340  1.00 98.25           N  
ATOM   3342  CA  VAL A 415       6.484   3.323 -23.924  1.00 98.25           C  
ATOM   3343  C   VAL A 415       6.606   4.708 -23.292  1.00 98.25           C  
ATOM   3344  CB  VAL A 415       7.790   2.524 -23.714  1.00 98.25           C  
ATOM   3345  O   VAL A 415       7.315   5.573 -23.811  1.00 98.25           O  
ATOM   3346  CG1 VAL A 415       8.143   2.446 -22.230  1.00 98.25           C  
ATOM   3347  CG2 VAL A 415       7.660   1.124 -24.311  1.00 98.25           C  
ATOM   3348  N   TRP A 416       5.898   4.910 -22.197  1.00 98.33           N  
ATOM   3349  CA  TRP A 416       5.941   6.174 -21.469  1.00 98.33           C  
ATOM   3350  C   TRP A 416       6.834   6.064 -20.238  1.00 98.33           C  
ATOM   3351  CB  TRP A 416       4.531   6.605 -21.056  1.00 98.33           C  
ATOM   3352  O   TRP A 416       6.617   5.203 -19.381  1.00 98.33           O  
ATOM   3353  CG  TRP A 416       3.594   6.809 -22.208  1.00 98.33           C  
ATOM   3354  CD1 TRP A 416       2.827   5.860 -22.825  1.00 98.33           C  
ATOM   3355  CD2 TRP A 416       3.329   8.042 -22.885  1.00 98.33           C  
ATOM   3356  CE2 TRP A 416       2.389   7.766 -23.903  1.00 98.33           C  
ATOM   3357  CE3 TRP A 416       3.794   9.354 -22.728  1.00 98.33           C  
ATOM   3358  NE1 TRP A 416       2.100   6.429 -23.845  1.00 98.33           N  
ATOM   3359  CH2 TRP A 416       2.378  10.032 -24.587  1.00 98.33           C  
ATOM   3360  CZ2 TRP A 416       1.906   8.756 -24.762  1.00 98.33           C  
ATOM   3361  CZ3 TRP A 416       3.312  10.338 -23.583  1.00 98.33           C  
ATOM   3362  N   GLN A 417       7.845   6.899 -20.256  1.00 98.42           N  
ATOM   3363  CA  GLN A 417       8.755   6.895 -19.115  1.00 98.42           C  
ATOM   3364  C   GLN A 417       8.532   8.117 -18.229  1.00 98.42           C  
ATOM   3365  CB  GLN A 417      10.209   6.847 -19.587  1.00 98.42           C  
ATOM   3366  O   GLN A 417       8.698   9.254 -18.678  1.00 98.42           O  
ATOM   3367  CG  GLN A 417      11.220   6.740 -18.454  1.00 98.42           C  
ATOM   3368  CD  GLN A 417      12.602   7.226 -18.852  1.00 98.42           C  
ATOM   3369  NE2 GLN A 417      13.631   6.503 -18.423  1.00 98.42           N  
ATOM   3370  OE1 GLN A 417      12.743   8.241 -19.541  1.00 98.42           O  
ATOM   3371  N   TYR A 418       8.128   7.800 -16.961  1.00 98.08           N  
ATOM   3372  CA  TYR A 418       7.989   8.825 -15.932  1.00 98.08           C  
ATOM   3373  C   TYR A 418       9.218   8.863 -15.031  1.00 98.08           C  
ATOM   3374  CB  TYR A 418       6.733   8.575 -15.092  1.00 98.08           C  
ATOM   3375  O   TYR A 418       9.508   7.894 -14.325  1.00 98.08           O  
ATOM   3376  CG  TYR A 418       5.444   8.780 -15.851  1.00 98.08           C  
ATOM   3377  CD1 TYR A 418       4.707   9.953 -15.708  1.00 98.08           C  
ATOM   3378  CD2 TYR A 418       4.961   7.800 -16.711  1.00 98.08           C  
ATOM   3379  CE1 TYR A 418       3.518  10.145 -16.404  1.00 98.08           C  
ATOM   3380  CE2 TYR A 418       3.773   7.981 -17.413  1.00 98.08           C  
ATOM   3381  OH  TYR A 418       1.884   9.340 -17.944  1.00 98.08           O  
ATOM   3382  CZ  TYR A 418       3.060   9.155 -17.253  1.00 98.08           C  
ATOM   3383  N   HIS A 419       9.977   9.985 -15.117  1.00 97.05           N  
ATOM   3384  CA  HIS A 419      11.212  10.150 -14.359  1.00 97.05           C  
ATOM   3385  C   HIS A 419      11.038  11.170 -13.238  1.00 97.05           C  
ATOM   3386  CB  HIS A 419      12.355  10.575 -15.283  1.00 97.05           C  
ATOM   3387  O   HIS A 419      11.083  12.378 -13.480  1.00 97.05           O  
ATOM   3388  CG  HIS A 419      13.689  10.615 -14.607  1.00 97.05           C  
ATOM   3389  CD2 HIS A 419      14.061  10.267 -13.353  1.00 97.05           C  
ATOM   3390  ND1 HIS A 419      14.830  11.059 -15.239  1.00 97.05           N  
ATOM   3391  CE1 HIS A 419      15.850  10.982 -14.400  1.00 97.05           C  
ATOM   3392  NE2 HIS A 419      15.410  10.504 -13.249  1.00 97.05           N  
ATOM   3393  N   PHE A 420      10.764  10.603 -12.063  1.00 93.74           N  
ATOM   3394  CA  PHE A 420      10.550  11.433 -10.883  1.00 93.74           C  
ATOM   3395  C   PHE A 420      11.876  11.941 -10.331  1.00 93.74           C  
ATOM   3396  CB  PHE A 420       9.797  10.650  -9.803  1.00 93.74           C  
ATOM   3397  O   PHE A 420      12.700  11.155  -9.859  1.00 93.74           O  
ATOM   3398  CG  PHE A 420       9.136  11.522  -8.771  1.00 93.74           C  
ATOM   3399  CD1 PHE A 420       9.610  11.560  -7.465  1.00 93.74           C  
ATOM   3400  CD2 PHE A 420       8.039  12.305  -9.106  1.00 93.74           C  
ATOM   3401  CE1 PHE A 420       9.000  12.366  -6.507  1.00 93.74           C  
ATOM   3402  CE2 PHE A 420       7.424  13.114  -8.154  1.00 93.74           C  
ATOM   3403  CZ  PHE A 420       7.905  13.142  -6.855  1.00 93.74           C  
ATOM   3404  N   ARG A 421      12.157  13.307 -10.229  1.00 87.87           N  
ATOM   3405  CA  ARG A 421      13.480  13.876  -9.998  1.00 87.87           C  
ATOM   3406  C   ARG A 421      13.576  14.493  -8.606  1.00 87.87           C  
ATOM   3407  CB  ARG A 421      13.807  14.927 -11.060  1.00 87.87           C  
ATOM   3408  O   ARG A 421      14.670  14.821  -8.141  1.00 87.87           O  
ATOM   3409  CG  ARG A 421      13.911  14.367 -12.470  1.00 87.87           C  
ATOM   3410  CD  ARG A 421      14.330  15.434 -13.471  1.00 87.87           C  
ATOM   3411  NE  ARG A 421      13.224  16.327 -13.802  1.00 87.87           N  
ATOM   3412  NH1 ARG A 421      14.376  17.487 -15.434  1.00 87.87           N  
ATOM   3413  NH2 ARG A 421      12.205  18.038 -14.947  1.00 87.87           N  
ATOM   3414  CZ  ARG A 421      13.271  17.282 -14.727  1.00 87.87           C  
ATOM   3415  N   THR A 422      12.504  14.585  -7.904  1.00 85.14           N  
ATOM   3416  CA  THR A 422      12.514  15.379  -6.681  1.00 85.14           C  
ATOM   3417  C   THR A 422      12.405  14.481  -5.452  1.00 85.14           C  
ATOM   3418  CB  THR A 422      11.367  16.406  -6.672  1.00 85.14           C  
ATOM   3419  O   THR A 422      12.226  14.968  -4.334  1.00 85.14           O  
ATOM   3420  CG2 THR A 422      11.565  17.461  -7.756  1.00 85.14           C  
ATOM   3421  OG1 THR A 422      10.125  15.729  -6.902  1.00 85.14           O  
ATOM   3422  N   TRP A 423      12.468  13.079  -5.633  1.00 85.91           N  
ATOM   3423  CA  TRP A 423      12.462  12.124  -4.530  1.00 85.91           C  
ATOM   3424  C   TRP A 423      13.859  11.969  -3.937  1.00 85.91           C  
ATOM   3425  CB  TRP A 423      11.939  10.763  -4.998  1.00 85.91           C  
ATOM   3426  O   TRP A 423      14.776  11.492  -4.609  1.00 85.91           O  
ATOM   3427  CG  TRP A 423      11.363   9.921  -3.900  1.00 85.91           C  
ATOM   3428  CD1 TRP A 423      11.813   9.825  -2.613  1.00 85.91           C  
ATOM   3429  CD2 TRP A 423      10.230   9.052  -3.995  1.00 85.91           C  
ATOM   3430  CE2 TRP A 423      10.050   8.461  -2.725  1.00 85.91           C  
ATOM   3431  CE3 TRP A 423       9.349   8.717  -5.032  1.00 85.91           C  
ATOM   3432  NE1 TRP A 423      11.027   8.948  -1.901  1.00 85.91           N  
ATOM   3433  CH2 TRP A 423       8.174   7.240  -3.496  1.00 85.91           C  
ATOM   3434  CZ2 TRP A 423       9.022   7.551  -2.465  1.00 85.91           C  
ATOM   3435  CZ3 TRP A 423       8.327   7.812  -4.770  1.00 85.91           C  
ATOM   3436  N   PRO A 424      14.121  12.503  -2.657  1.00 82.42           N  
ATOM   3437  CA  PRO A 424      15.453  12.478  -2.047  1.00 82.42           C  
ATOM   3438  C   PRO A 424      15.963  11.060  -1.802  1.00 82.42           C  
ATOM   3439  CB  PRO A 424      15.250  13.222  -0.725  1.00 82.42           C  
ATOM   3440  O   PRO A 424      15.170  10.149  -1.551  1.00 82.42           O  
ATOM   3441  CG  PRO A 424      13.785  13.116  -0.448  1.00 82.42           C  
ATOM   3442  CD  PRO A 424      13.069  12.891  -1.749  1.00 82.42           C  
ATOM   3443  N   ASP A 425      17.361  10.939  -2.037  1.00 73.78           N  
ATOM   3444  CA  ASP A 425      18.032   9.668  -1.781  1.00 73.78           C  
ATOM   3445  C   ASP A 425      17.984   9.311  -0.297  1.00 73.78           C  
ATOM   3446  CB  ASP A 425      19.484   9.721  -2.262  1.00 73.78           C  
ATOM   3447  O   ASP A 425      18.320  10.134   0.556  1.00 73.78           O  
ATOM   3448  CG  ASP A 425      20.139   8.352  -2.323  1.00 73.78           C  
ATOM   3449  OD1 ASP A 425      19.423   7.330  -2.257  1.00 73.78           O  
ATOM   3450  OD2 ASP A 425      21.383   8.296  -2.434  1.00 73.78           O  
ATOM   3451  N   HIS A 426      17.344   8.130   0.123  1.00 65.96           N  
ATOM   3452  CA  HIS A 426      17.292   7.610   1.485  1.00 65.96           C  
ATOM   3453  C   HIS A 426      16.354   8.439   2.356  1.00 65.96           C  
ATOM   3454  CB  HIS A 426      18.692   7.580   2.101  1.00 65.96           C  
ATOM   3455  O   HIS A 426      16.394   8.342   3.585  1.00 65.96           O  
ATOM   3456  CG  HIS A 426      19.639   6.664   1.395  1.00 65.96           C  
ATOM   3457  CD2 HIS A 426      20.764   6.922   0.687  1.00 65.96           C  
ATOM   3458  ND1 HIS A 426      19.471   5.296   1.369  1.00 65.96           N  
ATOM   3459  CE1 HIS A 426      20.455   4.751   0.673  1.00 65.96           C  
ATOM   3460  NE2 HIS A 426      21.253   5.716   0.248  1.00 65.96           N  
ATOM   3461  N   GLY A 427      15.673   9.393   1.733  1.00 78.32           N  
ATOM   3462  CA  GLY A 427      14.667  10.205   2.399  1.00 78.32           C  
ATOM   3463  C   GLY A 427      13.312  10.153   1.719  1.00 78.32           C  
ATOM   3464  O   GLY A 427      13.046   9.250   0.922  1.00 78.32           O  
ATOM   3465  N   VAL A 428      12.457  10.985   2.161  1.00 85.49           N  
ATOM   3466  CA  VAL A 428      11.120  11.075   1.583  1.00 85.49           C  
ATOM   3467  C   VAL A 428      10.809  12.525   1.221  1.00 85.49           C  
ATOM   3468  CB  VAL A 428      10.046  10.525   2.549  1.00 85.49           C  
ATOM   3469  O   VAL A 428      11.377  13.452   1.803  1.00 85.49           O  
ATOM   3470  CG1 VAL A 428      10.282   9.042   2.832  1.00 85.49           C  
ATOM   3471  CG2 VAL A 428      10.039  11.326   3.850  1.00 85.49           C  
ATOM   3472  N   PRO A 429       9.979  12.719   0.170  1.00 87.19           N  
ATOM   3473  CA  PRO A 429       9.554  14.096  -0.092  1.00 87.19           C  
ATOM   3474  C   PRO A 429       8.850  14.734   1.104  1.00 87.19           C  
ATOM   3475  CB  PRO A 429       8.594  13.950  -1.276  1.00 87.19           C  
ATOM   3476  O   PRO A 429       8.191  14.038   1.881  1.00 87.19           O  
ATOM   3477  CG  PRO A 429       8.968  12.650  -1.912  1.00 87.19           C  
ATOM   3478  CD  PRO A 429       9.434  11.710  -0.838  1.00 87.19           C  
ATOM   3479  N   SER A 430       9.037  16.046   1.314  1.00 81.46           N  
ATOM   3480  CA  SER A 430       8.474  16.776   2.446  1.00 81.46           C  
ATOM   3481  C   SER A 430       6.961  16.913   2.318  1.00 81.46           C  
ATOM   3482  CB  SER A 430       9.112  18.161   2.561  1.00 81.46           C  
ATOM   3483  O   SER A 430       6.246  16.923   3.322  1.00 81.46           O  
ATOM   3484  OG  SER A 430       8.978  18.879   1.346  1.00 81.46           O  
ATOM   3485  N   ASP A 431       6.470  16.896   1.120  1.00 84.19           N  
ATOM   3486  CA  ASP A 431       5.045  16.972   0.813  1.00 84.19           C  
ATOM   3487  C   ASP A 431       4.590  15.756   0.009  1.00 84.19           C  
ATOM   3488  CB  ASP A 431       4.729  18.258   0.045  1.00 84.19           C  
ATOM   3489  O   ASP A 431       5.069  15.526  -1.103  1.00 84.19           O  
ATOM   3490  CG  ASP A 431       3.254  18.404  -0.285  1.00 84.19           C  
ATOM   3491  OD1 ASP A 431       2.406  17.873   0.464  1.00 84.19           O  
ATOM   3492  OD2 ASP A 431       2.938  19.054  -1.305  1.00 84.19           O  
ATOM   3493  N   PRO A 432       3.601  14.998   0.525  1.00 90.61           N  
ATOM   3494  CA  PRO A 432       3.104  13.797  -0.150  1.00 90.61           C  
ATOM   3495  C   PRO A 432       2.326  14.116  -1.425  1.00 90.61           C  
ATOM   3496  CB  PRO A 432       2.193  13.154   0.899  1.00 90.61           C  
ATOM   3497  O   PRO A 432       2.150  13.244  -2.280  1.00 90.61           O  
ATOM   3498  CG  PRO A 432       2.655  13.719   2.204  1.00 90.61           C  
ATOM   3499  CD  PRO A 432       3.209  15.093   1.959  1.00 90.61           C  
ATOM   3500  N   GLY A 433       1.862  15.395  -1.581  1.00 89.74           N  
ATOM   3501  CA  GLY A 433       1.056  15.829  -2.711  1.00 89.74           C  
ATOM   3502  C   GLY A 433       1.729  15.590  -4.050  1.00 89.74           C  
ATOM   3503  O   GLY A 433       1.088  15.140  -5.001  1.00 89.74           O  
ATOM   3504  N   GLY A 434       3.027  15.905  -4.203  1.00 88.79           N  
ATOM   3505  CA  GLY A 434       3.785  15.696  -5.427  1.00 88.79           C  
ATOM   3506  C   GLY A 434       3.803  14.248  -5.878  1.00 88.79           C  
ATOM   3507  O   GLY A 434       3.616  13.959  -7.062  1.00 88.79           O  
ATOM   3508  N   VAL A 435       4.025  13.353  -4.963  1.00 91.09           N  
ATOM   3509  CA  VAL A 435       4.058  11.921  -5.240  1.00 91.09           C  
ATOM   3510  C   VAL A 435       2.664  11.438  -5.633  1.00 91.09           C  
ATOM   3511  CB  VAL A 435       4.577  11.119  -4.024  1.00 91.09           C  
ATOM   3512  O   VAL A 435       2.514  10.655  -6.574  1.00 91.09           O  
ATOM   3513  CG1 VAL A 435       4.415   9.619  -4.258  1.00 91.09           C  
ATOM   3514  CG2 VAL A 435       6.038  11.465  -3.742  1.00 91.09           C  
ATOM   3515  N   LEU A 436       1.623  11.924  -4.896  1.00 94.22           N  
ATOM   3516  CA  LEU A 436       0.249  11.535  -5.193  1.00 94.22           C  
ATOM   3517  C   LEU A 436      -0.163  12.013  -6.582  1.00 94.22           C  
ATOM   3518  CB  LEU A 436      -0.708  12.101  -4.141  1.00 94.22           C  
ATOM   3519  O   LEU A 436      -0.825  11.283  -7.323  1.00 94.22           O  
ATOM   3520  CG  LEU A 436      -0.610  11.497  -2.740  1.00 94.22           C  
ATOM   3521  CD1 LEU A 436      -1.495  12.268  -1.766  1.00 94.22           C  
ATOM   3522  CD2 LEU A 436      -0.995  10.021  -2.765  1.00 94.22           C  
ATOM   3523  N   ASP A 437       0.174  13.262  -6.981  1.00 91.99           N  
ATOM   3524  CA  ASP A 437      -0.098  13.769  -8.322  1.00 91.99           C  
ATOM   3525  C   ASP A 437       0.589  12.912  -9.383  1.00 91.99           C  
ATOM   3526  CB  ASP A 437       0.357  15.225  -8.447  1.00 91.99           C  
ATOM   3527  O   ASP A 437      -0.006  12.599 -10.416  1.00 91.99           O  
ATOM   3528  CG  ASP A 437      -0.512  16.187  -7.655  1.00 91.99           C  
ATOM   3529  OD1 ASP A 437      -1.646  15.819  -7.282  1.00 91.99           O  
ATOM   3530  OD2 ASP A 437      -0.058  17.325  -7.404  1.00 91.99           O  
ATOM   3531  N   PHE A 438       1.803  12.598  -9.072  1.00 93.44           N  
ATOM   3532  CA  PHE A 438       2.606  11.754  -9.949  1.00 93.44           C  
ATOM   3533  C   PHE A 438       1.963  10.382 -10.118  1.00 93.44           C  
ATOM   3534  CB  PHE A 438       4.027  11.604  -9.398  1.00 93.44           C  
ATOM   3535  O   PHE A 438       1.837   9.884 -11.239  1.00 93.44           O  
ATOM   3536  CG  PHE A 438       4.935  10.784 -10.275  1.00 93.44           C  
ATOM   3537  CD1 PHE A 438       5.336   9.512  -9.887  1.00 93.44           C  
ATOM   3538  CD2 PHE A 438       5.386  11.285 -11.489  1.00 93.44           C  
ATOM   3539  CE1 PHE A 438       6.176   8.750 -10.697  1.00 93.44           C  
ATOM   3540  CE2 PHE A 438       6.225  10.531 -12.304  1.00 93.44           C  
ATOM   3541  CZ  PHE A 438       6.620   9.264 -11.905  1.00 93.44           C  
ATOM   3542  N   LEU A 439       1.524   9.721  -9.044  1.00 94.74           N  
ATOM   3543  CA  LEU A 439       0.869   8.418  -9.049  1.00 94.74           C  
ATOM   3544  C   LEU A 439      -0.402   8.451  -9.891  1.00 94.74           C  
ATOM   3545  CB  LEU A 439       0.538   7.979  -7.620  1.00 94.74           C  
ATOM   3546  O   LEU A 439      -0.692   7.501 -10.622  1.00 94.74           O  
ATOM   3547  CG  LEU A 439       1.668   7.311  -6.836  1.00 94.74           C  
ATOM   3548  CD1 LEU A 439       1.338   7.284  -5.348  1.00 94.74           C  
ATOM   3549  CD2 LEU A 439       1.920   5.900  -7.359  1.00 94.74           C  
ATOM   3550  N   GLU A 440      -1.176   9.562  -9.762  1.00 93.52           N  
ATOM   3551  CA  GLU A 440      -2.414   9.714 -10.520  1.00 93.52           C  
ATOM   3552  C   GLU A 440      -2.140   9.750 -12.021  1.00 93.52           C  
ATOM   3553  CB  GLU A 440      -3.157  10.981 -10.090  1.00 93.52           C  
ATOM   3554  O   GLU A 440      -2.865   9.133 -12.805  1.00 93.52           O  
ATOM   3555  CG  GLU A 440      -4.606  11.031 -10.554  1.00 93.52           C  
ATOM   3556  CD  GLU A 440      -5.376  12.214  -9.987  1.00 93.52           C  
ATOM   3557  OE1 GLU A 440      -6.616  12.264 -10.150  1.00 93.52           O  
ATOM   3558  OE2 GLU A 440      -4.733  13.097  -9.377  1.00 93.52           O  
ATOM   3559  N   GLU A 441      -1.094  10.451 -12.438  1.00 94.65           N  
ATOM   3560  CA  GLU A 441      -0.718  10.526 -13.846  1.00 94.65           C  
ATOM   3561  C   GLU A 441      -0.337   9.153 -14.390  1.00 94.65           C  
ATOM   3562  CB  GLU A 441       0.439  11.509 -14.042  1.00 94.65           C  
ATOM   3563  O   GLU A 441      -0.747   8.779 -15.491  1.00 94.65           O  
ATOM   3564  CG  GLU A 441       0.055  12.965 -13.818  1.00 94.65           C  
ATOM   3565  CD  GLU A 441      -0.986  13.469 -14.805  1.00 94.65           C  
ATOM   3566  OE1 GLU A 441      -1.997  14.066 -14.369  1.00 94.65           O  
ATOM   3567  OE2 GLU A 441      -0.789  13.266 -16.024  1.00 94.65           O  
ATOM   3568  N   VAL A 442       0.482   8.411 -13.606  1.00 95.60           N  
ATOM   3569  CA  VAL A 442       0.920   7.074 -13.994  1.00 95.60           C  
ATOM   3570  C   VAL A 442      -0.289   6.148 -14.112  1.00 95.60           C  
ATOM   3571  CB  VAL A 442       1.937   6.495 -12.985  1.00 95.60           C  
ATOM   3572  O   VAL A 442      -0.409   5.394 -15.080  1.00 95.60           O  
ATOM   3573  CG1 VAL A 442       2.213   5.022 -13.281  1.00 95.60           C  
ATOM   3574  CG2 VAL A 442       3.235   7.301 -13.015  1.00 95.60           C  
ATOM   3575  N   HIS A 443      -1.174   6.239 -13.089  1.00 93.42           N  
ATOM   3576  CA  HIS A 443      -2.382   5.423 -13.070  1.00 93.42           C  
ATOM   3577  C   HIS A 443      -3.242   5.682 -14.303  1.00 93.42           C  
ATOM   3578  CB  HIS A 443      -3.191   5.692 -11.800  1.00 93.42           C  
ATOM   3579  O   HIS A 443      -3.687   4.741 -14.963  1.00 93.42           O  
ATOM   3580  CG  HIS A 443      -4.499   4.968 -11.756  1.00 93.42           C  
ATOM   3581  CD2 HIS A 443      -5.766   5.408 -11.943  1.00 93.42           C  
ATOM   3582  ND1 HIS A 443      -4.594   3.619 -11.490  1.00 93.42           N  
ATOM   3583  CE1 HIS A 443      -5.867   3.260 -11.516  1.00 93.42           C  
ATOM   3584  NE2 HIS A 443      -6.598   4.327 -11.788  1.00 93.42           N  
ATOM   3585  N   HIS A 444      -3.569   6.927 -14.695  1.00 93.88           N  
ATOM   3586  CA  HIS A 444      -4.411   7.293 -15.828  1.00 93.88           C  
ATOM   3587  C   HIS A 444      -3.811   6.805 -17.142  1.00 93.88           C  
ATOM   3588  CB  HIS A 444      -4.616   8.809 -15.875  1.00 93.88           C  
ATOM   3589  O   HIS A 444      -4.529   6.300 -18.008  1.00 93.88           O  
ATOM   3590  CG  HIS A 444      -5.580   9.316 -14.850  1.00 93.88           C  
ATOM   3591  CD2 HIS A 444      -6.930   9.413 -14.872  1.00 93.88           C  
ATOM   3592  ND1 HIS A 444      -5.177   9.804 -13.626  1.00 93.88           N  
ATOM   3593  CE1 HIS A 444      -6.241  10.179 -12.936  1.00 93.88           C  
ATOM   3594  NE2 HIS A 444      -7.317   9.953 -13.670  1.00 93.88           N  
ATOM   3595  N   LYS A 445      -2.501   6.963 -17.225  1.00 95.47           N  
ATOM   3596  CA  LYS A 445      -1.846   6.516 -18.450  1.00 95.47           C  
ATOM   3597  C   LYS A 445      -1.927   4.999 -18.595  1.00 95.47           C  
ATOM   3598  CB  LYS A 445      -0.385   6.967 -18.473  1.00 95.47           C  
ATOM   3599  O   LYS A 445      -2.206   4.487 -19.681  1.00 95.47           O  
ATOM   3600  CG  LYS A 445       0.359   6.594 -19.747  1.00 95.47           C  
ATOM   3601  CD  LYS A 445      -0.313   7.185 -20.979  1.00 95.47           C  
ATOM   3602  CE  LYS A 445      -0.247   8.706 -20.977  1.00 95.47           C  
ATOM   3603  NZ  LYS A 445      -0.867   9.289 -22.205  1.00 95.47           N  
ATOM   3604  N   GLN A 446      -1.546   4.291 -17.506  1.00 94.39           N  
ATOM   3605  CA  GLN A 446      -1.594   2.833 -17.511  1.00 94.39           C  
ATOM   3606  C   GLN A 446      -2.987   2.330 -17.878  1.00 94.39           C  
ATOM   3607  CB  GLN A 446      -1.178   2.276 -16.149  1.00 94.39           C  
ATOM   3608  O   GLN A 446      -3.127   1.405 -18.681  1.00 94.39           O  
ATOM   3609  CG  GLN A 446      -1.266   0.759 -16.051  1.00 94.39           C  
ATOM   3610  CD  GLN A 446      -0.173   0.056 -16.835  1.00 94.39           C  
ATOM   3611  NE2 GLN A 446      -0.345  -1.243 -17.057  1.00 94.39           N  
ATOM   3612  OE1 GLN A 446       0.816   0.675 -17.238  1.00 94.39           O  
ATOM   3613  N   GLU A 447      -4.040   2.922 -17.407  1.00 91.20           N  
ATOM   3614  CA  GLU A 447      -5.423   2.516 -17.637  1.00 91.20           C  
ATOM   3615  C   GLU A 447      -5.871   2.859 -19.055  1.00 91.20           C  
ATOM   3616  CB  GLU A 447      -6.354   3.177 -16.617  1.00 91.20           C  
ATOM   3617  O   GLU A 447      -6.793   2.239 -19.588  1.00 91.20           O  
ATOM   3618  CG  GLU A 447      -6.311   2.534 -15.238  1.00 91.20           C  
ATOM   3619  CD  GLU A 447      -7.422   3.014 -14.317  1.00 91.20           C  
ATOM   3620  OE1 GLU A 447      -7.937   2.204 -13.514  1.00 91.20           O  
ATOM   3621  OE2 GLU A 447      -7.779   4.211 -14.400  1.00 91.20           O  
ATOM   3622  N   SER A 448      -5.285   3.839 -19.625  1.00 94.00           N  
ATOM   3623  CA  SER A 448      -5.673   4.306 -20.952  1.00 94.00           C  
ATOM   3624  C   SER A 448      -5.156   3.370 -22.040  1.00 94.00           C  
ATOM   3625  CB  SER A 448      -5.150   5.722 -21.196  1.00 94.00           C  
ATOM   3626  O   SER A 448      -5.653   3.387 -23.168  1.00 94.00           O  
ATOM   3627  OG  SER A 448      -3.754   5.709 -21.438  1.00 94.00           O  
ATOM   3628  N   ILE A 449      -4.168   2.535 -21.744  1.00 92.75           N  
ATOM   3629  CA  ILE A 449      -3.550   1.645 -22.720  1.00 92.75           C  
ATOM   3630  C   ILE A 449      -4.139   0.242 -22.586  1.00 92.75           C  
ATOM   3631  CB  ILE A 449      -2.015   1.599 -22.552  1.00 92.75           C  
ATOM   3632  O   ILE A 449      -4.017  -0.391 -21.535  1.00 92.75           O  
ATOM   3633  CG1 ILE A 449      -1.424   3.010 -22.652  1.00 92.75           C  
ATOM   3634  CG2 ILE A 449      -1.385   0.667 -23.591  1.00 92.75           C  
ATOM   3635  CD1 ILE A 449       0.028   3.107 -22.207  1.00 92.75           C  
ATOM   3636  N   MET A 450      -4.741  -0.241 -23.637  1.00 88.75           N  
ATOM   3637  CA  MET A 450      -5.370  -1.558 -23.660  1.00 88.75           C  
ATOM   3638  C   MET A 450      -4.321  -2.664 -23.621  1.00 88.75           C  
ATOM   3639  CB  MET A 450      -6.248  -1.713 -24.903  1.00 88.75           C  
ATOM   3640  O   MET A 450      -3.315  -2.596 -24.330  1.00 88.75           O  
ATOM   3641  CG  MET A 450      -7.090  -2.978 -24.905  1.00 88.75           C  
ATOM   3642  SD  MET A 450      -8.265  -3.039 -26.314  1.00 88.75           S  
ATOM   3643  CE  MET A 450      -7.115  -2.810 -27.699  1.00 88.75           C  
ATOM   3644  N   ASP A 451      -4.423  -3.606 -22.713  1.00 86.71           N  
ATOM   3645  CA  ASP A 451      -3.593  -4.804 -22.632  1.00 86.71           C  
ATOM   3646  C   ASP A 451      -2.184  -4.465 -22.149  1.00 86.71           C  
ATOM   3647  CB  ASP A 451      -3.529  -5.506 -23.990  1.00 86.71           C  
ATOM   3648  O   ASP A 451      -1.211  -5.098 -22.564  1.00 86.71           O  
ATOM   3649  CG  ASP A 451      -4.874  -6.049 -24.440  1.00 86.71           C  
ATOM   3650  OD1 ASP A 451      -5.646  -6.544 -23.591  1.00 86.71           O  
ATOM   3651  OD2 ASP A 451      -5.162  -5.985 -25.654  1.00 86.71           O  
ATOM   3652  N   ALA A 452      -2.029  -3.266 -21.552  1.00 92.29           N  
ATOM   3653  CA  ALA A 452      -0.735  -2.886 -20.990  1.00 92.29           C  
ATOM   3654  C   ALA A 452      -0.257  -3.916 -19.971  1.00 92.29           C  
ATOM   3655  CB  ALA A 452      -0.820  -1.504 -20.347  1.00 92.29           C  
ATOM   3656  O   ALA A 452      -1.041  -4.396 -19.149  1.00 92.29           O  
ATOM   3657  N   GLY A 453       0.988  -4.380 -20.157  1.00 94.88           N  
ATOM   3658  CA  GLY A 453       1.593  -5.245 -19.157  1.00 94.88           C  
ATOM   3659  C   GLY A 453       1.890  -4.530 -17.852  1.00 94.88           C  
ATOM   3660  O   GLY A 453       1.351  -3.453 -17.590  1.00 94.88           O  
ATOM   3661  N   PRO A 454       2.808  -5.140 -16.960  1.00 96.88           N  
ATOM   3662  CA  PRO A 454       3.137  -4.560 -15.656  1.00 96.88           C  
ATOM   3663  C   PRO A 454       3.825  -3.202 -15.772  1.00 96.88           C  
ATOM   3664  CB  PRO A 454       4.076  -5.597 -15.036  1.00 96.88           C  
ATOM   3665  O   PRO A 454       4.549  -2.953 -16.740  1.00 96.88           O  
ATOM   3666  CG  PRO A 454       4.680  -6.311 -16.201  1.00 96.88           C  
ATOM   3667  CD  PRO A 454       3.696  -6.291 -17.335  1.00 96.88           C  
ATOM   3668  N   VAL A 455       3.562  -2.264 -14.824  1.00 98.16           N  
ATOM   3669  CA  VAL A 455       4.306  -1.016 -14.691  1.00 98.16           C  
ATOM   3670  C   VAL A 455       5.715  -1.307 -14.178  1.00 98.16           C  
ATOM   3671  CB  VAL A 455       3.589  -0.026 -13.745  1.00 98.16           C  
ATOM   3672  O   VAL A 455       5.884  -1.944 -13.136  1.00 98.16           O  
ATOM   3673  CG1 VAL A 455       4.362   1.289 -13.654  1.00 98.16           C  
ATOM   3674  CG2 VAL A 455       2.159   0.223 -14.220  1.00 98.16           C  
ATOM   3675  N   VAL A 456       6.732  -0.887 -14.946  1.00 98.71           N  
ATOM   3676  CA  VAL A 456       8.115  -1.055 -14.513  1.00 98.71           C  
ATOM   3677  C   VAL A 456       8.505   0.085 -13.574  1.00 98.71           C  
ATOM   3678  CB  VAL A 456       9.083  -1.109 -15.716  1.00 98.71           C  
ATOM   3679  O   VAL A 456       8.413   1.259 -13.941  1.00 98.71           O  
ATOM   3680  CG1 VAL A 456      10.531  -1.211 -15.240  1.00 98.71           C  
ATOM   3681  CG2 VAL A 456       8.734  -2.284 -16.629  1.00 98.71           C  
ATOM   3682  N   VAL A 457       8.878  -0.268 -12.352  1.00 98.60           N  
ATOM   3683  CA  VAL A 457       9.257   0.730 -11.358  1.00 98.60           C  
ATOM   3684  C   VAL A 457      10.689   0.477 -10.891  1.00 98.60           C  
ATOM   3685  CB  VAL A 457       8.294   0.722 -10.149  1.00 98.60           C  
ATOM   3686  O   VAL A 457      11.040  -0.647 -10.525  1.00 98.60           O  
ATOM   3687  CG1 VAL A 457       8.582   1.901  -9.222  1.00 98.60           C  
ATOM   3688  CG2 VAL A 457       6.843   0.753 -10.625  1.00 98.60           C  
ATOM   3689  N   HIS A 458      11.521   1.490 -11.010  1.00 98.26           N  
ATOM   3690  CA  HIS A 458      12.871   1.229 -10.523  1.00 98.26           C  
ATOM   3691  C   HIS A 458      13.484   2.480  -9.903  1.00 98.26           C  
ATOM   3692  CB  HIS A 458      13.759   0.716 -11.658  1.00 98.26           C  
ATOM   3693  O   HIS A 458      13.067   3.599 -10.211  1.00 98.26           O  
ATOM   3694  CG  HIS A 458      14.162   1.777 -12.631  1.00 98.26           C  
ATOM   3695  CD2 HIS A 458      13.630   2.140 -13.822  1.00 98.26           C  
ATOM   3696  ND1 HIS A 458      15.241   2.608 -12.422  1.00 98.26           N  
ATOM   3697  CE1 HIS A 458      15.355   3.439 -13.445  1.00 98.26           C  
ATOM   3698  NE2 HIS A 458      14.389   3.175 -14.308  1.00 98.26           N  
ATOM   3699  N   CYS A 459      14.223   2.290  -8.894  1.00 95.68           N  
ATOM   3700  CA  CYS A 459      15.177   3.253  -8.356  1.00 95.68           C  
ATOM   3701  C   CYS A 459      16.607   2.749  -8.513  1.00 95.68           C  
ATOM   3702  CB  CYS A 459      14.884   3.534  -6.883  1.00 95.68           C  
ATOM   3703  O   CYS A 459      16.933   2.090  -9.501  1.00 95.68           O  
ATOM   3704  SG  CYS A 459      14.951   2.064  -5.835  1.00 95.68           S  
ATOM   3705  N   SER A 460      17.560   3.099  -7.620  1.00 95.49           N  
ATOM   3706  CA  SER A 460      18.923   2.590  -7.731  1.00 95.49           C  
ATOM   3707  C   SER A 460      18.984   1.100  -7.412  1.00 95.49           C  
ATOM   3708  CB  SER A 460      19.860   3.357  -6.798  1.00 95.49           C  
ATOM   3709  O   SER A 460      19.358   0.292  -8.265  1.00 95.49           O  
ATOM   3710  OG  SER A 460      21.199   2.920  -6.958  1.00 95.49           O  
ATOM   3711  N   ALA A 461      18.554   0.654  -6.243  1.00 94.52           N  
ATOM   3712  CA  ALA A 461      18.577  -0.737  -5.797  1.00 94.52           C  
ATOM   3713  C   ALA A 461      17.292  -1.460  -6.190  1.00 94.52           C  
ATOM   3714  CB  ALA A 461      18.782  -0.808  -4.286  1.00 94.52           C  
ATOM   3715  O   ALA A 461      17.261  -2.691  -6.258  1.00 94.52           O  
ATOM   3716  N   GLY A 462      16.188  -0.657  -6.393  1.00 95.49           N  
ATOM   3717  CA  GLY A 462      14.915  -1.230  -6.799  1.00 95.49           C  
ATOM   3718  C   GLY A 462      14.104  -1.767  -5.635  1.00 95.49           C  
ATOM   3719  O   GLY A 462      13.266  -2.654  -5.811  1.00 95.49           O  
ATOM   3720  N   ILE A 463      14.340  -1.255  -4.354  1.00 95.40           N  
ATOM   3721  CA  ILE A 463      13.641  -1.828  -3.209  1.00 95.40           C  
ATOM   3722  C   ILE A 463      13.060  -0.710  -2.346  1.00 95.40           C  
ATOM   3723  CB  ILE A 463      14.576  -2.724  -2.366  1.00 95.40           C  
ATOM   3724  O   ILE A 463      11.892  -0.762  -1.955  1.00 95.40           O  
ATOM   3725  CG1 ILE A 463      15.787  -1.922  -1.878  1.00 95.40           C  
ATOM   3726  CG2 ILE A 463      15.019  -3.949  -3.171  1.00 95.40           C  
ATOM   3727  CD1 ILE A 463      16.699  -2.691  -0.932  1.00 95.40           C  
ATOM   3728  N   GLY A 464      13.809   0.450  -1.974  1.00 93.77           N  
ATOM   3729  CA  GLY A 464      13.367   1.488  -1.057  1.00 93.77           C  
ATOM   3730  C   GLY A 464      12.291   2.383  -1.644  1.00 93.77           C  
ATOM   3731  O   GLY A 464      11.122   2.287  -1.265  1.00 93.77           O  
ATOM   3732  N   ARG A 465      12.711   3.353  -2.540  1.00 95.36           N  
ATOM   3733  CA  ARG A 465      11.772   4.266  -3.186  1.00 95.36           C  
ATOM   3734  C   ARG A 465      10.775   3.503  -4.051  1.00 95.36           C  
ATOM   3735  CB  ARG A 465      12.521   5.296  -4.033  1.00 95.36           C  
ATOM   3736  O   ARG A 465       9.589   3.840  -4.084  1.00 95.36           O  
ATOM   3737  CG  ARG A 465      13.392   6.244  -3.224  1.00 95.36           C  
ATOM   3738  CD  ARG A 465      14.288   7.089  -4.118  1.00 95.36           C  
ATOM   3739  NE  ARG A 465      15.280   7.828  -3.343  1.00 95.36           N  
ATOM   3740  NH1 ARG A 465      16.374   8.697  -5.183  1.00 95.36           N  
ATOM   3741  NH2 ARG A 465      17.098   9.205  -3.069  1.00 95.36           N  
ATOM   3742  CZ  ARG A 465      16.249   8.575  -3.867  1.00 95.36           C  
ATOM   3743  N   THR A 466      11.366   2.478  -4.704  1.00 97.16           N  
ATOM   3744  CA  THR A 466      10.549   1.614  -5.548  1.00 97.16           C  
ATOM   3745  C   THR A 466       9.440   0.954  -4.733  1.00 97.16           C  
ATOM   3746  CB  THR A 466      11.403   0.530  -6.230  1.00 97.16           C  
ATOM   3747  O   THR A 466       8.270   0.997  -5.118  1.00 97.16           O  
ATOM   3748  CG2 THR A 466      10.541  -0.391  -7.087  1.00 97.16           C  
ATOM   3749  OG1 THR A 466      12.385   1.158  -7.063  1.00 97.16           O  
ATOM   3750  N   GLY A 467       9.749   0.351  -3.648  1.00 96.98           N  
ATOM   3751  CA  GLY A 467       8.784  -0.297  -2.774  1.00 96.98           C  
ATOM   3752  C   GLY A 467       7.756   0.662  -2.205  1.00 96.98           C  
ATOM   3753  O   GLY A 467       6.568   0.340  -2.140  1.00 96.98           O  
ATOM   3754  N   THR A 468       8.239   1.844  -1.806  1.00 97.16           N  
ATOM   3755  CA  THR A 468       7.358   2.868  -1.257  1.00 97.16           C  
ATOM   3756  C   THR A 468       6.324   3.304  -2.292  1.00 97.16           C  
ATOM   3757  CB  THR A 468       8.157   4.094  -0.778  1.00 97.16           C  
ATOM   3758  O   THR A 468       5.133   3.395  -1.987  1.00 97.16           O  
ATOM   3759  CG2 THR A 468       7.238   5.141  -0.156  1.00 97.16           C  
ATOM   3760  OG1 THR A 468       9.120   3.679   0.198  1.00 97.16           O  
ATOM   3761  N   PHE A 469       6.747   3.525  -3.515  1.00 97.33           N  
ATOM   3762  CA  PHE A 469       5.869   3.893  -4.620  1.00 97.33           C  
ATOM   3763  C   PHE A 469       4.822   2.813  -4.862  1.00 97.33           C  
ATOM   3764  CB  PHE A 469       6.682   4.132  -5.897  1.00 97.33           C  
ATOM   3765  O   PHE A 469       3.628   3.107  -4.952  1.00 97.33           O  
ATOM   3766  CG  PHE A 469       5.845   4.530  -7.083  1.00 97.33           C  
ATOM   3767  CD1 PHE A 469       5.279   3.565  -7.907  1.00 97.33           C  
ATOM   3768  CD2 PHE A 469       5.624   5.870  -7.373  1.00 97.33           C  
ATOM   3769  CE1 PHE A 469       4.505   3.931  -9.006  1.00 97.33           C  
ATOM   3770  CE2 PHE A 469       4.851   6.243  -8.469  1.00 97.33           C  
ATOM   3771  CZ  PHE A 469       4.293   5.272  -9.284  1.00 97.33           C  
ATOM   3772  N   ILE A 470       5.245   1.577  -4.979  1.00 97.84           N  
ATOM   3773  CA  ILE A 470       4.382   0.449  -5.313  1.00 97.84           C  
ATOM   3774  C   ILE A 470       3.345   0.249  -4.211  1.00 97.84           C  
ATOM   3775  CB  ILE A 470       5.200  -0.845  -5.522  1.00 97.84           C  
ATOM   3776  O   ILE A 470       2.158   0.069  -4.492  1.00 97.84           O  
ATOM   3777  CG1 ILE A 470       6.003  -0.765  -6.826  1.00 97.84           C  
ATOM   3778  CG2 ILE A 470       4.281  -2.070  -5.520  1.00 97.84           C  
ATOM   3779  CD1 ILE A 470       6.964  -1.928  -7.033  1.00 97.84           C  
ATOM   3780  N   VAL A 471       3.763   0.316  -2.955  1.00 97.66           N  
ATOM   3781  CA  VAL A 471       2.877   0.090  -1.818  1.00 97.66           C  
ATOM   3782  C   VAL A 471       1.818   1.188  -1.762  1.00 97.66           C  
ATOM   3783  CB  VAL A 471       3.662   0.037  -0.488  1.00 97.66           C  
ATOM   3784  O   VAL A 471       0.635   0.908  -1.554  1.00 97.66           O  
ATOM   3785  CG1 VAL A 471       2.710   0.111   0.704  1.00 97.66           C  
ATOM   3786  CG2 VAL A 471       4.512  -1.230  -0.420  1.00 97.66           C  
ATOM   3787  N   ILE A 472       2.202   2.443  -1.930  1.00 97.64           N  
ATOM   3788  CA  ILE A 472       1.252   3.550  -1.936  1.00 97.64           C  
ATOM   3789  C   ILE A 472       0.227   3.345  -3.049  1.00 97.64           C  
ATOM   3790  CB  ILE A 472       1.967   4.909  -2.110  1.00 97.64           C  
ATOM   3791  O   ILE A 472      -0.976   3.512  -2.833  1.00 97.64           O  
ATOM   3792  CG1 ILE A 472       2.840   5.213  -0.887  1.00 97.64           C  
ATOM   3793  CG2 ILE A 472       0.949   6.028  -2.348  1.00 97.64           C  
ATOM   3794  CD1 ILE A 472       3.747   6.423  -1.060  1.00 97.64           C  
ATOM   3795  N   ASP A 473       0.753   2.971  -4.224  1.00 96.56           N  
ATOM   3796  CA  ASP A 473      -0.115   2.757  -5.377  1.00 96.56           C  
ATOM   3797  C   ASP A 473      -1.129   1.648  -5.103  1.00 96.56           C  
ATOM   3798  CB  ASP A 473       0.714   2.417  -6.618  1.00 96.56           C  
ATOM   3799  O   ASP A 473      -2.310   1.787  -5.426  1.00 96.56           O  
ATOM   3800  CG  ASP A 473      -0.091   2.478  -7.904  1.00 96.56           C  
ATOM   3801  OD1 ASP A 473      -0.766   3.500  -8.153  1.00 96.56           O  
ATOM   3802  OD2 ASP A 473      -0.051   1.494  -8.674  1.00 96.56           O  
ATOM   3803  N   ILE A 474      -0.704   0.570  -4.531  1.00 95.45           N  
ATOM   3804  CA  ILE A 474      -1.569  -0.561  -4.211  1.00 95.45           C  
ATOM   3805  C   ILE A 474      -2.662  -0.116  -3.243  1.00 95.45           C  
ATOM   3806  CB  ILE A 474      -0.764  -1.735  -3.610  1.00 95.45           C  
ATOM   3807  O   ILE A 474      -3.842  -0.409  -3.452  1.00 95.45           O  
ATOM   3808  CG1 ILE A 474       0.107  -2.392  -4.686  1.00 95.45           C  
ATOM   3809  CG2 ILE A 474      -1.703  -2.759  -2.965  1.00 95.45           C  
ATOM   3810  CD1 ILE A 474       1.111  -3.399  -4.141  1.00 95.45           C  
ATOM   3811  N   LEU A 475      -2.313   0.535  -2.188  1.00 95.66           N  
ATOM   3812  CA  LEU A 475      -3.253   0.967  -1.159  1.00 95.66           C  
ATOM   3813  C   LEU A 475      -4.281   1.936  -1.735  1.00 95.66           C  
ATOM   3814  CB  LEU A 475      -2.508   1.627   0.004  1.00 95.66           C  
ATOM   3815  O   LEU A 475      -5.471   1.839  -1.428  1.00 95.66           O  
ATOM   3816  CG  LEU A 475      -1.662   0.701   0.879  1.00 95.66           C  
ATOM   3817  CD1 LEU A 475      -0.746   1.518   1.784  1.00 95.66           C  
ATOM   3818  CD2 LEU A 475      -2.555  -0.218   1.705  1.00 95.66           C  
ATOM   3819  N   ILE A 476      -3.851   2.870  -2.533  1.00 94.55           N  
ATOM   3820  CA  ILE A 476      -4.750   3.839  -3.150  1.00 94.55           C  
ATOM   3821  C   ILE A 476      -5.715   3.122  -4.091  1.00 94.55           C  
ATOM   3822  CB  ILE A 476      -3.966   4.929  -3.915  1.00 94.55           C  
ATOM   3823  O   ILE A 476      -6.900   3.460  -4.151  1.00 94.55           O  
ATOM   3824  CG1 ILE A 476      -3.276   5.881  -2.931  1.00 94.55           C  
ATOM   3825  CG2 ILE A 476      -4.894   5.698  -4.860  1.00 94.55           C  
ATOM   3826  CD1 ILE A 476      -2.392   6.926  -3.597  1.00 94.55           C  
ATOM   3827  N   ASP A 477      -5.222   2.147  -4.899  1.00 91.75           N  
ATOM   3828  CA  ASP A 477      -6.082   1.359  -5.777  1.00 91.75           C  
ATOM   3829  C   ASP A 477      -7.168   0.640  -4.980  1.00 91.75           C  
ATOM   3830  CB  ASP A 477      -5.255   0.347  -6.571  1.00 91.75           C  
ATOM   3831  O   ASP A 477      -8.320   0.572  -5.412  1.00 91.75           O  
ATOM   3832  CG  ASP A 477      -4.540   0.966  -7.759  1.00 91.75           C  
ATOM   3833  OD1 ASP A 477      -4.826   2.134  -8.102  1.00 91.75           O  
ATOM   3834  OD2 ASP A 477      -3.686   0.280  -8.361  1.00 91.75           O  
ATOM   3835  N   ILE A 478      -6.762   0.092  -3.797  1.00 89.49           N  
ATOM   3836  CA  ILE A 478      -7.721  -0.578  -2.926  1.00 89.49           C  
ATOM   3837  C   ILE A 478      -8.797   0.412  -2.486  1.00 89.49           C  
ATOM   3838  CB  ILE A 478      -7.027  -1.199  -1.693  1.00 89.49           C  
ATOM   3839  O   ILE A 478      -9.992   0.113  -2.558  1.00 89.49           O  
ATOM   3840  CG1 ILE A 478      -6.138  -2.374  -2.116  1.00 89.49           C  
ATOM   3841  CG2 ILE A 478      -8.064  -1.641  -0.656  1.00 89.49           C  
ATOM   3842  CD1 ILE A 478      -5.232  -2.894  -1.008  1.00 89.49           C  
ATOM   3843  N   ILE A 479      -8.384   1.554  -2.064  1.00 90.65           N  
ATOM   3844  CA  ILE A 479      -9.299   2.579  -1.573  1.00 90.65           C  
ATOM   3845  C   ILE A 479     -10.195   3.059  -2.712  1.00 90.65           C  
ATOM   3846  CB  ILE A 479      -8.533   3.770  -0.954  1.00 90.65           C  
ATOM   3847  O   ILE A 479     -11.401   3.241  -2.526  1.00 90.65           O  
ATOM   3848  CG1 ILE A 479      -7.793   3.329   0.314  1.00 90.65           C  
ATOM   3849  CG2 ILE A 479      -9.488   4.929  -0.656  1.00 90.65           C  
ATOM   3850  CD1 ILE A 479      -6.748   4.324   0.799  1.00 90.65           C  
ATOM   3851  N   ARG A 480      -9.688   3.270  -3.893  1.00 87.13           N  
ATOM   3852  CA  ARG A 480     -10.446   3.694  -5.066  1.00 87.13           C  
ATOM   3853  C   ARG A 480     -11.521   2.673  -5.422  1.00 87.13           C  
ATOM   3854  CB  ARG A 480      -9.513   3.911  -6.260  1.00 87.13           C  
ATOM   3855  O   ARG A 480     -12.645   3.042  -5.768  1.00 87.13           O  
ATOM   3856  CG  ARG A 480     -10.159   4.650  -7.420  1.00 87.13           C  
ATOM   3857  CD  ARG A 480      -9.185   4.852  -8.573  1.00 87.13           C  
ATOM   3858  NE  ARG A 480      -8.151   5.827  -8.240  1.00 87.13           N  
ATOM   3859  NH1 ARG A 480      -6.643   5.077  -9.821  1.00 87.13           N  
ATOM   3860  NH2 ARG A 480      -6.100   6.838  -8.457  1.00 87.13           N  
ATOM   3861  CZ  ARG A 480      -6.967   5.912  -8.840  1.00 87.13           C  
ATOM   3862  N   GLU A 481     -11.116   1.411  -5.343  1.00 83.01           N  
ATOM   3863  CA  GLU A 481     -12.000   0.321  -5.744  1.00 83.01           C  
ATOM   3864  C   GLU A 481     -13.069   0.059  -4.687  1.00 83.01           C  
ATOM   3865  CB  GLU A 481     -11.195  -0.955  -6.006  1.00 83.01           C  
ATOM   3866  O   GLU A 481     -14.235  -0.165  -5.018  1.00 83.01           O  
ATOM   3867  CG  GLU A 481     -12.032  -2.113  -6.529  1.00 83.01           C  
ATOM   3868  CD  GLU A 481     -11.219  -3.371  -6.789  1.00 83.01           C  
ATOM   3869  OE1 GLU A 481     -11.819  -4.444  -7.028  1.00 83.01           O  
ATOM   3870  OE2 GLU A 481      -9.971  -3.284  -6.753  1.00 83.01           O  
ATOM   3871  N   LYS A 482     -12.704   0.129  -3.424  1.00 80.92           N  
ATOM   3872  CA  LYS A 482     -13.569  -0.345  -2.348  1.00 80.92           C  
ATOM   3873  C   LYS A 482     -14.172   0.822  -1.573  1.00 80.92           C  
ATOM   3874  CB  LYS A 482     -12.793  -1.260  -1.399  1.00 80.92           C  
ATOM   3875  O   LYS A 482     -15.101   0.636  -0.784  1.00 80.92           O  
ATOM   3876  CG  LYS A 482     -12.339  -2.567  -2.032  1.00 80.92           C  
ATOM   3877  CD  LYS A 482     -11.693  -3.489  -1.007  1.00 80.92           C  
ATOM   3878  CE  LYS A 482     -11.267  -4.811  -1.632  1.00 80.92           C  
ATOM   3879  NZ  LYS A 482     -10.623  -5.715  -0.633  1.00 80.92           N  
ATOM   3880  N   GLY A 483     -13.691   2.060  -1.841  1.00 81.67           N  
ATOM   3881  CA  GLY A 483     -14.189   3.240  -1.152  1.00 81.67           C  
ATOM   3882  C   GLY A 483     -13.388   3.590   0.088  1.00 81.67           C  
ATOM   3883  O   GLY A 483     -12.539   2.811   0.525  1.00 81.67           O  
ATOM   3884  N   VAL A 484     -13.592   4.792   0.695  1.00 84.55           N  
ATOM   3885  CA  VAL A 484     -12.800   5.416   1.750  1.00 84.55           C  
ATOM   3886  C   VAL A 484     -13.089   4.735   3.086  1.00 84.55           C  
ATOM   3887  CB  VAL A 484     -13.084   6.932   1.852  1.00 84.55           C  
ATOM   3888  O   VAL A 484     -12.326   4.882   4.043  1.00 84.55           O  
ATOM   3889  CG1 VAL A 484     -12.539   7.666   0.628  1.00 84.55           C  
ATOM   3890  CG2 VAL A 484     -14.582   7.184   2.008  1.00 84.55           C  
ATOM   3891  N   ASP A 485     -14.114   3.877   3.152  1.00 80.62           N  
ATOM   3892  CA  ASP A 485     -14.487   3.204   4.393  1.00 80.62           C  
ATOM   3893  C   ASP A 485     -14.025   1.748   4.388  1.00 80.62           C  
ATOM   3894  CB  ASP A 485     -16.001   3.275   4.607  1.00 80.62           C  
ATOM   3895  O   ASP A 485     -14.452   0.954   5.228  1.00 80.62           O  
ATOM   3896  CG  ASP A 485     -16.467   4.633   5.101  1.00 80.62           C  
ATOM   3897  OD1 ASP A 485     -16.088   5.038   6.221  1.00 80.62           O  
ATOM   3898  OD2 ASP A 485     -17.222   5.303   4.364  1.00 80.62           O  
ATOM   3899  N   CYS A 486     -13.094   1.413   3.500  1.00 83.98           N  
ATOM   3900  CA  CYS A 486     -12.549   0.062   3.428  1.00 83.98           C  
ATOM   3901  C   CYS A 486     -11.410  -0.120   4.425  1.00 83.98           C  
ATOM   3902  CB  CYS A 486     -12.055  -0.243   2.015  1.00 83.98           C  
ATOM   3903  O   CYS A 486     -10.822   0.859   4.887  1.00 83.98           O  
ATOM   3904  SG  CYS A 486     -10.566   0.668   1.552  1.00 83.98           S  
ATOM   3905  N   ASP A 487     -11.182  -1.355   4.783  1.00 84.96           N  
ATOM   3906  CA  ASP A 487     -10.053  -1.680   5.649  1.00 84.96           C  
ATOM   3907  C   ASP A 487      -8.754  -1.763   4.849  1.00 84.96           C  
ATOM   3908  CB  ASP A 487     -10.302  -2.997   6.385  1.00 84.96           C  
ATOM   3909  O   ASP A 487      -8.721  -2.358   3.770  1.00 84.96           O  
ATOM   3910  CG  ASP A 487     -11.387  -2.890   7.442  1.00 84.96           C  
ATOM   3911  OD1 ASP A 487     -11.624  -1.778   7.962  1.00 84.96           O  
ATOM   3912  OD2 ASP A 487     -12.009  -3.927   7.759  1.00 84.96           O  
ATOM   3913  N   ILE A 488      -7.719  -1.109   5.396  1.00 91.08           N  
ATOM   3914  CA  ILE A 488      -6.396  -1.219   4.792  1.00 91.08           C  
ATOM   3915  C   ILE A 488      -5.382  -1.656   5.847  1.00 91.08           C  
ATOM   3916  CB  ILE A 488      -5.957   0.114   4.147  1.00 91.08           C  
ATOM   3917  O   ILE A 488      -5.589  -1.439   7.044  1.00 91.08           O  
ATOM   3918  CG1 ILE A 488      -5.884   1.221   5.205  1.00 91.08           C  
ATOM   3919  CG2 ILE A 488      -6.907   0.504   3.011  1.00 91.08           C  
ATOM   3920  CD1 ILE A 488      -5.248   2.512   4.708  1.00 91.08           C  
ATOM   3921  N   ASP A 489      -4.339  -2.363   5.399  1.00 92.18           N  
ATOM   3922  CA  ASP A 489      -3.263  -2.839   6.263  1.00 92.18           C  
ATOM   3923  C   ASP A 489      -1.897  -2.588   5.628  1.00 92.18           C  
ATOM   3924  CB  ASP A 489      -3.437  -4.328   6.565  1.00 92.18           C  
ATOM   3925  O   ASP A 489      -1.452  -3.359   4.776  1.00 92.18           O  
ATOM   3926  CG  ASP A 489      -2.525  -4.818   7.676  1.00 92.18           C  
ATOM   3927  OD1 ASP A 489      -1.438  -4.234   7.876  1.00 92.18           O  
ATOM   3928  OD2 ASP A 489      -2.895  -5.800   8.357  1.00 92.18           O  
ATOM   3929  N   VAL A 490      -1.245  -1.489   6.095  1.00 95.22           N  
ATOM   3930  CA  VAL A 490      -0.005  -1.034   5.475  1.00 95.22           C  
ATOM   3931  C   VAL A 490       1.095  -2.068   5.701  1.00 95.22           C  
ATOM   3932  CB  VAL A 490       0.434   0.341   6.027  1.00 95.22           C  
ATOM   3933  O   VAL A 490       1.754  -2.500   4.752  1.00 95.22           O  
ATOM   3934  CG1 VAL A 490       1.835   0.698   5.535  1.00 95.22           C  
ATOM   3935  CG2 VAL A 490      -0.569   1.422   5.626  1.00 95.22           C  
ATOM   3936  N   PRO A 491       1.321  -2.553   6.982  1.00 93.60           N  
ATOM   3937  CA  PRO A 491       2.356  -3.561   7.219  1.00 93.60           C  
ATOM   3938  C   PRO A 491       2.128  -4.841   6.416  1.00 93.60           C  
ATOM   3939  CB  PRO A 491       2.247  -3.833   8.721  1.00 93.60           C  
ATOM   3940  O   PRO A 491       3.081  -5.420   5.888  1.00 93.60           O  
ATOM   3941  CG  PRO A 491       1.728  -2.557   9.303  1.00 93.60           C  
ATOM   3942  CD  PRO A 491       0.741  -1.962   8.341  1.00 93.60           C  
ATOM   3943  N   LYS A 492       0.921  -5.289   6.390  1.00 91.05           N  
ATOM   3944  CA  LYS A 492       0.597  -6.495   5.633  1.00 91.05           C  
ATOM   3945  C   LYS A 492       0.886  -6.305   4.147  1.00 91.05           C  
ATOM   3946  CB  LYS A 492      -0.869  -6.879   5.837  1.00 91.05           C  
ATOM   3947  O   LYS A 492       1.351  -7.230   3.477  1.00 91.05           O  
ATOM   3948  CG  LYS A 492      -1.252  -8.212   5.212  1.00 91.05           C  
ATOM   3949  CD  LYS A 492      -2.628  -8.673   5.676  1.00 91.05           C  
ATOM   3950  CE  LYS A 492      -2.982 -10.041   5.108  1.00 91.05           C  
ATOM   3951  NZ  LYS A 492      -4.275 -10.550   5.655  1.00 91.05           N  
ATOM   3952  N   THR A 493       0.522  -5.157   3.558  1.00 94.60           N  
ATOM   3953  CA  THR A 493       0.812  -4.844   2.163  1.00 94.60           C  
ATOM   3954  C   THR A 493       2.316  -4.870   1.904  1.00 94.60           C  
ATOM   3955  CB  THR A 493       0.245  -3.467   1.770  1.00 94.60           C  
ATOM   3956  O   THR A 493       2.766  -5.392   0.882  1.00 94.60           O  
ATOM   3957  CG2 THR A 493       0.495  -3.170   0.295  1.00 94.60           C  
ATOM   3958  OG1 THR A 493      -1.166  -3.450   2.017  1.00 94.60           O  
ATOM   3959  N   ILE A 494       3.081  -4.327   2.806  1.00 95.78           N  
ATOM   3960  CA  ILE A 494       4.535  -4.320   2.694  1.00 95.78           C  
ATOM   3961  C   ILE A 494       5.066  -5.750   2.780  1.00 95.78           C  
ATOM   3962  CB  ILE A 494       5.182  -3.442   3.789  1.00 95.78           C  
ATOM   3963  O   ILE A 494       5.966  -6.131   2.027  1.00 95.78           O  
ATOM   3964  CG1 ILE A 494       4.834  -1.966   3.564  1.00 95.78           C  
ATOM   3965  CG2 ILE A 494       6.700  -3.648   3.820  1.00 95.78           C  
ATOM   3966  CD1 ILE A 494       5.313  -1.041   4.675  1.00 95.78           C  
ATOM   3967  N   GLN A 495       4.570  -6.498   3.736  1.00 92.39           N  
ATOM   3968  CA  GLN A 495       4.946  -7.904   3.842  1.00 92.39           C  
ATOM   3969  C   GLN A 495       4.706  -8.638   2.526  1.00 92.39           C  
ATOM   3970  CB  GLN A 495       4.171  -8.584   4.972  1.00 92.39           C  
ATOM   3971  O   GLN A 495       5.520  -9.467   2.115  1.00 92.39           O  
ATOM   3972  CG  GLN A 495       4.646  -8.194   6.365  1.00 92.39           C  
ATOM   3973  CD  GLN A 495       3.816  -8.826   7.466  1.00 92.39           C  
ATOM   3974  NE2 GLN A 495       4.207  -8.590   8.714  1.00 92.39           N  
ATOM   3975  OE1 GLN A 495       2.829  -9.519   7.198  1.00 92.39           O  
ATOM   3976  N   MET A 496       3.531  -8.324   1.950  1.00 93.02           N  
ATOM   3977  CA  MET A 496       3.175  -8.931   0.670  1.00 93.02           C  
ATOM   3978  C   MET A 496       4.215  -8.603  -0.396  1.00 93.02           C  
ATOM   3979  CB  MET A 496       1.793  -8.457   0.216  1.00 93.02           C  
ATOM   3980  O   MET A 496       4.669  -9.491  -1.119  1.00 93.02           O  
ATOM   3981  CG  MET A 496       1.371  -9.006  -1.138  1.00 93.02           C  
ATOM   3982  SD  MET A 496       0.354  -7.815  -2.093  1.00 93.02           S  
ATOM   3983  CE  MET A 496       0.356  -6.404  -0.952  1.00 93.02           C  
ATOM   3984  N   VAL A 497       4.603  -7.390  -0.547  1.00 95.52           N  
ATOM   3985  CA  VAL A 497       5.569  -7.008  -1.573  1.00 95.52           C  
ATOM   3986  C   VAL A 497       6.949  -7.551  -1.211  1.00 95.52           C  
ATOM   3987  CB  VAL A 497       5.629  -5.475  -1.753  1.00 95.52           C  
ATOM   3988  O   VAL A 497       7.731  -7.915  -2.093  1.00 95.52           O  
ATOM   3989  CG1 VAL A 497       4.299  -4.941  -2.281  1.00 95.52           C  
ATOM   3990  CG2 VAL A 497       5.995  -4.797  -0.434  1.00 95.52           C  
ATOM   3991  N   ARG A 498       7.299  -7.674   0.112  1.00 94.88           N  
ATOM   3992  CA  ARG A 498       8.584  -8.200   0.560  1.00 94.88           C  
ATOM   3993  C   ARG A 498       8.681  -9.700   0.302  1.00 94.88           C  
ATOM   3994  CB  ARG A 498       8.795  -7.910   2.048  1.00 94.88           C  
ATOM   3995  O   ARG A 498       9.781 -10.253   0.227  1.00 94.88           O  
ATOM   3996  CG  ARG A 498       9.207  -6.477   2.343  1.00 94.88           C  
ATOM   3997  CD  ARG A 498       9.531  -6.276   3.817  1.00 94.88           C  
ATOM   3998  NE  ARG A 498      10.141  -4.972   4.062  1.00 94.88           N  
ATOM   3999  NH1 ARG A 498      10.402  -5.290   6.335  1.00 94.88           N  
ATOM   4000  NH2 ARG A 498      11.084  -3.330   5.361  1.00 94.88           N  
ATOM   4001  CZ  ARG A 498      10.541  -4.533   5.252  1.00 94.88           C  
ATOM   4002  N   SER A 499       7.521 -10.374   0.246  1.00 92.80           N  
ATOM   4003  CA  SER A 499       7.521 -11.798  -0.071  1.00 92.80           C  
ATOM   4004  C   SER A 499       7.870 -12.037  -1.537  1.00 92.80           C  
ATOM   4005  CB  SER A 499       6.159 -12.418   0.245  1.00 92.80           C  
ATOM   4006  O   SER A 499       8.201 -13.159  -1.926  1.00 92.80           O  
ATOM   4007  OG  SER A 499       5.187 -12.004  -0.699  1.00 92.80           O  
ATOM   4008  N   GLN A 500       7.768 -11.056  -2.372  1.00 94.93           N  
ATOM   4009  CA  GLN A 500       8.016 -11.155  -3.807  1.00 94.93           C  
ATOM   4010  C   GLN A 500       9.349 -10.514  -4.180  1.00 94.93           C  
ATOM   4011  CB  GLN A 500       6.880 -10.501  -4.595  1.00 94.93           C  
ATOM   4012  O   GLN A 500       9.984 -10.913  -5.159  1.00 94.93           O  
ATOM   4013  CG  GLN A 500       5.525 -11.163  -4.384  1.00 94.93           C  
ATOM   4014  CD  GLN A 500       4.411 -10.479  -5.155  1.00 94.93           C  
ATOM   4015  NE2 GLN A 500       3.543  -9.772  -4.441  1.00 94.93           N  
ATOM   4016  OE1 GLN A 500       4.333 -10.586  -6.384  1.00 94.93           O  
ATOM   4017  N   ARG A 501       9.829  -9.555  -3.489  1.00 94.97           N  
ATOM   4018  CA  ARG A 501      11.136  -8.921  -3.624  1.00 94.97           C  
ATOM   4019  C   ARG A 501      11.669  -8.469  -2.268  1.00 94.97           C  
ATOM   4020  CB  ARG A 501      11.060  -7.729  -4.581  1.00 94.97           C  
ATOM   4021  O   ARG A 501      11.011  -7.702  -1.561  1.00 94.97           O  
ATOM   4022  CG  ARG A 501      12.400  -7.060  -4.841  1.00 94.97           C  
ATOM   4023  CD  ARG A 501      12.295  -5.985  -5.914  1.00 94.97           C  
ATOM   4024  NE  ARG A 501      13.590  -5.366  -6.184  1.00 94.97           N  
ATOM   4025  NH1 ARG A 501      14.262  -6.954  -7.720  1.00 94.97           N  
ATOM   4026  NH2 ARG A 501      15.640  -5.196  -7.205  1.00 94.97           N  
ATOM   4027  CZ  ARG A 501      14.494  -5.840  -7.036  1.00 94.97           C  
ATOM   4028  N   SER A 502      12.807  -8.842  -1.958  1.00 91.40           N  
ATOM   4029  CA  SER A 502      13.389  -8.649  -0.633  1.00 91.40           C  
ATOM   4030  C   SER A 502      13.708  -7.179  -0.379  1.00 91.40           C  
ATOM   4031  CB  SER A 502      14.657  -9.489  -0.477  1.00 91.40           C  
ATOM   4032  O   SER A 502      14.195  -6.481  -1.271  1.00 91.40           O  
ATOM   4033  OG  SER A 502      15.256  -9.264   0.788  1.00 91.40           O  
ATOM   4034  N   GLY A 503      13.415  -6.727   0.834  1.00 90.35           N  
ATOM   4035  CA  GLY A 503      13.960  -5.471   1.326  1.00 90.35           C  
ATOM   4036  C   GLY A 503      13.170  -4.259   0.871  1.00 90.35           C  
ATOM   4037  O   GLY A 503      13.674  -3.134   0.905  1.00 90.35           O  
ATOM   4038  N   MET A 504      11.912  -4.493   0.304  1.00 94.98           N  
ATOM   4039  CA  MET A 504      11.049  -3.400  -0.133  1.00 94.98           C  
ATOM   4040  C   MET A 504      10.670  -2.503   1.041  1.00 94.98           C  
ATOM   4041  CB  MET A 504       9.787  -3.945  -0.804  1.00 94.98           C  
ATOM   4042  O   MET A 504      10.404  -2.992   2.140  1.00 94.98           O  
ATOM   4043  CG  MET A 504      10.064  -4.775  -2.047  1.00 94.98           C  
ATOM   4044  SD  MET A 504      10.709  -3.766  -3.437  1.00 94.98           S  
ATOM   4045  CE  MET A 504       9.189  -2.915  -3.947  1.00 94.98           C  
ATOM   4046  N   VAL A 505      10.748  -1.084   0.805  1.00 94.89           N  
ATOM   4047  CA  VAL A 505      10.576  -0.085   1.855  1.00 94.89           C  
ATOM   4048  C   VAL A 505      11.652  -0.267   2.923  1.00 94.89           C  
ATOM   4049  CB  VAL A 505       9.172  -0.169   2.493  1.00 94.89           C  
ATOM   4050  O   VAL A 505      11.477  -1.046   3.863  1.00 94.89           O  
ATOM   4051  CG1 VAL A 505       8.962   0.971   3.489  1.00 94.89           C  
ATOM   4052  CG2 VAL A 505       8.092  -0.143   1.412  1.00 94.89           C  
ATOM   4053  N   GLN A 506      12.767   0.527   2.875  1.00 91.71           N  
ATOM   4054  CA  GLN A 506      14.038   0.216   3.522  1.00 91.71           C  
ATOM   4055  C   GLN A 506      14.176   0.957   4.849  1.00 91.71           C  
ATOM   4056  CB  GLN A 506      15.208   0.565   2.602  1.00 91.71           C  
ATOM   4057  O   GLN A 506      14.867   0.491   5.757  1.00 91.71           O  
ATOM   4058  CG  GLN A 506      15.381  -0.398   1.435  1.00 91.71           C  
ATOM   4059  CD  GLN A 506      16.629  -0.114   0.620  1.00 91.71           C  
ATOM   4060  NE2 GLN A 506      17.421  -1.151   0.367  1.00 91.71           N  
ATOM   4061  OE1 GLN A 506      16.879   1.027   0.219  1.00 91.71           O  
ATOM   4062  N   THR A 507      13.484   2.134   4.925  1.00 92.51           N  
ATOM   4063  CA  THR A 507      13.690   2.952   6.115  1.00 92.51           C  
ATOM   4064  C   THR A 507      12.362   3.250   6.804  1.00 92.51           C  
ATOM   4065  CB  THR A 507      14.400   4.274   5.768  1.00 92.51           C  
ATOM   4066  O   THR A 507      11.301   3.166   6.181  1.00 92.51           O  
ATOM   4067  CG2 THR A 507      15.664   4.023   4.953  1.00 92.51           C  
ATOM   4068  OG1 THR A 507      13.510   5.101   5.007  1.00 92.51           O  
ATOM   4069  N   GLU A 508      12.432   3.528   8.137  1.00 92.56           N  
ATOM   4070  CA  GLU A 508      11.257   3.937   8.900  1.00 92.56           C  
ATOM   4071  C   GLU A 508      10.600   5.169   8.284  1.00 92.56           C  
ATOM   4072  CB  GLU A 508      11.633   4.215  10.358  1.00 92.56           C  
ATOM   4073  O   GLU A 508       9.374   5.295   8.292  1.00 92.56           O  
ATOM   4074  CG  GLU A 508      10.456   4.629  11.229  1.00 92.56           C  
ATOM   4075  CD  GLU A 508      10.877   5.285  12.534  1.00 92.56           C  
ATOM   4076  OE1 GLU A 508      10.028   5.930  13.191  1.00 92.56           O  
ATOM   4077  OE2 GLU A 508      12.065   5.154  12.903  1.00 92.56           O  
ATOM   4078  N   ALA A 509      11.431   6.076   7.784  1.00 92.73           N  
ATOM   4079  CA  ALA A 509      10.926   7.293   7.155  1.00 92.73           C  
ATOM   4080  C   ALA A 509      10.026   6.964   5.967  1.00 92.73           C  
ATOM   4081  CB  ALA A 509      12.085   8.181   6.709  1.00 92.73           C  
ATOM   4082  O   ALA A 509       8.984   7.596   5.776  1.00 92.73           O  
ATOM   4083  N   GLN A 510      10.376   6.044   5.131  1.00 94.70           N  
ATOM   4084  CA  GLN A 510       9.573   5.602   3.996  1.00 94.70           C  
ATOM   4085  C   GLN A 510       8.271   4.956   4.461  1.00 94.70           C  
ATOM   4086  CB  GLN A 510      10.364   4.622   3.128  1.00 94.70           C  
ATOM   4087  O   GLN A 510       7.216   5.176   3.863  1.00 94.70           O  
ATOM   4088  CG  GLN A 510      11.551   5.254   2.412  1.00 94.70           C  
ATOM   4089  CD  GLN A 510      12.445   4.228   1.740  1.00 94.70           C  
ATOM   4090  NE2 GLN A 510      13.436   4.704   0.995  1.00 94.70           N  
ATOM   4091  OE1 GLN A 510      12.247   3.019   1.891  1.00 94.70           O  
ATOM   4092  N   TYR A 511       8.431   4.154   5.477  1.00 95.58           N  
ATOM   4093  CA  TYR A 511       7.270   3.529   6.099  1.00 95.58           C  
ATOM   4094  C   TYR A 511       6.275   4.580   6.577  1.00 95.58           C  
ATOM   4095  CB  TYR A 511       7.700   2.645   7.274  1.00 95.58           C  
ATOM   4096  O   TYR A 511       5.084   4.503   6.264  1.00 95.58           O  
ATOM   4097  CG  TYR A 511       6.549   1.958   7.969  1.00 95.58           C  
ATOM   4098  CD1 TYR A 511       6.064   2.430   9.187  1.00 95.58           C  
ATOM   4099  CD2 TYR A 511       5.947   0.835   7.411  1.00 95.58           C  
ATOM   4100  CE1 TYR A 511       5.005   1.798   9.832  1.00 95.58           C  
ATOM   4101  CE2 TYR A 511       4.888   0.196   8.048  1.00 95.58           C  
ATOM   4102  OH  TYR A 511       3.376   0.056   9.890  1.00 95.58           O  
ATOM   4103  CZ  TYR A 511       4.424   0.685   9.256  1.00 95.58           C  
ATOM   4104  N   ARG A 512       6.704   5.521   7.341  1.00 94.48           N  
ATOM   4105  CA  ARG A 512       5.885   6.628   7.825  1.00 94.48           C  
ATOM   4106  C   ARG A 512       5.285   7.414   6.664  1.00 94.48           C  
ATOM   4107  CB  ARG A 512       6.710   7.558   8.717  1.00 94.48           C  
ATOM   4108  O   ARG A 512       4.116   7.802   6.709  1.00 94.48           O  
ATOM   4109  CG  ARG A 512       5.919   8.722   9.292  1.00 94.48           C  
ATOM   4110  CD  ARG A 512       6.776   9.591  10.202  1.00 94.48           C  
ATOM   4111  NE  ARG A 512       6.040  10.756  10.684  1.00 94.48           N  
ATOM   4112  NH1 ARG A 512       7.717  11.491  12.092  1.00 94.48           N  
ATOM   4113  NH2 ARG A 512       5.749  12.656  11.940  1.00 94.48           N  
ATOM   4114  CZ  ARG A 512       6.504  11.632  11.571  1.00 94.48           C  
ATOM   4115  N   PHE A 513       6.064   7.607   5.657  1.00 95.67           N  
ATOM   4116  CA  PHE A 513       5.645   8.367   4.486  1.00 95.67           C  
ATOM   4117  C   PHE A 513       4.448   7.706   3.812  1.00 95.67           C  
ATOM   4118  CB  PHE A 513       6.800   8.501   3.489  1.00 95.67           C  
ATOM   4119  O   PHE A 513       3.563   8.392   3.297  1.00 95.67           O  
ATOM   4120  CG  PHE A 513       6.477   9.362   2.297  1.00 95.67           C  
ATOM   4121  CD1 PHE A 513       6.204   8.788   1.062  1.00 95.67           C  
ATOM   4122  CD2 PHE A 513       6.447  10.745   2.414  1.00 95.67           C  
ATOM   4123  CE1 PHE A 513       5.905   9.583  -0.043  1.00 95.67           C  
ATOM   4124  CE2 PHE A 513       6.149  11.546   1.315  1.00 95.67           C  
ATOM   4125  CZ  PHE A 513       5.879  10.962   0.087  1.00 95.67           C  
ATOM   4126  N   ILE A 514       4.395   6.432   3.743  1.00 97.26           N  
ATOM   4127  CA  ILE A 514       3.276   5.695   3.168  1.00 97.26           C  
ATOM   4128  C   ILE A 514       1.982   6.081   3.882  1.00 97.26           C  
ATOM   4129  CB  ILE A 514       3.500   4.169   3.254  1.00 97.26           C  
ATOM   4130  O   ILE A 514       0.965   6.346   3.237  1.00 97.26           O  
ATOM   4131  CG1 ILE A 514       4.640   3.743   2.322  1.00 97.26           C  
ATOM   4132  CG2 ILE A 514       2.210   3.414   2.920  1.00 97.26           C  
ATOM   4133  CD1 ILE A 514       5.133   2.322   2.555  1.00 97.26           C  
ATOM   4134  N   TYR A 515       1.988   6.131   5.223  1.00 96.15           N  
ATOM   4135  CA  TYR A 515       0.828   6.541   6.006  1.00 96.15           C  
ATOM   4136  C   TYR A 515       0.425   7.973   5.676  1.00 96.15           C  
ATOM   4137  CB  TYR A 515       1.118   6.413   7.505  1.00 96.15           C  
ATOM   4138  O   TYR A 515      -0.760   8.266   5.499  1.00 96.15           O  
ATOM   4139  CG  TYR A 515       0.958   5.009   8.036  1.00 96.15           C  
ATOM   4140  CD1 TYR A 515      -0.271   4.559   8.512  1.00 96.15           C  
ATOM   4141  CD2 TYR A 515       2.036   4.130   8.063  1.00 96.15           C  
ATOM   4142  CE1 TYR A 515      -0.423   3.267   9.004  1.00 96.15           C  
ATOM   4143  CE2 TYR A 515       1.895   2.835   8.553  1.00 96.15           C  
ATOM   4144  OH  TYR A 515       0.520   1.134   9.507  1.00 96.15           O  
ATOM   4145  CZ  TYR A 515       0.664   2.414   9.020  1.00 96.15           C  
ATOM   4146  N   MET A 516       1.395   8.818   5.621  1.00 94.94           N  
ATOM   4147  CA  MET A 516       1.154  10.230   5.336  1.00 94.94           C  
ATOM   4148  C   MET A 516       0.535  10.408   3.954  1.00 94.94           C  
ATOM   4149  CB  MET A 516       2.455  11.028   5.434  1.00 94.94           C  
ATOM   4150  O   MET A 516      -0.377  11.218   3.777  1.00 94.94           O  
ATOM   4151  CG  MET A 516       2.994  11.150   6.850  1.00 94.94           C  
ATOM   4152  SD  MET A 516       4.605  12.027   6.915  1.00 94.94           S  
ATOM   4153  CE  MET A 516       4.105  13.661   6.306  1.00 94.94           C  
ATOM   4154  N   ALA A 517       1.091   9.695   2.985  1.00 96.60           N  
ATOM   4155  CA  ALA A 517       0.596   9.780   1.613  1.00 96.60           C  
ATOM   4156  C   ALA A 517      -0.851   9.306   1.522  1.00 96.60           C  
ATOM   4157  CB  ALA A 517       1.481   8.961   0.677  1.00 96.60           C  
ATOM   4158  O   ALA A 517      -1.687   9.959   0.892  1.00 96.60           O  
ATOM   4159  N   VAL A 518      -1.169   8.185   2.130  1.00 96.44           N  
ATOM   4160  CA  VAL A 518      -2.518   7.629   2.118  1.00 96.44           C  
ATOM   4161  C   VAL A 518      -3.473   8.573   2.845  1.00 96.44           C  
ATOM   4162  CB  VAL A 518      -2.559   6.226   2.766  1.00 96.44           C  
ATOM   4163  O   VAL A 518      -4.597   8.799   2.391  1.00 96.44           O  
ATOM   4164  CG1 VAL A 518      -3.998   5.725   2.877  1.00 96.44           C  
ATOM   4165  CG2 VAL A 518      -1.708   5.244   1.965  1.00 96.44           C  
ATOM   4166  N   GLN A 519      -3.049   9.083   3.999  1.00 95.21           N  
ATOM   4167  CA  GLN A 519      -3.829  10.068   4.741  1.00 95.21           C  
ATOM   4168  C   GLN A 519      -4.165  11.274   3.868  1.00 95.21           C  
ATOM   4169  CB  GLN A 519      -3.075  10.519   5.992  1.00 95.21           C  
ATOM   4170  O   GLN A 519      -5.312  11.724   3.836  1.00 95.21           O  
ATOM   4171  CG  GLN A 519      -3.789  11.607   6.782  1.00 95.21           C  
ATOM   4172  CD  GLN A 519      -2.953  12.146   7.927  1.00 95.21           C  
ATOM   4173  NE2 GLN A 519      -3.592  12.874   8.837  1.00 95.21           N  
ATOM   4174  OE1 GLN A 519      -1.742  11.910   7.994  1.00 95.21           O  
ATOM   4175  N   HIS A 520      -3.098  11.861   3.236  1.00 94.73           N  
ATOM   4176  CA  HIS A 520      -3.282  13.002   2.347  1.00 94.73           C  
ATOM   4177  C   HIS A 520      -4.269  12.678   1.231  1.00 94.73           C  
ATOM   4178  CB  HIS A 520      -1.942  13.440   1.752  1.00 94.73           C  
ATOM   4179  O   HIS A 520      -5.122  13.501   0.892  1.00 94.73           O  
ATOM   4180  CG  HIS A 520      -2.009  14.740   1.015  1.00 94.73           C  
ATOM   4181  CD2 HIS A 520      -2.372  15.023  -0.258  1.00 94.73           C  
ATOM   4182  ND1 HIS A 520      -1.671  15.942   1.597  1.00 94.73           N  
ATOM   4183  CE1 HIS A 520      -1.825  16.912   0.711  1.00 94.73           C  
ATOM   4184  NE2 HIS A 520      -2.249  16.380  -0.423  1.00 94.73           N  
ATOM   4185  N   TYR A 521      -4.146  11.521   0.589  1.00 94.85           N  
ATOM   4186  CA  TYR A 521      -5.058  11.080  -0.459  1.00 94.85           C  
ATOM   4187  C   TYR A 521      -6.497  11.057   0.043  1.00 94.85           C  
ATOM   4188  CB  TYR A 521      -4.661   9.691  -0.969  1.00 94.85           C  
ATOM   4189  O   TYR A 521      -7.400  11.578  -0.616  1.00 94.85           O  
ATOM   4190  CG  TYR A 521      -5.610   9.128  -1.998  1.00 94.85           C  
ATOM   4191  CD1 TYR A 521      -6.562   8.173  -1.647  1.00 94.85           C  
ATOM   4192  CD2 TYR A 521      -5.557   9.548  -3.323  1.00 94.85           C  
ATOM   4193  CE1 TYR A 521      -7.437   7.649  -2.593  1.00 94.85           C  
ATOM   4194  CE2 TYR A 521      -6.428   9.032  -4.276  1.00 94.85           C  
ATOM   4195  OH  TYR A 521      -8.228   7.569  -4.843  1.00 94.85           O  
ATOM   4196  CZ  TYR A 521      -7.363   8.084  -3.903  1.00 94.85           C  
ATOM   4197  N   ILE A 522      -6.791  10.450   1.165  1.00 91.92           N  
ATOM   4198  CA  ILE A 522      -8.120  10.303   1.750  1.00 91.92           C  
ATOM   4199  C   ILE A 522      -8.700  11.681   2.064  1.00 91.92           C  
ATOM   4200  CB  ILE A 522      -8.083   9.434   3.026  1.00 91.92           C  
ATOM   4201  O   ILE A 522      -9.874  11.944   1.792  1.00 91.92           O  
ATOM   4202  CG1 ILE A 522      -7.786   7.973   2.669  1.00 91.92           C  
ATOM   4203  CG2 ILE A 522      -9.401   9.551   3.798  1.00 91.92           C  
ATOM   4204  CD1 ILE A 522      -7.551   7.075   3.876  1.00 91.92           C  
ATOM   4205  N   GLU A 523      -7.909  12.564   2.712  1.00 91.28           N  
ATOM   4206  CA  GLU A 523      -8.344  13.921   3.029  1.00 91.28           C  
ATOM   4207  C   GLU A 523      -8.794  14.664   1.775  1.00 91.28           C  
ATOM   4208  CB  GLU A 523      -7.222  14.696   3.725  1.00 91.28           C  
ATOM   4209  O   GLU A 523      -9.813  15.358   1.790  1.00 91.28           O  
ATOM   4210  CG  GLU A 523      -6.982  14.269   5.166  1.00 91.28           C  
ATOM   4211  CD  GLU A 523      -5.756  14.919   5.788  1.00 91.28           C  
ATOM   4212  OE1 GLU A 523      -5.471  14.661   6.980  1.00 91.28           O  
ATOM   4213  OE2 GLU A 523      -5.076  15.693   5.079  1.00 91.28           O  
ATOM   4214  N   THR A 524      -7.949  14.539   0.723  1.00 90.29           N  
ATOM   4215  CA  THR A 524      -8.263  15.188  -0.545  1.00 90.29           C  
ATOM   4216  C   THR A 524      -9.556  14.630  -1.132  1.00 90.29           C  
ATOM   4217  CB  THR A 524      -7.118  15.014  -1.561  1.00 90.29           C  
ATOM   4218  O   THR A 524     -10.387  15.383  -1.645  1.00 90.29           O  
ATOM   4219  CG2 THR A 524      -7.437  15.721  -2.874  1.00 90.29           C  
ATOM   4220  OG1 THR A 524      -5.914  15.566  -1.014  1.00 90.29           O  
ATOM   4221  N   LEU A 525      -9.749  13.334  -1.119  1.00 86.70           N  
ATOM   4222  CA  LEU A 525     -10.948  12.672  -1.622  1.00 86.70           C  
ATOM   4223  C   LEU A 525     -12.179  13.100  -0.829  1.00 86.70           C  
ATOM   4224  CB  LEU A 525     -10.788  11.151  -1.557  1.00 86.70           C  
ATOM   4225  O   LEU A 525     -13.234  13.366  -1.408  1.00 86.70           O  
ATOM   4226  CG  LEU A 525     -11.874  10.325  -2.248  1.00 86.70           C  
ATOM   4227  CD1 LEU A 525     -11.883  10.609  -3.746  1.00 86.70           C  
ATOM   4228  CD2 LEU A 525     -11.665   8.838  -1.982  1.00 86.70           C  
ATOM   4229  N   GLN A 526     -12.079  13.051   0.473  1.00 83.19           N  
ATOM   4230  CA  GLN A 526     -13.184  13.448   1.339  1.00 83.19           C  
ATOM   4231  C   GLN A 526     -13.605  14.890   1.068  1.00 83.19           C  
ATOM   4232  CB  GLN A 526     -12.801  13.281   2.810  1.00 83.19           C  
ATOM   4233  O   GLN A 526     -14.798  15.198   1.036  1.00 83.19           O  
ATOM   4234  CG  GLN A 526     -12.829  11.837   3.293  1.00 83.19           C  
ATOM   4235  CD  GLN A 526     -12.355  11.687   4.726  1.00 83.19           C  
ATOM   4236  NE2 GLN A 526     -12.775  10.610   5.380  1.00 83.19           N  
ATOM   4237  OE1 GLN A 526     -11.617  12.533   5.241  1.00 83.19           O  
ATOM   4238  N   ARG A 527     -12.632  15.829   0.962  1.00 86.02           N  
ATOM   4239  CA  ARG A 527     -12.905  17.226   0.642  1.00 86.02           C  
ATOM   4240  C   ARG A 527     -13.643  17.349  -0.687  1.00 86.02           C  
ATOM   4241  CB  ARG A 527     -11.605  18.031   0.596  1.00 86.02           C  
ATOM   4242  O   ARG A 527     -14.582  18.137  -0.811  1.00 86.02           O  
ATOM   4243  CG  ARG A 527     -11.814  19.537   0.558  1.00 86.02           C  
ATOM   4244  CD  ARG A 527     -10.493  20.291   0.615  1.00 86.02           C  
ATOM   4245  NE  ARG A 527      -9.577  19.853  -0.434  1.00 86.02           N  
ATOM   4246  NH1 ARG A 527      -7.811  19.436   0.996  1.00 86.02           N  
ATOM   4247  NH2 ARG A 527      -7.577  19.078  -1.256  1.00 86.02           N  
ATOM   4248  CZ  ARG A 527      -8.324  19.457  -0.229  1.00 86.02           C  
ATOM   4249  N   ARG A 528     -13.158  16.584  -1.715  1.00 83.31           N  
ATOM   4250  CA  ARG A 528     -13.796  16.576  -3.027  1.00 83.31           C  
ATOM   4251  C   ARG A 528     -15.244  16.109  -2.929  1.00 83.31           C  
ATOM   4252  CB  ARG A 528     -13.021  15.679  -3.996  1.00 83.31           C  
ATOM   4253  O   ARG A 528     -16.133  16.690  -3.556  1.00 83.31           O  
ATOM   4254  CG  ARG A 528     -11.738  16.304  -4.521  1.00 83.31           C  
ATOM   4255  CD  ARG A 528     -11.017  15.378  -5.491  1.00 83.31           C  
ATOM   4256  NE  ARG A 528      -9.666  15.851  -5.783  1.00 83.31           N  
ATOM   4257  NH1 ARG A 528      -9.121  14.078  -7.161  1.00 83.31           N  
ATOM   4258  NH2 ARG A 528      -7.594  15.742  -6.766  1.00 83.31           N  
ATOM   4259  CZ  ARG A 528      -8.797  15.223  -6.569  1.00 83.31           C  
ATOM   4260  N   ILE A 529     -15.436  15.067  -2.152  1.00 75.09           N  
ATOM   4261  CA  ILE A 529     -16.766  14.502  -1.952  1.00 75.09           C  
ATOM   4262  C   ILE A 529     -17.666  15.529  -1.269  1.00 75.09           C  
ATOM   4263  CB  ILE A 529     -16.708  13.202  -1.119  1.00 75.09           C  
ATOM   4264  O   ILE A 529     -18.823  15.706  -1.660  1.00 75.09           O  
ATOM   4265  CG1 ILE A 529     -16.011  12.090  -1.911  1.00 75.09           C  
ATOM   4266  CG2 ILE A 529     -18.114  12.771  -0.692  1.00 75.09           C  
ATOM   4267  CD1 ILE A 529     -15.699  10.846  -1.090  1.00 75.09           C  
ATOM   4268  N   GLU A 530     -17.202  16.170  -0.216  1.00 77.18           N  
ATOM   4269  CA  GLU A 530     -17.945  17.183   0.528  1.00 77.18           C  
ATOM   4270  C   GLU A 530     -18.349  18.345  -0.376  1.00 77.18           C  
ATOM   4271  CB  GLU A 530     -17.120  17.697   1.710  1.00 77.18           C  
ATOM   4272  O   GLU A 530     -19.468  18.852  -0.280  1.00 77.18           O  
ATOM   4273  CG  GLU A 530     -16.977  16.692   2.844  1.00 77.18           C  
ATOM   4274  CD  GLU A 530     -15.999  17.137   3.919  1.00 77.18           C  
ATOM   4275  OE1 GLU A 530     -15.750  16.362   4.871  1.00 77.18           O  
ATOM   4276  OE2 GLU A 530     -15.478  18.269   3.810  1.00 77.18           O  
ATOM   4277  N   GLU A 531     -17.419  18.816  -1.183  1.00 79.72           N  
ATOM   4278  CA  GLU A 531     -17.668  19.920  -2.105  1.00 79.72           C  
ATOM   4279  C   GLU A 531     -18.719  19.544  -3.146  1.00 79.72           C  
ATOM   4280  CB  GLU A 531     -16.371  20.345  -2.798  1.00 79.72           C  
ATOM   4281  O   GLU A 531     -19.544  20.375  -3.530  1.00 79.72           O  
ATOM   4282  CG  GLU A 531     -15.402  21.086  -1.888  1.00 79.72           C  
ATOM   4283  CD  GLU A 531     -14.056  21.359  -2.540  1.00 79.72           C  
ATOM   4284  OE1 GLU A 531     -13.201  22.025  -1.913  1.00 79.72           O  
ATOM   4285  OE2 GLU A 531     -13.854  20.903  -3.688  1.00 79.72           O  
ATOM   4286  N   GLU A 532     -18.616  18.371  -3.731  1.00 74.23           N  
ATOM   4287  CA  GLU A 532     -19.607  17.863  -4.675  1.00 74.23           C  
ATOM   4288  C   GLU A 532     -20.997  17.824  -4.047  1.00 74.23           C  
ATOM   4289  CB  GLU A 532     -19.214  16.468  -5.169  1.00 74.23           C  
ATOM   4290  O   GLU A 532     -21.991  18.133  -4.707  1.00 74.23           O  
ATOM   4291  CG  GLU A 532     -18.058  16.470  -6.158  1.00 74.23           C  
ATOM   4292  CD  GLU A 532     -17.623  15.074  -6.576  1.00 74.23           C  
ATOM   4293  OE1 GLU A 532     -16.674  14.949  -7.383  1.00 74.23           O  
ATOM   4294  OE2 GLU A 532     -18.237  14.097  -6.092  1.00 74.23           O  
ATOM   4295  N   GLN A 533     -20.990  17.460  -2.774  1.00 68.89           N  
ATOM   4296  CA  GLN A 533     -22.235  17.399  -2.016  1.00 68.89           C  
ATOM   4297  C   GLN A 533     -22.804  18.795  -1.778  1.00 68.89           C  
ATOM   4298  CB  GLN A 533     -22.016  16.687  -0.680  1.00 68.89           C  
ATOM   4299  O   GLN A 533     -24.019  18.993  -1.831  1.00 68.89           O  
ATOM   4300  CG  GLN A 533     -21.728  15.198  -0.817  1.00 68.89           C  
ATOM   4301  CD  GLN A 533     -22.850  14.444  -1.506  1.00 68.89           C  
ATOM   4302  NE2 GLN A 533     -22.488  13.461  -2.324  1.00 68.89           N  
ATOM   4303  OE1 GLN A 533     -24.031  14.741  -1.304  1.00 68.89           O  
ATOM   4304  N   LYS A 534     -21.982  19.725  -1.426  1.00 74.19           N  
ATOM   4305  CA  LYS A 534     -22.372  21.117  -1.218  1.00 74.19           C  
ATOM   4306  C   LYS A 534     -22.913  21.734  -2.505  1.00 74.19           C  
ATOM   4307  CB  LYS A 534     -21.187  21.935  -0.703  1.00 74.19           C  
ATOM   4308  O   LYS A 534     -23.875  22.504  -2.473  1.00 74.19           O  
ATOM   4309  CG  LYS A 534     -20.857  21.691   0.762  1.00 74.19           C  
ATOM   4310  CD  LYS A 534     -19.732  22.601   1.241  1.00 74.19           C  
ATOM   4311  CE  LYS A 534     -19.346  22.302   2.683  1.00 74.19           C  
ATOM   4312  NZ  LYS A 534     -18.228  23.176   3.150  1.00 74.19           N  
ATOM   4313  N   SER A 535     -22.270  21.437  -3.647  1.00 71.77           N  
ATOM   4314  CA  SER A 535     -22.659  21.942  -4.960  1.00 71.77           C  
ATOM   4315  C   SER A 535     -24.001  21.366  -5.399  1.00 71.77           C  
ATOM   4316  CB  SER A 535     -21.588  21.610  -6.001  1.00 71.77           C  
ATOM   4317  O   SER A 535     -24.807  22.061  -6.022  1.00 71.77           O  
ATOM   4318  OG  SER A 535     -21.968  22.083  -7.282  1.00 71.77           O  
ATOM   4319  N   LYS A 536     -24.340  20.143  -5.142  1.00 64.07           N  
ATOM   4320  CA  LYS A 536     -25.593  19.460  -5.450  1.00 64.07           C  
ATOM   4321  C   LYS A 536     -26.725  19.959  -4.557  1.00 64.07           C  
ATOM   4322  CB  LYS A 536     -25.432  17.947  -5.295  1.00 64.07           C  
ATOM   4323  O   LYS A 536     -27.877  20.034  -4.990  1.00 64.07           O  
ATOM   4324  CG  LYS A 536     -24.640  17.291  -6.417  1.00 64.07           C  
ATOM   4325  CD  LYS A 536     -24.633  15.773  -6.282  1.00 64.07           C  
ATOM   4326  CE  LYS A 536     -23.797  15.118  -7.374  1.00 64.07           C  
ATOM   4327  NZ  LYS A 536     -23.762  13.633  -7.228  1.00 64.07           N  
ATOM   4328  N   ARG A 537     -26.466  20.297  -3.229  1.00 62.34           N  
ATOM   4329  CA  ARG A 537     -27.405  20.883  -2.278  1.00 62.34           C  
ATOM   4330  C   ARG A 537     -27.739  22.323  -2.655  1.00 62.34           C  
ATOM   4331  CB  ARG A 537     -26.837  20.831  -0.858  1.00 62.34           C  
ATOM   4332  O   ARG A 537     -28.868  22.776  -2.456  1.00 62.34           O  
ATOM   4333  CG  ARG A 537     -26.859  19.444  -0.236  1.00 62.34           C  
ATOM   4334  CD  ARG A 537     -26.276  19.448   1.170  1.00 62.34           C  
ATOM   4335  NE  ARG A 537     -26.190  18.098   1.722  1.00 62.34           N  
ATOM   4336  NH1 ARG A 537     -25.238  18.753   3.722  1.00 62.34           N  
ATOM   4337  NH2 ARG A 537     -25.668  16.537   3.323  1.00 62.34           N  
ATOM   4338  CZ  ARG A 537     -25.699  17.799   2.921  1.00 62.34           C  
ATOM   4339  N   LYS A 538     -26.824  23.084  -3.221  1.00 56.43           N  
ATOM   4340  CA  LYS A 538     -26.986  24.455  -3.694  1.00 56.43           C  
ATOM   4341  C   LYS A 538     -27.737  24.494  -5.022  1.00 56.43           C  
ATOM   4342  CB  LYS A 538     -25.625  25.137  -3.842  1.00 56.43           C  
ATOM   4343  O   LYS A 538     -28.450  25.457  -5.311  1.00 56.43           O  
ATOM   4344  CG  LYS A 538     -25.083  25.724  -2.547  1.00 56.43           C  
ATOM   4345  CD  LYS A 538     -23.811  26.527  -2.786  1.00 56.43           C  
ATOM   4346  CE  LYS A 538     -23.224  27.048  -1.481  1.00 56.43           C  
ATOM   4347  NZ  LYS A 538     -22.002  27.874  -1.715  1.00 56.43           N  
ATOM   4348  N   GLY A 539     -27.803  23.411  -5.823  1.00 49.86           N  
ATOM   4349  CA  GLY A 539     -28.549  23.221  -7.057  1.00 49.86           C  
ATOM   4350  C   GLY A 539     -29.976  22.759  -6.826  1.00 49.86           C  
ATOM   4351  O   GLY A 539     -30.859  23.023  -7.643  1.00 49.86           O  
ATOM   4352  N   HIS A 540     -30.392  22.391  -5.499  1.00 47.65           N  
ATOM   4353  CA  HIS A 540     -31.707  21.997  -5.006  1.00 47.65           C  
ATOM   4354  C   HIS A 540     -32.298  23.069  -4.096  1.00 47.65           C  
ATOM   4355  CB  HIS A 540     -31.623  20.664  -4.262  1.00 47.65           C  
ATOM   4356  O   HIS A 540     -33.437  22.941  -3.639  1.00 47.65           O  
ATOM   4357  CG  HIS A 540     -31.446  19.483  -5.163  1.00 47.65           C  
ATOM   4358  CD2 HIS A 540     -30.339  18.972  -5.752  1.00 47.65           C  
ATOM   4359  ND1 HIS A 540     -32.496  18.682  -5.554  1.00 47.65           N  
ATOM   4360  CE1 HIS A 540     -32.041  17.725  -6.346  1.00 47.65           C  
ATOM   4361  NE2 HIS A 540     -30.735  17.879  -6.482  1.00 47.65           N  
ATOM   4362  N   GLU A 541     -31.632  24.274  -3.919  1.00 33.29           N  
ATOM   4363  CA  GLU A 541     -32.129  25.458  -3.225  1.00 33.29           C  
ATOM   4364  C   GLU A 541     -32.694  26.478  -4.208  1.00 33.29           C  
ATOM   4365  CB  GLU A 541     -31.017  26.095  -2.387  1.00 33.29           C  
ATOM   4366  O   GLU A 541     -31.965  27.006  -5.051  1.00 33.29           O  
ATOM   4367  CG  GLU A 541     -31.071  25.726  -0.911  1.00 33.29           C  
ATOM   4368  CD  GLU A 541     -29.929  26.320  -0.102  1.00 33.29           C  
ATOM   4369  OE1 GLU A 541     -29.859  26.071   1.123  1.00 33.29           O  
ATOM   4370  OE2 GLU A 541     -29.098  27.042  -0.698  1.00 33.29           O  
ATOM   4371  N   TYR A 542     -33.630  26.078  -5.163  1.00 33.74           N  
ATOM   4372  CA  TYR A 542     -34.664  26.921  -5.754  1.00 33.74           C  
ATOM   4373  C   TYR A 542     -35.921  26.112  -6.054  1.00 33.74           C  
ATOM   4374  CB  TYR A 542     -34.151  27.583  -7.036  1.00 33.74           C  
ATOM   4375  O   TYR A 542     -35.867  25.116  -6.778  1.00 33.74           O  
ATOM   4376  CG  TYR A 542     -33.109  28.648  -6.793  1.00 33.74           C  
ATOM   4377  CD1 TYR A 542     -33.479  29.948  -6.456  1.00 33.74           C  
ATOM   4378  CD2 TYR A 542     -31.753  28.357  -6.902  1.00 33.74           C  
ATOM   4379  CE1 TYR A 542     -32.522  30.933  -6.233  1.00 33.74           C  
ATOM   4380  CE2 TYR A 542     -30.788  29.334  -6.682  1.00 33.74           C  
ATOM   4381  OH  TYR A 542     -30.230  31.589  -6.130  1.00 33.74           O  
ATOM   4382  CZ  TYR A 542     -31.182  30.617  -6.349  1.00 33.74           C  
ATOM   4383  N   THR A 543     -36.768  25.694  -5.034  1.00 26.68           N  
ATOM   4384  CA  THR A 543     -38.208  25.627  -5.254  1.00 26.68           C  
ATOM   4385  C   THR A 543     -38.940  25.319  -3.951  1.00 26.68           C  
ATOM   4386  CB  THR A 543     -38.564  24.564  -6.309  1.00 26.68           C  
ATOM   4387  O   THR A 543     -38.802  24.226  -3.398  1.00 26.68           O  
ATOM   4388  CG2 THR A 543     -38.042  24.960  -7.686  1.00 26.68           C  
ATOM   4389  OG1 THR A 543     -37.980  23.310  -5.932  1.00 26.68           O  
ATOM   4390  N   ASN A 544     -38.917  26.290  -2.886  1.00 26.34           N  
ATOM   4391  CA  ASN A 544     -40.158  26.465  -2.139  1.00 26.34           C  
ATOM   4392  C   ASN A 544     -40.437  27.938  -1.853  1.00 26.34           C  
ATOM   4393  CB  ASN A 544     -40.114  25.670  -0.832  1.00 26.34           C  
ATOM   4394  O   ASN A 544     -39.750  28.559  -1.041  1.00 26.34           O  
ATOM   4395  CG  ASN A 544     -39.702  24.226  -1.040  1.00 26.34           C  
ATOM   4396  ND2 ASN A 544     -39.053  23.644  -0.038  1.00 26.34           N  
ATOM   4397  OD1 ASN A 544     -39.963  23.639  -2.093  1.00 26.34           O  
ATOM   4398  N   ILE A 545     -40.868  28.842  -2.832  1.00 31.17           N  
ATOM   4399  CA  ILE A 545     -41.791  29.831  -2.285  1.00 31.17           C  
ATOM   4400  C   ILE A 545     -43.197  29.578  -2.823  1.00 31.17           C  
ATOM   4401  CB  ILE A 545     -41.340  31.270  -2.621  1.00 31.17           C  
ATOM   4402  O   ILE A 545     -43.426  29.637  -4.033  1.00 31.17           O  
ATOM   4403  CG1 ILE A 545     -39.914  31.516  -2.114  1.00 31.17           C  
ATOM   4404  CG2 ILE A 545     -42.315  32.293  -2.031  1.00 31.17           C  
ATOM   4405  CD1 ILE A 545     -39.294  32.813  -2.614  1.00 31.17           C  
ATOM   4406  N   LYS A 546     -43.942  28.620  -2.102  1.00 28.02           N  
ATOM   4407  CA  LYS A 546     -45.384  28.832  -2.020  1.00 28.02           C  
ATOM   4408  C   LYS A 546     -45.772  29.457  -0.683  1.00 28.02           C  
ATOM   4409  CB  LYS A 546     -46.133  27.514  -2.219  1.00 28.02           C  
ATOM   4410  O   LYS A 546     -45.451  28.917   0.378  1.00 28.02           O  
ATOM   4411  CG  LYS A 546     -47.089  27.517  -3.402  1.00 28.02           C  
ATOM   4412  CD  LYS A 546     -47.869  26.212  -3.495  1.00 28.02           C  
ATOM   4413  CE  LYS A 546     -48.805  26.203  -4.696  1.00 28.02           C  
ATOM   4414  NZ  LYS A 546     -49.547  24.912  -4.811  1.00 28.02           N  
ATOM   4415  N   TYR A 547     -46.149  30.823  -0.652  1.00 31.05           N  
ATOM   4416  CA  TYR A 547     -47.312  31.346   0.058  1.00 31.05           C  
ATOM   4417  C   TYR A 547     -48.201  32.157  -0.877  1.00 31.05           C  
ATOM   4418  CB  TYR A 547     -46.873  32.212   1.243  1.00 31.05           C  
ATOM   4419  O   TYR A 547     -47.722  33.047  -1.583  1.00 31.05           O  
ATOM   4420  CG  TYR A 547     -46.558  31.420   2.489  1.00 31.05           C  
ATOM   4421  CD1 TYR A 547     -47.570  31.022   3.360  1.00 31.05           C  
ATOM   4422  CD2 TYR A 547     -45.248  31.070   2.799  1.00 31.05           C  
ATOM   4423  CE1 TYR A 547     -47.284  30.295   4.510  1.00 31.05           C  
ATOM   4424  CE2 TYR A 547     -44.951  30.342   3.946  1.00 31.05           C  
ATOM   4425  OH  TYR A 547     -45.685  29.239   5.932  1.00 31.05           O  
ATOM   4426  CZ  TYR A 547     -45.974  29.959   4.794  1.00 31.05           C  
ATOM   4427  N   SER A 548     -49.350  31.604  -1.407  1.00 31.89           N  
ATOM   4428  CA  SER A 548     -50.722  32.093  -1.500  1.00 31.89           C  
ATOM   4429  C   SER A 548     -51.111  32.887  -0.258  1.00 31.89           C  
ATOM   4430  CB  SER A 548     -51.693  30.929  -1.697  1.00 31.89           C  
ATOM   4431  O   SER A 548     -50.809  32.480   0.866  1.00 31.89           O  
ATOM   4432  OG  SER A 548     -51.548  29.972  -0.662  1.00 31.89           O  
ATOM   4433  N   LEU A 549     -51.352  34.319  -0.328  1.00 31.15           N  
ATOM   4434  CA  LEU A 549     -52.581  35.044  -0.027  1.00 31.15           C  
ATOM   4435  C   LEU A 549     -52.322  36.544   0.054  1.00 31.15           C  
ATOM   4436  CB  LEU A 549     -53.189  34.547   1.287  1.00 31.15           C  
ATOM   4437  O   LEU A 549     -51.390  36.981   0.734  1.00 31.15           O  
ATOM   4438  CG  LEU A 549     -54.030  33.271   1.206  1.00 31.15           C  
ATOM   4439  CD1 LEU A 549     -54.052  32.565   2.557  1.00 31.15           C  
ATOM   4440  CD2 LEU A 549     -55.446  33.593   0.741  1.00 31.15           C  
ATOM   4441  N   ALA A 550     -52.720  37.448  -0.983  1.00 31.59           N  
ATOM   4442  CA  ALA A 550     -53.705  38.527  -0.991  1.00 31.59           C  
ATOM   4443  C   ALA A 550     -53.023  39.892  -0.994  1.00 31.59           C  
ATOM   4444  CB  ALA A 550     -54.638  38.404   0.211  1.00 31.59           C  
ATOM   4445  O   ALA A 550     -52.098  40.132  -0.214  1.00 31.59           O  
ATOM   4446  N   ASP A 551     -52.916  40.590  -2.168  1.00 30.81           N  
ATOM   4447  CA  ASP A 551     -53.505  41.880  -2.514  1.00 30.81           C  
ATOM   4448  C   ASP A 551     -52.562  43.028  -2.159  1.00 30.81           C  
ATOM   4449  CB  ASP A 551     -54.848  42.064  -1.803  1.00 30.81           C  
ATOM   4450  O   ASP A 551     -52.078  43.114  -1.029  1.00 30.81           O  
ATOM   4451  CG  ASP A 551     -56.030  42.048  -2.756  1.00 30.81           C  
ATOM   4452  OD1 ASP A 551     -55.824  41.916  -3.982  1.00 30.81           O  
ATOM   4453  OD2 ASP A 551     -57.178  42.172  -2.277  1.00 30.81           O  
ATOM   4454  N   GLN A 552     -51.801  43.601  -3.130  1.00 33.33           N  
ATOM   4455  CA  GLN A 552     -51.908  44.979  -3.599  1.00 33.33           C  
ATOM   4456  C   GLN A 552     -50.604  45.740  -3.373  1.00 33.33           C  
ATOM   4457  CB  GLN A 552     -53.063  45.697  -2.900  1.00 33.33           C  
ATOM   4458  O   GLN A 552     -50.121  45.831  -2.242  1.00 33.33           O  
ATOM   4459  CG  GLN A 552     -54.413  45.490  -3.574  1.00 33.33           C  
ATOM   4460  CD  GLN A 552     -55.517  46.320  -2.944  1.00 33.33           C  
ATOM   4461  NE2 GLN A 552     -56.725  45.768  -2.907  1.00 33.33           N  
ATOM   4462  OE1 GLN A 552     -55.285  47.446  -2.495  1.00 33.33           O  
ATOM   4463  N   THR A 553     -49.643  45.793  -4.329  1.00 29.07           N  
ATOM   4464  CA  THR A 553     -48.903  46.870  -4.977  1.00 29.07           C  
ATOM   4465  C   THR A 553     -49.724  48.156  -4.995  1.00 29.07           C  
ATOM   4466  CB  THR A 553     -48.508  46.490  -6.416  1.00 29.07           C  
ATOM   4467  O   THR A 553     -50.886  48.151  -5.407  1.00 29.07           O  
ATOM   4468  CG2 THR A 553     -47.313  45.542  -6.426  1.00 29.07           C  
ATOM   4469  OG1 THR A 553     -49.618  45.849  -7.056  1.00 29.07           O  
ATOM   4470  N   SER A 554     -49.476  49.050  -3.958  1.00 34.14           N  
ATOM   4471  CA  SER A 554     -49.312  50.474  -4.229  1.00 34.14           C  
ATOM   4472  C   SER A 554     -48.163  51.063  -3.416  1.00 34.14           C  
ATOM   4473  CB  SER A 554     -50.605  51.231  -3.921  1.00 34.14           C  
ATOM   4474  O   SER A 554     -48.071  50.837  -2.208  1.00 34.14           O  
ATOM   4475  OG  SER A 554     -51.330  50.589  -2.887  1.00 34.14           O  
ATOM   4476  N   GLY A 555     -46.936  51.413  -4.008  1.00 31.90           N  
ATOM   4477  CA  GLY A 555     -46.385  52.731  -4.280  1.00 31.90           C  
ATOM   4478  C   GLY A 555     -45.286  53.130  -3.314  1.00 31.90           C  
ATOM   4479  O   GLY A 555     -45.426  52.956  -2.101  1.00 31.90           O  
ATOM   4480  N   ASP A 556     -43.970  53.337  -3.751  1.00 32.39           N  
ATOM   4481  CA  ASP A 556     -42.957  54.361  -3.990  1.00 32.39           C  
ATOM   4482  C   ASP A 556     -42.519  55.016  -2.682  1.00 32.39           C  
ATOM   4483  CB  ASP A 556     -43.484  55.421  -4.958  1.00 32.39           C  
ATOM   4484  O   ASP A 556     -43.354  55.487  -1.907  1.00 32.39           O  
ATOM   4485  CG  ASP A 556     -42.711  55.469  -6.264  1.00 32.39           C  
ATOM   4486  OD1 ASP A 556     -41.744  54.694  -6.429  1.00 32.39           O  
ATOM   4487  OD2 ASP A 556     -43.069  56.292  -7.135  1.00 32.39           O  
ATOM   4488  N   GLN A 557     -41.117  55.021  -2.336  1.00 36.12           N  
ATOM   4489  CA  GLN A 557     -40.212  56.125  -2.036  1.00 36.12           C  
ATOM   4490  C   GLN A 557     -39.149  55.707  -1.023  1.00 36.12           C  
ATOM   4491  CB  GLN A 557     -40.992  57.331  -1.510  1.00 36.12           C  
ATOM   4492  O   GLN A 557     -39.476  55.271   0.083  1.00 36.12           O  
ATOM   4493  CG  GLN A 557     -41.573  58.214  -2.607  1.00 36.12           C  
ATOM   4494  CD  GLN A 557     -42.235  59.466  -2.063  1.00 36.12           C  
ATOM   4495  NE2 GLN A 557     -42.929  60.194  -2.931  1.00 36.12           N  
ATOM   4496  OE1 GLN A 557     -42.125  59.776  -0.873  1.00 36.12           O  
ATOM   4497  N   SER A 558     -37.871  55.530  -1.479  1.00 36.87           N  
ATOM   4498  CA  SER A 558     -36.479  55.827  -1.154  1.00 36.87           C  
ATOM   4499  C   SER A 558     -36.371  56.611   0.149  1.00 36.87           C  
ATOM   4500  CB  SER A 558     -35.819  56.612  -2.288  1.00 36.87           C  
ATOM   4501  O   SER A 558     -37.214  57.463   0.440  1.00 36.87           O  
ATOM   4502  OG  SER A 558     -35.423  55.745  -3.336  1.00 36.87           O  
ATOM   4503  N   PRO A 559     -34.979  56.846   0.733  1.00 39.61           N  
ATOM   4504  CA  PRO A 559     -33.526  56.753   0.574  1.00 39.61           C  
ATOM   4505  C   PRO A 559     -32.772  57.015   1.876  1.00 39.61           C  
ATOM   4506  CB  PRO A 559     -33.214  57.834  -0.464  1.00 39.61           C  
ATOM   4507  O   PRO A 559     -33.256  57.756   2.736  1.00 39.61           O  
ATOM   4508  CG  PRO A 559     -34.227  58.904  -0.217  1.00 39.61           C  
ATOM   4509  CD  PRO A 559     -35.157  58.440   0.867  1.00 39.61           C  
ATOM   4510  N   LEU A 560     -31.624  56.399   1.964  1.00 34.87           N  
ATOM   4511  CA  LEU A 560     -30.190  56.317   2.223  1.00 34.87           C  
ATOM   4512  C   LEU A 560     -29.826  57.059   3.505  1.00 34.87           C  
ATOM   4513  CB  LEU A 560     -29.399  56.891   1.045  1.00 34.87           C  
ATOM   4514  O   LEU A 560     -30.304  58.170   3.741  1.00 34.87           O  
ATOM   4515  CG  LEU A 560     -29.367  56.043  -0.228  1.00 34.87           C  
ATOM   4516  CD1 LEU A 560     -29.021  56.909  -1.434  1.00 34.87           C  
ATOM   4517  CD2 LEU A 560     -28.369  54.898  -0.082  1.00 34.87           C  
ATOM   4518  N   PRO A 561     -28.411  56.982   4.003  1.00 46.46           N  
ATOM   4519  CA  PRO A 561     -27.165  56.440   4.552  1.00 46.46           C  
ATOM   4520  C   PRO A 561     -26.391  57.463   5.379  1.00 46.46           C  
ATOM   4521  CB  PRO A 561     -26.376  56.038   3.303  1.00 46.46           C  
ATOM   4522  O   PRO A 561     -26.903  58.550   5.661  1.00 46.46           O  
ATOM   4523  CG  PRO A 561     -26.732  57.065   2.278  1.00 46.46           C  
ATOM   4524  CD  PRO A 561     -27.801  57.955   2.845  1.00 46.46           C  
ATOM   4525  N   PRO A 562     -24.868  57.448   5.751  1.00 39.80           N  
ATOM   4526  CA  PRO A 562     -23.595  57.365   5.032  1.00 39.80           C  
ATOM   4527  C   PRO A 562     -22.386  57.440   5.961  1.00 39.80           C  
ATOM   4528  CB  PRO A 562     -23.639  58.575   4.095  1.00 39.80           C  
ATOM   4529  O   PRO A 562     -22.510  57.883   7.106  1.00 39.80           O  
ATOM   4530  CG  PRO A 562     -24.409  59.612   4.846  1.00 39.80           C  
ATOM   4531  CD  PRO A 562     -24.877  59.013   6.142  1.00 39.80           C  
ATOM   4532  N   CYS A 563     -21.044  56.932   5.554  1.00 32.52           N  
ATOM   4533  CA  CYS A 563     -19.761  57.178   4.906  1.00 32.52           C  
ATOM   4534  C   CYS A 563     -18.687  57.515   5.933  1.00 32.52           C  
ATOM   4535  CB  CYS A 563     -19.882  58.313   3.890  1.00 32.52           C  
ATOM   4536  O   CYS A 563     -18.944  58.248   6.889  1.00 32.52           O  
ATOM   4537  SG  CYS A 563     -20.513  57.787   2.281  1.00 32.52           S  
ATOM   4538  N   THR A 564     -17.393  57.080   5.659  1.00 35.19           N  
ATOM   4539  CA  THR A 564     -16.322  57.950   5.186  1.00 35.19           C  
ATOM   4540  C   THR A 564     -15.082  57.135   4.830  1.00 35.19           C  
ATOM   4541  CB  THR A 564     -15.957  59.011   6.241  1.00 35.19           C  
ATOM   4542  O   THR A 564     -14.732  56.186   5.535  1.00 35.19           O  
ATOM   4543  CG2 THR A 564     -16.948  60.169   6.222  1.00 35.19           C  
ATOM   4544  OG1 THR A 564     -15.968  58.407   7.541  1.00 35.19           O  
ATOM   4545  N   PRO A 565     -14.103  57.645   3.919  1.00 34.57           N  
ATOM   4546  CA  PRO A 565     -13.615  58.178   2.645  1.00 34.57           C  
ATOM   4547  C   PRO A 565     -12.155  57.819   2.375  1.00 34.57           C  
ATOM   4548  CB  PRO A 565     -13.783  59.691   2.807  1.00 34.57           C  
ATOM   4549  O   PRO A 565     -11.378  57.634   3.315  1.00 34.57           O  
ATOM   4550  CG  PRO A 565     -13.590  59.942   4.268  1.00 34.57           C  
ATOM   4551  CD  PRO A 565     -13.400  58.622   4.958  1.00 34.57           C  
ATOM   4552  N   THR A 566     -11.691  57.295   1.155  1.00 40.49           N  
ATOM   4553  CA  THR A 566     -10.476  57.209   0.354  1.00 40.49           C  
ATOM   4554  C   THR A 566      -9.838  58.585   0.188  1.00 40.49           C  
ATOM   4555  CB  THR A 566     -10.763  56.603  -1.033  1.00 40.49           C  
ATOM   4556  O   THR A 566     -10.531  59.604   0.223  1.00 40.49           O  
ATOM   4557  CG2 THR A 566     -10.602  55.086  -1.014  1.00 40.49           C  
ATOM   4558  OG1 THR A 566     -12.104  56.925  -1.420  1.00 40.49           O  
ATOM   4559  N   PRO A 567      -8.496  58.720  -0.370  1.00 36.58           N  
ATOM   4560  CA  PRO A 567      -8.190  58.943  -1.785  1.00 36.58           C  
ATOM   4561  C   PRO A 567      -6.736  58.629  -2.130  1.00 36.58           C  
ATOM   4562  CB  PRO A 567      -8.488  60.432  -1.979  1.00 36.58           C  
ATOM   4563  O   PRO A 567      -5.905  58.468  -1.232  1.00 36.58           O  
ATOM   4564  CG  PRO A 567      -8.150  61.064  -0.667  1.00 36.58           C  
ATOM   4565  CD  PRO A 567      -7.763  59.981   0.298  1.00 36.58           C  
ATOM   4566  N   PRO A 568      -6.273  58.785  -3.621  1.00 38.45           N  
ATOM   4567  CA  PRO A 568      -5.966  58.437  -5.011  1.00 38.45           C  
ATOM   4568  C   PRO A 568      -4.654  59.050  -5.496  1.00 38.45           C  
ATOM   4569  CB  PRO A 568      -7.155  59.008  -5.788  1.00 38.45           C  
ATOM   4570  O   PRO A 568      -4.062  59.881  -4.802  1.00 38.45           O  
ATOM   4571  CG  PRO A 568      -7.532  60.252  -5.050  1.00 38.45           C  
ATOM   4572  CD  PRO A 568      -6.696  60.340  -3.806  1.00 38.45           C  
ATOM   4573  N   CYS A 569      -3.958  58.427  -6.655  1.00 28.97           N  
ATOM   4574  CA  CYS A 569      -3.712  58.622  -8.079  1.00 28.97           C  
ATOM   4575  C   CYS A 569      -2.284  59.093  -8.326  1.00 28.97           C  
ATOM   4576  CB  CYS A 569      -4.700  59.632  -8.661  1.00 28.97           C  
ATOM   4577  O   CYS A 569      -1.813  60.028  -7.675  1.00 28.97           O  
ATOM   4578  SG  CYS A 569      -5.492  59.080 -10.188  1.00 28.97           S  
ATOM   4579  N   ALA A 570      -1.464  58.507  -9.362  1.00 35.86           N  
ATOM   4580  CA  ALA A 570      -0.968  59.079 -10.611  1.00 35.86           C  
ATOM   4581  C   ALA A 570       0.156  58.229 -11.195  1.00 35.86           C  
ATOM   4582  CB  ALA A 570      -0.488  60.511 -10.388  1.00 35.86           C  
ATOM   4583  O   ALA A 570       1.139  57.934 -10.511  1.00 35.86           O  
ATOM   4584  N   GLU A 571       0.032  57.633 -12.448  1.00 33.51           N  
ATOM   4585  CA  GLU A 571       0.115  57.881 -13.884  1.00 33.51           C  
ATOM   4586  C   GLU A 571       1.508  57.561 -14.419  1.00 33.51           C  
ATOM   4587  CB  GLU A 571      -0.249  59.333 -14.201  1.00 33.51           C  
ATOM   4588  O   GLU A 571       2.513  57.961 -13.828  1.00 33.51           O  
ATOM   4589  CG  GLU A 571      -1.736  59.557 -14.435  1.00 33.51           C  
ATOM   4590  CD  GLU A 571      -2.053  60.930 -15.008  1.00 33.51           C  
ATOM   4591  OE1 GLU A 571      -3.205  61.154 -15.444  1.00 33.51           O  
ATOM   4592  OE2 GLU A 571      -1.142  61.787 -15.021  1.00 33.51           O  
ATOM   4593  N   MET A 572       1.601  56.710 -15.527  1.00 34.08           N  
ATOM   4594  CA  MET A 572       1.776  57.058 -16.934  1.00 34.08           C  
ATOM   4595  C   MET A 572       2.418  55.908 -17.704  1.00 34.08           C  
ATOM   4596  CB  MET A 572       2.628  58.321 -17.075  1.00 34.08           C  
ATOM   4597  O   MET A 572       3.503  55.447 -17.347  1.00 34.08           O  
ATOM   4598  CG  MET A 572       1.815  59.591 -17.263  1.00 34.08           C  
ATOM   4599  SD  MET A 572       2.824  60.984 -17.903  1.00 34.08           S  
ATOM   4600  CE  MET A 572       2.034  61.236 -19.517  1.00 34.08           C  
ATOM   4601  N   ARG A 573       1.712  55.344 -18.736  1.00 34.22           N  
ATOM   4602  CA  ARG A 573       1.423  55.525 -20.155  1.00 34.22           C  
ATOM   4603  C   ARG A 573       2.316  54.636 -21.014  1.00 34.22           C  
ATOM   4604  CB  ARG A 573       1.599  56.991 -20.558  1.00 34.22           C  
ATOM   4605  O   ARG A 573       3.540  54.653 -20.868  1.00 34.22           O  
ATOM   4606  CG  ARG A 573       0.295  57.768 -20.638  1.00 34.22           C  
ATOM   4607  CD  ARG A 573       0.497  59.146 -21.253  1.00 34.22           C  
ATOM   4608  NE  ARG A 573      -0.756  59.893 -21.325  1.00 34.22           N  
ATOM   4609  NH1 ARG A 573       0.181  61.774 -22.285  1.00 34.22           N  
ATOM   4610  NH2 ARG A 573      -2.065  61.711 -21.832  1.00 34.22           N  
ATOM   4611  CZ  ARG A 573      -0.877  61.124 -21.814  1.00 34.22           C  
ATOM   4612  N   GLU A 574       1.655  53.776 -21.923  1.00 35.07           N  
ATOM   4613  CA  GLU A 574       1.064  53.820 -23.257  1.00 35.07           C  
ATOM   4614  C   GLU A 574       1.658  52.741 -24.159  1.00 35.07           C  
ATOM   4615  CB  GLU A 574       1.263  55.200 -23.888  1.00 35.07           C  
ATOM   4616  O   GLU A 574       2.878  52.652 -24.309  1.00 35.07           O  
ATOM   4617  CG  GLU A 574       0.013  56.069 -23.872  1.00 35.07           C  
ATOM   4618  CD  GLU A 574       0.188  57.385 -24.613  1.00 35.07           C  
ATOM   4619  OE1 GLU A 574      -0.796  58.149 -24.734  1.00 35.07           O  
ATOM   4620  OE2 GLU A 574       1.319  57.655 -25.076  1.00 35.07           O  
ATOM   4621  N   ASP A 575       0.788  51.884 -24.796  1.00 32.32           N  
ATOM   4622  CA  ASP A 575      -0.120  51.812 -25.936  1.00 32.32           C  
ATOM   4623  C   ASP A 575       0.375  50.804 -26.970  1.00 32.32           C  
ATOM   4624  CB  ASP A 575      -0.283  53.190 -26.581  1.00 32.32           C  
ATOM   4625  O   ASP A 575       1.529  50.864 -27.401  1.00 32.32           O  
ATOM   4626  CG  ASP A 575      -1.692  53.742 -26.453  1.00 32.32           C  
ATOM   4627  OD1 ASP A 575      -2.578  53.035 -25.926  1.00 32.32           O  
ATOM   4628  OD2 ASP A 575      -1.918  54.893 -26.885  1.00 32.32           O  
ATOM   4629  N   SER A 576      -0.524  49.858 -27.395  1.00 32.41           N  
ATOM   4630  CA  SER A 576      -1.535  49.797 -28.445  1.00 32.41           C  
ATOM   4631  C   SER A 576      -1.544  48.432 -29.125  1.00 32.41           C  
ATOM   4632  CB  SER A 576      -1.296  50.893 -29.485  1.00 32.41           C  
ATOM   4633  O   SER A 576      -0.494  47.928 -29.529  1.00 32.41           O  
ATOM   4634  OG  SER A 576      -0.474  50.417 -30.537  1.00 32.41           O  
ATOM   4635  N   ALA A 577      -2.693  47.637 -29.085  1.00 30.71           N  
ATOM   4636  CA  ALA A 577      -3.883  47.538 -29.926  1.00 30.71           C  
ATOM   4637  C   ALA A 577      -4.111  46.101 -30.386  1.00 30.71           C  
ATOM   4638  CB  ALA A 577      -3.761  48.466 -31.132  1.00 30.71           C  
ATOM   4639  O   ALA A 577      -3.193  45.450 -30.890  1.00 30.71           O  
ATOM   4640  N   ARG A 578      -5.341  45.404 -29.931  1.00 30.13           N  
ATOM   4641  CA  ARG A 578      -6.577  45.204 -30.681  1.00 30.13           C  
ATOM   4642  C   ARG A 578      -7.405  44.073 -30.080  1.00 30.13           C  
ATOM   4643  CB  ARG A 578      -6.273  44.908 -32.151  1.00 30.13           C  
ATOM   4644  O   ARG A 578      -6.947  42.930 -30.013  1.00 30.13           O  
ATOM   4645  CG  ARG A 578      -6.146  46.151 -33.016  1.00 30.13           C  
ATOM   4646  CD  ARG A 578      -6.107  45.805 -34.498  1.00 30.13           C  
ATOM   4647  NE  ARG A 578      -6.024  47.003 -35.330  1.00 30.13           N  
ATOM   4648  NH1 ARG A 578      -5.780  45.856 -37.320  1.00 30.13           N  
ATOM   4649  NH2 ARG A 578      -5.807  48.148 -37.309  1.00 30.13           N  
ATOM   4650  CZ  ARG A 578      -5.871  47.000 -36.651  1.00 30.13           C  
ATOM   4651  N   VAL A 579      -8.667  44.241 -29.272  1.00 26.62           N  
ATOM   4652  CA  VAL A 579     -10.092  44.384 -28.993  1.00 26.62           C  
ATOM   4653  C   VAL A 579     -10.901  43.602 -30.025  1.00 26.62           C  
ATOM   4654  CB  VAL A 579     -10.524  45.868 -28.990  1.00 26.62           C  
ATOM   4655  O   VAL A 579     -10.634  43.685 -31.226  1.00 26.62           O  
ATOM   4656  CG1 VAL A 579     -12.010  45.997 -28.664  1.00 26.62           C  
ATOM   4657  CG2 VAL A 579      -9.683  46.665 -27.994  1.00 26.62           C  
ATOM   4658  N   TYR A 580     -12.080  42.579 -29.619  1.00 25.26           N  
ATOM   4659  CA  TYR A 580     -13.449  43.047 -29.432  1.00 25.26           C  
ATOM   4660  C   TYR A 580     -14.344  41.924 -28.922  1.00 25.26           C  
ATOM   4661  CB  TYR A 580     -14.009  43.608 -30.742  1.00 25.26           C  
ATOM   4662  O   TYR A 580     -14.394  40.844 -29.516  1.00 25.26           O  
ATOM   4663  CG  TYR A 580     -13.864  45.104 -30.873  1.00 25.26           C  
ATOM   4664  CD1 TYR A 580     -14.812  45.966 -30.326  1.00 25.26           C  
ATOM   4665  CD2 TYR A 580     -12.779  45.660 -31.543  1.00 25.26           C  
ATOM   4666  CE1 TYR A 580     -14.683  47.346 -30.445  1.00 25.26           C  
ATOM   4667  CE2 TYR A 580     -12.641  47.038 -31.669  1.00 25.26           C  
ATOM   4668  OH  TYR A 580     -13.463  49.237 -31.239  1.00 25.26           O  
ATOM   4669  CZ  TYR A 580     -13.596  47.872 -31.117  1.00 25.26           C  
ATOM   4670  N   GLU A 581     -15.222  41.996 -27.677  1.00 26.62           N  
ATOM   4671  CA  GLU A 581     -16.285  42.934 -27.331  1.00 26.62           C  
ATOM   4672  C   GLU A 581     -17.555  42.199 -26.913  1.00 26.62           C  
ATOM   4673  CB  GLU A 581     -16.581  43.869 -28.506  1.00 26.62           C  
ATOM   4674  O   GLU A 581     -18.028  41.311 -27.626  1.00 26.62           O  
ATOM   4675  CG  GLU A 581     -16.146  45.309 -28.272  1.00 26.62           C  
ATOM   4676  CD  GLU A 581     -16.458  46.228 -29.442  1.00 26.62           C  
ATOM   4677  OE1 GLU A 581     -16.150  47.439 -29.361  1.00 26.62           O  
ATOM   4678  OE2 GLU A 581     -17.015  45.733 -30.447  1.00 26.62           O  
ATOM   4679  N   ASN A 582     -18.077  42.269 -25.593  1.00 25.98           N  
ATOM   4680  CA  ASN A 582     -19.219  42.605 -24.750  1.00 25.98           C  
ATOM   4681  C   ASN A 582     -19.987  43.804 -25.300  1.00 25.98           C  
ATOM   4682  CB  ASN A 582     -18.765  42.879 -23.315  1.00 25.98           C  
ATOM   4683  O   ASN A 582     -19.384  44.783 -25.743  1.00 25.98           O  
ATOM   4684  CG  ASN A 582     -18.439  41.609 -22.554  1.00 25.98           C  
ATOM   4685  ND2 ASN A 582     -17.495  41.700 -21.624  1.00 25.98           N  
ATOM   4686  OD1 ASN A 582     -19.030  40.554 -22.799  1.00 25.98           O  
ATOM   4687  N   VAL A 583     -21.130  43.695 -25.900  1.00 28.31           N  
ATOM   4688  CA  VAL A 583     -22.338  44.219 -26.529  1.00 28.31           C  
ATOM   4689  C   VAL A 583     -22.343  45.744 -26.448  1.00 28.31           C  
ATOM   4690  CB  VAL A 583     -23.614  43.646 -25.874  1.00 28.31           C  
ATOM   4691  O   VAL A 583     -22.232  46.315 -25.360  1.00 28.31           O  
ATOM   4692  CG1 VAL A 583     -24.856  44.046 -26.669  1.00 28.31           C  
ATOM   4693  CG2 VAL A 583     -23.517  42.126 -25.758  1.00 28.31           C  
ATOM   4694  N   GLY A 584     -22.429  46.529 -27.753  1.00 24.13           N  
ATOM   4695  CA  GLY A 584     -23.337  47.308 -28.579  1.00 24.13           C  
ATOM   4696  C   GLY A 584     -22.694  48.552 -29.162  1.00 24.13           C  
ATOM   4697  O   GLY A 584     -21.969  49.266 -28.467  1.00 24.13           O  
ATOM   4698  N   LEU A 585     -22.694  48.713 -30.592  1.00 23.56           N  
ATOM   4699  CA  LEU A 585     -23.202  49.637 -31.600  1.00 23.56           C  
ATOM   4700  C   LEU A 585     -22.111  50.601 -32.054  1.00 23.56           C  
ATOM   4701  CB  LEU A 585     -24.398  50.422 -31.053  1.00 23.56           C  
ATOM   4702  O   LEU A 585     -21.496  51.281 -31.229  1.00 23.56           O  
ATOM   4703  CG  LEU A 585     -25.783  49.917 -31.459  1.00 23.56           C  
ATOM   4704  CD1 LEU A 585     -26.715  49.896 -30.252  1.00 23.56           C  
ATOM   4705  CD2 LEU A 585     -26.363  50.782 -32.573  1.00 23.56           C  
ATOM   4706  N   MET A 586     -21.535  50.508 -33.401  1.00 26.26           N  
ATOM   4707  CA  MET A 586     -21.500  51.405 -34.552  1.00 26.26           C  
ATOM   4708  C   MET A 586     -20.458  50.947 -35.567  1.00 26.26           C  
ATOM   4709  CB  MET A 586     -21.203  52.839 -34.109  1.00 26.26           C  
ATOM   4710  O   MET A 586     -19.303  50.707 -35.212  1.00 26.26           O  
ATOM   4711  CG  MET A 586     -22.444  53.704 -33.960  1.00 26.26           C  
ATOM   4712  SD  MET A 586     -22.060  55.498 -34.008  1.00 26.26           S  
ATOM   4713  CE  MET A 586     -23.292  56.056 -35.218  1.00 26.26           C  
ATOM   4714  N   GLN A 587     -20.770  50.312 -36.780  1.00 25.68           N  
ATOM   4715  CA  GLN A 587     -20.852  50.564 -38.214  1.00 25.68           C  
ATOM   4716  C   GLN A 587     -19.496  50.978 -38.779  1.00 25.68           C  
ATOM   4717  CB  GLN A 587     -21.895  51.643 -38.512  1.00 25.68           C  
ATOM   4718  O   GLN A 587     -18.870  51.916 -38.281  1.00 25.68           O  
ATOM   4719  CG  GLN A 587     -23.151  51.113 -39.191  1.00 25.68           C  
ATOM   4720  CD  GLN A 587     -24.238  52.163 -39.315  1.00 25.68           C  
ATOM   4721  NE2 GLN A 587     -25.468  51.718 -39.549  1.00 25.68           N  
ATOM   4722  OE1 GLN A 587     -23.976  53.365 -39.201  1.00 25.68           O  
ATOM   4723  N   GLN A 588     -18.797  50.114 -39.691  1.00 27.46           N  
ATOM   4724  CA  GLN A 588     -18.622  50.088 -41.139  1.00 27.46           C  
ATOM   4725  C   GLN A 588     -17.202  49.677 -41.515  1.00 27.46           C  
ATOM   4726  CB  GLN A 588     -18.951  51.454 -41.744  1.00 27.46           C  
ATOM   4727  O   GLN A 588     -16.232  50.289 -41.061  1.00 27.46           O  
ATOM   4728  CG  GLN A 588     -20.394  51.589 -42.211  1.00 27.46           C  
ATOM   4729  CD  GLN A 588     -20.655  52.893 -42.942  1.00 27.46           C  
ATOM   4730  NE2 GLN A 588     -21.850  53.027 -43.507  1.00 27.46           N  
ATOM   4731  OE1 GLN A 588     -19.790  53.772 -42.998  1.00 27.46           O  
ATOM   4732  N   GLN A 589     -16.938  48.426 -42.225  1.00 28.91           N  
ATOM   4733  CA  GLN A 589     -16.817  47.999 -43.615  1.00 28.91           C  
ATOM   4734  C   GLN A 589     -15.390  47.559 -43.933  1.00 28.91           C  
ATOM   4735  CB  GLN A 589     -17.243  49.122 -44.562  1.00 28.91           C  
ATOM   4736  O   GLN A 589     -14.443  48.326 -43.747  1.00 28.91           O  
ATOM   4737  CG  GLN A 589     -18.558  48.855 -45.280  1.00 28.91           C  
ATOM   4738  CD  GLN A 589     -18.972  49.996 -46.191  1.00 28.91           C  
ATOM   4739  NE2 GLN A 589     -20.002  49.767 -46.998  1.00 28.91           N  
ATOM   4740  OE1 GLN A 589     -18.371  51.075 -46.168  1.00 28.91           O  
ATOM   4741  N   LYS A 590     -15.185  46.179 -44.363  1.00 30.95           N  
ATOM   4742  CA  LYS A 590     -15.182  45.467 -45.638  1.00 30.95           C  
ATOM   4743  C   LYS A 590     -13.939  44.593 -45.777  1.00 30.95           C  
ATOM   4744  CB  LYS A 590     -15.263  46.453 -46.804  1.00 30.95           C  
ATOM   4745  O   LYS A 590     -12.815  45.075 -45.619  1.00 30.95           O  
ATOM   4746  CG  LYS A 590     -16.684  46.766 -47.251  1.00 30.95           C  
ATOM   4747  CD  LYS A 590     -16.697  47.576 -48.542  1.00 30.95           C  
ATOM   4748  CE  LYS A 590     -18.116  47.923 -48.970  1.00 30.95           C  
ATOM   4749  NZ  LYS A 590     -18.133  48.746 -50.217  1.00 30.95           N  
ATOM   4750  N   SER A 591     -14.063  43.166 -46.027  1.00 31.34           N  
ATOM   4751  CA  SER A 591     -14.186  42.107 -47.023  1.00 31.34           C  
ATOM   4752  C   SER A 591     -12.817  41.601 -47.464  1.00 31.34           C  
ATOM   4753  CB  SER A 591     -14.972  42.601 -48.238  1.00 31.34           C  
ATOM   4754  O   SER A 591     -11.907  42.395 -47.713  1.00 31.34           O  
ATOM   4755  OG  SER A 591     -14.143  42.656 -49.385  1.00 31.34           O  
ATOM   4756  N   PHE A 592     -12.561  40.220 -47.487  1.00 29.82           N  
ATOM   4757  CA  PHE A 592     -12.388  38.966 -48.209  1.00 29.82           C  
ATOM   4758  C   PHE A 592     -11.002  38.889 -48.837  1.00 29.82           C  
ATOM   4759  CB  PHE A 592     -13.463  38.814 -49.290  1.00 29.82           C  
ATOM   4760  O   PHE A 592     -10.539  39.853 -49.452  1.00 29.82           O  
ATOM   4761  CG  PHE A 592     -14.712  38.125 -48.811  1.00 29.82           C  
ATOM   4762  CD1 PHE A 592     -14.803  36.739 -48.812  1.00 29.82           C  
ATOM   4763  CD2 PHE A 592     -15.797  38.865 -48.359  1.00 29.82           C  
ATOM   4764  CE1 PHE A 592     -15.958  36.098 -48.369  1.00 29.82           C  
ATOM   4765  CE2 PHE A 592     -16.955  38.232 -47.915  1.00 29.82           C  
ATOM   4766  CZ  PHE A 592     -17.034  36.849 -47.922  1.00 29.82           C  
ATOM   4767  N   ARG A 593     -10.206  37.787 -48.668  1.00 41.89           N  
ATOM   4768  CA  ARG A 593      -9.640  36.590 -49.282  1.00 41.89           C  
ATOM   4769  C   ARG A 593      -8.995  35.690 -48.234  1.00 41.89           C  
ATOM   4770  CB  ARG A 593      -8.613  36.969 -50.351  1.00 41.89           C  
ATOM   4771  O   ARG A 593      -8.290  36.170 -47.344  1.00 41.89           O  
ATOM   4772  CG  ARG A 593      -9.167  36.965 -51.767  1.00 41.89           C  
ATOM   4773  CD  ARG A 593      -8.081  37.239 -52.798  1.00 41.89           C  
ATOM   4774  NE  ARG A 593      -8.626  37.292 -54.152  1.00 41.89           N  
ATOM   4775  NH1 ARG A 593      -6.569  37.436 -55.195  1.00 41.89           N  
ATOM   4776  NH2 ARG A 593      -8.493  37.426 -56.441  1.00 41.89           N  
ATOM   4777  CZ  ARG A 593      -7.895  37.385 -55.260  1.00 41.89           C  
TER    4778      ARG A 593
ENDMDL
END
